# Supplementary material for: Facile metabolic reprogramming distinguishes mycobacterial adaptation to hypoxia and starvation: ketosis drives starvation-induced persistence in M. bovis BCG
Source: Commun Biol. 2024 Jul 16;7:866. doi: 10.1038/s42003-024-06562-2 (PMC11250799; doi:10.1038/s42003-024-06562-2)
Supplement: Supplementary file 3 — Supplementary Data 1 [file 42003_2024_6562_MOESM3_ESM.xlsx]

## Sheet: Gene ID Conversion
BCG_accession_number (Uniprot)	OMA_browser_ID_BCG	UniprotKB_BCG	UniprotKB_BCG_alt	BCG_GeneID	BCG_GeneSymbol	OMA_browser_ID_MTB	UniprotKB_MTB	MTB_GeneID	MTB_GeneSymbol	BCG_GeneID
A0A0H3MAP2	MYCBP03662	A0A0H3MFB2_MYCBP	0	BCG_3721c	dppD	MYCTU03688	I6Y482_MYCTU	Rv3663c	_	BCG_0602
A0A0H4FWE8	MYCBP01619	A0A0H3M569_MYCBP	A0A0H3MHN2|A0A120IQI3	BCG_1647	trpE	MYCTU01627	P9WFX3	Rv1609	TRPE_MYCTU	BCG_2974
A0A0K2HYI4	MYCBP00003	A0A0G2Q9F4_MYCBP	0	BCG_0031	dnaA_1	MYCTU00001	P9WNW3	Rv0001	DNAA_MYCTU	BCG_3602
A0A0H3MAL2	MYCBP00938	A0A0H3MBF4_MYCBP	A0A0H3M8W1|A0A0Y1BV41|A0A0Y1C0I5	BCG_0965c	_	MYCTU00925	I6Y551_MYCTU	Rv0913c	_	BCG_0555
A0A0H3M9W0	MYCBP00994	A0A0H3M978_MYCBP	0	BCG_1020c	_	MYCTU00978	P9WKM1	Rv0966c	Y966_MYCTU	BCG_1298
A1KNJ7	MYCBP01707	A0A0H3MDN1_MYCBP	A0A0H3MEV4|A0A0Y1CK95	BCG_1735	_	MYCTU01716	O33198_MYCTU	Rv1697	_	BCG_3224c
A0A0H3MAU0	MYCBP00939	A0A0H3M3G9_MYCBP	0	BCG_0966c	_	MYCTU00926	I6XWJ8_MYCTU	Rv0914c	_	BCG_3308c
A0A109S8B9	MYCBP01708	A0A0H3M5G1_MYCBP	0	BCG_1736	_	MYCTU01717	P9WJ83	Rv1698	MCTB_MYCTU	BCG_1770
A0A109S8B9	A1KJB5	A1KJB5	A0A0H3M791|A0A0K2HYA4|G7R1A6	BCG_1737	pyrG	MYCTU01718	P9WHK7	Rv1699	PYRG_MYCTU	BCG_1770
A0A0H3M0P5	MYCBP01710	A0A0H3M4J6_MYCBP	0	BCG_1738	_	MYCTU01719	I6X235_MYCTU	Rv1700	_	BCG_0140c
A0A0H3MB12	MYCBP00964	A0A0H3M3K0_MYCBP	A0A0H3M926|A0A109SAJ4	BCG_0991c	ku	MYCTU00949	P9WKD9	Rv0937c	KU_MYCTU	BCG_0803c
A0A0H3M3B5	MYCBP00872	A0A0H3M4J7_MYCBP	A0A0K2HV48	BCG_0899	lpqS	MYCTU00859	O53859	Rv0847	LPQS_MYCTU	BCG_0917
A0A0H3M7N3	MYCBP00996	A0A0H3M4W6_MYCBP	0	BCG_1022	_	MYCTU00980	P9WKL9	Rv0968	Y968_MYCTU	BCG_2085
A0A0G2Q9G0	MYCBP03705	A0A0H3MAD4_MYCBP	0	BCG_3763c	gshA	MYCTU03730	P9WPK7	Rv3704c	EGTA_MYCTU	BCG_0039
A0A0H3MG43	MYCBP01711	A0A0H3MAX7_MYCBP	0	BCG_1739	xerD	MYCTU01720	P9WF33	Rv1701	XERD_MYCTU	BCG_2701c
A0A0H3M9P3	MYCBP01913	A0A0H3M780_MYCBP	0	BCG_1941c	nanT	MYCTU01921	O07730_MYCTU	Rv1902c	_	BCG_0098c
A0A0G2Q9N7	MYCBP03673	A0A0H3MBP5_MYCBP	A0A0H3M0T0|A0A0K2HR24	BCG_3732c	nth	MYCTU03699	P9WQ11	Rv3674c	END3_MYCTU	BCG_3971
A0A0K2HVJ9	MYCBP03693	A0A0H3MBT3_MYCBP	0	BCG_3752	_	MYCTU03719	O69661_MYCTU	Rv3693	_	BCG_2461c
A0A0H3M6F8	MYCBP02318	A0A0H3M709_MYCBP	0	BCG_2345	_	MYCTU02346	P71888_MYCTU	Rv2324	_	BCG_1658c
A0A0K2HVP4	MYCBP01712	A0A0H3M6P3_MYCBP	0	BCG_1740c	_	MYCTU01721	P9WLT3	Rv1702c	Y1702_MYCTU	BCG_0809
A0A0Y1CY84	A1KHB8	A1KHB8	A0A0H3MEP2|A0A109SAE1	BCG_1037	mprB	MYCTU00995	P9WGL1	Rv0982	MPRB_MYCTU	BCG_3521c
A0A0H3M640	MYCBP01007	A0A0H3MBR8_MYCBP	0	BCG_1033c	_	MYCTU00991	O53892_MYCTU	Rv0979c	_	BCG_2366c
A0A109S7K7	MYCBP01637	A0A0H3M5A5_MYCBP	0	BCG_1665c	_	MYCTU01645	O06144_MYCTU	Rv1627c	_	#N/A
A0A0H3M957	MYCBP01659	A0A0H3MDH1_MYCBP	0	BCG_1687	_	MYCTU01667	P94983_MYCTU	Rv1648	_	BCG_3515
A0A0H3M2K3	MYCBP01178	A0A0H3M3A3_MYCBP	0	BCG_1205	mcr	MYCTU01158	O06543_MYCTU	Rv1143	_	BCG_0154c
A0A120INQ0	MYCBP01715	A0A0H3M4K0_MYCBP	0	BCG_1743c	PPE22	MYCTU01724	P9WI19	Rv1705c	PPE22_MYCTU	BCG_1654
A0A0H3M791	MYCBP00940	A0A0H3M2Q4_MYCBP	A0A0H3M2B0|A0A0Y1CB12|A0A0H3M8J8|A0A0K2HTI5|P0A5Q1	BCG_0967c	PPE14	MYCTU00927	P9WI33	Rv0915c	PPE14_MYCTU	BCG_2481c
A0A0H3MGY7	MYCBP01716	A0A0H3MAY3_MYCBP	A0A0H3MAN3|A0A0K2I398	BCG_1744c	PPE23	MYCTU01725	P9WI17	Rv1706c	PPE23_MYCTU	BCG_3067c
A0A0H3M9W9	MYCBP01718	A0A0H3MDN8_MYCBP	A0A0H3MBK0|A0A0K2I1X3	BCG_1746	_	MYCTU01727	O33206_MYCTU	Rv1707	_	BCG_2938
A0A0H3M9W9	MYCBP01639	A0A0H3MAN7_MYCBP	A0A0H3MEG2|A0A0H4FWJ2	BCG_1667	polA	MYCTU01647	P9WNU5	Rv1629	DPO1_MYCTU	BCG_2938
A0A0H3M7Y0	MYCBP02424	A0A0H3M6A9_MYCBP	A0A0K2HZE9|A1KMI5|C1AFV6	BCG_2451c	_	MYCTU02455	P71917_MYCTU	Rv2432c	_	BCG_3021
A0A0H3M389	MYCBP01006	A0A0H3M4X7_MYCBP	0	BCG_1032c	PE_PGRS17	MYCTU00990	Q79FU2	Rv0978c	PG17_MYCTU	BCG_0896c
A0A0H3MCZ0	MYCBP00882	A0A0H3M8Y9_MYCBP	0	BCG_0909	_	MYCTU00869	I6Y4Z9_MYCTU	Rv0857	_	BCG_1513c
A0A0Y1CK82	MYCBP03676	A0A0H3M9P7_MYCBP	0	BCG_3735c	_	MYCTU03702	I6XHY3_MYCTU	Rv3677c	_	#N/A
A0A0H3M2K4	MYCBP01636	A0A0H3MDF0_MYCBP	0	BCG_1664	_	MYCTU01644	P9WGM3	Rv1626	PDTAR_MYCTU	BCG_0923
A0A0H3MHD1	MYCBP01904	A0A0H3MBC2_MYCBP	A0A0H3M9A2|A0A0K2HZ23	BCG_1932c	_	MYCTU01913	O07738_MYCTU	Rv1894c	_	BCG_3225c
A0A0H3MHD1	MYCBP01719	A0A0H3M5H1_MYCBP	0	BCG_1747	_	MYCTU01728	P9WLT1	Rv1708	Y1708_MYCTU	BCG_3225c
A0A0H3M7R5	MYCBP01720	A0A0H3M4K4_MYCBP	A0A0H3MF46|A0A0K2HXP1	BCG_1748	_	MYCTU01729	O33208_MYCTU	Rv1709	_	BCG_0362
A0A0H3M1Z8	MYCBP02314	A0A0H3M616_MYCBP	0	BCG_2341c	rocE	MYCTU02342	P71892_MYCTU	Rv2320c	_	BCG_0381
A0A0H3MBK5	MYCBP00833	A0A0H3M4G7_MYCBP	0	BCG_0860	purF	MYCTU00822	P9WHQ7	Rv0808	PUR1_MYCTU	BCG_0980
A0A0H3MA45	A1KJD0	A1KJD0	A0A0K2HSV2|A1KGJ7|C1AL50	BCG_1752	engA	MYCTU01733	P9WNL3	Rv1713	DER_MYCTU	BCG_0289c
A0A0K2HXC1	MYCBP00841	A0A0H3M355_MYCBP	0	BCG_0868c	thiX	MYCTU00828	I6Y8V2_MYCTU	Rv0816c	_	BCG_2690c
A0A0K2HW00	MYCBP03713	A0A0H3MBU9_MYCBP	0	BCG_3771c	dnaQ	MYCTU03738	O69678_MYCTU	Rv3711c	_	BCG_3165c
A0A0H3MCA9	MYCBP01909	A0A0H3M5W7_MYCBP	0	BCG_1937	_	MYCTU01917	P9WFQ1	Rv1898	Y1898_MYCTU	BCG_1262
A0A0H3M2Z6	MYCBP01902	A0A0H3M5W2_MYCBP	0	BCG_1930	_	MYCTU01911	O07740_MYCTU	Rv1892	_	BCG_0809
A0A0H3M7Y4	A1KJ74	A1KJ74	A0A0K2HY40|A1KLA4|C1AQX7	BCG_1696	argR	MYCTU01676	P9WPY9	Rv1657	ARGR_MYCTU	BCG_0447
A0A0H3M480	MYCBP03712	A0A0H3MFG4_MYCBP	0	BCG_3770	leuA	MYCTU03737	P9WQB3	Rv3710	LEU1_MYCTU	BCG_1997c
A0A0G2Q9E9	MYCBP00936	A0A0H3M933_MYCBP	0	BCG_0963	_	MYCTU00923	I6XA34_MYCTU	Rv0911	_	BCG_3976c
A0A0K2I2U0	MYCBP01901	A0A0H3ME68_MYCBP	A0A0H3MCW8|A0A0K2HZH7	BCG_1929	_	MYCTU01910	O07741_MYCTU	Rv1891	_	#N/A
A0A0G2Q9D4	MYCBP00904	A0A0H3MBC4_MYCBP	A0A0H3M9D3|A0A0K2I1R2	BCG_0931c	_	MYCTU00891	P9WKR1	Rv0879c	Y879_MYCTU	BCG_0032
A1KJ01	MYCBP01645	A0A0H3M6J3_MYCBP	0	BCG_1673c	_	MYCTU01653	O06152_MYCTU	Rv1635c	_	BCG_1623
A0A0H3MGN5	MYCBP02311	A0A0H3M8C3_MYCBP	0	BCG_2338	uspB	MYCTU02339	L7N652_MYCTU	Rv2317	_	BCG_2924c
A0A0Y1C120	MYCBP02293	A0A0H3M6Z3_MYCBP	A0A0H3M1M6|A0A0K2HS67	BCG_2320c	_	MYCTU02320	P9WLD3	Rv2304c	Y2304_MYCTU	BCG_3297
A1KKJ8	MYCBP00937	A0A0H3M4Q0_MYCBP	0	BCG_0964	_	MYCTU00924	O05904_MYCTU	Rv0912	_	BCG_2172c
A0A0H3MAH0	MYCBP03602	A0A0H3MF64_MYCBP	0	BCG_3661c	clpC	MYCTU03621	P9WPC9	Rv3596c	CLPC1_MYCTU	BCG_1588
A0A0H3MAH0	A1KJ66	A1KJ66	A0A0H3MAH0|A0A0Y1BY19	BCG_1688	pheS	MYCTU01668	P9WFU3	Rv1649	SYFA_MYCTU	BCG_1588
A0A0H3M5P4	MYCBP03744	A0A0H3M9W7_MYCBP	0	BCG_3802c	ctpJ	MYCTU03771	P9WPT7	Rv3743c	CTPJ_MYCTU	BCG_1341c
A0A109S9A4	MYCBP03689	A0A0H3MIS2_MYCBP	0	BCG_3748	_	MYCTU03715	I6YCR8_MYCTU	Rv3689	_	BCG_3833
A0A0H3M9R8	MYCBP01672	A0A0H3M5C6_MYCBP	0	BCG_1700	pks7	MYCTU01680	P94996_MYCTU	Rv1661	_	#N/A
A0A0H3M896	MYCBP00862	A0A0H3M4J1_MYCBP	0	BCG_0889c	_	MYCTU00849	I6Y4Y1_MYCTU	Rv0837c	_	BCG_2934c
A0A0H3MII7	MYCBP01174	A0A0H3M9M5_MYCBP	0	BCG_1201c	_	MYCTU01154	O06539_MYCTU	Rv1139c	_	BCG_3658
A0A0H3MBP2	MYCBP00874	A0A0H3M396_MYCBP	0	BCG_0901	_	MYCTU00861	P9WJX5	Rv0849	Y849_MYCTU	BCG_2084
A0A0H3MEE9	MYCBP01671	A0A0H3MDH4_MYCBP	A0A0H3M8M9|A0A0K2HSR7	BCG_1699	pks10	MYCTU01679	P9WPF5	Rv1660	PKS10_MYCTU	BCG_2023
A0A109S7X4	MYCBP03690	A0A0H3MA97_MYCBP	0	BCG_3749	_	MYCTU03716	O69658_MYCTU	Rv3690	_	BCG_3644c
A0A0H3MBK0	MYCBP01644	A0A0H3MAP4_MYCBP	0	BCG_1672	_	MYCTU01652	P9WJX3	Rv1634	Y1634_MYCTU	BCG_3662c
A0A0H3M4J8	MYCBP01721	A0A0H3MAY7_MYCBP	0	BCG_1749	_	MYCTU01730	I6XCB2_MYCTU	Rv1710	_	BCG_1390
A0A109S7J6	MYCBP01175	A0A0H3M5B9_MYCBP	0	BCG_1202	_	MYCTU01155	O06540_MYCTU	Rv1140	_	BCG_0942c
A0A0H3M3C6	MYCBP03710	A0A0H3MAD8_MYCBP	0	BCG_3768c	asd	MYCTU03735	P9WNX5	Rv3708c	DHAS_MYCTU	BCG_1244
A0A0H3MFY9	MYCBP01173	A0A0H3M3A0_MYCBP	0	BCG_1200c	_	MYCTU01153	O06538_MYCTU	Rv1138c	_	BCG_0096
A0A0G2Q9F4	A1KHN2	A1KHN2	A0A0Y1CF74|A1KGJ5|C1AL48	BCG_1152c	coaA	MYCTU01105	P9WPA7	Rv1092c	COAA_MYCTU	BCG_0031
A0A0H3M1Z1	MYCBP00906	A0A0H3M2L9_MYCBP	0	BCG_0933	_	MYCTU00893	P9WFY3	Rv0881	Y881_MYCTU	BCG_0370
A0A0H3M967	MYCBP01722	A0A0H3M6Q0_MYCBP	A0A0H3M0V8|A0A0Y1BII3	BCG_1750	_	MYCTU01731	P9WHQ1	Rv1711	Y1711_MYCTU	BCG_1010
A0A0H3M1F0	MYCBP02332	A0A0H3MFB3_MYCBP	0	BCG_2359c	_	MYCTU02360	P95233_MYCTU	Rv2337c	_	BCG_0426
A0A0H3MET8	MYCBP03618	A0A0H3MBK8_MYCBP	0	BCG_3677c	_	MYCTU03638	O06270_MYCTU	Rv3613c	_	BCG_3498c
A0A0H3M9L4	MYCBP01664	A0A0H3MAR8_MYCBP	0	BCG_1692	argJ	MYCTU01672	P9WPZ3	Rv1653	ARGJ_MYCTU	BCG_0063
A0A0H3M6B9	MYCBP01829	A0A0H3M6Z0_MYCBP	0	BCG_1857	pgsA2	MYCTU01840	P9WPG5	Rv1822	PGSA1_MYCTU	BCG_1600
A0A0H3M9U6	MYCBP00879	A0A0H3MB99_MYCBP	0	BCG_0906	_	MYCTU00866	I6X9Y7_MYCTU	Rv0854	_	BCG_0160
A0A0K2HUC8	MYCBP03704	A0A0H3MIX1_MYCBP	A0A0H3M9E6|A0A0K2HZ47	BCG_3762c	egtB	MYCTU03729	O69671	Rv3703c	EGTB_MYCTU	BCG_1900c
A0A0H3M5A8	MYCBP03742	A0A0H3MJ11_MYCBP	A0A0Y1CTH6	BCG_3800c	_	MYCTU03769	O69708_MYCTU	Rv3741c	_	BCG_2070c
A0A0Y1D3N3	MYCBP02308	A0A0H3M703_MYCBP	0	BCG_2335c	_	MYCTU02336	P71898_MYCTU	Rv2314c	_	BCG_1164
A0A0H3MAX0	MYCBP01169	A0A0H3M9M0_MYCBP	0	BCG_1196c	PPE16	MYCTU01149	P9WI29	Rv1135c	PPE16_MYCTU	BCG_0725c
A0A109S8X8	MYCBP01647	A0A0H3M5B3_MYCBP	0	BCG_1675c	_	MYCTU01655	O06154_MYCTU	Rv1637c	_	#N/A
A0A0H3MA21	MYCBP00834	A0A0H3MB63_MYCBP	0	BCG_0861	purM	MYCTU00823	I6Y4V6_MYCTU	Rv0809	_	BCG_1364
A0A0H3MBU2	MYCBP01634	A0A0H3MAN2_MYCBP	0	BCG_1662c	_	MYCTU01642	O06141_MYCTU	Rv1624c	_	BCG_2167c
A0A120IPG9	MYCBP00935	A0A0H3M2P8_MYCBP	A0A0K2I1G2|A1KPE8|P0A5H6	BCG_0962	_	MYCTU00922	P9WJ05	Rv0910	Y910_MYCTU	BCG_1110
A0A120IP90	MYCBP00908	A0A0H3M4N1_MYCBP	0	BCG_0935c	_	MYCTU00895	P9WKQ7	Rv0883c	Y883_MYCTU	BCG_1893
A0A0H3MBY6	MYCBP00909	A0A0H3MBD0_MYCBP	0	BCG_0936c	serC	MYCTU00896	P9WQ73	Rv0884c	SERC_MYCTU	BCG_3824c
A0A120IQ99	MYCBP02358	A0A0H3M651_MYCBP	0	BCG_2385	PE_PGRS40	MYCTU02392	Q79FE9_MYCTU	Rv2371	_	BCG_1000c
A0A0H3M2I7	MYCBP00818	A0A0H3M332_MYCBP	0	BCG_0845c	_	MYCTU00808	O86331_MYCTU	Rv0792c	_	BCG_0596c
A0A0H3M9N8	MYCBP02312	A0A0H3MF96_MYCBP	A0A0H3M4R1|A0A0K2HV44	BCG_2339	uspC	MYCTU02340	P71894_MYCTU	Rv2318	_	BCG_3725
A0A0H3MA00	MYCBP00843	A0A0H3M8W1_MYCBP	A0A109S7U3|A1KJP9|C1APB4	BCG_0870	_	MYCTU00830	O53830_MYCTU	Rv0818	_	BCG_1340c
A0A0H3M3F1	A1KJ59	A1KJ59	A0A109SAC9	BCG_1681	rpmI	MYCTU01661	P9WH91	Rv1642	RL35_MYCTU	BCG_0448
A0A0H3MB97	MYCBP00932	A0A0H3M4P7_MYCBP	0	BCG_0959	_	MYCTU00919	O05900_MYCTU	Rv0907	_	BCG_3529
A0A0H3M5W4	A1KJW6	A1KJW6	A0A0K2HSX1|A1KGI9|C1AL42|O06049	BCG_1940	cinA	MYCTU01920	P9WPE3	Rv1901	CINAL_MYCTU	BCG_2279c
A0A0H3M5W4	MYCBP00931	A0A0H3M928_MYCBP	0	BCG_0958	_	MYCTU00918	P9WKP3	Rv0906	Y906_MYCTU	BCG_2279c
A1KLE9	MYCBP01911	A0A0H3MBC7_MYCBP	0	BCG_1939c	lipJ	MYCTU01919	O07732_MYCTU	Rv1900c	_	BCG_2473c
A0A0H3M647	MYCBP02306	A0A0H3M8B8_MYCBP	A0A0H3M505|A0A109S6U7	BCG_2333	_	MYCTU02334	P9WLB9	Rv2312	Y2312_MYCTU	BCG_2014
A0A0H3M5L8	MYCBP00815	A0A0H3M8T1_MYCBP	0	BCG_0842c	_	MYCTU00805	I6Y4U0_MYCTU	Rv0789c	_	BCG_2197c
A0A0H3M5L8	MYCBP02291	A0A0H3M8A3_MYCBP	A0A0H3MDE9	BCG_2318	_	MYCTU02318	P9WLD5	Rv2302	Y2302_MYCTU	BCG_2197c
A0A0H3M9Z8	MYCBP03674	A0A0H3MIQ5_MYCBP	A0A0H3MCH7|A0A0K2HY61	BCG_3733	_	MYCTU03700	I6YCQ7_MYCTU	Rv3675	_	BCG_2971c
A0A0G2Q9D6	MYCBP02395	A0A0H3M756_MYCBP	0	BCG_2422c	_	MYCTU02428	P71737_MYCTU	Rv2406c	_	BCG_0035
A0A0H3M4I2	A1KJC9	A1KJC9	A0A0H3M2R3|A0A0K2HTH8|O69443	BCG_1751	cmk	MYCTU01732	P9WPA9	Rv1712	KCY_MYCTU	BCG_1362
A0A0H3M4I2	MYCBP00988	A0A0H3M2U4_MYCBP	0	BCG_1014	vapC	MYCTU00972	P9WFA9	Rv0960	VAPC9_MYCTU	BCG_1362
A0A0H3MEI9	MYCBP01725	A0A0H3MDP5_MYCBP	0	BCG_1753	_	MYCTU01734	P9WGQ3	Rv1714	Y1714_MYCTU	BCG_3401
A0A0K2HUW7	MYCBP01726	A0A0H3M5H6_MYCBP	0	BCG_1754	fadB3	MYCTU01735	L7N688_MYCTU	Rv1715	_	BCG_1896
A0A0H3M6J5	MYCBP03701	A0A0H3M9S1_MYCBP	0	BCG_3759c	egtE	MYCTU03726	O69668	Rv3700c	EGTE_MYCTU	BCG_2525c
A0A0H3M808	MYCBP01727	A0A0H3M4K8_MYCBP	0	BCG_1755	_	MYCTU01736	O53929_MYCTU	Rv1716	_	BCG_3069
A0A0H3M7K7	MYCBP01655	A0A0H3M5B7_MYCBP	0	BCG_1683	tsnR	MYCTU01663	P94978_MYCTU	Rv1644	_	BCG_2851
A0A0H3MAR8	MYCBP01641	A0A0H3MDF4_MYCBP	A0A0H3M4I7|A0A109S7L1	BCG_1669	coaE	MYCTU01649	P9WPA3	Rv1631	COAE_MYCTU	BCG_1692
A0A120IPV6	MYCBP01728	A0A0H3MAZ2_MYCBP	0	BCG_1756	_	MYCTU01737	O86372_MYCTU	Rv1717	_	BCG_2108
A0A109S9R6	MYCBP00941	A0A0H3M935_MYCBP	0	BCG_0968c	PE7	MYCTU00928	I6Y936_MYCTU	Rv0916c	_	BCG_1212c
A1KMX8	MYCBP02305	A0A0H3MCB7_MYCBP	0	BCG_2332	_	MYCTU02333	P9WLC1	Rv2311	Y2311_MYCTU	BCG_3005
A0A109S8K4	MYCBP01729	A0A0H3M6Q5_MYCBP	0	BCG_1757	_	MYCTU01738	P71976_MYCTU	Rv1718	_	BCG_0600
A0A0H3M3I9	MYCBP01730	A0A0H3MDR2_MYCBP	0	BCG_1758	_	MYCTU01739	P71977_MYCTU	Rv1719	_	BCG_1334
A0A0H3M2E5	MYCBP02313	A0A0H3M706_MYCBP	A0A0H3MDL2|A0A0K2HVU0	BCG_2340c	_	MYCTU02341	P9WLB5	Rv2319c	Y2319_MYCTU	BCG_0085
A0A0Y1CTZ8	MYCBP00942	A0A0H3M4Q4_MYCBP	0	BCG_0969	betP	MYCTU00929	P9WPR7	Rv0917	Y917_MYCTU	BCG_1298
A0A120INK8	MYCBP00989	A0A0H3M973_MYCBP	0	BCG_1015	_	MYCTU00973	P9WKM9	Rv0961	Y961_MYCTU	BCG_3446
A0A0H3M7L7	MYCBP01662	A0A0H3M4G5_MYCBP	A0A0H3M542|A0A120INW9	BCG_1690c	PE_PGRS30	MYCTU01670	Q79FL8	Rv1651c	PG30_MYCTU	BCG_2067c
A0A0G2Q9F9	MYCBP02304	A0A0H3M606_MYCBP	0	BCG_2331	_	MYCTU02332	P9WLC3	Rv2310	Y2310_MYCTU	BCG_0038c
A0A0H3MC03	MYCBP03670	A0A0H3MA61_MYCBP	0	BCG_3729c	_	MYCTU03696	P9WHR9	Rv3671c	Y3671_MYCTU	BCG_3846
A0A0Y1CK00	MYCBP00990	A0A0H3M4V9_MYCBP	0	BCG_1016c	lprP	MYCTU00974	P9WK39	Rv0962c	LPRP_MYCTU	BCG_3964c
A0A109SAB9	MYCBP03661	A0A0H3M9N2_MYCBP	0	BCG_3720c	_	MYCTU03687	I6YCP7_MYCTU	Rv3662c	_	#N/A
A0A0K2HXI2	A1KH32	A1KH32	A0A0H3MGM8|A0A0K2HZK2	BCG_0952	arfB	MYCTU00912	P9WJG7	Rv0900	ARFB_MYCTU	BCG_1942
A0A0H3M748	MYCBP01731	A0A0H3M5I4_MYCBP	0	BCG_1759c	vapC	MYCTU01740	P9WFA3	Rv1720c	VPC12_MYCTU	BCG_1912
A0A0G2Q9N9	MYCBP00814	A0A0H3M2D0_MYCBP	0	BCG_0841	purQ	MYCTU00804	P9WHL5	Rv0788	PURQ_MYCTU	BCG_3973
A0A0K2HUS0	MYCBP01732	A0A0H3M4L2_MYCBP	0	BCG_1760c	_	MYCTU01741	P9WJ53	Rv1721c	VPB12_MYCTU	BCG_0476c
A0A109S919	MYCBP01733	A0A0H3MAZ6_MYCBP	A0A0K2HU41|A1KGV2|C1ALF4	BCG_1761	_	MYCTU01742	P71980_MYCTU	Rv1722	_	BCG_1830
A0A0H3MBP5	MYCBP00991	A0A0H3MBR0_MYCBP	0	BCG_1017c	_	MYCTU00975	P9WKM7	Rv0963c	Y963_MYCTU	BCG_3732c
A0A0G2Q9M3	MYCBP01734	A0A0H3M6Q8_MYCBP	0	BCG_1762	_	MYCTU01743	P71981_MYCTU	Rv1723	_	BCG_3358
A0A0H3MBN9	MYCBP00992	A0A0H3M3M5_MYCBP	0	BCG_1018c	_	MYCTU00976	P9WKM5	Rv0964c	Y964_MYCTU	BCG_3722c
A0A0H3MGI9	MYCBP01666	A0A0H3M6K7_MYCBP	A0A0H3MAI7|A0A0K2HS13	BCG_1694	argD	MYCTU01674	P9WPZ7	Rv1655	ARGD_MYCTU	BCG_2861c
A0A0H3MEX1	MYCBP01640	A0A0H3M6I9_MYCBP	A0A0H3MA12|A0A0K2I2K1	BCG_1668	rpsA	MYCTU01648	P9WH43	Rv1630	RS1_MYCTU	BCG_3548
A0A0K2I1Y2	MYCBP01735	A0A0H3MDS1_MYCBP	0	BCG_1763c	_	MYCTU01744	P71982_MYCTU	Rv1724c	_	BCG_0270
A0A0H3M9T7	MYCBP03672	A0A0H3MFC3_MYCBP	0	BCG_3731c	_	MYCTU03698	I6YGW6_MYCTU	Rv3673c	_	BCG_1270
A0A0H3ME46	MYCBP01736	A0A0H3M5I8_MYCBP	0	BCG_1764c	_	MYCTU01745	P71983_MYCTU	Rv1725c	_	BCG_1908c
A0A0Y1CFF0	MYCBP01737	A0A0H3M4L5_MYCBP	0	BCG_1765	_	MYCTU01746	P71984_MYCTU	Rv1726	_	BCG_1839
A0A0Y1CFI2	MYCBP01739	A0A0H3M6R3_MYCBP	0	BCG_1767c	_	MYCTU01748	P71986_MYCTU	Rv1728c	_	BCG_3839
A0A0H3M8Z1	A1KJE6	A1KJE6	A0A0H3MAX9|A0A0K2I123	BCG_1768c	_	MYCTU01749	P9WFH9	Rv1729c	Y1770_MYCTU	BCG_3226c
A0A0H3M116	MYCBP00911	A0A0H3M2M5_MYCBP	A0A0H3M1U6|A0A0K2HSB0	BCG_0938	fprB	MYCTU00898	P9WJI1	Rv0886	FPRB_MYCTU	BCG_0281
A0A0H3M8I4	MYCBP01255	A0A0H3M9U9_MYCBP	0	BCG_1282	_	MYCTU01236	L0T905	Rv1222	RSEA_MYCTU	BCG_3032c
A0A0Y1C9A4	MYCBP00934	A0A0H3M3G2_MYCBP	0	BCG_0961	_	MYCTU00921	P9WJ07	Rv0909	Y909_MYCTU	#N/A
A0A109S839	MYCBP00943	A0A0H3MBF7_MYCBP	0	BCG_0970	_	MYCTU00930	O05910_MYCTU	Rv0918	_	#N/A
A0A0H3M802	MYCBP00919	A0A0H3M4N9_MYCBP	0	BCG_0946	_	MYCTU00906	P9WKP9	Rv0894	Y894_MYCTU	BCG_2807c
A0A0H3M533	MYCBP03732	A0A0H3MAH6_MYCBP	0	BCG_3790c	_	MYCTU03758	O69697_MYCTU	Rv3730c	_	BCG_1976
A0A0H3MB04	MYCBP01741	A0A0H3MDS5_MYCBP	0	BCG_1769c	_	MYCTU01750	P71988_MYCTU	Rv1730c	_	BCG_1778c
A0A0H3M9V7	A1KH33	A1KH33	A1KGJ9|C1AL52	BCG_0953	arfC	MYCTU00913	P9WJG5	Rv0901	ARFC_MYCTU	BCG_3791
A0A0H3MEI6	A1KJE8	A1KJE8	A0A109S8B9	BCG_1770	gabD2	MYCTU01751	P9WNX7	Rv1731	GABD2_MYCTU	BCG_2058c
A0A0H3MC07	MYCBP00905	A0A0H3M3D2_MYCBP	0	BCG_0932	_	MYCTU00892	P9WMF1	Rv0880	Y880_MYCTU	BCG_2226c
A0A0H3MEZ0	MYCBP00923	A0A0H3M924_MYCBP	0	BCG_0950c	_	MYCTU00910	P9WKP5	Rv0898c	Y898_MYCTU	BCG_3579
A0A0H3MAP7	MYCBP00871	A0A0H3M8X9_MYCBP	0	BCG_0898c	_	MYCTU00858	I6WZK7	Rv0846c	MMCO_MYCTU	BCG_3859
A0A0H3M2C1	MYCBP00921	A0A0H3M3E8_MYCBP	0	BCG_0948	gltA2	MYCTU00908	P9WPD5	Rv0896	CISY1_MYCTU	BCG_0045c
A0A0H3MII2	MYCBP00913	A0A0H3M4N5_MYCBP	A0A0H3M8J2|A0A0K2I0X1	BCG_0940	_	MYCTU00900	P9WKQ1	Rv0888	SMASE_MYCTU	BCG_3653c
A0A0H3M7I3	MYCBP01743	A0A0H3M5J2_MYCBP	A0A0H3MAA5|A0A0K2I041	BCG_1771c	_	MYCTU01752	P71990_MYCTU	Rv1732c	_	BCG_0249c
A0A0H3M3E2	MYCBP01745	A0A0H3MB02_MYCBP	A0A0H3M0V2|A0A0K2HR87	BCG_1773c	_	MYCTU01754	P9WLS7	Rv1734c	Y1734_MYCTU	BCG_0942c
A0A0G2Q9I7	MYCBP01747	A0A0H3MDS9_MYCBP	0	BCG_1775c	narX	MYCTU01756	P9WJQ1	Rv1736c	NARX_MYCTU	BCG_3350
A0A0H3M4X1	MYCBP01744	A0A0H3M4L9_MYCBP	0	BCG_1772c	_	MYCTU01753	P9WLS9	Rv1733c	Y1733_MYCTU	BCG_1027c
A0A0K2HS90	MYCBP01749	A0A0H3M4M2_MYCBP	0	BCG_1777	_	MYCTU01758	P9WLS3	Rv1738	Y1738_MYCTU	#N/A
A0A0H3M991	MYCBP01746	A0A0H3M6R8_MYCBP	0	BCG_1774c	_	MYCTU01755	MYCTU01755	Rv1735c	_	BCG_1039
A0A0Y1C771	MYCBP03646	A0A0H3M9L0_MYCBP	A0A0K2HSV6|A1KFN6	BCG_3705c	_	MYCTU03672	I6Y469_MYCTU	Rv3647c	_	BCG_2730c
A0A0H3M228	MYCBP00870	A0A0H3M2H3_MYCBP	0	BCG_0897	_	MYCTU00857	O53857	Rv0845	NARS_MYCTU	BCG_0686
A0A0G2Q9F8	MYCBP03722	A0A0H3MAE7_MYCBP	0	BCG_3780	_	MYCTU03747	MYCTU03747	Rv3720	_	BCG_0036
A0A109S7U3	MYCBP03641	A0A0H3M9K6_MYCBP	A0A0H3MGA4|A0A0K2I035	BCG_3700c	_	MYCTU03667	I6Y464_MYCTU	Rv3642c	_	BCG_0870
A0A0H3M8U8	MYCBP00944	A0A0H3M3H5_MYCBP	0	BCG_0971	_	MYCTU00931	I6XA42_MYCTU	Rv0919	_	BCG_3163
A0A0H3M6I8	MYCBP03708	A0A0H3MBU5_MYCBP	0	BCG_3766c	_	MYCTU03733	I6X849_MYCTU	Rv3706c	_	BCG_2174c
A1KQG0	MYCBP03711	A0A0H3M9T1_MYCBP	0	BCG_3769c	ask	MYCTU03736	P9WPX3	Rv3709c	AK_MYCTU	BCG_3888c
A0A0K2HSU1	MYCBP03703	A0A0H3MBU1_MYCBP	0	BCG_3761c	egtC	MYCTU03728	O69670	Rv3702c	EGTC_MYCTU	BCG_1471c
A0A0H3M6Q9	MYCBP00917	A0A0H3M920_MYCBP	0	BCG_0944	_	MYCTU00904	P9WNG1	Rv0892	Y892_MYCTU	BCG_2606c
A0A0K2HWE1	MYCBP01751	A0A0H3M6S3_MYCBP	0	BCG_1779	_	MYCTU01760	P9WJ31	Rv1740	VPB34_MYCTU	BCG_2910c
A0A0H3MDS5	MYCBP00915	A0A0H3M3E2_MYCBP	A0A109S7J6|A1KJ69|C1ANS5	BCG_0942c	_	MYCTU00902	P9WMG1	Rv0890c	Y890_MYCTU	BCG_1769c
A0A0H3MBL9	MYCBP03714	A0A0H3MIY3_MYCBP	A0A0H3M2K8|A0A0K2HQY9	BCG_3772	_	MYCTU03739	I6Y4C7_MYCTU	Rv3712	_	BCG_2046c
A0A0H3M6W3	MYCBP03706	A0A0H3M9S6_MYCBP	A0A0H3MAK1|A0A0Y1BZA3	BCG_3764c	_	MYCTU03731	I6XI06_MYCTU	Rv3705c	_	BCG_2283
A0A0H3MCZ7	MYCBP00993	A0A0H3M2U9_MYCBP	0	BCG_1019c	_	MYCTU00977	P9WKM3	Rv0965c	Y965_MYCTU	BCG_2635c
A0A0H3MCZ7	MYCBP01748	A0A0H3M5J6_MYCBP	0	BCG_1776c	narK2	MYCTU01757	P9WJY7	Rv1737c	NARK2_MYCTU	BCG_2635c
A0A0H3M2J9	MYCBP03609	A0A0H3M9Z9_MYCBP	A0A0H3MA37|A0A0K2HUT7	BCG_3668c	_	MYCTU03629	O06278_MYCTU	Rv3604c	_	BCG_0149
A0A0H3M2J9	MYCBP03622	A0A0H3MF78_MYCBP	0	BCG_3681	lpqG	MYCTU03648	I6X7X3_MYCTU	Rv3623	_	BCG_0149
A0A0H3M4R2	MYCBP01753	A0A0H3M5K1_MYCBP	0	BCG_1781	_	MYCTU01762	O33271_MYCTU	Rv1742	_	BCG_1828
A1KL43	MYCBP01755	A0A0H3MB06_MYCBP	A0A0H3MB63|A0A0K2HU30	BCG_1783c	_	MYCTU01764	O06787_MYCTU	Rv1744c	_	BCG_2367c
A0A0H3M4R6	MYCBP01000	A0A0H3M981_MYCBP	0	BCG_1026c	fadE12	MYCTU00984	P9WQG3	Rv0972c	ACDC_MYCTU	BCG_1477
A0A120IPS6	MYCBP03770	A0A0H3M9Z5_MYCBP	A0A0H3M2F1|A0A0K2HS71	BCG_3828	_	MYCTU03797	P72036_MYCTU	Rv3769	_	BCG_0314
A0A0H3MET2	MYCBP01946	A0A0H3MEA6_MYCBP	0	BCG_1974c	echA13	MYCTU01954	P95279	Rv1935c	ECH13_MYCTU	BCG_2171c
A0A0H3M4G7	MYCBP01702	A0A0H3MDM8_MYCBP	0	BCG_1730	_	MYCTU01711	O33194	Rv1692	G3PP_MYCTU	BCG_0860
A0A0H3MG65	MYCBP00998	A0A0H3M3M9_MYCBP	0	BCG_1024	_	MYCTU00982	P9WKL7	Rv0970	Y970_MYCTU	BCG_2722
A1KQD8	MYCBP00831	A0A0H3M2E2_MYCBP	A0A109S7I4	BCG_0858c	cpsY	MYCTU00820	P9WGD1	Rv0806c	CPSY_MYCTU	BCG_3866c
A0A0H3M9Y5	MYCBP03638	A0A0H3MBM6_MYCBP	A0A0H3MBV2|A0A120INM5|A0A120INK1	BCG_3697c	_	MYCTU03664	I6YGU1_MYCTU	Rv3639c	_	BCG_1325c
A0A0H3M3Z2	MYCBP01923	A0A0H3MBD5_MYCBP	A0A0H3M0N3|A0A0Y1BI77	BCG_1951c	fadB5	MYCTU01931	O07721_MYCTU	Rv1912c	_	BCG_1133c
A0A0H3M5S8	MYCBP02376	A0A0H3M8J4_MYCBP	0	BCG_2403c	rpfD	MYCTU02410	P9WG27	Rv2389c	RPFD_MYCTU	BCG_2238c
A0A0H3MA15	MYCBP01896	A0A0H3ME63_MYCBP	0	BCG_1924	_	MYCTU01905	O07745_MYCTU	Rv1887	_	BCG_1357
A0A0Y1C3I9	MYCBP00907	A0A0H3M912_MYCBP	0	BCG_0934	_	MYCTU00894	P9WKQ9	Rv0882	Y882_MYCTU	BCG_2070c
A0A0H3M5A5	MYCBP01643	A0A0H3M4F2_MYCBP	0	BCG_1671	uvrB	MYCTU01651	MYCTU01651	Rv1633	P67422	BCG_1665c
A0A0H3MG31	A1KL82	A1KL82	A0A0K2HSW6|A1KGI4|C1AL37|O06046	BCG_2406	cysH	MYCTU02413	P9WIK3	Rv2392	CYSH_MYCTU	BCG_2684
A0A0H3M7E4	A1KGV2	A1KGV2	A0A0H3MA88|A0A109SBL2	BCG_0871	mshD	MYCTU00831	P9WJM7	Rv0819	MSHD_MYCTU	BCG_3218
A0A0H3M9F9	MYCBP03632	A0A0H3MF88_MYCBP	0	BCG_3691	_	MYCTU03658	P9WI89	Rv3633	Y3633_MYCTU	BCG_3640c
A0A0H3M5X8	MYCBP00816	A0A0H3M4F4_MYCBP	A0A0H3ME48|A0A120IQ51	BCG_0843c	_	MYCTU00806	I6XWA9_MYCTU	Rv0790c	_	BCG_2299
A0A0H3M3N1	MYCBP00997	A0A0H3MBR2_MYCBP	0	BCG_1023	ctpV	MYCTU00981	P9WPS3	Rv0969	CTPV_MYCTU	BCG_1404c
A0A0H3MBD0	MYCBP00864	A0A0H3M383_MYCBP	A0A0H3M7Q3|A0A120IPT8	BCG_0891	_	MYCTU00851	I6X9X6_MYCTU	Rv0839	_	BCG_0936c
A0A0H3M8M9	MYCBP02005	A0A0H3M7H5_MYCBP	0	BCG_2032c	_	MYCTU01782	O06798_MYCTU	Rv1765c	_	BCG_0742
A0A0Y1CRF8	MYCBP02399	A0A0H3M8L4_MYCBP	0	BCG_2426c	_	MYCTU02432	P71733_MYCTU	Rv2410c	_	BCG_1284
A0A0K2HVX9	MYCBP01124	A0A0H3M9H9_MYCBP	A0A0H3M8P0|A0A120INH2	BCG_1151	PE_PGRS22	MYCTU01104	Q79FS5_MYCTU	Rv1091	_	BCG_0608
A0A120IPR7	MYCBP02352	A0A0H3M646_MYCBP	A0A0H3M2H3|A0A0K2HU90	BCG_2379c	_	MYCTU02386	O05833_MYCTU	Rv2365c	_	BCG_1703
A0A0H3MBK3	MYCBP02309	A0A0H3M610_MYCBP	0	BCG_2336c	_	MYCTU02337	P71897_MYCTU	Rv2315c	_	BCG_3671c
A0A0K2HYH8	A1KJ21	A1KJ21	A0A0H3MA55|A0A0K2HRH3	BCG_1643	hisF	MYCTU01623	P9WMM3	Rv1605	HIS6_MYCTU	BCG_2473c
P46830	MYCBP02310	A0A0H3MCC2_MYCBP	A0A0H3MAG2|A0A0K2I177|Q8GGH2	BCG_2337	uspA	MYCTU02338	P71896_MYCTU	Rv2316	_	BCG_2804c
A0A109S670	MYCBP03743	A0A0H3MAI5_MYCBP	A0A0H3M2E2|A0A0K2HT54	BCG_3801c	_	MYCTU03770	O69709_MYCTU	Rv3742c	_	BCG_3199
A0A0K2HV17	MYCBP01005	A0A0H3M986_MYCBP	0	BCG_1031	PE_PGRS16	MYCTU00989	Q79FU3	Rv0977	PG16_MYCTU	BCG_1068
A0A0H3M2E2	MYCBP00854	A0A0H3M2G0_MYCBP	0	BCG_0881c	_	MYCTU00840	O53839_MYCTU	Rv0828c	_	BCG_0858c
A0A0H3MAY5	A1KLD5	A1KLD5	A0A0K2HYC3|A1KLH6|C1AEU7	BCG_2459c	proB	MYCTU02463	P9WHU9	Rv2439c	PROB_MYCTU	BCG_0774
A0A0H3M2Y4	MYCBP02307	A0A0H3MF90_MYCBP	0	BCG_2334c	_	MYCTU02335	P9WLB7	Rv2313c	Y2313_MYCTU	BCG_1060
A0A0K2HSV6	MYCBP01903	A0A0H3M4Z6_MYCBP	A0A0H3M0Q5|A0A120IN44	BCG_1931	_	MYCTU01912	O07739_MYCTU	Rv1893	_	BCG_3705c
A0A0H3MCX2	MYCBP00847	A0A0H3MB72_MYCBP	A0A0H3MD77|A0A0K2HZ79	BCG_0874c	phoY2	MYCTU00833	P9WI95	Rv0821c	PHOU2_MYCTU	BCG_2590
A0A0H3MCX2	MYCBP03730	A0A0H3MBW3_MYCBP	A0A0H3MBD5|A0A109S7X8	BCG_3788	_	MYCTU03756	O69695_MYCTU	Rv3728	_	BCG_2590
A0A0K2HY05	MYCBP00832	A0A0H3M8U2_MYCBP	A0A0H3MAH2|A0A0K2I1B7	BCG_0859	_	MYCTU00821	I6Y8U3_MYCTU	Rv0807	_	BCG_0594c
A0A0H3M189	MYCBP00817	A0A0H3MB48_MYCBP	0	BCG_0844c	_	MYCTU00807	I6X9T8_MYCTU	Rv0791c	_	BCG_0360
A0A109S7H6	MYCBP01757	A0A0H3M6S7_MYCBP	0	BCG_1785	pknF	MYCTU01766	P9WI75	Rv1746	PKNF_MYCTU	#N/A
A0A0H3M429	MYCBP02297	A0A0H3MF82_MYCBP	0	BCG_2324c	_	MYCTU02325	P9WLC7	Rv2307c	Y2307_MYCTU	BCG_3175
A0A109SAT6	A1KJ69	A1KJ69	A0A0K2I1E0|A1KPC9|C1AHQ1	BCG_1691	argC	MYCTU01671	P9WPZ9	Rv1652	ARGC_MYCTU	BCG_3055
A0A0H3MDR9	MYCBP00929	A0A0H3M3F5_MYCBP	A0A0H3M9W3|A0A109S991	BCG_0956c	accD3	MYCTU00916	P9WQH9	Rv0904c	ACCD_MYCTU	BCG_3017c
A0A0H3M8U9	MYCBP03696	A0A0H3M9R5_MYCBP	0	BCG_3755c	glpK	MYCTU03722	P9WPK1	Rv3696c	GLPK_MYCTU	BCG_2517c
A0A0H3M8U9	MYCBP01915	A0A0H3M5X0_MYCBP	0	BCG_1943	_	MYCTU01923	O07728_MYCTU	Rv1904	_	BCG_2517c
A0A0H3MEV4	MYCBP02292	A0A0H3MF79_MYCBP	0	BCG_2319c	_	MYCTU02319	Q50662_MYCTU	Rv2303c	_	BCG_2195c
A0A0H3ME51	MYCBP01661	A0A0H3M5C1_MYCBP	0	BCG_1689	pheT	MYCTU01669	P9WFU1	Rv1650	SYFB_MYCTU	BCG_1077
A0A0H3MCL7	MYCBP01754	A0A0H3M4M5_MYCBP	0	BCG_1782	pknE	MYCTU01763	P9WI77	Rv1743	PKNE_MYCTU	BCG_1389c
A0A0K2I1F6	MYCBP00910	A0A0H3M3D7_MYCBP	0	BCG_0937	_	MYCTU00897	P9WKQ5	Rv0885	Y885_MYCTU	BCG_0231
A0A0H3M8I5	A1KH31	A1KH31	A0A0K2HQT6|A1KEM1|C1AJ76	BCG_0951	ompA	MYCTU00911	P9WIU5	Rv0899	ARFA_MYCTU	BCG_2393c
A0A0H3M9L6	MYCBP01656	A0A0H3M4G1_MYCBP	0	BCG_1684c	_	MYCTU01664	P94979_MYCTU	Rv1645c	_	BCG_1190c
A0A0H3M466	MYCBP01759	A0A0H3M5K5_MYCBP	0	BCG_1787	_	MYCTU01768	P72005_MYCTU	Rv1748	_	BCG_0701
A0A0H3M9E6	MYCBP01638	A0A0H3M4E8_MYCBP	A0A0H3M8B9|A0A109S9W1	BCG_1666c	_	MYCTU01646	O06145_MYCTU	Rv1628c	_	BCG_2764c
A0A0H3M4X4	MYCBP02301	A0A0H3M8B4_MYCBP	A0A0H3M499	BCG_2328	_	MYCTU02329	P9WLC5	Rv2308	Y2308_MYCTU	BCG_1905c
A0A0H3M573	A1KJ29	A1KJ29	A0A0H3MG92|A0A0K2HZ45	BCG_1651	trpA	MYCTU01631	P9WFY1	Rv1613	TRPA_MYCTU	BCG_1655
A0A0H3MBR5	A1KJ30	A1KJ30	A0A0H3M640|A0A109S8J2|A0A120IPF6	BCG_1652	lgt	MYCTU01632	P9WK93	Rv1614	LGT_MYCTU	BCG_1028c
A0A0H3M2Z1	MYCBP01620	A0A0H3M4B0_MYCBP	0	BCG_1648	_	MYCTU01628	O06128_MYCTU	Rv1610	_	BCG_0804c
A0A0H3MAB8	A1KJ27	A1KJ27	A0A0H3MAK3|A0A109S7H2	BCG_1649	trpC	MYCTU01629	P9WFX7	Rv1611	TRPC_MYCTU	BCG_3108
A0A0H3M4R1	MYCBP01079	A0A0H3M559_MYCBP	0	BCG_1106c	_	MYCTU01059	P96353_MYCTU	Rv1048c	_	BCG_1470
A0A0H3M9A9	MYCBP03650	A0A0H3MA44_MYCBP	0	BCG_3709	_	MYCTU03676	I6YCP0_MYCTU	Rv3651	_	BCG_3573c
A0A0H3M4H4	MYCBP03756	A0A0H3MBY1_MYCBP	A0A0H3MAU7|A0A0K2HWN8	BCG_3814c	_	MYCTU03783	O86358_MYCTU	Rv3755c	_	#N/A
A0A0H3MA31	MYCBP02388	A0A0H3MFF9_MYCBP	0	BCG_2415c	subI	MYCTU02421	P71744_MYCTU	Rv2400c	_	BCG_3024c
A0A0K2HT88	MYCBP02375	A0A0H3MCI6_MYCBP	0	BCG_2402c	hemN	MYCTU02409	P9WP73	Rv2388c	Y2388_MYCTU	BCG_0605c
A0A0H3M8R4	MYCBP02387	A0A0H3M8K4_MYCBP	0	BCG_2414c	cysT	MYCTU02420	P71745_MYCTU	Rv2399c	_	BCG_1634
A0A120IQ99	MYCBP02374	A0A0H3M667_MYCBP	A0A120IQV8	BCG_2401	_	MYCTU02408	P71757_MYCTU	Rv2387	_	BCG_1000c
A0A0Y1CLJ5	MYCBP02383	A0A0H3MFF6_MYCBP	0	BCG_2410	_	MYCTU02416	P71749_MYCTU	Rv2395	_	BCG_1274c
A0A0H3MDP0	MYCBP02407	A0A0H3MFH4_MYCBP	0	BCG_2434c	_	MYCTU02440	P71725	Rv2418c	OCTT_MYCTU	BCG_2954
A0A0H3MDQ6	MYCBP02386	A0A0H3MCJ6_MYCBP	0	BCG_2413c	cysW	MYCTU02419	P71746_MYCTU	Rv2398c	_	BCG_2988c
A0A0H3M9W3	MYCBP03686	A0A0H3M9Q6_MYCBP	A0A0K2I1E2|A1KPC8|C1AHQ0	BCG_3745c	_	MYCTU03712	O69654_MYCTU	Rv3686c	_	BCG_2932
A0A0H3MAV3	A1KQ47	A1KQ47	A0A0H3MD92|A0A109S7F4	BCG_3775c	recR	MYCTU03742	P9WHI3	Rv3715c	RECR_MYCTU	BCG_3319c
A0A0H3M3Z7	MYCBP00999	A0A0H3M2V4_MYCBP	0	BCG_1025c	echA7	MYCTU00983	P71540_MYCTU	Rv0971c	_	BCG_0635
Q7BQA7	A1KJG2	A1KJG2	A0A109SAY8|A0A0H3M9X1	BCG_1784c	idi	MYCTU01765	P9WKK5	Rv1745c	IDI_MYCTU	#N/A
A0A0H3M9D3	MYCBP01761	A0A0H3MB09_MYCBP	A0A0H3MG43|A0A120IPM0	BCG_1789c	fadD1	MYCTU01770	P72007_MYCTU	Rv1750c	_	BCG_3610
A0A0H3M6S8	MYCBP01758	A0A0H3MDU1_MYCBP	A0A0G2Q9H2|A0A109SA88	BCG_1786	_	MYCTU01767	O65934	Rv1747	ABC1_MYCTU	BCG_2237
A0A0Y1CF82	A1KHA2	A1KHA2	A0A0K2HSU3|A1KGI7|C1AL40|P61180	BCG_1021	csoR	MYCTU00979	P9WP49	Rv0967	CSOR_MYCTU	BCG_1142
A0A0H3MAA5	MYCBP01763	A0A0H3MDV5_MYCBP	0	BCG_1791	_	MYCTU01772	O06789_MYCTU	Rv1752	_	BCG_3093c
A0A0K2HT11	MYCBP03630	A0A0H3MA20_MYCBP	0	BCG_3689	_	MYCTU03656	O06376_MYCTU	Rv3631	_	BCG_2691c
A0A0H3M7G4	MYCBP03665	A0A0H3MA58_MYCBP	0	BCG_3724c	dppA	MYCTU03691	I6X811_MYCTU	Rv3666c	_	BCG_0226c
A0A0H3MCM6	MYCBP03660	A0A0H3MA54_MYCBP	A0A109S836	BCG_3719	_	MYCTU03686	P9WGJ1	Rv3661	Y3661_MYCTU	BCG_2457c
A0A0H3MAB0	MYCBP03680	A0A0H3MA85_MYCBP	0	BCG_3739	_	MYCTU03706	I6Y498_MYCTU	Rv3680	_	BCG_0357c
A0A109S9U5	MYCBP03737	A0A0H3MAI0_MYCBP	0	BCG_3795	_	MYCTU03763	O69702_MYCTU	Rv3735	_	BCG_2112c
A0A0H3MH52	MYCBP03659	A0A0H3MIN8_MYCBP	0	BCG_3718c	_	MYCTU03685	P9WKX7	Rv3660c	Y3660_MYCTU	BCG_3135
A0A0H3MBD5	MYCBP03681	A0A0H3M9Q1_MYCBP	0	BCG_3740c	whiB4	MYCTU03707	P9WF39	Rv3681c	WHIB4_MYCTU	BCG_1951c
A0A0Y1CTY6	MYCBP03724	A0A0H3MFH5_MYCBP	0	BCG_3782c	_	MYCTU03749	O69689_MYCTU	Rv3722c	_	BCG_1273
A0A0K2HS39	MYCBP01760	A0A0H3M4M7_MYCBP	0	BCG_1788c	_	MYCTU01769	O65935_MYCTU	Rv1749c	_	BCG_3509c
A0A0G2Q9K8	MYCBP03692	A0A0H3MFE4_MYCBP	0	BCG_3751	moxR2	MYCTU03718	I6YGX9_MYCTU	Rv3692	_	BCG_3340c
A0A0H3M844	MYCBP03639	A0A0H3MIM1_MYCBP	0	BCG_3698c	_	MYCTU03665	O06367_MYCTU	Rv3640c	_	BCG_2251
A0A0H3MCA0	MYCBP01771	A0A0H3MB14_MYCBP	0	BCG_1799c	wag22b	MYCTU01777	P9WIG5	Rv1759c	WA22_MYCTU	BCG_3957c
A0A0H3MB09	MYCBP00830	A0A0H3M343_MYCBP	0	BCG_0857	cpdA	MYCTU00819	P9WP65	Rv0805	CPDA_MYCTU	BCG_1789c
A0A0K2HU41	MYCBP01009	A0A0H3M3N5_MYCBP	0	BCG_1035c	PE_PGRS18	MYCTU00993	Q79FU0	Rv0980c	PG18_MYCTU	BCG_1761
A0A0H3MFP0	MYCBP00986	A0A0H3MBQ6_MYCBP	0	BCG_1013	_	MYCTU00971	P9WKN1	Rv0959	Y959_MYCTU	BCG_2518c
A0A0H3MAX7	MYCBP00829	A0A0H3MB59_MYCBP	A0A0H3MBD0|A0A0K2HTD9	BCG_0856	_	MYCTU00818	I6Y4V2_MYCTU	Rv0804	_	BCG_1739
A0A0G2Q9E8	MYCBP01939	A0A0H3MBE8_MYCBP	A0A0H3M8B0|Q7TXL6|A0A120IQ08|A0A109S9C2	BCG_1967c	_	MYCTU01947	P95286_MYCTU	Rv1928c	_	BCG_3975c
A0A0H3MFJ9	MYCBP00827	A0A0H3M4G2_MYCBP	0	BCG_0854c	_	MYCTU00816	P9WQG7	Rv0802c	Y802_MYCTU	BCG_2474c
A0A0H3M5Z5	MYCBP01793	A0A0H3MDY0_MYCBP	0	BCG_1821	PPE26	MYCTU01807	Q79FK6	Rv1789	PPE26_MYCTU	BCG_1488c
A0A0K2I0Q3	MYCBP01937	A0A0H3M5Y6_MYCBP	0	BCG_1965c	mpt63	MYCTU01945	P9WIP1	Rv1926c	MP63_MYCTU	BCG_1467
A0A0K2HVX1	MYCBP03736	A0A0H3MJ06_MYCBP	A0A0H3M6Q9|A0A120IPL2	BCG_3794c	_	MYCTU03762	P9WKC7	Rv3734c	TGS2_MYCTU	BCG_0733
A0A0H3ME97	MYCBP01835	A0A0H3M6Z7_MYCBP	0	BCG_1863	_	MYCTU01846	P9WME7	Rv1828	Y1828_MYCTU	BCG_1964
A1KJ21	MYCBP01021	A0A0H3MBS8_MYCBP	0	BCG_1047c	_	MYCTU01005	O05575_MYCTU	Rv0992c	_	BCG_1643
A0A0H3MC17	MYCBP01126	A0A0H3M586_MYCBP	0	BCG_1153	glyA1	MYCTU01106	I6X0A7_MYCTU	Rv1093	O53441	BCG_1137
A0A0H3M4V0	MYCBP01127	A0A0H3MC31_MYCBP	0	BCG_1154	desA2	MYCTU01107	P9WNZ5	Rv1094	DESA2_MYCTU	BCG_1519c
A0A0G2Q9J8	MYCBP01822	A0A0H3MB61_MYCBP	A0A0H3MBP2|A0A109S852	BCG_1850	_	MYCTU01834	P9WMC9	Rv1816	Y1816_MYCTU	BCG_3364c
A0A0K2I1E2	MYCBP01022	A0A0H3M3P2_MYCBP	0	BCG_1048	galU	MYCTU01006	O05576_MYCTU	Rv0993	_	BCG_3745c
A0A0K2I0H9	MYCBP01019	A0A0H3M996_MYCBP	A0A0H3M1Z4|A0A0K2HRN3	BCG_1045c	_	MYCTU01003	O05573_MYCTU	Rv0990c	_	BCG_0088
A0A0H3M168	MYCBP01941	A0A0H3MEA2_MYCBP	A0A0H3M1I0|A0A109S687	BCG_1969c	_	MYCTU01949	P95284_MYCTU	Rv1930c	_	BCG_0076c
A0A0H3M7D5	MYCBP03612	A0A0H3MBK3_MYCBP	0	BCG_3671c	folB	MYCTU03632	P9WNC5	Rv3607c	FOLB_MYCTU	BCG_0190c
A0A0H3MA81	A1KPU4	A1KPU4	A0A0H3MFU7|A0A0Y1D088	BCG_3673c	folE	MYCTU03634	P9WN57	Rv3609c	GCH1_MYCTU	BCG_1461c
A0A0G2Q9J5	MYCBP01787	A0A0H3M6W0_MYCBP	A0A0H3M2Y8|A0A0K2HRI4	BCG_1815	_	MYCTU01800	P9WNQ9	Rv1782	ECCB5_MYCTU	BCG_3361
A0A0H3MH77	MYCBP00890	A0A0H3M3B5_MYCBP	0	BCG_0917	mog	MYCTU00877	I6Y8Y8_MYCTU	Rv0865	_	BCG_3162
A0A0H3MA28	MYCBP00857	A0A0H3M4I5_MYCBP	0	BCG_0884c	_	MYCTU00843	O53842_MYCTU	Rv0831c	_	BCG_0262
A0A0H3M1J3	MYCBP01020	A0A0H3M4Y6_MYCBP	0	BCG_1046c	_	MYCTU01004	O05574_MYCTU	Rv0991c	_	BCG_0214
A0A0H3M178	MYCBP03628	A0A0H3MBL6_MYCBP	0	BCG_3687c	_	MYCTU03654	O06378_MYCTU	Rv3629c	_	BCG_0089
A0A0K2HSX1	MYCBP01935	A0A0H3M7A5_MYCBP	0	BCG_1963c	_	MYCTU01943	P95289_MYCTU	Rv1924c	_	BCG_1940
A0A0H3MGS5	MYCBP01017	A0A0H3M3N8_MYCBP	0	BCG_1043	_	MYCTU01001	O86370_MYCTU	Rv0988	_	BCG_2990c
A0A0H3M952	MYCBP00851	A0A0H3M4I1_MYCBP	0	BCG_0878c	_	MYCTU00837	O53836_MYCTU	Rv0825c	_	BCG_3510c
A0A0K2HTQ5	MYCBP01018	A0A0H3M2W8_MYCBP	0	BCG_1044c	grcC2	MYCTU01002	O05572_MYCTU	Rv0989c	_	BCG_3664c
A0A0K2HV03	MYCBP00861	A0A0H3M8X0_MYCBP	0	BCG_0888c	_	MYCTU00848	O53848_MYCTU	Rv0836c	_	BCG_2463
A0A0K2HRS1	MYCBP01943	A0A0H3M528_MYCBP	A0A0H3MDH4|A0A120INY6	BCG_1971	tpx	MYCTU01951	P9WG35	Rv1932	TPX_MYCTU	BCG_3548
A0A0H3MFU7	A1KJR2	A1KJR2	A0A0H3M2S6|A0A0Y1B822	BCG_1886	ureC	MYCTU01868	P9WFF1	Rv1850	URE1_MYCTU	BCG_2582c
A0A0H3MAI2	MYCBP00852	A0A0H3MB75_MYCBP	0	BCG_0879	_	MYCTU00838	O53837_MYCTU	Rv0826	_	BCG_0498
A0A0H3M862	MYCBP03723	A0A0H3M9U1_MYCBP	0	BCG_3781c	dnaZX	MYCTU03748	P9WNT9	Rv3721c	DPO3X_MYCTU	BCG_2880c
A0A0H3M7R4	MYCBP01927	A0A0H3M515_MYCBP	A0A0H3ME18|A0A120IQ12	BCG_1955c	PPE34	MYCTU01936	Q79FI9	Rv1917c	PPE34_MYCTU	BCG_2111c
A0A0K2HZX6	MYCBP01016	A0A0H3MBS3_MYCBP	0	BCG_1042	_	MYCTU01000	O53900_MYCTU	Rv0987	_	BCG_2437c
A0A0H3MIG9	MYCBP01015	A0A0H3M4Y1_MYCBP	0	BCG_1041	_	MYCTU00999	P9WQK1	Rv0986	Y986_MYCTU	BCG_3633c
A0A0H3M1M6	A1KJ76	A1KJ76	A0A0H3M6V0|A0A120IPD2|G7QZC3	BCG_1698	argH	MYCTU01678	P9WPY7	Rv1659	ARLY_MYCTU	BCG_0252c
A0A0H3M1Q4	A0A0H3MBK5	A0A0H3MBK5	A0A0H3M8I4|A0A0K2I0T5	BCG_0980	pstS3	MYCTU00940	P9WGT7	Rv0928	PSTS3_MYCTU	BCG_0285c
A0A0H3M6K7	MYCBP01779	A0A0H3M5M8_MYCBP	A0A0H3M5C2|A0A120INM7	BCG_1807	_	MYCTU01792	O33177_MYCTU	Rv1774	_	BCG_1694
A0A0K2I193	A1KHC1	A1KHC1	A0A0H3M9D6|A0A0K2I013	BCG_1040c	mscL	MYCTU00998	P9WJN5	Rv0985c	MSCL_MYCTU	BCG_1745c
A0A0H3M694	MYCBP00859	A0A0H3M376_MYCBP	0	BCG_0886c	PE_PGRS14	MYCTU00846	Q79FV6_MYCTU	Rv0834c	_	BCG_1579c
A0A0H3M3Y5	MYCBP01853	A0A0H3M711_MYCBP	A0A0H3M3R7|A0A0K2HV36	BCG_1881c	_	MYCTU01863	P95164_MYCTU	Rv1845c	_	BCG_1128c
A0A120IP41	MYCBP02290	A0A0H3MC88_MYCBP	A0A0H3M735|A0A0K2HY06	BCG_2317	cut2	MYCTU02317	P9WP41	Rv2301	CUT2_MYCTU	BCG_0945c
A0A0K2HZW3	MYCBP01775	A0A0H3M4P0_MYCBP	A0A0H3M8E8|A0A109S9F5	BCG_1803c	_	MYCTU01780	O06797_MYCTU	Rv1762c	_	BCG_3887c
A0A0H3MAT9	MYCBP00848	A0A0H3M363_MYCBP	0	BCG_0875c	_	MYCTU00834	I6WZI4_MYCTU	Rv0822c	_	BCG_3900c
A0A109S9F8	MYCBP00853	A0A0H3M370_MYCBP	0	BCG_0880c	_	MYCTU00839	O53838	Rv0827c	KMTR_MYCTU	BCG_1367
A0A0H3MA37	MYCBP00826	A0A0H3M8T9_MYCBP	0	BCG_0853	_	MYCTU00815	O06633_MYCTU	Rv0801	_	BCG_1386
A0A0H3MHL8	MYCBP03621	A0A0H3M9J0_MYCBP	0	BCG_3680c	_	MYCTU03641	P9WJE1	Rv3616c	ESPA_MYCTU	BCG_3370c
A0A0H3M966	MYCBP01013	A0A0H3M991_MYCBP	A0A0H3M7A6|A0A120IPI6	BCG_1039	moaB2	MYCTU00997	O53897_MYCTU	Rv0984	_	BCG_3371c
A0A0H3M7K8	MYCBP01945	A0A0H3M7B4_MYCBP	0	BCG_1973c	fadE17	MYCTU01953	P95280	Rv1934c	ACD17_MYCTU	BCG_0282c
A0A0H3MAE6	MYCBP00849	A0A0H3M2F6_MYCBP	0	BCG_0876c	_	MYCTU00835	P9WNS7	Rv0823c	DUS_MYCTU	BCG_0424
A0A0H3MEZ4	MYCBP03617	A0A0H3MF74_MYCBP	A0A0H3M6I2|A0A0Y1D436	BCG_3676c	_	MYCTU03637	I6YGR2_MYCTU	Rv3612c	_	BCG_3584c
A0A0H3MA91	MYCBP01012	A0A0H3M2W3_MYCBP	0	BCG_1038	_	MYCTU00996	O53896_MYCTU	Rv0983	_	BCG_3744c
A0A0H3MDU1	MYCBP03750	A0A0H3MFJ7_MYCBP	0	BCG_3808c	_	MYCTU03777	L0TGF0	Rv3749c	VPC50_MYCTU	BCG_1786
A0A0H3M436	MYCBP01029	A0A0H3M9A5_MYCBP	A0A0H3MCW1|A0A0K2HV37	BCG_1055	_	MYCTU01011	O05581	Rv0998	PAT_MYCTU	BCG_1577
A1KLN7	MYCBP01028	A0A0H3M2X9_MYCBP	0	BCG_1054	_	MYCTU01010	O05580_MYCTU	Rv0997	_	BCG_2562c
A0A0H3MB50	MYCBP00951	A0A0H3M944_MYCBP	0	BCG_0978c	_	MYCTU00938	I6WZS8_MYCTU	Rv0926c	_	BCG_3459
A0A0H3M5P2	MYCBP00824	A0A0H3M2D9_MYCBP	0	BCG_0851c	_	MYCTU00813	I6Y4U9_MYCTU	Rv0799c	_	BCG_1822
A0A0H3M9G8	MYCBP03738	A0A0H3M9W2_MYCBP	A0A0H3M8X2|A0A0K2HYM4	BCG_3796	_	MYCTU03764	O69703_MYCTU	Rv3736	_	BCG_2782
A0A0H3M5R5	MYCBP00858	A0A0H3MB82_MYCBP	0	BCG_0885	PE_PGRS13	MYCTU00845	Q79FV7_MYCTU	Rv0833	_	BCG_2218c
A0A0H3MDE3	MYCBP01949	A0A0H3MBG4_MYCBP	0	BCG_1977	ephB	MYCTU01957	I6YC03	Rv1938	EPHB_MYCTU	BCG_1102
A0A0H3MDS9	MYCBP01025	A0A0H3M4Z4_MYCBP	0	BCG_1051	_	MYCTU01009	O05579_MYCTU	Rv0996	_	BCG_1775c
A0A0H3M8P0	MYCBP01944	A0A0H3MBG1_MYCBP	0	BCG_1972c	fadE18	MYCTU01952	P95281_MYCTU	Rv1933c	_	BCG_0779
A1KJ30	A1KGU6	A1KGU6	A0A0H3MC09|A0A120IR19	BCG_0865c	_	MYCTU00827	P9WFG9	Rv0813c	Y813_MYCTU	BCG_1652
A0A0H3MC16	MYCBP01704	A0A0H3M4J2_MYCBP	0	BCG_1732	tlyA	MYCTU01713	P9WJ63	Rv1694	TLYA_MYCTU	BCG_2239c
A0A0H3M8B9	MYCBP00837	A0A0H3M8U7_MYCBP	0	BCG_0864	_	MYCTU00826	Q79FW0_MYCTU	Rv0812	_	BCG_3185c
A1KIK9	MYCBP01024	A0A0H3M9A0_MYCBP	0	BCG_1050	rimJ	MYCTU01008	O05578_MYCTU	Rv0995	_	BCG_1481
A0A0H3M9P7	MYCBP01920	A0A0H3ME83_MYCBP	0	BCG_1948c	furA	MYCTU01928	P9WN87	Rv1909c	FURA_MYCTU	BCG_3735c
A0A0H3MF46	MYCBP00836	A0A0H3M2E8_MYCBP	A0A0H3M1D0|A0A0Y1BIA2|A0A0H3M9W1|A0A0K2I1S1	BCG_0863c	_	MYCTU00825	I6X9V3_MYCTU	Rv0811c	_	BCG_2277
A0A0H3M9P5	MYCBP01918	A0A0H3M784_MYCBP	0	BCG_1946c	_	MYCTU01926	L0TAY1_MYCTU	Rv1907c	_	BCG_1223
A0A0H3M4F8	MYCBP01023	A0A0H3M2X4_MYCBP	0	BCG_1049	moeA1	MYCTU01007	P9WJQ7	Rv0994	MOEA1_MYCTU	BCG_2099
A0A0H3M7H0	MYCBP00985	A0A0H3M4V4_MYCBP	0	BCG_1012	_	MYCTU00970	P71552_MYCTU	Rv0958	_	BCG_2605
A0A0H3MAC0	A1KH91	A1KH91	A0A0K2HUS2|A1KI99|C1AMV5	BCG_1011	purH	MYCTU00969	P9WHM7	Rv0957	PUR9_MYCTU	BCG_1510c
A0A0H3M811	MYCBP00983	A0A0H3M967_MYCBP	A0A0H3MEW8|A0A0Y1CTI8	BCG_1010	purN	MYCTU00968	P9WHM5	Rv0956	PUR3_MYCTU	BCG_3074c
A0A0H3M4Z3	MYCBP00982	A0A0H3M2U0_MYCBP	0	BCG_1009	_	MYCTU00967	P9WKN3	Rv0955	Y955_MYCTU	BCG_1556
A0A0H3M4E5	MYCBP03624	A0A0H3MIK5_MYCBP	0	BCG_3683c	mesJ	MYCTU03650	P9WG53	Rv3625c	TILS_MYCTU	BCG_0833
A0A0Y1CA09	MYCBP00835	A0A0H3M349_MYCBP	0	BCG_0862c	_	MYCTU00824	I6XWB9_MYCTU	Rv0810c	_	#N/A
A0A0G2Q9K1	MYCBP00981	A0A0H3M3L6_MYCBP	0	BCG_1008	_	MYCTU00966	P9WIR9	Rv0954	34KD_MYCTU	BCG_3367c
A0A0H3MDF4	MYCBP00967	A0A0H3M4T3_MYCBP	A0A0H3MAJ8|A0A109S6A5	BCG_0994c	_	MYCTU00952	P9WKP1	Rv0940c	Y940_MYCTU	BCG_1669
A0A0H3MCW1	MYCBP00887	A0A0H3M8Z5_MYCBP	A0A0H3M9T2|A0A0K2I0D5	BCG_0914c	_	MYCTU00874	O53874_MYCTU	Rv0862c	_	BCG_1483
A0A0H3MET3	A1KJR0	A1KJR0	A0A0H3MA70|A0A0K2HVW0|P9WK47	BCG_1884	ureA	MYCTU01866	P9WFE7	Rv1848	URE3_MYCTU	BCG_3493c
A1KJ75	MYCBP01931	A0A0H3ME93_MYCBP	0	BCG_1959	_	MYCTU01939	O53962_MYCTU	Rv1920	_	BCG_1697
A0A0K2HRH9	MYCBP00863	A0A0H3MB86_MYCBP	A0A0H3M950|A0A0K2HTI2	BCG_0890	lpqR	MYCTU00850	O53850_MYCTU	Rv0838	_	BCG_0203
A0A0H3MI19	MYCBP03745	A0A0H3MFJ3_MYCBP	A0A0H3M362|A0A0K2HU44	BCG_3803	_	MYCTU03772	O69711	Rv3744	NMTR_MYCTU	BCG_3490c
A0A0H3M356	MYCBP00980	A0A0H3MBQ4_MYCBP	0	BCG_1007c	_	MYCTU00965	P9WKN5	Rv0953c	Y953_MYCTU	BCG_1129c
A0A109S9D2	A1KL43	A1KL43	A1KPE7|C1AHR9|P0A5W7	BCG_2367c	dgt	MYCTU02367	P9WNY7	Rv2344c	DGTL1_MYCTU	BCG_2720
A0A0H3M2H3	MYCBP01979	A0A0H3MBI8_MYCBP	A0A0H3MFP0|A0A0K2HZ95	BCG_2006c	_	MYCTU02009	P9WLP7	Rv1990c	Y1990_MYCTU	BCG_0897
A0A0H3M2N0	MYCBP01783	A0A0H3MDX3_MYCBP	A1KF14|A0A0Y1BIJ3|A0A0Y1B3E9	BCG_1811c	_	MYCTU01796	O33181_MYCTU	Rv1778c	_	BCG_0191
A0A0H3MA12	MYCBP00886	A0A0H3M2J1_MYCBP	0	BCG_0913c	_	MYCTU00873	O53873_MYCTU	Rv0861c	_	BCG_3844
A0A0H3M962	MYCBP00979	A0A0H3M4U6_MYCBP	0	BCG_1006	sucD	MYCTU00964	P9WGC7	Rv0952	SUCD_MYCTU	BCG_3520c
A0A0H3MAK8	A1KJ57	A1KJ57	A1KPR8|C1AI41	BCG_1679c	lysX	MYCTU01659	P9WFU7	Rv1640c	LYSX_MYCTU	BCG_0548c
A0A0Y1D0F3	MYCBP01821	A0A0H3M4T5_MYCBP	0	BCG_1849	_	MYCTU01833	P9WLR9	Rv1815	Y1815_MYCTU	BCG_0500
P9WKK9	MYCBP00891	A0A0H3M2J8_MYCBP	A0A0H3M9N5|A0A109SAN3	BCG_0918	moaE2	MYCTU00878	P9WJR1	Rv0866	MOAE2_MYCTU	BCG_1366
P9WKK9	MYCBP01658	A0A0H3M6K5_MYCBP	0	BCG_1686	_	MYCTU01666	P94982_MYCTU	Rv1647	_	BCG_1366
P9WKK9	MYCBP01948	A0A0H3M533_MYCBP	A0A0H3MAY4|A0A0H3MB54|A0A0K2I128|A0A0Y1CBY2	BCG_1976	_	MYCTU01956	P95277_MYCTU	Rv1937	_	BCG_1366
A0A0H3M7V1	A1KH85	A1KH85	A0A0H3M6U0|A0A109S8C8	BCG_1005	sucC	MYCTU00963	P9WGC5	Rv0951	SUCC_MYCTU	BCG_2964
A0A0H3M4P2	MYCBP00839	A0A0H3M4H2_MYCBP	0	BCG_0866c	sseC2	MYCTU03139	P0CG96	Rv3118	Y3118_MYCTU	BCG_0954c
A0A0H3MA99	MYCBP01774	A0A0H3M5M1_MYCBP	0	BCG_1802c	_	MYCTU01779	O06796_MYCTU	Rv1761c	_	BCG_0342
A0A0H3M4V1	MYCBP01942	A0A0H3M5Z0_MYCBP	0	BCG_1970c	_	MYCTU01950	P95283	Rv1931c	Y1931_MYCTU	BCG_1873c
A0A0Y1C319	MYCBP00977	A0A0H3M964_MYCBP	0	BCG_1004c	_	MYCTU00962	P71560_MYCTU	Rv0950c	_	BCG_2504
A0A0H3MCI2	MYCBP01817	A0A0H3MB56_MYCBP	0	BCG_1845	_	MYCTU01829	I6YBN6_MYCTU	Rv1811	_	BCG_2397c
Q9X2P5	MYCBP00842	A0A0H3M2F2_MYCBP	0	BCG_0869c	_	MYCTU00829	I6WZH9_MYCTU	Rv0817c	_	#N/A
A0A0H3MCY6	MYCBP00976	A0A0H3M2T4_MYCBP	0	BCG_1003	uvrD1	MYCTU00961	P9WMQ1	Rv0949	UVRD1_MYCTU	BCG_2613
A0A0H3MCU8	MYCBP00850	A0A0H3M8W5_MYCBP	0	BCG_0877c	desA1	MYCTU00836	P9WNZ7	Rv0824c	DESA1_MYCTU	BCG_2553c
A0A0H3M5S4	MYCBP01795	A0A0H3M4Q7_MYCBP	0	BCG_1823	PE19	MYCTU01809	Q79FK4_MYCTU	Rv1791	_	BCG_2231
A0A0H3M505	MYCBP01633	A0A0H3M4E4_MYCBP	0	BCG_1661c	cydA	MYCTU01641	L7N662_MYCTU	Rv1623c	_	BCG_1062c
A0A0H3MB83	MYCBP01144	A0A0H3M597_MYCBP	A0A0H3M795|A0A0K2HZ56	BCG_1171c	_	MYCTU01124	O86351_MYCTU	Rv1111c	_	BCG_2432c
A0A0H3MB95	MYCBP01797	A0A0H3M6W9_MYCBP	0	BCG_1825	esxN	MYCTU01811	P9WNJ3	Rv1793	ESXN_MYCTU	BCG_0900
A0A0H3M7F1	MYCBP02342	A0A0H3M8G4_MYCBP	A0A0H3MFR6|A0A120IPI7|A0A109S8T0|Q9ZB89|Q9S6V6	BCG_2369c	esxO	MYCTU01811	P9WNJ3	Rv1793	ESXN_MYCTU	#N/A
A0A0H3M2D0	MYCBP03115	A0A0H3M8T4_MYCBP	0	BCG_3142	cysA3	MYCTU03138	P9WHF9	Rv0815c	THTR_MYCTU	BCG_0841
A0A0H3M9V1	MYCBP00840	A0A0H3MB67_MYCBP	A0A0H3M2V4|A0A0K2HUL2	BCG_0867c	cysA2	MYCTU03138	P9WHF9	Rv0815c	THTR_MYCTU	BCG_2909c
A0A0H3MA19	MYCBP01146	A0A0H3M433_MYCBP	A0A0H3M7E6|Q9S4U5|A0A0Y1BAH4	BCG_1173	_	MYCTU01126	P9WJ33	Rv1113	VPB32_MYCTU	BCG_0251
A0A0H3MAU6	MYCBP01801	A0A0H3MB40_MYCBP	0	BCG_1829	_	MYCTU01815	P9WJE3	Rv1797	ECCE5_MYCTU	BCG_3314
A0A0H3M3M2	A1KJ60	A1KJ60	A0A0K2HYM8|A1KLS8|C1AF49	BCG_1682	rplT	MYCTU01662	P9WHC5	Rv1643	RL20_MYCTU	BCG_1385
A0A0K2HYM8	MYCBP03716	A0A0H3M9T5_MYCBP	A0A0H3MJ88|A0A0K2I2M1	BCG_3774c	_	MYCTU03741	O69681_MYCTU	Rv3714c	_	BCG_1682
A0A109SA37	A1KLB3	A1KLB3	A0A0K2HZX6|A1KN04|C1AGC5	BCG_2437c	nadD	MYCTU02443	P9WJJ5	Rv2421c	NADD_MYCTU	#N/A
A0A0Y1B187	MYCBP01177	A0A0H3M469_MYCBP	A0A0H3M1V8|A0A120INE8	BCG_1204c	echA10	MYCTU01157	O06542_MYCTU	Rv1142c	_	BCG_0406c
A0A0H3M7A6	A1KPT7	A1KPT7	A1KG00|C1AKK4|A0A0Y1C3H8	BCG_3666c	panC	MYCTU03627	P9WIL5	Rv3602c	PANC_MYCTU	BCG_2503c
A1KPE5	MYCBP00823	A0A0H3M336_MYCBP	A0A0H3M2I7|A0A0K2HSA8	BCG_0850c	cfp29	MYCTU00812	I6WZG6_MYCTU	Rv0798c	_	BCG_3524c
A0A0H3MFB2	A1KGT3	A1KGT3	A0A0K2HSR9|A1KGG3|C1AL16|Q53539	BCG_0852	pepC	MYCTU00814	P9WHT1	Rv0800	APEB_MYCTU	BCG_3721c
A0A0H3M1A8	A1KJ73	A1KJ73	A0A0H3MET8|A0A120IQN4	BCG_1695	argF	MYCTU01675	P9WIT9	Rv1656	OTC_MYCTU	BCG_0382
A0A0H3M4G4	MYCBP03671	A0A0H3M9P4_MYCBP	0	BCG_3730c	_	MYCTU03697	I6XHX8_MYCTU	Rv3672c	_	BCG_1338
A0A0H3M7X8	MYCBP01804	A0A0H3M5P8_MYCBP	0	BCG_1832	PPE28	MYCTU01818	P9WI11	Rv1800	PPE28_MYCTU	BCG_0437c
A0A0H3M3Q9	MYCBP00914	A0A0H3MBD6_MYCBP	A0A0H3M4U5|A0A0Y1CHX1	BCG_0941c	citA	MYCTU00901	P9WPD3	Rv0889c	CISY2_MYCTU	BCG_1064c
A0A0H3M801	MYCBP01765	A0A0H3M4N2_MYCBP	0	BCG_1793c	_	MYCTU01774	O06790_MYCTU	Rv1754c	_	BCG_2800c
A0A0K2HWD4	MYCBP00812	A0A0H3MB43_MYCBP	0	BCG_0839	_	MYCTU00802	P71840_MYCTU	Rv0787	_	BCG_2528c
A0A0H3MFC3	MYCBP01810	A0A0H3M4S4_MYCBP	0	BCG_1838c	_	MYCTU01823	O53954_MYCTU	Rv1805c	_	BCG_3731c
A0A109S636	MYCBP01181	A0A0H3MC73_MYCBP	0	BCG_1208	_	MYCTU01162	O06547_MYCTU	Rv1147	_	BCG_3125c
A0A0K2I2T8	MYCBP01646	A0A0H3MDG1_MYCBP	0	BCG_1674	TB15.3	MYCTU01654	P9WFC9	Rv1636	Y1636_MYCTU	BCG_0339
A0A0H3MAU7	MYCBP03664	A0A0H3MIP3_MYCBP	A0A0H3M780|A0A120IP47|A0A0H3MHQ2|A0A109SAB3	BCG_3723c	dppB	MYCTU03690	I6YGV9_MYCTU	Rv3665c	_	BCG_1702
A0A0H3M400	A1KL96	A1KL96	A0A0H3M5S4|A0A0Y1D396|A0A109S8B8	BCG_2420c	lepA	MYCTU02426	P9WK97	Rv2404c	LEPA_MYCTU	BCG_1546
A0A0H3M2Y8	MYCBP03339	A0A0H3MAY4_MYCBP	0	BCG_3397	_	MYCTU00811	O07182_MYCTU	Rv0797	_	BCG_0309c
A0A0H3MD27	MYCBP00822	A0A0H3MB54_MYCBP	0	BCG_0849	_	MYCTU00811	O07182_MYCTU	Rv0797	_	BCG_1555
A0A0H3MC68	A1KH25	A1KH25	A0A120IP41|A1KJU9|P0C2T2|P9WQP1	BCG_0945c	_	MYCTU00905	P9WFI1	Rv0893c	Y893_MYCTU	BCG_3915
A0A0H3M7Y6	MYCBP01652	A0A0H3MDG6_MYCBP	0	BCG_1680	infC	MYCTU01660	P9WKJ9	Rv1641	IF3_MYCTU	BCG_2210
A0A0H3M795	MYCBP03666	A0A0H3M9N8_MYCBP	A0A0H3MG50|A0A0K2HYZ3	BCG_3725	acs	MYCTU03692	P9WQD1	Rv3667	ACSA_MYCTU	BCG_2487
A0A0H3M2V4	MYCBP02317	A0A0H3MF99_MYCBP	0	BCG_2344c	_	MYCTU02345	P71889_MYCTU	Rv2323c	_	BCG_1025c
A0A0Y1BR84	MYCBP00920	A0A0H3MBE3_MYCBP	A0A0H3M355|A0A0H3MG74|A0A0K2HZ21|A0A0Y1CSG8|A0A109S6M3	BCG_0947	_	MYCTU00907	P9WKA3	Rv0895	Y895_MYCTU	BCG_0541
A0A0H3M9X8	MYCBP01134	A0A0H3M421_MYCBP	0	BCG_1161c	_	MYCTU01114	P9WFM3	Rv1101c	Y1101_MYCTU	BCG_2950
A0A0K2I2D2	MYCBP03663	A0A0H3MBN9_MYCBP	0	BCG_3722c	dppC	MYCTU03689	L0TEV4_MYCTU	Rv3664c	_	BCG_1655
A0A0H3M482	MYCBP01892	A0A0H3M4Y9_MYCBP	0	BCG_1920c	_	MYCTU01901	O07748_MYCTU	Rv1883c	_	BCG_1220
A0A0H3M538	MYCBP00975	A0A0H3M3K9_MYCBP	0	BCG_1002c	_	MYCTU00960	P9WIC1	Rv0948c	CHMU_MYCTU	BCG_1602
A0A0Y1BT87	MYCBP01657	A0A0H3MAR5_MYCBP	0	BCG_1685	PE17	MYCTU01665	L7N681_MYCTU	Rv1646	_	#N/A
A0A0H3MA13	MYCBP01818	A0A0H3M6Y1_MYCBP	A0A0K2I1X4|A1KPT4|C1AI57	BCG_1846c	_	MYCTU01830	P9WJJ1	Rv1812c	Y1812_MYCTU	BCG_2995c
A0A0H3MA13	MYCBP01950	A0A0H3M7B8_MYCBP	0	BCG_1978	_	MYCTU01958	P95275_MYCTU	Rv1939	_	BCG_2995c
A0A0H3MA13	MYCBP01762	A0A0H3M6T2_MYCBP	0	BCG_1790	_	MYCTU01771	O65936_MYCTU	Rv1751	_	BCG_2995c
A0A120IPG8	MYCBP01147	A0A0H3M381_MYCBP	0	BCG_1174	vapC	MYCTU01127	P9WF73	Rv1114	VPC32_MYCTU	BCG_2928c
A0A109S6G3	MYCBP01805	A0A0H3M4R7_MYCBP	0	BCG_1833	PPE29	MYCTU01819	P9WI09	Rv1801	PPE29_MYCTU	BCG_0998
A0A0K2HZQ6	MYCBP03697	A0A0H3MFE9_MYCBP	0	BCG_3756c	vapC	MYCTU03723	P9WF47	Rv3697c	VPC48_MYCTU	BCG_2551c
A0A0H3M3K7	MYCBP00916	A0A0H3M2N2_MYCBP	0	BCG_0943c	_	MYCTU00903	P9WMV1	Rv0891c	Y891_MYCTU	BCG_0497c
A1KH91	MYCBP03677	A0A0H3MFC9_MYCBP	0	BCG_3736c	_	MYCTU03703	I6YGW9_MYCTU	Rv3678c	_	BCG_1011
A0A0H3MFP8	MYCBP00819	A0A0H3M2D3_MYCBP	0	BCG_0846	_	MYCTU00809	O86332	Rv0793	Y0793_MYCTU	BCG_3856
A0A0H3M7M1	MYCBP01626	A0A0H3MDC1_MYCBP	A0A120INQ0	BCG_1654	_	MYCTU01634	O06133_MYCTU	Rv1616	_	BCG_2870c
A0A0H3M2R3	MYCBP01625	A0A0H3M6F4_MYCBP	0	BCG_1653	_	MYCTU01633	O06132_MYCTU	Rv1615	_	BCG_0977c
A0A0H3M4T8	MYCBP01628	A0A0H3M4B5_MYCBP	0	BCG_1656	tesB1	MYCTU01636	O06135_MYCTU	Rv1618	_	BCG_1507c
A0A0H3M2C2	MYCBP01627	A0A0H3M573_MYCBP	A0A0K2I2D2|A1KQ48|C1AIH0	BCG_1655	pykA	MYCTU01635	P9WKE5	Rv1617	KPYK_MYCTU	BCG_0830
A0A0H3ME18	MYCBP03675	A0A0H3MA79_MYCBP	A0A0H3MDV8|A0A120IPW9|P0A5W9	BCG_3734	_	MYCTU03701	P9WMH3	Rv3676	CRPL_MYCTU	BCG_3155c
A0A0K2HWH7	MYCBP01630	A0A0H3M6F8_MYCBP	A0A0H3M2E5|A0A0K2HRP9|G8FRW3	BCG_1658c	cydC	MYCTU01638	O06137_MYCTU	Rv1620c	_	#N/A
A0A0H3M2F3	MYCBP01916	A0A0H3M506_MYCBP	0	BCG_1944c	aao	MYCTU01924	P9WP27	Rv1905c	DAO_MYCTU	BCG_0097c
A0A0H3MBG7	MYCBP03754	A0A0H3M9X7_MYCBP	0	BCG_3812c	_	MYCTU03781	O69720_MYCTU	Rv3753c	_	BCG_3607c
A0A0K2HYU3	MYCBP02394	A0A0H3MFG5_MYCBP	0	BCG_2421	_	MYCTU02427	P71738_MYCTU	Rv2405	_	BCG_0756
A1KKZ1	MYCBP02380	A0A0H3M672_MYCBP	0	BCG_2407	_	MYCTU02414	P71751_MYCTU	Rv2393	_	BCG_2315c
A0A0H3M6R2	MYCBP01629	A0A0H3MAK3_MYCBP	0	BCG_1657	_	MYCTU01637	O06136_MYCTU	Rv1619	_	BCG_2217
A0A0Y1CLH8	MYCBP01632	A0A0H3M5A2_MYCBP	0	BCG_1660c	cydB	MYCTU01640	O06139_MYCTU	Rv1622c	_	BCG_2890c
A0A0H3MG92	MYCBP01631	A0A0H3MDE4_MYCBP	A0A0H3M675|A0A0Y1CYE7	BCG_1659c	cydD	MYCTU01639	O06138_MYCTU	Rv1621c	_	BCG_2760c
A0A0H3MD77	MYCBP02392	A0A0H3M8K8_MYCBP	0	BCG_2419c	lppR	MYCTU02425	P71740_MYCTU	Rv2403c	_	BCG_2734c
A0A0H3M898	MYCBP01917	A0A0H3MBD1_MYCBP	0	BCG_1945c	_	MYCTU01925	O07726_MYCTU	Rv1906c	_	BCG_2940c
A0A0H3MF64	MYCBP02363	A0A0H3M735_MYCBP	A0A0H3M5L6|A0A109S7Q5|Q9XB10	BCG_2390c	cfp2	MYCTU02397	P9WIN7	Rv2376c	MTB12_MYCTU	BCG_3661c
A0A0H3M6D3	MYCBP02412	A0A0H3M8M3_MYCBP	0	BCG_2439	_	MYCTU02445	P71925_MYCTU	Rv2423	_	BCG_2087c
A0A0H3M815	MYCBP02384	A0A0H3M749_MYCBP	0	BCG_2411	PE_PGRS41	MYCTU02417	Q79FE6_MYCTU	Rv2396	_	BCG_3080
A0A0H3M815	MYCBP01675	A0A0H3M6L3_MYCBP	A0A120IPR7|A1KMC6|C1AFP7	BCG_1703	pks9	MYCTU01683	O06586_MYCTU	Rv1664	_	BCG_3080
A0A109SB00	MYCBP02362	A0A0H3MFD7_MYCBP	A0A0H3M3S5|A0A0K2HTY2	BCG_2389	_	MYCTU02396	O05823_MYCTU	Rv2375	_	#N/A
A0A0H3MFJ5	MYCBP03702	A0A0H3MFF5_MYCBP	0	BCG_3760c	egtD	MYCTU03727	P9WN47	Rv3701c	EGTD_MYCTU	BCG_2468c
A0A0H3M1Y5	MYCBP01674	A0A0H3MAU7_MYCBP	A0A0H3M6I9|A0A0K2HVN3|V5W3N2	BCG_1702	pks17	MYCTU01682	O06585_MYCTU	Rv1663	_	BCG_0633
A0A0H3M1Y5	MYCBP01617	A0A0H3M6E8_MYCBP	0	BCG_1645	chaA	MYCTU01625	O53910_MYCTU	Rv1607	_	BCG_0633
A0A0H3M671	MYCBP01676	A0A0H3MDI1_MYCBP	0	BCG_1704	pks11	MYCTU01684	P9WPF3	Rv1665	PKS11_MYCTU	BCG_1559
A0A0H3M327	MYCBP02246	A0A0H3M6V7_MYCBP	0	BCG_2273c	_	MYCTU02273	O53529_MYCTU	Rv2255c	_	BCG_2179c
A0A0H3M7K2	MYCBP01673	A0A0H3M4G9_MYCBP	0	BCG_1701	pks8	MYCTU01681	O65933_MYCTU	Rv1662	_	BCG_2649
A0A0H3MHN9	MYCBP01677	A0A0H3M5D2_MYCBP	A0A0H3MDN2|A0A109S999	BCG_1705c	cyp139	MYCTU01685	P9WPM1	Rv1666c	CP139_MYCTU	BCG_3388c
A0A0H3MBU6	MYCBP01612	A0A0H3M4A4_MYCBP	0	BCG_1640	hisH	MYCTU01620	P9WMM1	Rv1602	HIS5_MYCTU	BCG_2176c
A0A0H3MHJ0	MYCBP01618	A0A0H3MDB6_MYCBP	A0A0H3M694|A0A0Y1CI27|A0A0Y1CAL1	BCG_1646c	bcpB	MYCTU01626	P9WID9	Rv1608c	BCPB_MYCTU	BCG_3299
A0A0H3M9L8	MYCBP02411	A0A0H3MCL3_MYCBP	A0A0K2HSW3|A1KFP5|C1AK99	BCG_2438	_	MYCTU02444	P71926_MYCTU	Rv2422	_	BCG_2810c
A0A0K2HR26	A1KJR3	A1KJR3	A0A0H3M4F5|A0A0K2HUT1	BCG_1887	ureF	MYCTU01869	P9WFE5	Rv1851	UREF_MYCTU	BCG_0441c
A0A0H3MC20	A1KH80	A1KH80	A0A120IQ99|A1KP00	BCG_1000c	pgi	MYCTU00958	P9WN69	Rv0946c	G6PI_MYCTU	BCG_3862c
A0A0H3M1D0	MYCBP03757	A0A0H3MJ30_MYCBP	0	BCG_3815c	proZ	MYCTU03784	O69722_MYCTU	Rv3756c	_	BCG_0144
A0A0H3M471	MYCBP00492	A0A0H3MAK0_MYCBP	A0A109S9C6	BCG_0520c	_	MYCTU00484	P9WKV7	Rv0479c	Y479_MYCTU	BCG_1603
A0A120INQ4	A1KLC0	A1KLC0	A0A0K2HUU8|A1KI96|C1AMV2	BCG_2444c	proA	MYCTU02449	P9WHV1	Rv2427c	PROA_MYCTU	BCG_2127c
A0A0H3M2L2	MYCBP01811	A0A0H3MB51_MYCBP	A0A0Y1CFF0	BCG_1839	PE20	MYCTU01824	L7N656_MYCTU	Rv1806	_	BCG_0165c
A0A0K2HTV0	MYCBP03695	A0A0H3MAA3_MYCBP	0	BCG_3754	_	MYCTU03721	O69663_MYCTU	Rv3695	_	BCG_1481
A0A0H3M4M7	MYCBP01826	A0A0H3M4U0_MYCBP	0	BCG_1854c	_	MYCTU01837	P9WQI9	Rv1819c	BACA_MYCTU	BCG_1788c
A0A109S6T7	MYCBP03640	A0A0H3MA32_MYCBP	0	BCG_3699c	fic	MYCTU03666	I6YCN3_MYCTU	Rv3641c	_	BCG_1330c
A0A0H3MI55	MYCBP01806	A0A0H3MB45_MYCBP	0	BCG_1834	PPE30	MYCTU01820	P9WI07	Rv1802	PPE30_MYCTU	BCG_3530
A0A0K2HVD3	MYCBP01802	A0A0H3M6X1_MYCBP	A1KM95|C1AFL6|A0A109S919	BCG_1830	_	MYCTU01816	P9WPI1	Rv1798	ECCA5_MYCTU	BCG_2529
A0A0H3MJ54	MYCBP01764	A0A0H3M5L1_MYCBP	0	BCG_1792c	PPE24	MYCTU01773	P9WI15	Rv1753c	PPE24_MYCTU	BCG_3837
A0A0K2HY65	MYCBP00873	A0A0H3MB95_MYCBP	0	BCG_0900	cysK2	MYCTU00860	Q79FV4	Rv0848	CYSK2_MYCTU	BCG_3176
A0A0H3M2B7	MYCBP01819	A0A0H3ME02_MYCBP	0	BCG_1847c	_	MYCTU01831	P9WLS1	Rv1813c	Y1813_MYCTU	BCG_0825c
A0A0H3M6G7	MYCBP01830	A0A0H3ME13_MYCBP	0	BCG_1858	_	MYCTU01841	P9WFG1	Rv1823	Y1823_MYCTU	BCG_2141c
A0A0H3M593	MYCBP01824	A0A0H3ME08_MYCBP	A0A109S5U5	BCG_1852	_	MYCTU01835	Q50616_MYCTU	Rv1817	_	BCG_1164
A0A0Y1CN28	MYCBP00945	A0A0H3M2Q8_MYCBP	A0A0H3MAP7|A0A0K2I2G8	BCG_0972c	_	MYCTU00932	I6Y941_MYCTU	Rv0920c	_	BCG_3888c
A0A0Y1BR73	MYCBP00876	A0A0H3M8Y2_MYCBP	0	BCG_0903c	_	MYCTU00863	O53863_MYCTU	Rv0851c	_	#N/A
A0A0Y1BR73	MYCBP01825	A0A0H3M5R0_MYCBP	0	BCG_1853c	PE_PGRS33	MYCTU01836	P9WIF5	Rv1818c	PG33_MYCTU	#N/A
A1KMU7	MYCBP01770	A0A0H3M4N6_MYCBP	0	BCG_1798	cut1	MYCTU01776	O06793_MYCTU	Rv1758	_	BCG_2974
A0A0H3MEB0	MYCBP03643	A0A0H3MBN0_MYCBP	0	BCG_3702c	_	MYCTU03669	O06363_MYCTU	Rv3644c	_	BCG_3274c
A0A0H3M2I5	MYCBP00868	A0A0H3MB90_MYCBP	0	BCG_0895	_	MYCTU00855	I6XWE5_MYCTU	Rv0843	_	BCG_0132
A0A0K2I180	MYCBP01773	A0A0H3MDW6_MYCBP	A0A0H3M0I5|A0A109S5R9	BCG_1801	_	MYCTU01778	P9WKB9	Rv1760	Y1760_MYCTU	#N/A
A0A0H3MD31	MYCBP00946	A0A0H3M939_MYCBP	0	BCG_0973	_	MYCTU00933	I6WZS4_MYCTU	Rv0921	_	BCG_1560
A0A0H3M8T6	MYCBP03755	A0A0H3MFK2_MYCBP	A0A0H3MAG4|A0A0K2HVK6	BCG_3813	tyrA	MYCTU03782	MYCTU03782	Rv3754	_	BCG_2507c
A0A0H3MFL9	MYCBP00966	A0A0H3M955_MYCBP	0	BCG_0993	_	MYCTU00951	O86346_MYCTU	Rv0939	_	BCG_2496c
A0A0Y1CMP8	MYCBP00965	A0A0H3M2S5_MYCBP	0	BCG_0992	_	MYCTU00950	P9WNV3	Rv0938	LIGD_MYCTU	#N/A
A0A0H3M8R1	MYCBP03688	A0A0H3MBS9_MYCBP	0	BCG_3747c	_	MYCTU03714	I6X831_MYCTU	Rv3688c	_	BCG_2485c
A0A0H3MIH3	MYCBP00947	A0A0H3M4Q8_MYCBP	A0A0H3M5P4|A0A0K2HUS3	BCG_0974	_	MYCTU00934	I6Y560_MYCTU	Rv0922	_	BCG_3638c
A0A0K2HUU8	MYCBP03699	A0A0H3MIV6_MYCBP	0	BCG_3757	_	MYCTU03724	I6YCS6_MYCTU	Rv3698	_	BCG_2444c
A0A0H3M8G2	MYCBP01614	A0A0H3MAJ9_MYCBP	A0A0H3MA30|A0A0K2HRH8	BCG_1642	impA	MYCTU01622	O53907	Rv1604	IMPA_MYCTU	BCG_3006
A0A0H3M2S0	MYCBP00948	A0A0H3MBG5_MYCBP	0	BCG_0975c	_	MYCTU00935	I6XWK6_MYCTU	Rv0923c	_	BCG_0703
A0A0H3M8Q3	MYCBP00949	A0A0H3M3I1_MYCBP	0	BCG_0976c	mntH	MYCTU00936	P9WIZ5	Rv0924c	MNTH_MYCTU	BCG_3105c
A0A0K2I203	MYCBP00950	A0A0H3M2R3_MYCBP	A0A0H3MAS4|A0A109SA21	BCG_0977c	_	MYCTU00937	I6Y946_MYCTU	Rv0925c	_	BCG_1935c
A0A0H3MAN5	MYCBP00952	A0A0H3M4R4_MYCBP	0	BCG_0979c	_	MYCTU00939	P9WGQ5	Rv0927c	Y927C_MYCTU	BCG_3234
A1KFW3	A1KPT5	A1KPT5	A0A0K2HTQ5|A1KGI5|C1AL38|O06047	BCG_3664c	coaX	MYCTU03625	P9WPA1	Rv3600c	COAX_MYCTU	BCG_0530
A0A0H3M929	MYCBP01196	A0A0H3M9P5_MYCBP	0	BCG_1223	narG	MYCTU01176	P9WJQ3	Rv1161	NARG_MYCTU	BCG_2622
A0A0H3M2B3	A1KPT4	A1KPT4	A0A0H3M4A0|A0A120INV4	BCG_3663c	lysS	MYCTU03623	P9WFU9	Rv3598c	SYK1_MYCTU	BCG_0820
A0A120IQD8	A1KGY5	A1KGY5	A0A0K2HS32|A1KFW0|C1AKG4	BCG_0905c	pdc	MYCTU00865	P9WG37	Rv0853c	KDC_MYCTU	BCG_2706c
A0A0H3MG99	MYCBP03669	A0A0H3MIQ0_MYCBP	0	BCG_3728	ephE	MYCTU03695	I6YCQ4_MYCTU	Rv3670	_	BCG_2772c
A0A0Y1C9U7	MYCBP03694	A0A0H3MIT3_MYCBP	0	BCG_3753c	_	MYCTU03720	O69662_MYCTU	Rv3694c	_	BCG_2770c
A0A0H3M2P1	MYCBP02425	A0A0H3MCM2_MYCBP	A0A0H3MCJ0|A0A120IPG6	BCG_2452c	_	MYCTU02456	P71916_MYCTU	Rv2433c	_	BCG_0201c
A0A0H3MC69	MYCBP03603	A0A0H3MBK0_MYCBP	0	BCG_3662c	lsr2	MYCTU03622	P9WIP7	Rv3597c	LSR2_MYCTU	BCG_1198
A0A0H3MGQ7	MYCBP03758	A0A0H3MAK9_MYCBP	A0A0H3M955|A0A109S6S3	BCG_3816c	proW	MYCTU03785	O69723_MYCTU	Rv3757c	_	BCG_2956
A0A0H3M3W6	MYCBP03720	A0A0H3MBV5_MYCBP	A0A0H3M5G6|A0A109S7L8	BCG_3778c	_	MYCTU03745	I6XI16_MYCTU	Rv3718c	_	BCG_1515c
A0A0H3M5Y1	MYCBP03608	A0A0H3MIJ3_MYCBP	0	BCG_3667c	_	MYCTU03628	O06279_MYCTU	Rv3603c	_	BCG_1468
A0A0H3M531	MYCBP03715	A0A0H3MAE4_MYCBP	0	BCG_3773	cobQ2	MYCTU03740	I6XI14_MYCTU	Rv3713	_	BCG_1597
A0A0H3MES3	MYCBP00954	A0A0H3M3I7_MYCBP	A0A0H3M6H3|A0A0K2HX81	BCG_0981	pstC2	MYCTU00941	P9WG05	Rv0929	PSTC2_MYCTU	BCG_3480c
A0A0H3M1B0	MYCBP03753	A0A0H3MAJ1_MYCBP	0	BCG_3811c	tadA	MYCTU03780	O69719_MYCTU	Rv3752c	_	BCG_0124
A0A0G2Q9G3	MYCBP03709	A0A0H3MIX7_MYCBP	0	BCG_3767c	_	MYCTU03734	I6Y4C4_MYCTU	Rv3707c	_	BCG_0043
A0A0H3MFZ3	MYCBP01809	A0A0H3M5Q1_MYCBP	0	BCG_1837c	_	MYCTU01822	O53953_MYCTU	Rv1804c	_	BCG_2637c
A0A0H3MA25	MYCBP01813	A0A0H3MDZ7_MYCBP	0	BCG_1841	PPE32	MYCTU01826	P9WI05	Rv1808	PPE32_MYCTU	BCG_3018
A0A0K2HVQ3	MYCBP01816	A0A0H3M4T0_MYCBP	0	BCG_1844	_	MYCTU01828	O07222_MYCTU	Rv1810	_	BCG_1071c
A0A0H3M648	MYCBP01128	A0A0H3M415_MYCBP	A0A0H3MCC0|A0A0K2HUM9	BCG_1155	phoH2	MYCTU01108	O53443_MYCTU	Rv1095	_	BCG_1537c
A0A0H3M6N8	MYCBP01190	A0A0H3M9P1_MYCBP	0	BCG_1217	_	MYCTU01170	O06554_MYCTU	Rv1156	_	BCG_1734
A0A0H3M1V6	A1KJN3	A1KJN3	A0A0G2Q9F4|A0A109S5Q5|C1AIZ8	BCG_1856	secA2	MYCTU01839	P9WGP3	Rv1821	SECA2_MYCTU	BCG_0606c
A0A0H3M5N0	A1KQ48	A1KQ48	A0A0K2HT16|A1KFV2|C1AKF6	BCG_3776c	_	MYCTU03743	P9WNR9	Rv3716c	Y3716_MYCTU	BCG_1326c
A0A0H3M9N5	A1KPT6	A1KPT6	A0A0H3M6S8|A0A0K2HYE7|P0A591	BCG_3665c	panD	MYCTU03626	P9WIL3	Rv3601c	PAND_MYCTU	BCG_3557c
A0A0H3M9I4	MYCBP03746	A0A0H3MBX3_MYCBP	A0A0Y1D050|A1KM16|C1AFD7	BCG_3804c	_	MYCTU03773	O69712_MYCTU	Rv3745c	_	BCG_1157c
A0A0G2Q9K0	MYCBP03684	A0A0H3MIR5_MYCBP	0	BCG_3743	_	MYCTU03710	O69652_MYCTU	Rv3684	_	BCG_3366c
A0A0H3M8P3	MYCBP03687	A0A0H3MFD9_MYCBP	0	BCG_3746c	_	MYCTU03713	P9WGE1	Rv3687c	RSFB_MYCTU	BCG_2467c
A0A0H3M4F7	MYCBP03642	A0A0H3MF95_MYCBP	0	BCG_3701	_	MYCTU03668	O06364_MYCTU	Rv3643	_	BCG_1676
A0A0H3M977	MYCBP00902	A0A0H3M907_MYCBP	0	BCG_0929	_	MYCTU00889	P9WKR3	Rv0877	Y877_MYCTU	BCG_3384
A0A0G2Q9H2	MYCBP03719	A0A0H3MFH0_MYCBP	A0A0H3M833|A0A0Y1CP58|A0A0H3M779|A0A0Y1CM27	BCG_3777	_	MYCTU03744	I6Y4D2	Rv3717	PEPAM_MYCTU	BCG_3335
A0A0H3M2S5	MYCBP00869	A0A0H3M389_MYCBP	0	BCG_0896c	narL	MYCTU00856	P9WGM5	Rv0844c	NARL_MYCTU	BCG_0992
A0A0H3M9G9	MYCBP01189	A0A0H3M3B0_MYCBP	A0A0H3MHL8|A0A120IQH8	BCG_1216	_	MYCTU01169	O06553	Rv1155	Y1155_MYCTU	BCG_1135
A0A0H3MEK6	MYCBP01954	A0A0H3MBG8_MYCBP	0	BCG_1982c	_	MYCTU01962	P9WJ89	Rv1943c	MAZE5_MYCTU	BCG_2081c
A0A0H3M5H2	MYCBP01953	A0A0H3M537_MYCBP	A0A0H3M495|A0A0K2HUI8	BCG_1981c	_	MYCTU01961	P95272	Rv1942c	MAZF5_MYCTU	BCG_1261c
A0A0H3MF83	MYCBP03645	A0A0H3MA36_MYCBP	0	BCG_3704c	topA	MYCTU03671	P9WG49	Rv3646c	TOP1_MYCTU	BCG_3686
A0A109S6T8	MYCBP03667	A0A0H3MFB8_MYCBP	0	BCG_3726c	_	MYCTU03693	I6YGW2_MYCTU	Rv3668c	_	BCG_3533c
A0A0G2Q9F2	MYCBP00865	A0A0H3M2G7_MYCBP	0	BCG_0892c	pip	MYCTU00852	I6Y8X0_MYCTU	Rv0840c	_	BCG_3981c
A0A0H3MAF8	A0A0H3MBL5	A0A0H3MBL5	A0A0K2HWI6|A1KJP4|C1APA9	BCG_0985c	pstS2	MYCTU00944	P9WGT9	Rv0932c	PSTS2_MYCTU	BCG_0449c
A1KGY5	MYCBP03654	A0A0H3MIN4_MYCBP	0	BCG_3713c	_	MYCTU03680	O69623	Rv3655c	API2_MYCTU	BCG_0905c
A0A0H3MF54	MYCBP00867	A0A0H3M4J5_MYCBP	0	BCG_0894	_	MYCTU00854	O53854_MYCTU	Rv0842	_	BCG_3650
A0A0K2HSN2	MYCBP00903	A0A0H3M4M6_MYCBP	0	BCG_0930c	PPE13	MYCTU00890	P9WI35	Rv0878c	PPE13_MYCTU	BCG_3034c
A0A0H3M0V8	MYCBP03657	A0A0H3MFA7_MYCBP	0	BCG_3716c	_	MYCTU03683	I6Y479_MYCTU	Rv3658c	_	BCG_0220
A0A0H3MBL5	MYCBP03656	A0A0H3M9M6_MYCBP	0	BCG_3715c	_	MYCTU03682	O69625_MYCTU	Rv3657c	_	BCG_0985c
A0A0H3M864	MYCBP03644	A0A0H3MIM5_MYCBP	0	BCG_3703	_	MYCTU03670	I6X7Z3_MYCTU	Rv3645	_	BCG_3127c
A0A0H3M8T0	MYCBP01951	A0A0H3MEB1_MYCBP	0	BCG_1979	ribA1	MYCTU01959	L7N669_MYCTU	Rv1940	_	BCG_2501c
A0A0H3M8T0	MYCBP01952	A0A0H3M600_MYCBP	0	BCG_1980	_	MYCTU01960	I6XZC4_MYCTU	Rv1941	_	BCG_2501c
A0A0Y1CZ31	MYCBP03691	A0A0H3M9Q9_MYCBP	0	BCG_3750	_	MYCTU03717	MYCTU03717	Rv3691	_	BCG_3868c
A0A0H3M7W2	MYCBP03655	A0A0H3MA49_MYCBP	0	BCG_3714c	_	MYCTU03681	O69624_MYCTU	Rv3656c	_	BCG_2168c
A0A0K2HYV4	MYCBP03685	A0A0H3MA91_MYCBP	0	BCG_3744c	cyp137	MYCTU03711	P9WPM5	Rv3685c	CP137_MYCTU	BCG_0764
A0A0H3M7B2	MYCBP03668	A0A0H3MBP1_MYCBP	0	BCG_3727	_	MYCTU03694	O69637_MYCTU	Rv3669	_	BCG_0147
A1KKE0	MYCBP03658	A0A0H3MBN7_MYCBP	0	BCG_3717c	_	MYCTU03684	P9WMT3	Rv3659c	Y3659_MYCTU	BCG_2114c
A0A0H3MAG8	MYCBP01799	A0A0H3M5P5_MYCBP	0	BCG_1827	_	MYCTU01813	P9WNP9	Rv1795	ECCD5_MYCTU	BCG_3166
A0A0H3M2Y2	MYCBP00972	A0A0H3M4T9_MYCBP	0	BCG_0999	_	MYCTU00957	P9WGR7	Rv0945	Y945_MYCTU	BCG_0304c
A0A0H3M857	MYCBP01940	A0A0H3M7B0_MYCBP	A0A0H3MD23|A0A0K2HVA8	BCG_1968c	_	MYCTU01948	P95285_MYCTU	Rv1929c	_	BCG_2875
A0A0H3MHW3	MYCBP01983	A0A0H3M561_MYCBP	0	BCG_2010c	_	MYCTU02013	P9WLP5	Rv1993c	Y1993_MYCTU	BCG_3429
A1KJ73	MYCBP01977	A0A0H3M631_MYCBP	0	BCG_2004	_	MYCTU02007	Q10838_MYCTU	Rv1988	_	BCG_1695
A0A0H3MBA2	MYCBP01154	A0A0H3M5A4_MYCBP	A0A0H3MD61|A0A0K2HVF5	BCG_1181c	_	MYCTU01134	O06572_MYCTU	Rv1120c	_	BCG_0911
A0A0H3M498	MYCBP01981	A0A0H3MED4_MYCBP	A0A0H3M3W6|A0A0K2HV67	BCG_2008c	_	MYCTU02011	P9WII3	Rv1991c	MAZF6_MYCTU	BCG_0743
A0A0Y1CPK9	MYCBP00898	A0A0H3M4M1_MYCBP	A0A0H3M9Y2|A0A0Y1B7Q3	BCG_0925	fadE10	MYCTU00885	P9WQF7	Rv0873	Y873_MYCTU	#N/A
A0A0K2HTS1	A1KJX3	A1KJX3	A0A0H3M3L4|A0A0K2HS24|G7QUZ7	BCG_1947c	katG	MYCTU01927	P9WIE5	Rv1908c	KATG_MYCTU	BCG_0389
A0A0H3MAT7	MYCBP01924	A0A0H3M790_MYCBP	A0A0H3MBC7|A0A0K2HXF9	BCG_1952	_	MYCTU01932	O07720_MYCTU	Rv1913	_	BCG_3303c
A0A0H3M8R9	MYCBP00922	A0A0H3M2N6_MYCBP	0	BCG_0949c	_	MYCTU00909	P9WKP7	Rv0897c	Y897_MYCTU	BCG_3126c
A0A0K2HYR2	MYCBP01650	A0A0H3M6J7_MYCBP	0	BCG_1678c	_	MYCTU01658	P94973_MYCTU	Rv1639c	_	BCG_3425c
A0A109S9Z6	MYCBP01914	A0A0H3ME78_MYCBP	A0A0K2HXI2|A1KKK9|C1AQ82	BCG_1942	_	MYCTU01922	O07729_MYCTU	Rv1903	_	BCG_0419c
A0A0H3M516	MYCBP00962	A0A0H3M4S8_MYCBP	0	BCG_0989	pstC1	MYCTU00947	P9WG07	Rv0935	PSTC1_MYCTU	BCG_1576
Q7BQB7	A1KJ75	A1KJ75	A0A0K2HZV4|A1KMY2|C1AGA3|Q7TXH6	BCG_1697	argG	MYCTU01677	P9WPW7	Rv1658	ASSY_MYCTU	#N/A
Q9XC17	MYCBP00927	A0A0H3M4P2_MYCBP	0	BCG_0954c	prrB	MYCTU00914	P9WGK7	Rv0902c	PRRB_MYCTU	BCG_1580c
Q7BQB7	MYCBP02365	A0A0H3MCH7_MYCBP	0	BCG_2392c	mbtG	MYCTU02399	P9WKF7	Rv2378c	MBTG_MYCTU	#N/A
Q9XC17	MYCBP01642	A0A0H3M5A9_MYCBP	0	BCG_1670c	_	MYCTU01650	O06149_MYCTU	Rv1632c	_	BCG_1580c
A0A0H3M0S5	MYCBP01888	A0A0H3MBA7_MYCBP	A0A0K2I083|A1KN49|C1AGH0	BCG_1916	_	MYCTU01897	O07751_MYCTU	Rv1879	_	BCG_0184
A0A0H3M0S5	MYCBP01131	A0A0H3M589_MYCBP	0	BCG_1158c	fum	MYCTU01111	P9WN93	Rv1098c	FUMC_MYCTU	BCG_0184
A0A0H3M9J4	MYCBP01870	A0A0H3ME35_MYCBP	0	BCG_1898	adhA	MYCTU01880	P9WQC1	Rv1862	ADHA_MYCTU	BCG_3496c
A0A0H3MHG6	MYCBP00960	A0A0H3M2S3_MYCBP	A0A0H3MFZ3|A0A109S8W8	BCG_0987	pstBb	MYCTU00945	P9WQK9	Rv0933	PSTB2_MYCTU	BCG_3276c
A0A0K2I077	MYCBP01865	A0A0H3M5T4_MYCBP	A0A0H3M5E3|A0A120IP90	BCG_1893	modA	MYCTU01875	P9WGU3	Rv1857	MODA_MYCTU	BCG_2131
A0A0K2HX68	MYCBP01849	A0A0H3ME22_MYCBP	0	BCG_1877c	_	MYCTU01859	P9WLQ7	Rv1841c	Y1841_MYCTU	#N/A
A0A0K2I025	MYCBP00933	A0A0H3MBF2_MYCBP	A0A0H3MGI9|A0A0K2HZF0	BCG_0960	ctpE	MYCTU00920	P9WPT1	Rv0908	CTPE_MYCTU	BCG_3013c
A0A0H3MDY3	MYCBP00899	A0A0H3MBB9_MYCBP	0	BCG_0926c	_	MYCTU00886	P9WKR9	Rv0874c	Y874_MYCTU	BCG_3107c
A0A0H3M482	MYCBP03600	A0A0H3M9Z6_MYCBP	0	BCG_3659	_	MYCTU03619	I6Y3Z2_MYCTU	Rv3594	_	BCG_1220
A0A0H3MAW3	MYCBP01705	A0A0H3MAX3_MYCBP	0	BCG_1733	ppnK	MYCTU01714	P9WHV7	Rv1695	NADK_MYCTU	BCG_0712
A0A0K2I1H4	MYCBP02391	A0A0H3MCK0_MYCBP	0	BCG_2418	_	MYCTU02424	MYCTU02424	Rv2402	_	BCG_0035
A0A0H3M5X7	MYCBP01703	A0A0H3M5F6_MYCBP	A0A0H3M2M6|A0A0K2HSJ9|A0A0H3MCN2|A0A0Y1CHL6	BCG_1731	_	MYCTU01712	O33195_MYCTU	Rv1693	_	BCG_0255
A1KKQ5	MYCBP02389	A0A0H3M752_MYCBP	0	BCG_2416	_	MYCTU02422	O86326_MYCTU	Rv2401	_	BCG_2229
A0A0H3MCY2	MYCBP01701	A0A0H3M6N4_MYCBP	0	BCG_1729	_	MYCTU01710	O33193_MYCTU	Rv1691	_	BCG_1506c
A0A0H3M589	MYCBP02402	A0A0H3M759_MYCBP	0	BCG_2429c	_	MYCTU02435	P71730_MYCTU	Rv2413c	_	BCG_1158c
A0A0H3MF01	MYCBP02403	A0A0H3M692_MYCBP	0	BCG_2430c	_	MYCTU02436	P71729_MYCTU	Rv2414c	_	BCG_2216c
A0A0H3M9F2	MYCBP01699	A0A0H3M4I7_MYCBP	0	BCG_1727	tyrS	MYCTU01708	P9WFT1	Rv1689	SYY_MYCTU	BCG_3446
A0A0H3M9C8	MYCBP00900	A0A0H3M3C8_MYCBP	0	BCG_0927c	_	MYCTU00887	P9WKR7	Rv0875c	Y875_MYCTU	BCG_3600c
A1KMB5	MYCBP01700	A0A0H3MAW9_MYCBP	0	BCG_1728	lprJ	MYCTU01709	O33192	Rv1690	LPRJ_MYCTU	BCG_2790c
A0A0H3MAE7	MYCBP02428	A0A0H3M775_MYCBP	A0A0H3MD79|A0A109S7H3	BCG_2455	rbsK	MYCTU02459	P71913_MYCTU	Rv2436	_	BCG_3780
A0A0Y1D050	MYCBP01696	A0A0H3MDM5_MYCBP	A0A0H3M4L1|A0A0K2HUY8	BCG_1724c	_	MYCTU01705	O33188_MYCTU	Rv1686c	_	BCG_3804c
A0A0H3M8R2	MYCBP02415	A0A0H3M6A3_MYCBP	0	BCG_2442c	_	MYCTU02447	P71923_MYCTU	Rv2425c	_	BCG_3115
A0A0H3MJ36	MYCBP02398	A0A0H3MCK4_MYCBP	A0A0H3M5U9|A0A109S7W1	BCG_2425c	_	MYCTU02431	P71734_MYCTU	Rv2409c	_	BCG_3820c
A0A0H3MB68	MYCBP03634	A0A0H3MIL8_MYCBP	A0A0H3MEK7|A0A109SAD2	BCG_3693	_	MYCTU03660	I6Y460_MYCTU	Rv3635	_	BCG_3481c
A0A0H3M5C1	A1KLA4	A1KLA4	E2IBS7|A0A0H3M9T3	BCG_2428	rpsT	MYCTU02434	P9WH41	Rv2412	RS20_MYCTU	BCG_1689
A0A0K2HSX4	MYCBP02409	A0A0H3M696_MYCBP	A0A0H3M3Q9|A0A0K2HTZ2	BCG_2436c	rsfS	MYCTU02442	O86327_MYCTU	Rv2420c	_	BCG_2944c
A0A0H3MD23	MYCBP01697	A0A0H3M5F2_MYCBP	0	BCG_1725c	_	MYCTU01706	O33189_MYCTU	Rv1687c	_	BCG_1550
A0A0H3M639	A1KJA4	A1KJA4	Q9R541	BCG_1726	_	MYCTU01707	P9WJP7	Rv1688	3MGH_MYCTU	BCG_2009c
A0A0K2HTT4	MYCBP01694	A0A0H3MAW5_MYCBP	0	BCG_1722	_	MYCTU01703	O33186_MYCTU	Rv1684	_	BCG_3047c
A0A0H3M8V9	MYCBP02400	A0A0H3MFH1_MYCBP	0	BCG_2427c	_	MYCTU02433	P9WLA9	Rv2411c	Y2411_MYCTU	BCG_3194
A0A0H3M926	MYCBP01695	A0A0H3M6N0_MYCBP	0	BCG_1723c	_	MYCTU01704	O33187_MYCTU	Rv1685c	_	BCG_3479c
A0A0H3MCC0	MYCBP01691	A0A0H3MDL2_MYCBP	0	BCG_1719	moeX	MYCTU01700	O33183_MYCTU	Rv1681	_	BCG_1278c
A0A0H3M258	A1KL99	A1KL99	A1KH91|C1ALU3	BCG_2423	rnz	MYCTU02429	P9WGZ5	Rv2407	RNZ_MYCTU	BCG_0736
A0A0K2HZN5	MYCBP01648	A0A0H3M4F7_MYCBP	0	BCG_1676	uvrA	MYCTU01656	P9WQK7	Rv1638	UVRA_MYCTU	BCG_2750c
A0A0H3M8S9	MYCBP01692	A0A0H3M5E7_MYCBP	0	BCG_1720	_	MYCTU01701	O33184_MYCTU	Rv1682	_	BCG_3136
A0A0K2HVG8	MYCBP01693	A0A0H3M4I3_MYCBP	0	BCG_1721	_	MYCTU01702	O33185_MYCTU	Rv1683	_	BCG_3122c
A0A0H3M6F5	MYCBP01689	A0A0H3MAW2_MYCBP	0	BCG_1717	fadE16	MYCTU01698	O53926_MYCTU	Rv1679	_	BCG_2120
A1KKF8	MYCBP01690	A0A0H3M6M8_MYCBP	0	BCG_1718	_	MYCTU01699	O33182_MYCTU	Rv1680	_	BCG_2132c
A0A0H3MG83	MYCBP01687	A0A0H3M5E1_MYCBP	A0A0H3MF71|A0A120IPD7	BCG_1715	dsbF	MYCTU01696	I6XYM2_MYCTU	Rv1677	_	BCG_2750c
A0A0Y1CEH0	MYCBP01688	A0A0H3M4H9_MYCBP	0	BCG_1716	_	MYCTU01697	O53925_MYCTU	Rv1678	_	BCG_0342
A0A0H3MDN2	MYCBP02406	A0A0H3M8L9_MYCBP	A0A0H3M4M1|A0A0Y1C4N3|A0A0Y1C0Q6	BCG_2433c	_	MYCTU02439	P9WP05	Rv2417c	Y2417_MYCTU	BCG_2942c
A0A0K2I2K4	MYCBP01685	A0A0H3M6M2_MYCBP	0	BCG_1713c	_	MYCTU01694	P9WMH5	Rv1675c	CMR_MYCTU	#N/A
A0A0H3M1I5	MYCBP01686	A0A0H3MDJ0_MYCBP	0	BCG_1714	_	MYCTU01695	O53923_MYCTU	Rv1676	_	BCG_0464c
A0A0H3MA36	MYCBP01683	A0A0H3M4H5_MYCBP	0	BCG_1711c	_	MYCTU01692	O53920_MYCTU	Rv1673c	_	BCG_3704c
A0A0H3M6I2	MYCBP01684	A0A0H3MAV6_MYCBP	0	BCG_1712c	_	MYCTU01693	O53921_MYCTU	Rv1674c	_	BCG_2515c
A0A0H3MAH2	MYCBP02404	A0A0H3MCK8_MYCBP	A0A0H3MAR7|A0A109SA35	BCG_2431c	_	MYCTU02437	P71728_MYCTU	Rv2415c	_	BCG_3174
A0A0H3MAH2	MYCBP01681	A0A0H3MDI6_MYCBP	A0A0H3MBR2|A0A0K2HTM2	BCG_1709	_	MYCTU01690	O53918_MYCTU	Rv1671	_	BCG_3174
A0A0Y1CF74	MYCBP02165	A0A0H3M5L4_MYCBP	0	BCG_2192c	_	MYCTU02446	P71924_MYCTU	Rv2424c	_	BCG_1152c
A0A0H3MER4	MYCBP02413	A0A0H3MFH7_MYCBP	0	BCG_2440c	_	MYCTU02446	P71924_MYCTU	Rv2424c	_	BCG_3470
A0A0H3MCW8	MYCBP01682	A0A0H3M5D9_MYCBP	A0A0H3MC58|A0A0Y1CU75	BCG_1710c	_	MYCTU01691	O53919_MYCTU	Rv1672c	_	BCG_2585
A0A0K2HYK2	MYCBP01679	A0A0H3MAV1_MYCBP	A0A0H3MAX0|A0A109S6G1	BCG_1707	_	MYCTU01688	O86371_MYCTU	Rv1669	_	BCG_3507c
A0A0H3MFU6	MYCBP01680	A0A0H3M6L7_MYCBP	0	BCG_1708	_	MYCTU01689	O53917_MYCTU	Rv1670	_	BCG_3909
A0A0H3M817	MYCBP02423	A0A0H3M771_MYCBP	A0A0G2Q9G3	BCG_2450c	PE25	MYCTU02454	I6X486	Rv2431c	PE25_MYCTU	BCG_0471
A0A0H3M3S6	MYCBP01875	A0A0H3ME41_MYCBP	A0A0H3MC41|A0A0Y1BQC2	BCG_1903	_	MYCTU01885	P95148_MYCTU	Rv1867	_	BCG_0547c
A0A0H3M7A3	MYCBP01861	A0A0H3M4W0_MYCBP	0	BCG_1889	ureD	MYCTU01871	P95161_MYCTU	Rv1853	_	BCG_2497c
A0A0H3MGE6	MYCBP03731	A0A0H3MJ00_MYCBP	0	BCG_3789	_	MYCTU03757	O69696_MYCTU	Rv3729	_	BCG_2806
A0A0H3MBF0	MYCBP01843	A0A0H3M5S1_MYCBP	0	BCG_1871c	_	MYCTU01854	P9WLQ9	Rv1836c	Y1836_MYCTU	BCG_0955c
A0A0H3MEY2	MYCBP01864	A0A0H3ME30_MYCBP	0	BCG_1892c	_	MYCTU01874	I6YBS6_MYCTU	Rv1856c	_	BCG_3569
A0A0H3MC15	MYCBP00895	A0A0H3M3C1_MYCBP	0	BCG_0922c	_	MYCTU00882	I6Y8Z3_MYCTU	Rv0870c	_	BCG_3857
A0A0H3M8R8	A1KJR1	A1KJR1	A0A0H3M4G0|A0A109S759	BCG_1885	ureB	MYCTU01867	P9WFE9	Rv1849	URE2_MYCTU	BCG_2490
A0A0H3M3R3	MYCBP03631	A0A0H3M9J7_MYCBP	0	BCG_3690	_	MYCTU03657	I6YGT7_MYCTU	Rv3632	_	BCG_1455c
A0A0H3M0T0	A1KJP9	A1KJP9	A0A0G2Q9F5|A0A0H4FL86|C1AJ00	BCG_1872c	glcB	MYCTU01855	P9WK17	Rv1837c	MASZ_MYCTU	BCG_0189c
A0A0H3M6D8	MYCBP01851	A0A0H3M4V5_MYCBP	0	BCG_1879c	guaB1	MYCTU01861	P9WKI3	Rv1843c	Y1843_MYCTU	BCG_1621
A0A0H3M3F6	A1KJP4	A1KJP4	A0A0H3M9C6|A0A0K2HZ15	BCG_1867	gcvB	MYCTU01850	P9WN53	Rv1832	GCSP_MYCTU	BCG_1287c
A0A0H3MAB9	MYCBP02420	A0A0H3M8M8_MYCBP	0	BCG_2447	ahpC	MYCTU02451	P9WQB7	Rv2428	AHPC_MYCTU	BCG_0374c
A0A0H3M1E9	MYCBP01838	A0A0H3M4U9_MYCBP	0	BCG_1866	_	MYCTU01849	P9WLR3	Rv1831	Y1831_MYCTU	BCG_0167
A0A0H3M9X3	MYCBP01831	A0A0H3M5R2_MYCBP	0	BCG_1859	_	MYCTU01842	P9WLR7	Rv1824	Y1824_MYCTU	BCG_2943c
A0A0H3M746	A1KJN8	A1KJN8	A0A0H3M9W9|A0A0K2HZT8	BCG_1861	gcvH	MYCTU01844	P9WN55	Rv1826	GCSH_MYCTU	BCG_0044c
A0A0H3MF17	MYCBP03735	A0A0H3MBW7_MYCBP	0	BCG_3793c	_	MYCTU03761	O69700_MYCTU	Rv3733c	_	BCG_2241c
A0A0H3MB27	MYCBP01871	A0A0H3M5T8_MYCBP	0	BCG_1899c	_	MYCTU01881	P95152_MYCTU	Rv1863c	_	BCG_0823
A0A0H3ME92	MYCBP01866	A0A0H3M4W5_MYCBP	0	BCG_1894	modB	MYCTU01876	P9WG13	Rv1858	MODB_MYCTU	BCG_3238
A0A120IPG2	A0A0H3M950	A0A0H3M950	A0A0Y1CDM8|A1KIC1|C1AMX6	BCG_0988	pstS1	MYCTU00946	P9WGU1	Rv0934	PSTS1_MYCTU	BCG_3901c
A0A0H3M6C0	MYCBP00896	A0A0H3M2K4_MYCBP	0	BCG_0923	cspB	MYCTU00883	I6WZM9_MYCTU	Rv0871	_	BCG_2464c
A0A0H3M2A3	MYCBP01832	A0A0H3M4U3_MYCBP	0	BCG_1860	_	MYCTU01843	P9WFG3	Rv1825	Y1825_MYCTU	BCG_0810
A0A0H3MDF0	MYCBP02408	A0A0H3M763_MYCBP	A0A0K2I1X5|A1KPT7	BCG_2435c	_	MYCTU02441	P9WIC7	Rv2419c	GPGP_MYCTU	BCG_1664
A0A0H3M5J5	MYCBP03626	A0A0H3M9J3_MYCBP	A0A0H3M599|A0A109S841	BCG_3685c	_	MYCTU03652	O06380_MYCTU	Rv3627c	_	BCG_1289c
A0A0H3M9W6	A1KJR4	A1KJR4	A0A0H3M482|A0A109S709	BCG_1888	ureG	MYCTU01870	P9WFE3	Rv1852	UREG_MYCTU	BCG_3624c
A0A0H3MGL7	MYCBP01807	A0A0H3M6X4_MYCBP	0	BCG_1835c	PE_PGRS32b	MYCTU01821	Q79FJ9_MYCTU	Rv1803c	_	BCG_2897
A0A120INY1	MYCBP01867	A0A0H3MB91_MYCBP	0	BCG_1895	modC	MYCTU01877	P9WQL3	Rv1859	MODC_MYCTU	BCG_0751
A0A120INY1	MYCBP03615	A0A0H3MA04_MYCBP	0	BCG_3674c	ftsH	MYCTU03635	P9WQN3	Rv3610c	FTSH_MYCTU	BCG_0751
A0A109S619	MYCBP01874	A0A0H3M729_MYCBP	0	BCG_1902	_	MYCTU01884	MYCTU01884	Rv1866	_	BCG_0812c
A0A0H3M443	MYCBP01855	A0A0H3M5T0_MYCBP	0	BCG_1883	_	MYCTU01865	P9WIM3	Rv1847	Y1847_MYCTU	BCG_1183
A0A0H3M501	MYCBP01834	A0A0H3MB70_MYCBP	A0A0H3MFJ5|A0A0Y1CYS1	BCG_1862	cfp17	MYCTU01845	P9WJA9	Rv1827	GARA_MYCTU	BCG_1938c
A0A0H3MEN6	MYCBP01863	A0A0H3M717_MYCBP	0	BCG_1891c	_	MYCTU01873	P95159_MYCTU	Rv1855c	_	BCG_2112c
A0A0H3MGM8	MYCBP01840	A0A0H3MB74_MYCBP	0	BCG_1868c	dhmA	MYCTU01851	P9WMS1	Rv1833c	DHMA2_MYCTU	BCG_2911c
A0A0H3M9Y2	MYCBP01827	A0A0H3MB66_MYCBP	A0A0H3M1J3|A0A109S5Y4	BCG_1855	ilvG	MYCTU01838	P9WG39	Rv1820	ILVG_MYCTU	BCG_0208
A0A0H3MGR5	MYCBP01850	A0A0H3M5S5_MYCBP	A0A0H3MAU2|A0A0Y1BTX6	BCG_1878c	_	MYCTU01860	P9WFP3	Rv1842c	Y1842_MYCTU	BCG_2967c
A0A0H3M4G9	MYCBP01837	A0A0H3M5R7_MYCBP	0	BCG_1865	_	MYCTU01848	P9WME5	Rv1830	Y1830_MYCTU	BCG_1701
A0A0H3M9B8	MYCBP01869	A0A0H3M723_MYCBP	0	BCG_1897	_	MYCTU01879	P95154_MYCTU	Rv1861	_	BCG_1074c
A0A0H3MAI7	MYCBP00897	A0A0H3M903_MYCBP	0	BCG_0924c	PE_PGRS15	MYCTU00884	Q79FV3_MYCTU	Rv0872c	_	BCG_0508
A0A0K2HUY7	MYCBP01836	A0A0H3ME16_MYCBP	0	BCG_1864	_	MYCTU01847	P9WLR5	Rv1829	Y1829_MYCTU	BCG_3916
A0A0Y1D3S5	MYCBP01845	A0A0H3M4V1_MYCBP	0	BCG_1873c	vapC	MYCTU01856	P9WFA1	Rv1838c	VPC13_MYCTU	BCG_3266c
A0A0H3MBW8	MYCBP02436	A0A0H3M781_MYCBP	A0A0K2HV03|A1KII1|C1AN37	BCG_2463	dctA	MYCTU02467	P71906_MYCTU	Rv2443	_	BCG_2203
A0A0H3M9Y4	MYCBP01862	A0A0H3MB87_MYCBP	A0A0G2Q9N8|A0A0K2I2T4	BCG_1890c	ndh	MYCTU01872	P95160_MYCTU	Rv1854c	_	BCG_2955
A0A0H3MAX3	MYCBP01854	A0A0H3ME26_MYCBP	0	BCG_1882c	_	MYCTU01864	P9WMJ5	Rv1846c	BLAI_MYCTU	BCG_1733
A0A0H3MEF7	MYCBP01882	A0A0H3M4Y0_MYCBP	0	BCG_1910	_	MYCTU01892	O07755_MYCTU	Rv1874	_	BCG_3368c
A0A0H3M3B2	MYCBP00892	A0A0H3M8Z9_MYCBP	0	BCG_0919c	rpfA	MYCTU00879	P9WG31	Rv0867c	RPFA_MYCTU	BCG_0417
A0A0H3M636	MYCBP01846	A0A0H3MB78_MYCBP	0	BCG_1874c	_	MYCTU01857	P9WJ51	Rv1839c	VPB13_MYCTU	BCG_2361
A0A0H3M636	MYCBP03682	A0A0H3MFD4_MYCBP	A0A120IPB8	BCG_3741	ponA2	MYCTU03708	I6YGX2_MYCTU	Rv3682	_	BCG_2361
A0A0H3MHK1	MYCBP02294	A0A0H3M5Z7_MYCBP	0	BCG_2321	_	MYCTU02321	P9WLD1	Rv2305	Y2305_MYCTU	BCG_3309
A0A0H3M2R7	MYCBP01880	A0A0H3ME46_MYCBP	0	BCG_1908c	lldD2	MYCTU01890	P9WND5	Rv1872c	LLDD_MYCTU	BCG_0233
A0A0H3M2R7	MYCBP00963	A0A0H3MBM1_MYCBP	0	BCG_0990	pstA2	MYCTU00948	P9WG09	Rv0936	PSTA2_MYCTU	BCG_0233
A0A0K2I0H1	MYCBP01876	A0A0H3M5T9_MYCBP	A0A0H3MHG6|A0A0K2I0P8	BCG_1904	_	MYCTU01886	P95147_MYCTU	Rv1868	_	BCG_0741
A0A0H3M1K1	MYCBP01889	A0A0H3M755_MYCBP	0	BCG_1917c	cyp140	MYCTU01898	P9WPL9	Rv1880c	CP140_MYCTU	BCG_0485c
A0A0G2Q9H1	MYCBP01893	A0A0H3MBB2_MYCBP	0	BCG_1921c	rpfC	MYCTU01902	O07747	Rv1884c	RPFC_MYCTU	BCG_3334
A0A0H3M2S3	MYCBP02443	A0A0H3M6C7_MYCBP	A0A0H3M7C2|A0A0K2HYK3	BCG_2470c	rpfE	MYCTU02474	O53177	Rv2450c	RPFE_MYCTU	BCG_0987
A0A0H3M8E0	MYCBP01887	A0A0H3M4Y5_MYCBP	0	BCG_1915	glnA3	MYCTU01896	O07752_MYCTU	Rv1878	_	BCG_0599
A0A0H3M336	MYCBP01890	A0A0H3ME56_MYCBP	0	BCG_1918c	lppE	MYCTU01899	O07750	Rv1881c	LPPE_MYCTU	BCG_0850c
A0A0H3M430	MYCBP00893	A0A0H3M4L7_MYCBP	A0A0H3M9V1|A0A0K2HZR1	BCG_0920c	moaD2	MYCTU00880	I6XWG2_MYCTU	Rv0868c	_	BCG_1572
A0A0H3M3I4	MYCBP03747	A0A0H3MJ19_MYCBP	0	BCG_3805c	PE34	MYCTU03774	Q79FA1_MYCTU	Rv3746c	_	BCG_1329c
A0A109S904	MYCBP03633	A0A0H3MBM0_MYCBP	0	BCG_3692c	galE1	MYCTU03659	P9WN67	Rv3634c	GALE_MYCTU	BCG_3647c
A1KF14	MYCBP03729	A0A0H3MFH8_MYCBP	0	BCG_3787	_	MYCTU03755	O69694_MYCTU	Rv3727	_	BCG_0231
A1KPM0	MYCBP01884	A0A0H3M748_MYCBP	0	BCG_1912	bfrA	MYCTU01894	P9WPQ9	Rv1876	BFR_MYCTU	BCG_3599c
A1KPM0	MYCBP03620	A0A0H3MA09_MYCBP	0	BCG_3679c	_	MYCTU03640	P9WJD7	Rv3615c	ESPC_MYCTU	BCG_3599c
A0A0K2HSU6	MYCBP03733	A0A0H3M9V7_MYCBP	0	BCG_3791	ligC	MYCTU03759	L0TDE1	Rv3731	LIGC_MYCTU	BCG_3002c
A0A0Y1CAS6	MYCBP01894	A0A0H3M762_MYCBP	A0A0H3M4H7|A0A0K2HUT6|G7QQR2	BCG_1922c	_	MYCTU01903	P9WIB9	Rv1885c	SCMU_MYCTU	BCG_2967c
A0A0H3M396	MYCBP00894	A0A0H3MBB3_MYCBP	A0A0H3M9D7|A0A0K2I1S3	BCG_0921c	moaA2	MYCTU00881	P9WJS1	Rv0869c	MOAA2_MYCTU	BCG_0901
A0A0H3MJ06	MYCBP00884	A0A0H3MBA2_MYCBP	0	BCG_0911	fadA	MYCTU00871	O53871	Rv0859	Y0859_MYCTU	BCG_3794c
A0A0H3M675	MYCBP03627	A0A0H3MF83_MYCBP	0	BCG_3686	ppa	MYCTU03653	P9WI55	Rv3628	IPYR_MYCTU	BCG_2412c
A0A0H3MCS3	MYCBP03749	A0A0H3M9X2_MYCBP	A0A0H3MAC0	BCG_3807	_	MYCTU03776	O69715_MYCTU	Rv3748	_	BCG_1445
A0A0H3M9T1	MYCBP03619	A0A0H3MIK1_MYCBP	0	BCG_3678c	_	MYCTU03639	P9WJD5	Rv3614c	ESPD_MYCTU	BCG_3769c
A0A0H3M4L1	MYCBP03748	A0A0H3MAI9_MYCBP	0	BCG_3806	_	MYCTU03775	O69714_MYCTU	Rv3747	_	BCG_1408
A0A0K2HVW6	MYCBP03700	A0A0H3MAA8_MYCBP	0	BCG_3758	_	MYCTU03725	O69667_MYCTU	Rv3699	_	BCG_1329c
A0A109SAH0	MYCBP03683	A0A0H3MBS4_MYCBP	A0A0H3M8U9|A0A0K2HYE3	BCG_3742	_	MYCTU03709	I6X827_MYCTU	Rv3683	_	BCG_2749c
A0A0Y1BT47	MYCBP03741	A0A0H3MBX0_MYCBP	0	BCG_3799c	_	MYCTU03768	P9WKA5	Rv3740c	Y3740_MYCTU	BCG_1432
A0A0H3M800	MYCBP01891	A0A0H3M5V3_MYCBP	0	BCG_1919c	_	MYCTU01900	O07749_MYCTU	Rv1882c	_	BCG_3058c
A0A0H3MDL2	MYCBP00881	A0A0H3M2I6_MYCBP	0	BCG_0908	_	MYCTU00868	O53868_MYCTU	Rv0856	_	BCG_1719
A0A0H3M8P8	MYCBP00883	A0A0H3M4K6_MYCBP	0	BCG_0910c	_	MYCTU00870	P9WPZ5	Rv0858c	DAPC_MYCTU	BCG_3385
A0A0K2HZ51	A1KJU9	A1KJU9	A1KPE5|C1AHR7|P45812	BCG_1923c	fbpB	MYCTU01904	P9WQP1	Rv1886c	A85B_MYCTU	BCG_1299c
A0A109SAW9	MYCBP01900	A0A0H3M769_MYCBP	0	BCG_1928c	_	MYCTU01909	O07742_MYCTU	Rv1890c	_	#N/A
A0A0H3M1Q9	MYCBP01070	A0A0H3M3W3_MYCBP	A0A0H3MDP7|A0A120IPS2	BCG_1096c	esxJ	MYCTU03645	P9WNI3	Rv3620c	ESXW_MYCTU	BCG_0290
A0A0K2I1F5	MYCBP01796	A0A0H3MB35_MYCBP	0	BCG_1824	esxM	MYCTU03645	P9WNI3	Rv3620c	ESXW_MYCTU	BCG_3104c
A0A0Y1CEH0	MYCBP01230	A0A0H3MCA4_MYCBP	0	BCG_1257	esxK	MYCTU03645	P9WNI3	Rv3620c	ESXW_MYCTU	BCG_0342
A0A0H3MC30	MYCBP01881	A0A0H3M5U4_MYCBP	0	BCG_1909	_	MYCTU01891	O07756_MYCTU	Rv1873	_	BCG_2255c
A0A0H3M3V5	MYCBP00880	A0A0H3M3A1_MYCBP	0	BCG_0907	far	MYCTU00867	I6Y8Y0_MYCTU	Rv0855	_	BCG_1503
A0A0H3MA76	MYCBP03725	A0A0H3MBV8_MYCBP	0	BCG_3783	_	MYCTU03750	O69690_MYCTU	Rv3723	_	BCG_1449
A0A0H3M8X5	MYCBP03625	A0A0H3MA16_MYCBP	0	BCG_3684c	_	MYCTU03651	O06381_MYCTU	Rv3626c	_	BCG_3209
A0A0K2HVV9	MYCBP01883	A0A0H3MBA3_MYCBP	A0A0H3MDF0|A0A0Y1C6S8	BCG_1911	_	MYCTU01893	O07754_MYCTU	Rv1875	_	BCG_0069
A0A0H3M2S6	MYCBP03739	A0A0H3MFI8_MYCBP	0	BCG_3797	_	MYCTU03765	O69704_MYCTU	Rv3737	_	BCG_0243c
A0A0H3M2S6	MYCBP03734	A0A0H3MFI4_MYCBP	0	BCG_3792	_	MYCTU03760	O69699_MYCTU	Rv3732	_	BCG_0243c
A0A0H3M8C2	MYCBP01877	A0A0H3M4X4_MYCBP	A0A0H3MA43|A0A0Y1CA36	BCG_1905c	_	MYCTU01887	P95146_MYCTU	Rv1869c	_	BCG_2968c
A0A0H3M4V5	MYCBP01878	A0A0H3MB98_MYCBP	0	BCG_1906c	_	MYCTU01888	P95145_MYCTU	Rv1870c	_	BCG_1879c
A0A0H3M312	MYCBP00885	A0A0H3M3A7_MYCBP	A0A0H3M4L9|A0A0Y1CTT5	BCG_0912	fadB	MYCTU00872	O53872_MYCTU	Rv0860	_	BCG_0824
A0A0H3MC58	MYCBP01872	A0A0H3M4X0_MYCBP	A0A0H3M9L2|A0A0K2HUC8	BCG_1900c	_	MYCTU01882	P95151_MYCTU	Rv1864c	_	BCG_2285c
A0A0H3MGR2	MYCBP03728	A0A0H3M9U8_MYCBP	0	BCG_3786	_	MYCTU03754	O69693_MYCTU	Rv3726	_	BCG_2962c
A0A0Y1CD48	MYCBP03629	A0A0H3MIL1_MYCBP	0	BCG_3688	_	MYCTU03655	P9WKX9	Rv3630	Y3630_MYCTU	BCG_1381c
A0A0H3M380	MYCBP03637	A0A0H3MF92_MYCBP	A0A0H3M9E2|A0A0K2I1S9	BCG_3696	_	MYCTU03663	I6XHU7_MYCTU	Rv3638	_	BCG_0391
A0A0H3M738	MYCBP01879	A0A0H3M744_MYCBP	0	BCG_1907c	_	MYCTU01889	P95144_MYCTU	Rv1871c	_	BCG_2395c
A0A0H3MA94	MYCBP01706	A0A0H3M6N8_MYCBP	0	BCG_1734	recN	MYCTU01715	P9WHI7	Rv1696	RECN_MYCTU	BCG_1473
Q48926	MYCBP01873	A0A0H3MB94_MYCBP	A0A0H3M811|A0A120IQ06	BCG_1901c	_	MYCTU01883	P95150_MYCTU	Rv1865c	_	#N/A
A0A0H3M1F4	MYCBP03751	A0A0H3MBX8_MYCBP	A0A0H3M9F9	BCG_3809c	_	MYCTU03778	O69717	Rv3750c	VPB50_MYCTU	BCG_0431c
A0A0H3MAK4	MYCBP02430	A0A0H3MCM6_MYCBP	0	BCG_2457c	nadE	MYCTU02461	P9WJJ3	Rv2438c	NADE_MYCTU	BCG_0533c
A0A0H3MGW8	MYCBP03679	A0A0H3MIR0_MYCBP	0	BCG_3738	_	MYCTU03705	P9WKX5	Rv3679	Y3679_MYCTU	BCG_3051c
A0A0H3M7T9	MYCBP01978	A0A0H3M557_MYCBP	A0A0H3MEZ7|A0A0K2I1N7	BCG_2005c	_	MYCTU02008	P9WLP9	Rv1989c	Y1989_MYCTU	BCG_0401c
A0A0H3MB63	MYCBP02356	A0A0H3MFD3_MYCBP	0	BCG_2383c	_	MYCTU02390	L0TC46_MYCTU	Rv2369c	_	BCG_0861
A0A120IQ14	MYCBP00031	A0A0H3M151_MYCBP	A0A0K2I2J0|A1KQA5|C1AIM6	BCG_0059	_	MYCTU00028	P9WM97	Rv0028	Y028_MYCTU	#N/A
A0A120IQ14	MYCBP01549	A0A0H3M516_MYCBP	0	BCG_1576	_	MYCTU01542	P9WN07	Rv1524	Y1524_MYCTU	#N/A
A0A0H3M2V9	MYCBP01155	A0A0H3MC55_MYCBP	0	BCG_1182	zwf1	MYCTU01135	P9WN71	Rv1121	G6PD1_MYCTU	BCG_0760
A0A0H3M8B0	MYCBP01156	A0A0H3M443_MYCBP	0	BCG_1183	gnd2	MYCTU01136	O06574_MYCTU	Rv1122	_	BCG_2957
A0A0H3MCN7	MYCBP01781	A0A0H3MB22_MYCBP	A0A0H3M7I3	BCG_1809c	_	MYCTU01794	O33179_MYCTU	Rv1776c	_	BCG_1412
A0A0H3ME08	MYCBP02367	A0A0H3MFE2_MYCBP	0	BCG_2394c	mbtE	MYCTU02401	I6Y0L1_MYCTU	Rv2380c	_	BCG_1852
A0A109S6H6	MYCBP02373	A0A0H3M741_MYCBP	0	BCG_2400c	mbtI	MYCTU02407	P9WFX1	Rv2386c	MBTI_MYCTU	BCG_0603
A0A0H3M1U9	MYCBP01166	A0A0H3M457_MYCBP	0	BCG_1193	_	MYCTU01146	O06583_MYCTU	Rv1132	_	BCG_0586c
A0A0H3MBD3	MYCBP00930	A0A0H3M2P3_MYCBP	A0A0H3M9I4|A0A0K2HUZ8	BCG_0957	echA6	MYCTU00917	P9WNP1	Rv0905	ECHA6_MYCTU	BCG_3570
A0A0K2HUS2	MYCBP00889	A0A0H3MBA9_MYCBP	0	BCG_0916	moaC2	MYCTU00876	P9WJR7	Rv0864	MOAC2_MYCTU	BCG_1011
A0A109S7G7	MYCBP01791	A0A0H3MB30_MYCBP	A0A0H3MH46|A0A120IQ80	BCG_1819	PPE25	MYCTU01805	P9WI13	Rv1787	PPE25_MYCTU	BCG_2075c
A0A0H3MAD0	MYCBP01142	A0A0H3M379_MYCBP	A0A0H3M745|A0A0K2HYY2	BCG_1169c	_	MYCTU01122	P9WM59	Rv1109c	Y1109_MYCTU	BCG_1526
A0A0H3MAZ7	MYCBP01784	A0A0H3M5N4_MYCBP	0	BCG_1812c	_	MYCTU01797	O53930_MYCTU	Rv1779c	_	BCG_3964c
A0A0K2HV50	MYCBP01143	A0A0H3M9J1_MYCBP	0	BCG_1170	lytB2	MYCTU01123	P9WKG1	Rv1110	ISPH1_MYCTU	BCG_3174
A0A0H3M3A7	MYCBP03613	A0A0H3MIJ6_MYCBP	0	BCG_3672c	folP1	MYCTU03633	P9WND1	Rv3608c	DHPS1_MYCTU	BCG_0912
A0A0H3M3E8	MYCBP03649	A0A0H3MIM9_MYCBP	A0A0H3M303|A0A109S6W9	BCG_3708	PE33	MYCTU03675	I6X7Z8_MYCTU	Rv3650	_	BCG_0948
A0A0H3MJG7	MYCBP02371	A0A0H3M8I9_MYCBP	0	BCG_2398	mbtA	MYCTU02405	P71716_MYCTU	Rv2384	_	BCG_3937c
A0A0H3MC96	MYCBP00807	A0A0H3MB36_MYCBP	0	BCG_0834c	emrB	MYCTU00798	P9WG89	Rv0783c	EMRB_MYCTU	BCG_3951c
A0A0H3M3B3	MYCBP03647	A0A0H3MF98_MYCBP	0	BCG_3706c	cspA	MYCTU03673	P9WP75	Rv3648c	CSPA_MYCTU	BCG_1222
A0A0H3MDL8	MYCBP02370	A0A0H3MCI2_MYCBP	0	BCG_2397c	mbtB	MYCTU02404	P9WQ63	Rv2383c	MBTB_MYCTU	BCG_2921c
A0A0H3MCR6	MYCBP01782	A0A0H3M6V3_MYCBP	A0A0H3MI19|A0A109SAK0	BCG_1810	cyp144	MYCTU01795	P9WPL1	Rv1777	CP144_MYCTU	BCG_2516c
A0A0H3MED5	MYCBP03648	A0A0H3MBN1_MYCBP	0	BCG_3707	_	MYCTU03674	O06359_MYCTU	Rv3649	_	BCG_3302
A0A0H3M6C5	MYCBP01780	A0A0H3M4P4_MYCBP	A0A109SAU8	BCG_1808	_	MYCTU01793	O33178_MYCTU	Rv1775	_	BCG_1605
A0A0H3MDM9	MYCBP01164	A0A0H3M5B0_MYCBP	0	BCG_1191	_	MYCTU01144	O06582	Rv1130	PRPD_MYCTU	BCG_2937c
A0A0H3M696	MYCBP03610	A0A0H3M9I1_MYCBP	0	BCG_3669c	_	MYCTU03630	O06277_MYCTU	Rv3605c	_	BCG_2436c
A0A0H3M9Z7	MYCBP01160	A0A0H3MC61_MYCBP	A0A0H3M6Q8|A0A0K2HWV4	BCG_1187c	_	MYCTU01140	O06578_MYCTU	Rv1126c	_	BCG_0223
A0A0H3MAU2	MYCBP01790	A0A0H3M4Q3_MYCBP	0	BCG_1818	_	MYCTU01804	O53937_MYCTU	Rv1786	_	BCG_0678c
A0A0K2HUD8	MYCBP01151	A0A0H3M439_MYCBP	0	BCG_1178	_	MYCTU01131	O06569_MYCTU	Rv1117	_	BCG_3087
Q7BQA9	MYCBP03611	A0A0H3MF69_MYCBP	0	BCG_3670c	folK	MYCTU03631	P9WNC7	Rv3606c	HPPK_MYCTU	BCG_0331
A0A0H3M1N1	MYCBP01162	A0A0H3M392_MYCBP	0	BCG_1189c	_	MYCTU01142	P9WM57	Rv1128c	Y1128_MYCTU	BCG_0257
A0A0K2HRP0	MYCBP02368	A0A0H3M738_MYCBP	0	BCG_2395c	mbtD	MYCTU02402	P71719_MYCTU	Rv2381c	_	BCG_3523c
A0A0H3MAY4	MYCBP01785	A0A0H3M4P8_MYCBP	0	BCG_1813	_	MYCTU01798	O53931_MYCTU	Rv1780	_	BCG_3397
A0A0H3MAY4	MYCBP01133	A0A0H3MC36_MYCBP	0	BCG_1160	_	MYCTU01113	O53448_MYCTU	Rv1100	_	BCG_3397
A0A0H3MBV2	MYCBP01786	A0A0H3MB24_MYCBP	0	BCG_1814c	malQ	MYCTU01799	P9WK23	Rv1781c	MALQ_MYCTU	BCG_1077
A0A0Y1B865	MYCBP03721	A0A0H3MIY8_MYCBP	0	BCG_3779	_	MYCTU03746	O69686_MYCTU	Rv3719	_	BCG_0172
A0A0H3MAK1	MYCBP01003	A0A0H3M3N2_MYCBP	0	BCG_1029c	fadE13	MYCTU00987	O86319_MYCTU	Rv0975c	_	BCG_1650
A0A0H3MCI8	MYCBP01794	A0A0H3M5P2_MYCBP	A0A0H3MCY6|A0A0K2HYP0	BCG_1822	PPE27	MYCTU01808	Q79FK5_MYCTU	Rv1790	_	BCG_1354
A0A0H3M2D6	MYCBP01004	A0A0H3M2V8_MYCBP	0	BCG_1030c	_	MYCTU00988	O86320_MYCTU	Rv0976c	_	BCG_0074c
A0A0H3MFF6	MYCBP00808	A0A0H3M322_MYCBP	0	BCG_0835	_	MYCTU00799	P71837_MYCTU	Rv0784	_	BCG_2410
A0A0H3MDR3	MYCBP00810	A0A0H3M8S7_MYCBP	0	BCG_0837	_	MYCTU00800	P71838	Rv0785	Y0785_MYCTU	BCG_3000c
A0A0H3M6M5	MYCBP02247	A0A0H3M5V9_MYCBP	0	BCG_2274c	_	MYCTU02274	O53530_MYCTU	Rv2256c	_	BCG_2212
A0A0H3M899	MYCBP02377	A0A0H3MFF2_MYCBP	0	BCG_2404c	_	MYCTU02411	P71754_MYCTU	Rv2390c	_	BCG_3164
A0A109SA50	MYCBP02381	A0A0H3MCJ0_MYCBP	0	BCG_2408	ggtB	MYCTU02415	P71750_MYCTU	Rv2394	_	#N/A
A0A0H3M841	MYCBP02283	A0A0H3M5Y7_MYCBP	0	BCG_2310	_	MYCTU02310	P9WQ83	Rv2294	CBL_MYCTU	BCG_2855c
A0A0H3M5X5	MYCBP01213	A0A0H3M9R0_MYCBP	A0A0H3MB09|A0A0K2HW71	BCG_1240	fdxC	MYCTU01192	O50433_MYCTU	Rv1177	_	BCG_2294c
A0A0Y1CYP9	MYCBP02451	A0A0H3MCP0_MYCBP	A0A0H3M6U4|A0A0Y1CIT5	BCG_2478	mmuM	MYCTU02482	O53185_MYCTU	Rv2458	_	#N/A
A0A0K2HYM7	MYCBP01260	A0A0H3M3F6_MYCBP	0	BCG_1287c	_	MYCTU01241	O33223_MYCTU	Rv1227c	_	#N/A
A0A0H3M7P0	MYCBP02366	A0A0H3M8I5_MYCBP	0	BCG_2393c	mbtF	MYCTU02400	O05819_MYCTU	Rv2379c	_	BCG_2690c
A0A0H3MFS5	MYCBP01925	A0A0H3ME88_MYCBP	0	BCG_1953c	_	MYCTU01933	O07719_MYCTU	Rv1914c	_	BCG_2557c
A0A0H3M9J1	MYCBP01930	A0A0H3M797_MYCBP	0	BCG_1958c	_	MYCTU01938	O53961_MYCTU	Rv1919c	_	BCG_1170
A0A0H3M5V0	MYCBP01842	A0A0H3ME19_MYCBP	0	BCG_1870c	_	MYCTU01853	P9WIQ9	Rv1835c	Y1835_MYCTU	BCG_2264
A0A0H3MEP2	MYCBP01191	A0A0H3M5D0_MYCBP	A0A0H3M3B2|A0A120IN95	BCG_1218c	_	MYCTU01171	O06555_MYCTU	Rv1157c	_	BCG_3442c
A0A0H3M5E8	MYCBP01800	A0A0H3M4R2_MYCBP	0	BCG_1828	_	MYCTU01814	O53945	Rv1796	MYCP5_MYCTU	BCG_1236
A0A0H3M528	MYCBP01820	A0A0H3M5Q6_MYCBP	A0A0H3M3R1|A0A0Y1BZK2|O07130	BCG_1848	erg3	MYCTU01832	P9WNZ9	Rv1814	ERG3_MYCTU	BCG_1971
A0A109SBN8	MYCBP01798	A0A0H3MDY4_MYCBP	0	BCG_1826	_	MYCTU01812	O53943	Rv1794	ESPG5_MYCTU	BCG_1250
A0A0K2I1I1	MYCBP01947	A0A0H3M5Z4_MYCBP	A0A0H3MCU5|A0A0Y1C683	BCG_1975	_	MYCTU01955	P95278_MYCTU	Rv1936	_	BCG_0816c
A0A0H3M5Z4	MYCBP00860	A0A0H3M2G3_MYCBP	0	BCG_0887	lpqQ	MYCTU00847	O53846_MYCTU	Rv0835	_	BCG_1975
A0A0H3M1H2	MYCBP01955	A0A0H3M7C3_MYCBP	0	BCG_1983c	_	MYCTU01963	P95270_MYCTU	Rv1944c	_	BCG_0193
A0A0H3M755	MYCBP02426	A0A0H3M8N3_MYCBP	0	BCG_2453c	_	MYCTU02457	P71915_MYCTU	Rv2434c	_	BCG_1917c
A0A0H3M3X4	A1KGW3	A1KGW3	A0A0H3MDW6|A0A0Y1CT17	BCG_0883	_	MYCTU00842	P9WFI3	Rv0830	Y851_MYCTU	BCG_0615
A0A0H3M3X4	MYCBP03727	A0A0H3MAH1_MYCBP	0	BCG_3785	_	MYCTU03753	O69692_MYCTU	Rv3725	_	BCG_0615
A0A0H3M5I0	MYCBP00971	A0A0H3M959_MYCBP	A0A0H3M485|A0A109S6G3	BCG_0998	_	MYCTU00956	L0T864	Rv0944	FPG2_MYCTU	BCG_1266
A0A0H3M6J0	MYCBP00970	A0A0H3M2T0_MYCBP	0	BCG_0997c	_	MYCTU00955	P9WKN7	Rv0943c	Y943_MYCTU	BCG_2520c
A0A120INI4	MYCBP01198	A0A0H3MC84_MYCBP	0	BCG_1225	narJ	MYCTU01178	O06561_MYCTU	Rv1163	_	BCG_2375c
A0A0K2HU33	MYCBP02427	A0A0H3MFI6_MYCBP	A0A0H3MBK5|A0A0K2HUG7|P9WGT7	BCG_2454c	_	MYCTU02458	P71914_MYCTU	Rv2435c	_	BCG_2629c
A0A0K2HTT1	MYCBP02441	A0A0H3MFJ5_MYCBP	A0A0H3MCE9|A0A0Y1CPH7	BCG_2468c	valS	MYCTU02472	MYCTU02472	Rv2448c	P67599	BCG_1451
A0A0H3M8M4	A1KJW2	A1KJW2	A0A0H3M4R6|A0A0K2HV99	BCG_1936c	dtd	MYCTU01916	P9WNS9	Rv1897c	DTD_MYCTU	BCG_0737
A0A120INM1	MYCBP02442	A0A0H3M783_MYCBP	0	BCG_2469c	_	MYCTU02473	O53176	Rv2449c	Y2449_MYCTU	BCG_3063c
A0A0H3M5Y6	MYCBP01792	A0A0H3M6W4_MYCBP	0	BCG_1820	PE18	MYCTU01806	L7N649_MYCTU	Rv1788	_	BCG_1965c
A0A0H3M4V8	P80069	P80069	A0A0K2HUW7|A1KIB6	BCG_1896	apa	MYCTU01878	P9WIR7	Rv1860	APA_MYCTU	BCG_1524
A0A0H3M7B7	MYCBP01193	A0A0H3M482_MYCBP	A0A0H3MFN0|A0A0K2I2E9	BCG_1220	_	MYCTU01173	P9WN01	Rv1159	PIME_MYCTU	BCG_0153
A0A0K2HZJ3	A1KLD6	A1KLD6	A0A0H3M9N6	BCG_2460c	obg	MYCTU02464	P9WMT1	Rv2440c	OBG_MYCTU	BCG_3160
A0A0K2HXL4	MYCBP01803	A0A0H3MDY9_MYCBP	A0A0H3MAW2	BCG_1831	lppT	MYCTU01817	O53948_MYCTU	Rv1799	_	BCG_2471
A0A0H3M1P9	MYCBP02440	A0A0H3M8P3_MYCBP	0	BCG_2467c	folC	MYCTU02471	I6Y0R5	Rv2447c	FOLC_MYCTU	BCG_0280c
A0A0H3MFQ3	A1KLE9	A1KLE9	A0A0K2HYH8|A1KLN1|C1AF02	BCG_2473c	mobA	MYCTU02477	P9WJQ9	Rv2453c	MOBA_MYCTU	BCG_3861c
A0A109S7L1	A1KLE1	A1KLE1	A0A0K2HZX9|A1KN07|C1AGC8	BCG_2465c	ndkA	MYCTU02469	P9WJH7	Rv2445c	NDK_MYCTU	BCG_1669
A1KPE2	MYCBP02429	A0A0H3M6B4_MYCBP	A0A0H3MC68|A0A0K2I2S1	BCG_2456	_	MYCTU02460	P71912_MYCTU	Rv2437	_	BCG_3521c
A0A0H3M525	MYCBP01789	A0A0H3M5N8_MYCBP	0	BCG_1817c	cyp143	MYCTU01803	P9WPL3	Rv1785c	CP143_MYCTU	BCG_1586
A0A0H3M6B2	MYCBP02369	A0A0H3M662_MYCBP	0	BCG_2396c	mbtC	MYCTU02403	P71718_MYCTU	Rv2382c	_	BCG_1595
A0A120IQF5	MYCBP02416	A0A0H3MCL6_MYCBP	A0A0H3M1J1|A0A0K2HRX7	BCG_2443c	_	MYCTU02448	P71922_MYCTU	Rv2426c	_	BCG_2477c
A0A0K2HS65	MYCBP01934	A0A0H3MBE4_MYCBP	0	BCG_1962	lipD	MYCTU01942	P95290_MYCTU	Rv1923	_	BCG_0047c
A0A109S7Y3	MYCBP02437	A0A0H3M6C0_MYCBP	0	BCG_2464c	rne	MYCTU02468	P71905_MYCTU	Rv2444c	_	BCG_2639c
A0A0H3M445	MYCBP01938	A0A0H3M524_MYCBP	0	BCG_1966	_	MYCTU01946	P95287_MYCTU	Rv1927	_	BCG_1582
A0A0K2I011	MYCBP00969	A0A0H3M3K4_MYCBP	0	BCG_0996	_	MYCTU00954	P9WKN9	Rv0942	Y942_MYCTU	BCG_3886c
A0A0H3M632	MYCBP00968	A0A0H3MBM5_MYCBP	0	BCG_0995c	_	MYCTU00953	P71568_MYCTU	Rv0941c	_	BCG_2356
A0A0H3M8K1	A1KJW1	A1KJW1	A0A0K2I203|A1KPR6|C1AI39	BCG_1935c	_	MYCTU01915	P9WFH7	Rv1896c	Y1947_MYCTU	BCG_3052c
A0A0H3M1Z4	MYCBP02439	A0A0H3MCN1_MYCBP	A0A109S9W0|A1KNE9|C1AGS0	BCG_2466c	_	MYCTU02470	O53173_MYCTU	Rv2446c	_	BCG_0376c
A0A0H3M3H3	MYCBP01932	A0A0H3M5Y2_MYCBP	A0A0H3MIB8	BCG_1960c	lppF	MYCTU01940	O53963_MYCTU	Rv1921c	_	BCG_1314
A0A0H3M2N6	MYCBP01933	A0A0H3M519_MYCBP	0	BCG_1961	_	MYCTU01941	P95291_MYCTU	Rv1922	_	BCG_0949c
A0A0H3M788	A1KLD7	A1KLD7	A0A0K2HVJ9|A1KJ17|C1ANM3	BCG_2461c	rpmA	MYCTU02465	P9WHB3	Rv2441c	RL27_MYCTU	BCG_2475c
A0A0H3M599	MYCBP01001	A0A0H3M4X1_MYCBP	A0A0H3MB20|A0A109S6K1	BCG_1027c	accA2	MYCTU00985	P71538_MYCTU	Rv0973c	_	BCG_2060c
A0A0K2HSC3	A1KL64	A1KL64	A0A109S9V3	BCG_2388c	hrcA	MYCTU02395	P9WMK3	Rv2374c	HRCA_MYCTU	BCG_2299
A0A0Y1BXU3	MYCBP02359	A0A0H3MCH4_MYCBP	A0A0K2HTW1|A1KHE8|C1AM01	BCG_2386c	_	MYCTU02393	P9WGX1	Rv2372c	RSME_MYCTU	BCG_2682
A0A0H3MAZ6	MYCBP02372	A0A0H3MFE6_MYCBP	0	BCG_2399	mbtJ	MYCTU02406	Q79FE8_MYCTU	Rv2385	_	BCG_1761
A0A0H3M6G0	MYCBP00364	A0A0H3MAC9_MYCBP	0	BCG_0392	hspR	MYCTU00356	O06302_MYCTU	Rv0353	_	BCG_2493
C1AL01	MYCBP01205	A0A0H3M491_MYCBP	0	BCG_1232c	PE11	MYCTU01184	Q79FR5_MYCTU	Rv1169c	_	BCG_1194c
A0A0H3M7X4	MYCBP01179	A0A0H3M9N1_MYCBP	0	BCG_1206	_	MYCTU01159	P9WGQ7	Rv1144	Y1144_MYCTU	BCG_3007c
A0A0H3M0Q5	MYCBP01136	A0A0H3M9I7_MYCBP	0	BCG_1163c	_	MYCTU01116	O53451	Rv1103c	MAZE3_MYCTU	BCG_0152c
A0A0K2HSR9	MYCBP02422	A0A0H3MFI1_MYCBP	0	BCG_2449c	PPE41	MYCTU02453	Q79FE1	Rv2430c	PPE41_MYCTU	BCG_0852
A0A0H3M2K8	A1KFH2	A1KFH2	A0A0K2HTS1|A1KGK0|C1AL53	BCG_0389	dnaK	MYCTU00353	P9WMJ9	Rv0350	DNAK_MYCTU	BCG_0159
A0A0H3M5K3	MYCBP01129	A0A0H3M373_MYCBP	0	BCG_1156	_	MYCTU01109	O53444_MYCTU	Rv1096	_	BCG_1299c
A0A0H3M4A7	MYCBP01975	A0A0H3M7E5_MYCBP	A0A0H3M4G9|A0A0Y1CMN5	BCG_2002c	_	MYCTU01982	P95251	Rv1963c	MCE3R_MYCTU	BCG_1253
A0A0H3M1P5	MYCBP01148	A0A0H3M9J5_MYCBP	0	BCG_1175	_	MYCTU01128	O06567_MYCTU	Rv1115	_	BCG_0275
A0A0H3MFE4	MYCBP01973	A0A0H3M552_MYCBP	0	BCG_2001c	vapC	MYCTU01981	P9WF67	Rv1962c	VPC35_MYCTU	BCG_3751
A0A0H3M7A7	MYCBP00017	A0A0H3M2C1_MYCBP	0	BCG_0045c	pknA	MYCTU00015	P9WI83	Rv0015c	PKNA_MYCTU	BCG_0136c
A0A0H3MIF5	MYCBP01972	A0A0H3M625_MYCBP	0	BCG_2000	_	MYCTU01980	P95253_MYCTU	Rv1961	_	BCG_3618
A0A0H3MAI1	MYCBP00015	A0A0G2Q9G3_MYCBP	0	BCG_0043	trpG_1	MYCTU00013	P9WN35	Rv0013	TRPG_MYCTU	BCG_3187c
A0A0H3M947	MYCBP01161	A0A0H3M450_MYCBP	0	BCG_1188c	ppdK	MYCTU01141	O06579_MYCTU	Rv1127c	_	BCG_3502c
A0A0H3M5P5	MYCBP01971	A0A0H3MEC6_MYCBP	0	BCG_1999c	_	MYCTU01979	P9WIJ7	Rv1960c	PARD1_MYCTU	BCG_1827
A0A0H3MC09	MYCBP01970	A0A0H3M7D9_MYCBP	0	BCG_1998c	_	MYCTU01978	P9WHG7	Rv1959c	PARE1_MYCTU	BCG_3852
A0A0H3MBN0	A1KLC4	A1KLC4	A0A0K2HZ86|A1KMC8|C1AFP9	BCG_2448	ahpD	MYCTU02452	P9WQB5	Rv2429	AHPD_MYCTU	BCG_3702c
A0A0H3M3L4	MYCBP01969	A0A0H3MBI0_MYCBP	A0A0H3M480|A0A0Y1BZ22|A0A0Y1C2X0	BCG_1997c	_	MYCTU01977	P95256_MYCTU	Rv1958c	_	BCG_0502
A0A120INP0	MYCBP01968	A0A0H3M548_MYCBP	A0A0H3MA31|A0A0K2HZW9	BCG_1996	_	MYCTU01976	P95257	Rv1957	SECBL_MYCTU	BCG_0334
A0A0H3MEI2	MYCBP01130	A0A0H3M9I4_MYCBP	0	BCG_1157c	_	MYCTU01110	O53445_MYCTU	Rv1097c	_	BCG_2053
A0A0H3MB87	MYCBP01163	A0A0H3M9L6_MYCBP	A0A0H3MFQ3|A0A0K2I2G6	BCG_1190c	_	MYCTU01143	O06581	Rv1129c	PRPR_MYCTU	BCG_1890c
A0A0H3M2R6	MYCBP01967	A0A0H3M619_MYCBP	0	BCG_1995	_	MYCTU01975	P9WJA7	Rv1956	HIGA1_MYCTU	BCG_0697
A0A0H3M362	MYCBP01157	A0A0H3M388_MYCBP	0	BCG_1184c	bpoB	MYCTU01137	O06575_MYCTU	Rv1123c	_	BCG_1140
A0A0H3MBW0	MYCBP01965	A0A0H3M7D4_MYCBP	0	BCG_1993c	_	MYCTU01973	P9WLQ3	Rv1954c	Y1954_MYCTU	BCG_2193c
A0A0H3MIJ6	MYCBP02364	A0A0H3M656_MYCBP	A0A0H3MF98|A0A109SB51	BCG_2391c	mbtH	MYCTU02398	P9WIP5	Rv2377c	MBTH_MYCTU	BCG_3672c
A0A0H3M4K6	MYCBP01149	A0A0H3M5A0_MYCBP	A0A0H3MCI2|A0A0Y1CPJ7	BCG_1176	_	MYCTU01129	O06568_MYCTU	Rv1116	_	BCG_0910c
A0A0H3M1L3	MYCBP01964	A0A0H3MBH6_MYCBP	0	BCG_1992	_	MYCTU01972	P9WF99	Rv1953	VPC14_MYCTU	BCG_0235c
A0A0K2HZK1	MYCBP01963	A0A0H3M545_MYCBP	0	BCG_1991	_	MYCTU01971	P95262	Rv1952	VPB14_MYCTU	BCG_1453
A0A0H3M499	MYCBP01962	A0A0H3M613_MYCBP	0	BCG_1990c	_	MYCTU01970	P95263_MYCTU	Rv1951c	_	BCG_2328
A0A0H3M337	MYCBP01961	A0A0H3MEB6_MYCBP	0	BCG_1989c	_	MYCTU01969	P95264_MYCTU	Rv1950c	_	BCG_0356
A0A0H3M9X6	MYCBP01959	A0A0H3MBH1_MYCBP	0	BCG_1987c	_	MYCTU01967	P95266_MYCTU	Rv1948c	_	BCG_3634c
A0A0H3M9X6	MYCBP01958	A0A0H3M540_MYCBP	A0A0H3M967|A0A0Y1C0Z8	BCG_1986	_	MYCTU01966	P95267_MYCTU	Rv1947	_	BCG_3634c
A0A0H3M9D6	MYCBP01957	A0A0H3M608_MYCBP	0	BCG_1985c	lppG	MYCTU01965	P95268_MYCTU	Rv1946c	_	BCG_2754
A0A0H3M7W9	MYCBP00310	A0A0H3MA95_MYCBP	A0A0H3MAG1|A0A0K2HRX8	BCG_0337	PE_PGRS5	MYCTU00300	Q6MX50_MYCTU	Rv0297	_	BCG_0422c
A0A0H3M291	MYCBP00009	A0A0G2Q9D8_MYCBP	0	BCG_0037	_	MYCTU00007	P9WMA7	Rv0007	Y007_MYCTU	BCG_0489c
A0A0H3M291	MYCBP01168	A0A0H3M395_MYCBP	0	BCG_1195	_	MYCTU01148	O06534_MYCTU	Rv1134	_	BCG_0489c
A0A0H3M5V7	A1KHP8	A1KHP8	A0A120IPK4|A0A0H3MFY8	BCG_1168c	xseA	MYCTU01121	P9WF31	Rv1108c	EX7L_MYCTU	BCG_1925c
A0A0H3M7U0	MYCBP01186	A0A0H3M5C7_MYCBP	A0A0H3M520|A0A0K2HVF9	BCG_1213	_	MYCTU01166	O06550_MYCTU	Rv1152	_	BCG_2953
A0A0H3MAS0	MYCBP01207	A0A0H3M3B9_MYCBP	0	BCG_1234	_	MYCTU01186	O50427_MYCTU	Rv1171	_	BCG_3281c
A0A0K2HT94	MYCBP02353	A0A0H3MCF7_MYCBP	0	BCG_2380c	_	MYCTU02387	P9WFP1	Rv2366c	Y2366_MYCTU	#N/A
A0A0H3M8V2	MYCBP01208	A0A0H3M9Q5_MYCBP	A0A0H3MA91|A0A0K2I250	BCG_1235c	PE12	MYCTU01187	L7N693_MYCTU	Rv1172c	_	BCG_3179
A0A0H3MAG9	MYCBP01188	A0A0H3M479_MYCBP	0	BCG_1215c	_	MYCTU01168	O06552_MYCTU	Rv1154c	_	BCG_0474c
A0A0H3MEW8	MYCBP01046	A0A0H3M3R5_MYCBP	0	BCG_1072c	rplY	MYCTU01028	P9WHB5	Rv1015c	RL25_MYCTU	BCG_2211
A0A0H3M9K0	MYCBP01048	A0A0H3M9B8_MYCBP	A0A0H3MEW7|A0A109SAM6	BCG_1074c	prsA	MYCTU01030	P9WKE3	Rv1017c	KPRS_MYCTU	BCG_0046c
A0A0H3MD11	MYCBP01187	A0A0H3MC77_MYCBP	A0A0H3M6Z4|A0A0K2HYX4	BCG_1214c	omt	MYCTU01167	O06551_MYCTU	Rv1153c	_	BCG_1533
A0A109S9V3	MYCBP02339	A0A0H3M640_MYCBP	0	BCG_2366c	dnaG	MYCTU02366	P9WNW1	Rv2343c	DNAG_MYCTU	BCG_2388c
A0A0H3M316	A1KHW1	A1KHW1	A0A0K2HRX9	BCG_1233	mshB	MYCTU01185	P9WJN3	Rv1170	MSHB_MYCTU	BCG_0829
A0A0H3M316	MYCBP02355	A0A0H3M8H4_MYCBP	0	BCG_2382c	phoH1	MYCTU02389	P9WIA3	Rv2368c	PHOL_MYCTU	BCG_0829
A0A0H3M737	MYCBP01135	A0A0H3M375_MYCBP	0	BCG_1162c	_	MYCTU01115	P9WIH9	Rv1102c	MAZF3_MYCTU	BCG_2724
A0A0H3MFX4	MYCBP01070	A0A0H3M3W3_MYCBP	A0A0H3MDP7|A0A120IPS2	BCG_1096c	esxJ	MYCTU02370	P9WNI5	Rv2347c	ESXP_MYCTU	BCG_2610c
A0A0H3MCP4	MYCBP01796	A0A0H3MB35_MYCBP	0	BCG_1824	esxM	MYCTU02370	P9WNI5	Rv2347c	ESXP_MYCTU	BCG_1417c
A0A0H3M3P2	MYCBP01230	A0A0H3MCA4_MYCBP	0	BCG_1257	esxK	MYCTU02370	P9WNI5	Rv2347c	ESXP_MYCTU	BCG_1048
A0A0Y1BYR9	MYCBP01139	A0A0H3M427_MYCBP	0	BCG_1166c	_	MYCTU01119	P9WQP7	Rv1106c	3BHS_MYCTU	BCG_0261c
A0A0H3M4U0	A1KHP7	A1KHP7	A0A0H3MFS0|A0A0K2I2N5	BCG_1167c	xseB	MYCTU01120	P9WF29	Rv1107c	EX7S_MYCTU	BCG_1854c
A0A0H3M855	MYCBP01225	A0A0H3MCA1_MYCBP	0	BCG_1252	_	MYCTU01207	O05294_MYCTU	Rv1192	_	BCG_2261
A0A0K2HVL5	A1KHH0	A1KHH0	A0A120INK7	BCG_1089	kdpC	MYCTU01045	P9WKF1	Rv1031	KDPC_MYCTU	BCG_0324
A0A109SAG2	MYCBP02346	A0A0H3MCF3_MYCBP	A0A0H3MB45|A0A0K2HW99	BCG_2373	furB	MYCTU02380	P9WN85	Rv2359	ZUR_MYCTU	BCG_0427
A0A0K2I123	A1KJ22	A1KJ22	A0A0H3M9N8|A0A109SB28|A0A109SB29|A0A109SB42	BCG_1644	hisI	MYCTU01624	P9WMM7	Rv1606	HIS3_MYCTU	BCG_1768c
A0A120IQV8	MYCBP02330	A0A0H3MCE0_MYCBP	A0A0H3M528|A0A0Y1CRX2|P66953	BCG_2357	_	MYCTU02358	P95231	Rv2335	CYSE_MYCTU	BCG_2401
A0A0H3M6T9	MYCBP01261	A0A0H3M9V2_MYCBP	A0A0H3M1P5|A0A0K2HRE6	BCG_1288	lpqX	MYCTU01242	O33224_MYCTU	Rv1228	_	BCG_2248c
A0A0H3MBD6	MYCBP01265	A0A0H3M3F9_MYCBP	A0A0H3M3A7|A0A109S6N8|A0A109S6N9|A0A109S6P3	BCG_1292c	_	MYCTU01246	O86315_MYCTU	Rv1232c	_	BCG_0941c
A0A0H3MC84	MYCBP01090	A0A0H3MC00_MYCBP	A0A0H3MBL5|P9WGT9|A0A0Y1BUI7|A0A0Y1BPR2	BCG_1117	_	MYCTU01070	O53407_MYCTU	Rv1059	_	BCG_1225
A0A0H3MD55	MYCBP02329	A0A0H3M632_MYCBP	0	BCG_2356	cysK1	MYCTU02357	P9WP55	Rv2334	CYSK_MYCTU	BCG_2704
A0A0H3M569	MYCBP02357	A0A0H3M733_MYCBP	0	BCG_2384c	_	MYCTU02391	O05828_MYCTU	Rv2370c	_	BCG_1647
A0A0Y1CXR0	MYCBP02333	A0A0H3M719_MYCBP	0	BCG_2360c	moeW	MYCTU02361	P95234_MYCTU	Rv2338c	_	BCG_1641
A0A109S8B6	MYCBP02660	A0A0H3MD40_MYCBP	A0A0H3MAU6|A0A109SA42	BCG_2687	_	MYCTU02695	I6YA00_MYCTU	Rv2674	_	#N/A
A0A0K2HSW3	MYCBP01159	A0A0H3M5A7_MYCBP	0	BCG_1186	_	MYCTU01139	O06577_MYCTU	Rv1125	_	BCG_2438
A0A0H3MHJ6	MYCBP01158	A0A0H3M9L2_MYCBP	0	BCG_1185	ephC	MYCTU01138	O06576_MYCTU	Rv1124	_	BCG_3304c
A0A0K2HQT6	MYCBP02360	A0A0H3M8I0_MYCBP	0	BCG_2387c	dnaJ2	MYCTU02394	P9WNV7	Rv2373c	DNAJ2_MYCTU	BCG_0951
A0A0H3M0K1	MYCBP01176	A0A0H3MC70_MYCBP	A0A0H3M0R3|A0A0K2HQZ5|G7QRC9|P9WQN9	BCG_1203c	echA11	MYCTU01156	O06541_MYCTU	Rv1141c	_	BCG_0077c
A0A0H3MJE2	MYCBP02444	A0A0H3MCN5_MYCBP	A0A0K2HXL4|A1KKP9|C1AQC2	BCG_2471	_	MYCTU02475	O53178_MYCTU	Rv2451	_	BCG_3917c
A0A0H3MC55	MYCBP01185	A0A0H3M9N7_MYCBP	A0A109S9R6|A1KNB8|O05797	BCG_1212c	cobB	MYCTU01165	P9WGG3	Rv1151c	NPD_MYCTU	BCG_1182
A0A0H3M4M1	A1KL54	A1KL54	A0A0H3M855|A0A0K2HXM9	BCG_2378c	era	MYCTU02385	P9WNK9	Rv2364c	ERA_MYCTU	BCG_0925
A0A0H3M6I9	MYCBP01553	A0A0H3MD52_MYCBP	Q9XC17	BCG_1580c	papA4	MYCTU01546	O53902_MYCTU	Rv1528c	_	BCG_1668
A0A109S5U5	MYCBP02106	A0A0H3MEQ3_MYCBP	A0A0H3M9L6|A0A0Y1C5J0	BCG_2133	lppK	MYCTU02134	P9WK75	Rv2116	LPPK_MYCTU	BCG_1852
A0A0H3M8X2	MYCBP00396	A0A0H3MAE6_MYCBP	0	BCG_0424	_	MYCTU00389	O53720_MYCTU	Rv0386	_	BCG_2549c
A0A0H3MCS0	MYCBP01214	A0A0H3M5F4_MYCBP	0	BCG_1241	_	MYCTU01193	O50434_MYCTU	Rv1178	_	BCG_2521c
A0A0Y1BRK6	MYCBP00398	A0A0H3M1F0_MYCBP	0	BCG_0426	purT	MYCTU00392	P95197_MYCTU	Rv0389	_	#N/A
A0A0H3M7V5	MYCBP00411	A0A0H3MAF3_MYCBP	0	BCG_0439c	mmpL1b	MYCTU01575	P9WJU9	Rv1557	MMPL6_MYCTU	BCG_2969c
A0A0H3M5P9	A1KHE9	A1KHE9	A0A0K2HV17|A1KIG9|C1AN25	BCG_1068	ispE	MYCTU01024	P9WKG7	Rv1011	ISPE_MYCTU	BCG_1353
A0A0H3M6D5	MYCBP01044	A0A0H3MBU7_MYCBP	0	BCG_1070	pks16	MYCTU01026	O05598	Rv1013	Y1013_MYCTU	BCG_1616c
A0A109S9L3	MYCBP01201	A0A0H3M9P8_MYCBP	0	BCG_1228	lpqW	MYCTU01181	P9WGU7	Rv1166	LPQW_MYCTU	#N/A
A0A0H3M6B0	A1KHF2	A1KHF2	A0A0K2HVQ3|A1KI97|C1AMV3	BCG_1071c	pth	MYCTU01027	P9WHN7	Rv1014c	PTH_MYCTU	BCG_2064c
A0A0H3M2J1	MYCBP01200	A0A0H3M3B6_MYCBP	A0A0H3M8T6|A0A0Y1CZS9	BCG_1227	typA	MYCTU01180	O06563_MYCTU	Rv1165	_	BCG_0913c
A0A0K2HZL6	MYCBP01035	A0A0H3M9A8_MYCBP	A0A0H3MEZ4|A0A0K2I1N5	BCG_1061c	_	MYCTU01017	O05589_MYCTU	Rv1004c	_	BCG_3960c
A0A0H3M9Y9	MYCBP01227	A0A0H3M3D5_MYCBP	0	BCG_1254c	_	MYCTU01209	O05296_MYCTU	Rv1194c	_	BCG_3654
A0A0H3MDK3	MYCBP01056	A0A0H3M517_MYCBP	0	BCG_1082	_	MYCTU01038	P96375_MYCTU	Rv1025	_	BCG_2882c
A0A0H3MAN3	MYCBP01030	A0A0H3M4Z9_MYCBP	0	BCG_1056	_	MYCTU01012	O05582_MYCTU	Rv0999	_	BCG_3843
A0A0H3M4H7	MYCBP01228	A0A0H3M9S5_MYCBP	0	BCG_1255	PE13	MYCTU01210	Q79FR3	Rv1195	PE13_MYCTU	BCG_1355
A0A0H3MFR6	MYCBP01058	A0A0H3M3S5_MYCBP	0	BCG_1084c	kdpE	MYCTU01040	P9WGN1	Rv1027c	KDPE_MYCTU	BCG_2545c
A0A0H3M725	MYCBP01039	A0A0H3M2Y7_MYCBP	0	BCG_1065	tatD	MYCTU01021	O08343	Rv1008	TATD_MYCTU	BCG_2371c
A0A0K2HSZ4	MYCBP01040	A0A0H3M9B3_MYCBP	0	BCG_1066	rpfB	MYCTU01022	P9WG29	Rv1009	RPFB_MYCTU	BCG_2544c
A0A109S903	MYCBP01038	A0A0H3M3Q9_MYCBP	A0A0H3MB12|A0A109S6K8	BCG_1064c	metS	MYCTU01020	P9WFU5	Rv1007c	SYM_MYCTU	BCG_3205
A0A0K2HZU6	MYCBP01070	A0A0H3M3W3_MYCBP	A0A0H3MDP7|A0A120IPS2	BCG_1096c	esxJ	MYCTU01212	P9WNJ7	Rv1197	ESXK_MYCTU	BCG_3291
A0A0H3MAU5	MYCBP01796	A0A0H3MB35_MYCBP	0	BCG_1824	esxM	MYCTU01212	P9WNJ7	Rv1197	ESXK_MYCTU	BCG_0684
A0A0Y1BY35	MYCBP01230	A0A0H3MCA4_MYCBP	0	BCG_1257	esxK	MYCTU01212	P9WNJ7	Rv1197	ESXK_MYCTU	BCG_3107c
A0A0H3MA43	MYCBP01052	A0A0H3M3S1_MYCBP	0	BCG_1078	_	MYCTU01034	P96379	Rv1021	MAZG_MYCTU	BCG_1392c
A0A0H3M263	MYCBP01211	A0A0H3M495_MYCBP	A0A0K2HY81|A1KLE1|C1AER2|G7R190	BCG_1238c	fadH	MYCTU01190	O50431_MYCTU	Rv1175c	_	BCG_0746
A1KMQ8	MYCBP01223	A0A0H3M9S0_MYCBP	A0A109SBN8|A0A0H3MC87	BCG_1250	_	MYCTU01203	O50444_MYCTU	Rv1188	_	BCG_2935c
A0A0Y1BI90	MYCBP01050	A0A0H3M513_MYCBP	A0A0H3M5B6|A0A120IP92	BCG_1076	_	MYCTU01032	P96381_MYCTU	Rv1019	_	BCG_0280c
A0A0K2HYZ0	MYCBP01221	A0A0H3M4A3_MYCBP	0	BCG_1248c	_	MYCTU01201	O50442_MYCTU	Rv1186c	_	BCG_3220
A0A0H3MAY8	MYCBP01222	A0A0H3M3D0_MYCBP	A0A109S842	BCG_1249	rocA	MYCTU01202	O50443_MYCTU	Rv1187	_	BCG_0782
A0A0H3M415	MYCBP01055	A0A0H3M9C2_MYCBP	A0A0H3MFC3|A0A109SB24	BCG_1081	_	MYCTU01037	P96376_MYCTU	Rv1024	_	BCG_1155
A0A120ING4	MYCBP03113	A0A0G2Q9G7_MYCBP	0	BCG_3140	_	MYCTU03136	P96354_MYCTU	Rv3115	_	#N/A
A0A0G2Q9F5	MYCBP01232	A0A0H3M3D9_MYCBP	0	BCG_1259c	_	MYCTU03136	P96354_MYCTU	Rv3115	_	BCG_0033
A0A0H3M760	MYCBP02505	A0A0H3MCT0_MYCBP	0	BCG_2532c	_	MYCTU03136	P96354_MYCTU	Rv3115	_	BCG_0066
A0A0H3M1P1	MYCBP02652	A0A0H3MG27_MYCBP	0	BCG_2679	_	MYCTU03136	P96354_MYCTU	Rv3115	_	BCG_0268
A0A0H3MAE5	MYCBP01209	A0A0H3M5E8_MYCBP	A0A0H3M2C9	BCG_1236	fbiC	MYCTU01188	P9WP77	Rv1173	FBIC_MYCTU	BCG_1541
A0A109SA29	A1KHG1	A1KHG1	A0A0H3M6K7|A0A0Y1CMM3	BCG_1080	eno	MYCTU01036	P9WNL1	Rv1023	ENO_MYCTU	BCG_1499
A0A0H3MFN8	MYCBP01219	A0A0H3M5F9_MYCBP	0	BCG_1246c	_	MYCTU01199	O50440	Rv1184c	CHP2_MYCTU	BCG_3845
A0A120IQN8	MYCBP01002	A0A0H3MBR5_MYCBP	0	BCG_1028c	accD2	MYCTU00986	O86318_MYCTU	Rv0974c	_	BCG_0641c
A0A0H3M782	MYCBP01220	A0A0H3MC97_MYCBP	0	BCG_1247c	fadD21	MYCTU01200	P9WQ49	Rv1185c	FAD21_MYCTU	#N/A
A0A0H3MAR7	MYCBP01047	A0A0H3M2Z3_MYCBP	A0A0G2Q9F2	BCG_1073c	lpqT	MYCTU01029	P9WK59	Rv1016c	LPQT_MYCTU	BCG_3275c
A0A0H3MA04	MYCBP01218	A0A0H3M9R4_MYCBP	A0A0H3M5Z4|A0A0K2HXI9	BCG_1245	mmpL10	MYCTU01198	P9WJU1	Rv1183	MMPLA_MYCTU	BCG_3674c
A0A0H3MA04	A1KHF6	A1KHF6	A0A109SAF2	BCG_1075c	glmU	MYCTU01031	P9WMN3	Rv1018c	GLMU_MYCTU	BCG_3674c
A0A109S7A9	MYCBP01217	A0A0H3M3C6_MYCBP	0	BCG_1244	papA3	MYCTU01197	P9WIK5	Rv1182	PAPA3_MYCTU	BCG_0766
A0A0H3M194	MYCBP01229	A0A0H3M5H0_MYCBP	0	BCG_1256	PPE18	MYCTU01211	L7N675	Rv1196	PPE18_MYCTU	BCG_0366c
A0A0H3MAG0	MYCBP01226	A0A0H3M4A7_MYCBP	0	BCG_1253	fadD36	MYCTU01208	O05295_MYCTU	Rv1193	_	BCG_1573
A0A0H3MA46	MYCBP01238	A0A0H3M9T4_MYCBP	0	BCG_1265	_	MYCTU01219	O05306	Rv1205	LOGH_MYCTU	BCG_1398
A0A0Y1CWU2	MYCBP01053	A0A0H3M2Z9_MYCBP	A0A0H3M7T9|A0A0K2HRW0	BCG_1079	lpqU	MYCTU01035	P96378_MYCTU	Rv1022	_	#N/A
A0A0H3M9A2	MYCBP01051	A0A0H3MBV2_MYCBP	A0A0H3ME51	BCG_1077	mfd	MYCTU01033	P9WMQ5	Rv1020	MFD_MYCTU	BCG_2700c
A0A0Y1BQF7	MYCBP01224	A0A0H3M5G5_MYCBP	0	BCG_1251	sigI	MYCTU01204	P9WGH3	Rv1189	SIGI_MYCTU	BCG_0553
A0A0K2HZ46	MYCBP01212	A0A0H3M3C3_MYCBP	A0A0H3M9P5|A0A0K2HUH3	BCG_1239c	_	MYCTU01191	O50432_MYCTU	Rv1176c	_	BCG_2128c
A0A0H3M9K5	MYCBP01210	A0A0H3MC91_MYCBP	0	BCG_1237c	_	MYCTU01189	O50430_MYCTU	Rv1174c	_	BCG_0052c
A0A0H3MCU0	MYCBP01215	A0A0H3MC94_MYCBP	A0A0H3M3L8|A0A0K2HV06|A0A0H3M4I9|A0A0K2HVR2|A0A0H3MA33|A0A0Y1CDL4	BCG_1242c	_	MYCTU01194	O50435_MYCTU	Rv1179c	_	BCG_1463
A0A0H3M3H4	MYCBP01059	A0A0H3M303_MYCBP	A0A0H3M6S0|A0A0K2HXH5	BCG_1085c	kdpD	MYCTU01041	P9WGL3	Rv1028c	KDPD_MYCTU	BCG_0466c
A0A0H3M3H4	MYCBP01241	A0A0H3M4B9_MYCBP	0	BCG_1268	_	MYCTU01222	P9WMW9	Rv1208	GPGS_MYCTU	BCG_0466c
A0A0H3M7G5	MYCBP01236	A0A0H3M4B6_MYCBP	0	BCG_1263c	_	MYCTU01217	O05304_MYCTU	Rv1203c	_	BCG_2808c
A0A0H3MAQ2	MYCBP01233	A0A0H3M9T0_MYCBP	0	BCG_1260	_	MYCTU01214	O05301_MYCTU	Rv1200	_	BCG_3870c
A0A0H3MAB5	MYCBP01234	A0A0H3M5H2_MYCBP	0	BCG_1261c	dapD	MYCTU01215	P9WP21	Rv1201c	DAPD_MYCTU	BCG_1497
A0A0K2HRF6	MYCBP01057	A0A0H3MBV7_MYCBP	A0A0H3M1L3|A0A0K2HR82	BCG_1083	_	MYCTU01039	P96374_MYCTU	Rv1026	_	#N/A
A0A0H3M8F6	MYCBP01231	A0A0H3M4B2_MYCBP	A0A0H3M922|A0A109SA08	BCG_1258	esxL	MYCTU01213	P9WNJ5	Rv1198	ESXL_MYCTU	BCG_3232c
A0A0K2HZ84	MYCBP01069	A0A0H3MBY8_MYCBP	0	BCG_1095c	esxI	MYCTU01213	P9WNJ5	Rv1198	ESXL_MYCTU	BCG_0075c
A0A0H3M0T4	MYCBP01080	A0A0H3MBZ5_MYCBP	0	BCG_1107	_	MYCTU01060	I6Y5H3_MYCTU	Rv1049	_	BCG_0194
A0A0H3MBW3	MYCBP03113	A0A0G2Q9G7_MYCBP	0	BCG_3140	_	MYCTU02534	P60230	Rv2512c	TRA1_MYCTU	BCG_3788
A0A0H3MC12	MYCBP01232	A0A0H3M3D9_MYCBP	0	BCG_1259c	_	MYCTU02534	P60230	Rv2512c	TRA1_MYCTU	BCG_1132c
A0A0H3M3S0	MYCBP02505	A0A0H3MCT0_MYCBP	0	BCG_2532c	_	MYCTU02534	P60230	Rv2512c	TRA1_MYCTU	BCG_0542
A0A0H3MA24	MYCBP02652	A0A0H3MG27_MYCBP	0	BCG_2679	_	MYCTU02534	P60230	Rv2512c	TRA1_MYCTU	BCG_3855
A0A0H3M829	MYCBP03761	A0A0H3MBY3_MYCBP	0	BCG_3819	_	MYCTU03788	MYCTU03788	Rv3760	_	BCG_0486c
A0A0H3M7N4	MYCBP03765	A0A0H3MFL5_MYCBP	0	BCG_3823c	_	MYCTU03792	O69729	Rv3764c	TCRY_MYCTU	BCG_2685
A0A0H3MD69	MYCBP03763	A0A0H3MAL5_MYCBP	0	BCG_3821c	_	MYCTU03790	O69728_MYCTU	Rv3762c	_	BCG_2720
A0A0H3MI61	A0A0H3M9Z0	A0A0H3M9Z0	A1KN09|C1AGD0|A0A120IPZ1	BCG_3822	lpqH	MYCTU03791	P9WK61	Rv3763	LPQH_MYCTU	BCG_3535c
A0A0H3MAI3	MYCBP03762	A0A0H3MJ36_MYCBP	0	BCG_3820c	fadE36	MYCTU03789	O69727_MYCTU	Rv3761c	_	BCG_1604
A0A0K2HZH9	MYCBP03767	A0A0H3MJ41_MYCBP	0	BCG_3825	_	MYCTU03794	MYCTU03794	Rv3766	_	BCG_2305
A0A0H3M5J7	MYCBP03766	A0A0H3MBY6_MYCBP	A0A0H3MF96|A0A109S8F8	BCG_3824c	_	MYCTU03793	O69730	Rv3765c	TCRX_MYCTU	BCG_2175c
A0A0K2HVX8	A1KQ98	A1KQ98	A0A0H3M9G6|A0A120IQA2	BCG_3826c	_	MYCTU03795	P9WFH5	Rv3767c	Y3874_MYCTU	BCG_2862c
A0A0H3MA33	MYCBP03769	A0A0H3MAM0_MYCBP	0	BCG_3827	_	MYCTU03796	P72035_MYCTU	Rv3768	_	BCG_1381c
A0A109S9G7	MYCBP03774	A0A0H3MAM4_MYCBP	0	BCG_3832c	_	MYCTU03801	P72038_MYCTU	Rv3771c	_	BCG_2972c
A0A0H3MBS3	MYCBP03771	A0A0H3MFM0_MYCBP	0	BCG_3829c	_	MYCTU03798	P72037_MYCTU	Rv3770c	_	BCG_1042
A0A0H3MAV0	A1KQA5	A1KQA5	A0A109S9A4|A1KMR9|C1AG40	BCG_3833	hisC2	MYCTU03802	P9WML5	Rv3772	PATR_MYCTU	BCG_0691c
A0A0K2I038	MYCBP03778	A0A0H3MBZ3_MYCBP	0	BCG_3836	echA21	MYCTU03804	P75019_MYCTU	Rv3774	_	BCG_3924
A0A0K2HST0	MYCBP03783	A0A0H3MBZ9_MYCBP	0	BCG_3841	_	MYCTU03809	P72045_MYCTU	Rv3779	_	BCG_2562c
A0A0G2Q9G6	MYCBP03790	A0A0H3MAP1_MYCBP	0	BCG_3848c	_	MYCTU03816	P9WKW9	Rv3786c	Y3786_MYCTU	BCG_0558
A0A0H3MD79	MYCBP03793	A0A0H3MFP3_MYCBP	0	BCG_3851	_	MYCTU03819	P9WMS9	Rv3789	AGBR_MYCTU	BCG_1607
A0A0H3M7G9	MYCBP03781	A0A0H3MA05_MYCBP	A0A0Y1CFI2	BCG_3839	_	MYCTU03807	P72043_MYCTU	Rv3777	_	BCG_0232
A0A0H3M4F5	MYCBP03787	A0A0H3MFN8_MYCBP	A0A0H3MA25|A0A109S9H1	BCG_3845	rfbD	MYCTU03813	P72049_MYCTU	Rv3783	_	BCG_1328c
A0A0H3M1C1	MYCBP03797	A0A0H3MA24_MYCBP	0	BCG_3855	embC	MYCTU03823	P9WNL5	Rv3793	EMBC_MYCTU	BCG_0134
A0A0H3MH46	MYCBP03785	A0A0H3MAN3_MYCBP	0	BCG_3843	rbfE	MYCTU03811	P72047_MYCTU	Rv3781	_	BCG_3130c
A0A0H3M8F5	MYCBP03786	A0A0H3MA12_MYCBP	0	BCG_3844	_	MYCTU03812	P9WMX3	Rv3782	GLFT1_MYCTU	BCG_2998c
A0A0H3MA82	MYCBP03782	A0A0H3MFN0_MYCBP	0	BCG_3840c	_	MYCTU03808	P9WQ67	Rv3778c	Y3778_MYCTU	BCG_3066c
A0A0H3M3F3	MYCBP03788	A0A0H3MC03_MYCBP	0	BCG_3846	rfbB	MYCTU03814	P72050_MYCTU	Rv3784	_	BCG_1281
A0A0H3MDA6	A1KQC1	A1KQC1	A0A0H3M8B1|A0A0K2HS89	BCG_3849c	_	MYCTU03817	P9WFH3	Rv3787c	Y3895_MYCTU	BCG_2768c
A0A0H3MHX6	MYCBP03789	A0A0H3MJ67_MYCBP	0	BCG_3847	_	MYCTU03815	P9WKX1	Rv3785	Y3785_MYCTU	BCG_3445
A0A0H3M7I8	MYCBP03792	A0A0H3MA17_MYCBP	A0A0H3M5X8|A0A0K2HXQ9	BCG_3850	_	MYCTU03818	P9WKW7	Rv3788	Y3788_MYCTU	BCG_0254c
A0A0K2HSQ8	MYCBP03807	A0A0H3MA34_MYCBP	0	BCG_3865c	fbpD	MYCTU03833	P9WQN7	Rv3803c	MPT51_MYCTU	BCG_2740c
A0A0H3M0U8	MYCBP03801	A0A0H3MAP7_MYCBP	A0A0H3M1U2|A0A0Y1BN88	BCG_3859	fadE35	MYCTU03827	O53577_MYCTU	Rv3797	_	BCG_0210
A0A0H3MAS8	MYCBP03798	A0A0H3MFP8_MYCBP	0	BCG_3856	embA	MYCTU03824	P9WNL9	Rv3794	EMBA_MYCTU	BCG_3293c
A0A0H3M9E2	MYCBP03795	A0A0H3MJ74_MYCBP	0	BCG_3853	_	MYCTU03821	P9WGS9	Rv3791	DPRE2_MYCTU	BCG_3625
A0A0H3MJE7	MYCBP03794	A0A0H3MC09_MYCBP	0	BCG_3852	_	MYCTU03820	P9WJF1	Rv3790	DPRE1_MYCTU	BCG_3922c
A0A0H3MH99	MYCBP03799	A0A0H3MC15_MYCBP	0	BCG_3857	embB	MYCTU03825	P9WNL7	Rv3795	EMBB_MYCTU	BCG_3188c
A0A0K2HZ20	MYCBP03796	A0A0H3MAP5_MYCBP	0	BCG_3854	_	MYCTU03822	P9WN03	Rv3792	AFTA_MYCTU	BCG_0130
A0A0H3M4H8	MYCBP03800	A0A0H3MJ81_MYCBP	0	BCG_3858	_	MYCTU03826	P72062_MYCTU	Rv3796	_	BCG_3879
A1KLN0	MYCBP03810	A0A0H3MC27_MYCBP	A0A0Y1CZ31|A1KMN8|C1AG09	BCG_3868c	_	MYCTU03836	P9WFR5	Rv3806c	DPPRS_MYCTU	BCG_2555c
A0A0H3M5J3	MYCBP03805	A0A0H3MJ88_MYCBP	0	BCG_3863c	fadD32	MYCTU03831	O53580	Rv3801c	FAA32_MYCTU	BCG_2166c
A0A0H3M8I8	MYCBP03803	A0A0H3MFQ3_MYCBP	0	BCG_3861c	accD4	MYCTU03829	O53578_MYCTU	Rv3799c	_	BCG_0675c
A0A0Y1BB75	A1KQD8	A1KQD8	A0A0K2HS55|A1KFW3|C1AKG7	BCG_3866c	fbpA	MYCTU03834	P9WQP3	Rv3804c	A85A_MYCTU	BCG_2927c
A1KN09	MYCBP03804	A0A0H3MC20_MYCBP	0	BCG_3862c	pks13	MYCTU03830	I6X8D2_MYCTU	Rv3800c	_	BCG_3036c
A0A0H3MF23	MYCBP03811	A0A0H3MJ93_MYCBP	0	BCG_3869c	_	MYCTU03837	P9WI53	Rv3807c	DPRP_MYCTU	BCG_3616
A0A0H3M8E8	MYCBP03806	A0A0H3MAQ0_MYCBP	A0A0H3M332|A0A0K2HT68	BCG_3864c	_	MYCTU03832	O53581_MYCTU	Rv3802c	_	BCG_2991c
A0A0K2HZV4	MYCBP03812	A0A0H3MAQ2_MYCBP	A0A0H3M707|A0A0Y1CLX1	BCG_3870c	_	MYCTU03838	O53585	Rv3808c	GLFT2_MYCTU	BCG_1697
A0A0K2HSN7	MYCBP03815	A0A0H3MC33_MYCBP	A0A0H3M7R7|A0A0K2HRS7	BCG_3873	_	MYCTU03841	Q79F96_MYCTU	Rv3811	_	BCG_3290
A0A0H3M6Q0	MYCBP03809	A0A0H3MFQ9_MYCBP	0	BCG_3867c	_	MYCTU03835	O53582	Rv3805c	AFTB_MYCTU	BCG_1750
A0A0K2HR63	MYCBP03814	A0A0H3MFR4_MYCBP	0	BCG_3872	pirG	MYCTU03840	P9WIQ7	Rv3810	ERP_MYCTU	BCG_0376c
A0A120IQS9	A1KQF4	A1KQF4	A0A0H3MC55|A0A0K2HU57	BCG_3882c	papA2	MYCTU03850	P9WIK7	Rv3820c	PAPA2_MYCTU	BCG_0173c
A0A0H3M8T3	MYCBP03825	A0A0H3MFS6_MYCBP	0	BCG_3883	_	MYCTU03851	O07802	Rv3821	SAP_MYCTU	BCG_3410
A0A0H3MAN7	MYCBP03813	A0A0H3MA40_MYCBP	0	BCG_3871c	glf	MYCTU03839	P9WIQ1	Rv3809c	GLF_MYCTU	BCG_1667
A0A0Y1D4C4	MYCBP03816	A0A0H3MJ98_MYCBP	A1KJA4|C1ANW0	BCG_3874	PE_PGRS62	MYCTU03842	L7N680_MYCTU	Rv3812	_	BCG_3428c
A0A0H3M4I3	MYCBP03821	A0A0H3MJA4_MYCBP	A0A0H3M4H8|A0A0K2HTB9	BCG_3879	_	MYCTU03847	O07806_MYCTU	Rv3817	_	BCG_1721
A0A0H3M5G7	A1KQF8	A1KQF8	A0A0K2I011|A1KN36|Q7TXE1	BCG_3886c	mmpL8	MYCTU03853	P9WJU5	Rv3823c	MMPL8_MYCTU	BCG_2135c
A0A120IPS4	MYCBP03823	A0A0H3MA52_MYCBP	0	BCG_3881	_	MYCTU03849	O07804_MYCTU	Rv3819	_	BCG_3280c
A0A0K2I1G4	MYCBP03817	A0A0H3MAS3_MYCBP	0	BCG_3875c	_	MYCTU03843	O07810_MYCTU	Rv3813c	_	BCG_2559c
A0A0H3MC72	A1KQG0	A1KQG0	A0A0Y1CN28	BCG_3888c	pks2	MYCTU03855	P9WQE9	Rv3825c	PHAS_MYCTU	BCG_3921c
A0A0H3M173	MYCBP03819	A0A0H3MFS0_MYCBP	0	BCG_3877c	_	MYCTU03845	O07808_MYCTU	Rv3815c	_	BCG_0081
A0A0K2HRZ9	MYCBP03818	A0A0H3MA47_MYCBP	0	BCG_3876c	_	MYCTU03844	O07809_MYCTU	Rv3814c	_	#N/A
A0A0K2I3F9	MYCBP03832	A0A0H3MA57_MYCBP	0	BCG_3890c	_	MYCTU03857	O07796_MYCTU	Rv3827c	_	BCG_3817c
A0A0H3M9U1	MYCBP03820	A0A0H3MC38_MYCBP	0	BCG_3878c	_	MYCTU03846	O07807_MYCTU	Rv3816c	_	BCG_3781c
A0A0H3MBC7	MYCBP03822	A0A0H3MAS6_MYCBP	0	BCG_3880	_	MYCTU03848	P9WH21	Rv3818	Y3818_MYCTU	BCG_1939c
A0A0H3M950	MYCBP03831	A0A0H3MAS9_MYCBP	0	BCG_3889	fadD23	MYCTU03856	P9WQ47	Rv3826	FAC23_MYCTU	BCG_0988
A0A0H3M5E7	MYCBP03827	A0A0H3MJA9_MYCBP	0	BCG_3885	_	MYCTU03852	O07801	Rv3822	CHP1_MYCTU	BCG_1720
A0A0K2HSV5	A1KQF9	A1KQF9	A0A0K2HZW3|A1KMY6	BCG_3887c	papA1	MYCTU03854	P9WIK9	Rv3824c	PAPA1_MYCTU	BCG_2229
A0A0H3MDG6	MYCBP03834	A0A0H3MC49_MYCBP	0	BCG_3892c	_	MYCTU03859	O07794_MYCTU	Rv3829c	_	BCG_1680
A0A0K2HW55	MYCBP03835	A0A0H3MJB7_MYCBP	0	BCG_3893c	_	MYCTU03860	P96248_MYCTU	Rv3830c	_	BCG_2631c
A0A0K2HT17	MYCBP03853	A0A0H3MJD6_MYCBP	0	BCG_3911	_	MYCTU03878	P96229_MYCTU	Rv3848	_	BCG_1512
A0A0H3M9P8	MYCBP03833	A0A0H3MFT0_MYCBP	0	BCG_3891c	_	MYCTU03858	O07795_MYCTU	Rv3828c	_	BCG_1228
A0A0H3M4M5	MYCBP03836	A0A0H3MAT5_MYCBP	A0A0H3MB13|A0A0K2HW30|P0A5R9	BCG_3894	_	MYCTU03861	P96247_MYCTU	Rv3831	_	BCG_1782
A0A109S8R2	MYCBP03838	A0A0H3MFT6_MYCBP	0	BCG_3896	_	MYCTU03863	P96245_MYCTU	Rv3833	_	BCG_0227
A0A0H3M303	A1KQG9	A1KQG9	A0A0H3MFC5|A0A0K2HXY3	BCG_3897c	serS	MYCTU03864	P9WFT7	Rv3834c	SYS_MYCTU	BCG_1085c
A0A0H3MBP6	MYCBP03841	A0A0H3MJC3_MYCBP	Q02277	BCG_3899	_	MYCTU03866	P96242_MYCTU	Rv3836	_	BCG_2089c
A0A0H3MD48	MYCBP03837	A0A0H3MA62_MYCBP	0	BCG_3895c	_	MYCTU03862	P96246_MYCTU	Rv3832c	_	BCG_1575
A0A0H3MA85	MYCBP03874	A0A0H3MJG0_MYCBP	0	BCG_3932	_	MYCTU03899	P9WNR7	Rv3869	ECCB1_MYCTU	BCG_3739
A0A0K2HZ59	MYCBP03845	A0A0H3MFU0_MYCBP	0	BCG_3903	_	MYCTU03870	P96238_MYCTU	Rv3840	_	#N/A
A0A0H3M454	MYCBP03840	A0A0H3MC54_MYCBP	A0A0H3M6I8|A0A109S892	BCG_3898	_	MYCTU03865	P9WKW5	Rv3835	Y3835_MYCTU	BCG_0688
A0A0H3MJ74	MYCBP03842	A0A0H3MAT9_MYCBP	0	BCG_3900c	_	MYCTU03867	P96241_MYCTU	Rv3837c	_	BCG_3853
A0A0H3M254	A1KQH3	A1KQH3	A0A120IPG2	BCG_3901c	pheA	MYCTU03868	P9WIC3	Rv3838c	PHEA_MYCTU	BCG_0722
A0A0H3M7N7	MYCBP03844	A0A0H3MA67_MYCBP	A0A0H3M7M0|A0A0K2HRE4	BCG_3902	_	MYCTU03869	P96239_MYCTU	Rv3839	_	BCG_2886c
A0A0H3MD15	MYCBP03870	A0A0H3MAW6_MYCBP	0	BCG_3928	_	MYCTU03895	P9WJD1	Rv3865	ESPF_MYCTU	BCG_1538
A0A0H3MA96	MYCBP03855	A0A0H3MA71_MYCBP	0	BCG_3913	_	MYCTU03880	P96227_MYCTU	Rv3850	_	BCG_3082c
A0A0H3M3F5	MYCBP03851	A0A0H3MFU6_MYCBP	0	BCG_3909	sodA	MYCTU03876	P9WGE7	Rv3846	SODF_MYCTU	BCG_0956c
A0A0H3MA88	MYCBP03859	A0A0H3MJE2_MYCBP	A0A0H3MDS5|A0A0Y1CMT8	BCG_3917c	ethA	MYCTU03884	P9WNF9	Rv3854c	ETHA_MYCTU	BCG_3939c
A0A109S930	MYCBP03846	A0A0H3MC59_MYCBP	A0A0H3M9Y5|A0A0Y1BXS9	BCG_3904	bfrB	MYCTU03871	P9WNE5	Rv3841	BFRB_MYCTU	BCG_0348
A0A0H3M8W5	MYCBP03847	A0A0H3MJD0_MYCBP	0	BCG_3905c	glpQ1	MYCTU03872	P9WMU3	Rv3842c	GLPQ1_MYCTU	BCG_0877c
A0A0K2HTR1	MYCBP03848	A0A0H3MAU4_MYCBP	0	BCG_3906c	_	MYCTU03873	P96235_MYCTU	Rv3843c	_	BCG_0361
A0A0H3MB24	MYCBP03850	A0A0H3MA69_MYCBP	0	BCG_3908	_	MYCTU03875	P96233_MYCTU	Rv3845	_	BCG_1814c
A0A0H3M9B7	A1KQI8	A1KQI8	A0A0K2HUY7|A1KIG8|C1AN24	BCG_3916	menG	MYCTU03883	P9WGY3	Rv3853	RRAAH_MYCTU	BCG_2716
A0A109S952	MYCBP03852	A0A0H3MC65_MYCBP	A0A0H3M3G9|A0A109S6R2	BCG_3910	_	MYCTU03877	P96230_MYCTU	Rv3847	_	#N/A
A0A0K2HSS5	MYCBP03866	A0A0H3MA75_MYCBP	A0A0K2I038|A1KN60|C1AGI1	BCG_3924	_	MYCTU03891	P96216_MYCTU	Rv3861	_	BCG_3036c
A0A0H3MDB6	MYCBP03854	A0A0H3MAU9_MYCBP	A0A0H3MD65|A0A109S8Z1	BCG_3912	_	MYCTU03879	P9WJB7	Rv3849	ESPR_MYCTU	BCG_1646c
A0A0K2HYQ6	MYCBP03869	A0A0H3MJF3_MYCBP	0	BCG_3927	_	MYCTU03894	P9WJD3	Rv3864	ESPE_MYCTU	BCG_0738c
A0A0H3M3J3	MYCBP03856	A0A0H3MFV1_MYCBP	0	BCG_3914	_	MYCTU03881	P96226_MYCTU	Rv3851	_	BCG_1339c
A0A0H3M8Z8	MYCBP03857	A0A0H3MC68_MYCBP	0	BCG_3915	hns	MYCTU03882	I6YHB0_MYCTU	Rv3852	_	BCG_2586
A0A0H3M5I9	MYCBP03865	A0A0H3MAW1_MYCBP	0	BCG_3923	_	MYCTU03890	P96217_MYCTU	Rv3860	_	BCG_1277c
A0A0H3MFG4	MYCBP03860	A0A0H3MAV5_MYCBP	0	BCG_3918	ethR	MYCTU03885	P9WMC1	Rv3855	ETHR_MYCTU	BCG_3770
A0A0H3MA10	MYCBP03867	A0A0H3MFW2_MYCBP	0	BCG_3925c	whiB6	MYCTU03892	P9WF37	Rv3862c	WHIB6_MYCTU	BCG_0239c
A0A0K2HWR3	MYCBP03862	A0A0H3MFV6_MYCBP	A0A0H3M415|A0A120INM2	BCG_3920c	_	MYCTU03887	P96220_MYCTU	Rv3857c	_	BCG_3277c
A0A0H3MAR2	MYCBP03861	A0A0H3MA73_MYCBP	0	BCG_3919c	_	MYCTU03886	P96221_MYCTU	Rv3856c	_	BCG_3268c
A0A0H3M2G9	MYCBP03864	A0A0H3MJE7_MYCBP	0	BCG_3922c	gltB	MYCTU03889	P96218	Rv3859c	GLTB_MYCTU	BCG_0117
A0A120IPU7	MYCBP03863	A0A0H3MC72_MYCBP	0	BCG_3921c	gltD	MYCTU03888	P9WN19	Rv3858c	GLTD_MYCTU	BCG_1388c
A0A0H3M9Y6	MYCBP03868	A0A0H3MC75_MYCBP	0	BCG_3926	_	MYCTU03893	P96214_MYCTU	Rv3863	_	BCG_3648c
A0A0H3M9D5	MYCBP03873	A0A0H3MC79_MYCBP	0	BCG_3931	_	MYCTU03898	P9WPH9	Rv3868	ECCA1_MYCTU	BCG_3615
A0A0G2Q9H9	MYCBP03871	A0A0H3MA77_MYCBP	0	BCG_3929	_	MYCTU03896	P96210	Rv3866	ESPG1_MYCTU	BCG_0634
A0A0H3M405	MYCBP03876	A0A0H3MA83_MYCBP	0	BCG_3934	_	MYCTU03901	P9WNB1	Rv3871	ECC1B_MYCTU	BCG_1144
A0A0K2HST8	MYCBP03872	A0A0H3MFW7_MYCBP	A0A0H3MCR2|A0A0K2HV59	BCG_3930	_	MYCTU03897	O69732	Rv3867	ESPH_MYCTU	BCG_2769c
A0A0H3M495	MYCBP03875	A0A0H3MAX1_MYCBP	0	BCG_3933	_	MYCTU03900	P9WNB3	Rv3870	ECC1A_MYCTU	BCG_1238c
A0A0H3MB20	MYCBP03877	A0A0H3MFX3_MYCBP	0	BCG_3935c	_	MYCTU03910	P9WJB9	Rv3880c	ESPL_MYCTU	BCG_0818c
A0A0H3M7N1	MYCBP03879	A0A0H3MJG7_MYCBP	A0A0H3MB50|A0A120IQB6	BCG_3937c	_	MYCTU03912	P9WJE9	Rv3882c	ECCE1_MYCTU	BCG_0308
A0A0H3M9X9	MYCBP03881	A0A0H3MA88_MYCBP	0	BCG_3939c	_	MYCTU03914	P9WPH7	Rv3884c	ECCA2_MYCTU	BCG_0203
A0A109S691	MYCBP03884	A0A0H3MJH3_MYCBP	0	BCG_3942c	_	MYCTU03917	P9WNQ5	Rv3887c	ECCD2_MYCTU	BCG_1558
A0A0H3MJ88	MYCBP03891	A0A0H3MA98_MYCBP	0	BCG_3949c	PE36	MYCTU03923	L7N660_MYCTU	Rv3893c	_	BCG_3863c
A0A0H3MG50	MYCBP03878	A0A0H3MC83_MYCBP	0	BCG_3936c	_	MYCTU03911	P9WJD9	Rv3881c	ESPB_MYCTU	BCG_2706c
A0A0H3MFN0	MYCBP03883	A0A0H3MC87_MYCBP	0	BCG_3941c	_	MYCTU03916	O05458	Rv3886c	MYCP2_MYCTU	BCG_3840c
A0A0H3M1I0	MYCBP03895	A0A0H3MAZ0_MYCBP	A0A0H3M1U9|A0A120INB1	BCG_3953c	_	MYCTU03926	O05448_MYCTU	Rv3896c	_	BCG_0458
A0A0K2HTK2	MYCBP03880	A0A0H3MAX5_MYCBP	0	BCG_3938c	_	MYCTU03913	O05461	Rv3883c	MYCP1_MYCTU	BCG_2788c
A0A0K2HVC0	MYCBP03889	A0A0H3MJH9_MYCBP	0	BCG_3947c	esxD	MYCTU03921	O05453	Rv3891c	ESXD_MYCTU	BCG_2536c
A0A0H3M0R3	MYCBP03885	A0A0H3MAY0_MYCBP	0	BCG_3943c	_	MYCTU03918	O05456_MYCTU	Rv3888c	_	BCG_0163c
A0A0H3M245	MYCBP03882	A0A0H3MFX8_MYCBP	0	BCG_3940c	_	MYCTU03915	P9WJE7	Rv3885c	ECCE2_MYCTU	BCG_0704
A0A0H3M745	MYCBP03905	A0A0H3MJJ5_MYCBP	0	BCG_3963c	_	MYCTU03936	O05439_MYCTU	Rv3906c	_	BCG_2405
A0A0H3M8Y1	MYCBP03887	A0A0H3MFY3_MYCBP	A0A0Y1BI42	BCG_3945c	_	MYCTU03919	P9WJC9	Rv3889c	ESPG2_MYCTU	BCG_3214
A0A0H3M2P5	MYCBP03918	A0A0G2Q9E9_MYCBP	0	BCG_3976c	parA_2	MYCTU03948	Q1LVD4_MYCTU	Rv3918c	_	BCG_0207
A0A0H3M566	MYCBP03900	A0A0H3MJI9_MYCBP	0	BCG_3958c	_	MYCTU03931	O05444_MYCTU	Rv3901c	_	BCG_1116
A0A0H3MAS4	MYCBP03890	A0A0H3MAY6_MYCBP	A0A0H3MB17|A0A0K2HT32	BCG_3948c	PPE69	MYCTU03922	P9WHW7	Rv3892c	PPE69_MYCTU	BCG_3286c
A0A0H3M8A5	MYCBP03897	A0A0H3MFZ4_MYCBP	A0A0H3M898|A0A0K2HZN1	BCG_3955c	_	MYCTU03929	O05446_MYCTU	Rv3899c	_	BCG_3172
A0A0H3M997	A0A0H3MAA9	A0A0H3MAA9	A0A0K2HZL6|A1KMP8|C1AG19	BCG_3960c	cpnT	MYCTU03933	O05442	Rv3903c	CPNT_MYCTU	BCG_3563c
A0A0H3M3E4	MYCBP03894	A0A0H3MJI5_MYCBP	0	BCG_3952c	_	MYCTU03925	P9WNR5	Rv3895c	ECCB2_MYCTU	BCG_0443
A0A0H3MI94	MYCBP03913	A0A0G2Q9N7_MYCBP	0	BCG_3971	trxB2_2	MYCTU03943	P9WHH1	Rv3913	TRXB_MYCTU	BCG_3561c
A0A0H3M0Q0	MYCBP03912	A0A0G2Q9E4_MYCBP	0	BCG_3970	_	MYCTU03942	P9WJ65	Rv3912	RSMAF_MYCTU	BCG_0145
A0A0H3M4U5	MYCBP03899	A0A0H3MCA0_MYCBP	A0A0H3M8Z8|A0A0K2HYR3	BCG_3957c	_	MYCTU03930	O05445_MYCTU	Rv3900c	_	BCG_1514
A0A0K2HSW6	A0A0H3MAZ5	A0A0H3MAZ5	A0A0H3M9E9|A0A120IQL1	BCG_3959c	_	MYCTU03932	O05443	Rv3902c	IFTNT_MYCTU	BCG_2406
A0A0H3MBR2	MYCBP03903	A0A0H3MFZ9_MYCBP	0	BCG_3961c	esxE	MYCTU03934	P9WNH9	Rv3904c	ESXE_MYCTU	BCG_1023
A0A0H3M8M8	MYCBP03921	A0A0G2PF30_MYCBP	0	BCG_3979c	_	MYCTU03951	P9WIT5	Rv3921c	YIDC_MYCTU	BCG_2447
A0A109SAF2	MYCBP03906	A0A0H3MAZ7_MYCBP	A0A0Y1CK00|A1KKF3|C1AQ26	BCG_3964c	pcnA	MYCTU03937	L7N672_MYCTU	Rv3907c	_	BCG_1075c
A0A0H3M268	MYCBP03914	A0A0G2Q9N8_MYCBP	0	BCG_3972	trxC_2	MYCTU03944	P9WG67	Rv3914	THIO_MYCTU	BCG_0761
A0A0H3M268	MYCBP03907	A0A0H3MAD3_MYCBP	0	BCG_3965	_	MYCTU03938	P9WIX7	Rv3908	MUTT4_MYCTU	BCG_0761
A0A0H3M7M0	MYCBP03917	A0A0G2Q9E8_MYCBP	0	BCG_3975c	parB_2	MYCTU03947	P9WIJ9	Rv3917c	PARB_MYCTU	BCG_0298c
A0A0H3M7M0	MYCBP03908	A0A0H3MG04_MYCBP	0	BCG_3966	_	MYCTU03939	O05436_MYCTU	Rv3909	_	BCG_0298c
A0A0H3M1J1	MYCBP03910	A0A0G2PF27_MYCBP	0	BCG_3968	sigMa_2	MYCTU03941	MYCTU03941	Rv3911	_	BCG_0470
A0A0H3MC83	MYCBP03909	A0A0H3MCA7_MYCBP	0	BCG_3967	_	MYCTU03940	P9WJK3	Rv3910	MVINL_MYCTU	BCG_3936c
A0A0K2HRX9	MYCBP03916	A0A0G2Q9P0_MYCBP	0	BCG_3974c	_	MYCTU03946	O53594_MYCTU	Rv3916c	_	BCG_1233
A0A0Y1CRU5	MYCBP03915	A0A0G2Q9N9_MYCBP	0	BCG_3973	_	MYCTU03945	L7N653	Rv3915	CWLM_MYCTU	_
A0A109S9E5	MYCBP01429	A0A0H3MA78_MYCBP	0	BCG_1456	_	MYCTU01408	P9WMJ1	Rv1395	Y1395_MYCTU	BCG_0625c
A0A0H3M7E6	MYCBP01418	A0A0H3MCS3_MYCBP	A0A0H3M1E6|A0A0Y1BMS9	BCG_1445	carB	MYCTU01397	P9WPK3	Rv1384	CARB_MYCTU	BCG_0206
A0A109S985	MYCBP03920	A0A0G2Q9F0_MYCBP	0	BCG_3978c	_	MYCTU03950	O53598_MYCTU	Rv3920c	_	BCG_3412
A0A0H3M4U6	MYCBP03922	A0A0G2Q9F1_MYCBP	0	BCG_3980c	_	MYCTU03952	P9WFL9	Rv3922c	YIDD_MYCTU	BCG_1006
A0A0H3M1L1	MYCBP03652	A0A0H3MFA2_MYCBP	A0A0H3M7N4|A0A120IPR2	BCG_3711	PE_PGRS61	MYCTU03678	Q6MWV0	Rv3653	PG61_MYCTU	BCG_0495c
A0A0H3MIP3	MYCBP03651	A0A0H3M9L5_MYCBP	0	BCG_3710	PE_PGRS60	MYCTU03677	Q6MWV1	Rv3652	PG60_MYCTU	BCG_3723c
A0A0H3M355	MYCBP00537	A0A0H3M3T9_MYCBP	0	BCG_0565	gabP	MYCTU00530	L7N6B9_MYCTU	Rv0522	_	BCG_0868c
A0A0H3M7L4	MYCBP01031	A0A0H3MBT6_MYCBP	A0A0H3M9P0|A0A0K2I1Q3	BCG_1057c	_	MYCTU01013	L7N6A4_MYCTU	Rv1000c	_	BCG_2664
A0A0H3MHF0	MYCBP00172	A0A0H3M7E1_MYCBP	0	BCG_0200	TB18.5	MYCTU00165	L7N657_MYCTU	Rv0164	_	BCG_3240c
A0A0H3M520	MYCBP03779	A0A0H3MJ54_MYCBP	A0A0H3M5Z5|A0A0K2HV41	BCG_3837	lipE	MYCTU03805	P72041_MYCTU	Rv3775	_	BCG_1581
A0A0K2HVR0	MYCBP03760	A0A0H3MFK8_MYCBP	0	BCG_3818c	proX	MYCTU03787	O69725_MYCTU	Rv3759c	_	BCG_0690
A0A109SAU8	MYCBP02319	A0A0H3M622_MYCBP	0	BCG_2346c	_	MYCTU02347	P9WPI7	Rv2325c	Y2325_MYCTU	BCG_1808
A0A0K2I1G2	A1KFU9	A1KFU9	A0A0H3M3F5|A0A0K2HTF4	BCG_0516	hbhA	MYCTU00480	P9WIP9	Rv0475	HBHA_MYCTU	BCG_0962
A0A0K2HSS2	MYCBP00490	A0A0H3M3Q1_MYCBP	0	BCG_0518	_	MYCTU00482	P9WKV9	Rv0477	Y477_MYCTU	BCG_3488c
A0A0H3MGG6	A1KJ17	A1KJ17	A0A0H3MAR8|A0A0K2HWM8	BCG_1639	hisB	MYCTU01619	P9WML9	Rv1601	HIS7_MYCTU	#N/A
A0A0H3M8R3	MYCBP02337	A0A0H3MFB6_MYCBP	0	BCG_2364	lppQ	MYCTU02364	P95237_MYCTU	Rv2341	_	BCG_0816c
A0A0H3MA90	MYCBP00487	A0A0H3M1R0_MYCBP	A0A0H3M6R2|P64248|A0A109S8C3	BCG_0515	_	MYCTU00479	P9WMH9	Rv0474	Y474_MYCTU	BCG_0331
A0A0K2HZR2	MYCBP01609	A0A0H3M564_MYCBP	0	BCG_1637	hisD	MYCTU01617	MYCTU01617	Rv1599	P63950	BCG_1417c
A0A0K2HT09	MYCBP03598	A0A0H3MBJ7_MYCBP	A0A0H3M7K4|A0A0K2HWY6	BCG_3657	TB11.2	MYCTU03617	P9WKH3	Rv3592	MHUD_MYCTU	BCG_2911c
A0A0K2HSU3	MYCBP00484	A0A0H3M3M6_MYCBP	0	BCG_0512c	_	MYCTU00476	O53756_MYCTU	Rv0471c	_	BCG_1021
A0A0H3M4Q3	MYCBP01606	A0A0H3MAJ7_MYCBP	A0A0H3M8R4|A0A0K2I1W7	BCG_1634	nadC	MYCTU01614	P9WJJ7	Rv1596	NADC_MYCTU	BCG_1818
A0A0H3M252	MYCBP00489	A0A0H3M881_MYCBP	0	BCG_0517	_	MYCTU00481	P9WKW1	Rv0476	Y476_MYCTU	BCG_0450c
A0A0K2HY78	A1KJ10	A1KJ10	A0A120IPJ6	BCG_1632	nadA	MYCTU01612	P9WJK1	Rv1594	NADA_MYCTU	BCG_1588
A0A0H3M9N6	MYCBP00482	A0A0H3M1M7_MYCBP	0	BCG_0510c	pcaA	MYCTU00474	P9WPB3	Rv0470c	CMAS3_MYCTU	BCG_0093
A0A0H3M8B5	MYCBP01605	A0A0H3M4A0_MYCBP	0	BCG_1633	nadB	MYCTU01613	P9WJJ9	Rv1595	NADB_MYCTU	BCG_2963
A0A0H3MDB4	MYCBP00481	A0A0H3M2B0_MYCBP	0	BCG_0509	umaA1	MYCTU00473	Q6MX39	Rv0469	UMAA_MYCTU	BCG_2780c
A0A0H3ME32	MYCBP01602	A0A0H3MDA4_MYCBP	A0A0H3MDB6|A0A0K2HVL9	BCG_1630c	_	MYCTU01610	P9WK89	Rv1592c	Y1592_MYCTU	BCG_3173
A0A0H3M2H4	MYCBP00480	A0A0H3MAI7_MYCBP	0	BCG_0508	fadB2	MYCTU00472	P9WNP7	Rv0468	FADB2_MYCTU	BCG_0122
A0A0K2HUX4	MYCBP01603	A0A0H3M560_MYCBP	0	BCG_1631c	_	MYCTU01611	O06597_MYCTU	Rv1593c	_	BCG_2315c
A0A0H3M4G0	MYCBP03599	A0A0H3MII7_MYCBP	0	BCG_3658	lpqF	MYCTU03618	O06155_MYCTU	Rv3593	_	BCG_1333
A0A0K2HTW1	MYCBP00479	A0A0H3M3L9_MYCBP	0	BCG_0507	icl	MYCTU00471	P9WKK7	Rv0467	ACEA_MYCTU	BCG_2386c
A0A0K2I0E3	MYCBP01600	A0A0H3MAJ6_MYCBP	0	BCG_1628	_	MYCTU01608	P9WLT7	Rv1590	Y1590_MYCTU	BCG_0180
A0A0K2HTH9	MYCBP03759	A0A0H3M9Y3_MYCBP	A0A0K2I3F9|A1KQG9|C1AIU0	BCG_3817c	proV	MYCTU03786	O69724_MYCTU	Rv3758c	_	BCG_0293c
A0A0H3M2F1	MYCBP00478	A0A0H3M851_MYCBP	0	BCG_0506	_	MYCTU00470	O53751_MYCTU	Rv0466	_	BCG_0544
Q9XC09	MYCBP00476	A0A0H3M2A5_MYCBP	A0A0H3M454|A0A0K2HSP1|G8FRV1	BCG_0504c	_	MYCTU00468	O53749_MYCTU	Rv0464c	_	#N/A
A0A0H3MA79	MYCBP01607	A0A0H3M6E5_MYCBP	0	BCG_1635	_	MYCTU01615	O06593_MYCTU	Rv1597	_	BCG_3734
A0A0H3M3Q6	A1KJ16	A1KJ16	A0A0H3M823|A0A0K2HYD7	BCG_1638	hisC1	MYCTU01618	P9WML7	Rv1600	HIS8_MYCTU	BCG_0525c
A0A0K2HSD2	MYCBP00475	A0A0H3MAI4_MYCBP	0	BCG_0503	_	MYCTU00467	O53748_MYCTU	Rv0463	_	BCG_2973
A0A0H3M3D0	MYCBP00474	A0A0H3M3L4_MYCBP	0	BCG_0502	lpd	MYCTU00466	P9WHH9	Rv0462	DLDH_MYCTU	BCG_1249
A1KGL4	A1KJ05	A1KJ05	A0A0K2I1P5|A1KPL9|C1AHZ2	BCG_1627	bioB	MYCTU01607	P9WPQ7	Rv1589	BIOB_MYCTU	BCG_0783
A1KMX5	MYCBP00473	A0A0H3M845_MYCBP	0	BCG_0501	_	MYCTU00465	I6X961_MYCTU	Rv0461	_	BCG_3002c
A0A0H3MD65	MYCBP00100	A0A0H3M2H8_MYCBP	A0A0H3MC96|A0A0K2I2S4	BCG_0127c	_	MYCTU01605	O06603_MYCTU	Rv1587c	_	BCG_2715
A1KGJ9	MYCBP01598	A0A0H3M556_MYCBP	0	BCG_1625c	_	MYCTU01605	O06603_MYCTU	Rv1587c	_	BCG_0768
A0A0H3M1K2	MYCBP03473	A0A0H3M969_MYCBP	A0A0H3MG99|A0A0K2I030	BCG_3532	_	MYCTU01605	O06603_MYCTU	Rv1587c	_	BCG_0224
A0A0H3MEG2	MYCBP00472	A0A0H3M1L7_MYCBP	A0A0Y1D0F3|A1KM71	BCG_0500	_	MYCTU00464	O53745_MYCTU	Rv0460	_	BCG_3373
A0A0K2HZ52	MYCBP00470	A0A0H3MAI2_MYCBP	A0A0H3M844|A0A0K2HXK8	BCG_0498	_	MYCTU00462	P9WNY1	Rv0458	ALDH_MYCTU	BCG_0479
A0A0Y1BIY8	MYCBP00485	A0A0H3MAJ8_MYCBP	A0A0H3M9D5|A0A0K2I1R8	BCG_0513c	_	MYCTU00477	P9WMD9	Rv0472c	Y472_MYCTU	BCG_1090c
A1KG00	MYCBP00469	A0A0H3M3K7_MYCBP	0	BCG_0497c	_	MYCTU00461	O07178_MYCTU	Rv0457c	_	BCG_0567
A0A0H3MC59	MYCBP00467	A0A0H3M1L1_MYCBP	0	BCG_0495c	echA2	MYCTU00459	O07179_MYCTU	Rv0456c	_	BCG_3904
A0A0H3M762	MYCBP00466	A0A0H3M296_MYCBP	0	BCG_0494c	_	MYCTU00458	O53740_MYCTU	Rv0455c	_	BCG_1922c
A0A0Y1CE88	MYCBP03597	A0A0H3MF58_MYCBP	0	BCG_3656c	_	MYCTU03616	I6YGL1_MYCTU	Rv3591c	_	BCG_3169
A0A0H3MAJ3	MYCBP00464	A0A0H3M3K1_MYCBP	0	BCG_0492	PPE11	MYCTU00456	P9WI39	Rv0453	PPE11_MYCTU	#N/A
A0A0K2HZX9	MYCBP00463	A0A0H3M835_MYCBP	0	BCG_0491	_	MYCTU00455	O53737_MYCTU	Rv0452	_	BCG_2465c
A0A109SAC9	MYCBP00477	A0A0H3M1M2_MYCBP	A0A0K2HZF6|A1KMJ5|C1AFW6	BCG_0505c	_	MYCTU00469	P9WMI1	Rv0465c	RAMB_MYCTU	BCG_1681
A0A0H3MBI8	MYCBP00462	A0A0H3M1K6_MYCBP	0	BCG_0490c	mmpS4	MYCTU00454	P9WJS9	Rv0451c	MMPS4_MYCTU	BCG_2006c
A0A0H3MAS1	MYCBP00461	A0A0H3M291_MYCBP	A0A0H3M9B7|A0A0K2HZ03|P0A603	BCG_0489c	mmpL4	MYCTU00453	P9WJV3	Rv0450c	MMPL4_MYCTU	BCG_0631
A0A0Y1CF98	MYCBP01608	A0A0H3MDA9_MYCBP	0	BCG_1636c	_	MYCTU01616	O06592_MYCTU	Rv1598c	_	BCG_3475c
A0A0H3MF96	MYCBP03472	A0A0H3M9L7_MYCBP	0	BCG_3531	_	MYCTU01606	P9WLT9	Rv1588c	Y1588_MYCTU	BCG_2339
A0A0H3M8U7	MYCBP00101	A0A0H3M9R9_MYCBP	0	BCG_0128c	_	MYCTU01606	P9WLT9	Rv1588c	Y1588_MYCTU	BCG_0864
A0A0H3M5J1	MYCBP00460	A0A0H3MAH5_MYCBP	0	BCG_0488c	_	MYCTU00452	O53734_MYCTU	Rv0449c	_	BCG_1283
A0A0H3M608	MYCBP00459	A0A0H3M3J4_MYCBP	0	BCG_0487c	_	MYCTU00451	O53733_MYCTU	Rv0448c	_	BCG_1985c
A0A0H3M5B7	MYCBP00458	A0A0H3M829_MYCBP	0	BCG_0486c	ufaA1	MYCTU00450	O53732	Rv0447c	UFAA1_MYCTU	BCG_1683
A0A0K2HZV9	MYCBP00457	A0A0H3M1K1_MYCBP	0	BCG_0485c	_	MYCTU00449	O53731_MYCTU	Rv0446c	_	BCG_0610c
A0A0H3M6S0	A1KFR7	A1KFR7	A0A0H3M3E8|A0A0Y1BU98|A0A0Y1BPI3	BCG_0484c	sigK	MYCTU00448	P9WGH7	Rv0445c	SIGK_MYCTU	BCG_2230c
A0A0H3M8S4	MYCBP00454	A0A0H3M286_MYCBP	0	BCG_0482	_	MYCTU00446	O53728_MYCTU	Rv0443	_	BCG_3131
A0A0H3M4P5	A1KJ01	A1KJ01	A0A0H3MB24|A0A0K2HW82	BCG_1623	bioD	MYCTU01588	P9WPQ5	Rv1570	BIOD_MYCTU	BCG_1454c
A0A109SAN4	MYCBP00453	A0A0H3MAH3_MYCBP	A0A0H3M6C7|A0A109S8N2	BCG_0481c	PPE10	MYCTU00445	P9WI41	Rv0442c	PPE10_MYCTU	#N/A
A0A0H3M9T2	MYCBP01597	A0A0H3MD97_MYCBP	A0A0K2HT82|A1KGU6	BCG_1624	_	MYCTU01589	O06619_MYCTU	Rv1571	_	BCG_2883c
A0A0H3M5B6	MYCBP00450	A0A0H3M824_MYCBP	A0A0H3MGL7|A0A0K2HZI7|P0A669	BCG_0478c	_	MYCTU00442	O53726_MYCTU	Rv0439c	_	BCG_2083
A0A0H3MAG2	MYCBP01594	A0A0H3M6D8_MYCBP	0	BCG_1621	bioA	MYCTU01586	P9WQ81	Rv1568	BIOA_MYCTU	BCG_3156c
A0A0H3M7K4	MYCBP00452	A0A0H3M3I8_MYCBP	A0A0H3MC16|A0A120IPC8|A0A120IPB4	BCG_0480c	_	MYCTU00444	P9WKW3	Rv0441c	Y441_MYCTU	BCG_2057c
A0A0H3M6U0	A1KJ00	A1KJ00	A0A0H3M6R4|A0A0K2HYN7	BCG_1622	bioF1	MYCTU01587	P9WQ87	Rv1569	BIOF1_MYCTU	BCG_2253c
A0A0H3M2B0	A1KFR6	A1KFR6	A0A0H3MB68|A0A109SAL9|A0A120IQG1	BCG_0483c	rskA	MYCTU00447	P9WGX5	Rv0444c	RSKA_MYCTU	BCG_0509
A0A0K2HYI1	MYCBP01592	A0A0H3M488_MYCBP	0	BCG_1619c	_	MYCTU01584	O06624_MYCTU	Rv1566c	_	BCG_1371
A0A0K2HQQ7	MYCBP00449	A0A0H3M1J6_MYCBP	0	BCG_0477c	moeA2	MYCTU00441	P9WJQ5	Rv0438c	MOEA2_MYCTU	BCG_2892c
A1KQF8	MYCBP01593	A0A0H3MAJ5_MYCBP	0	BCG_1620c	_	MYCTU01585	O06623_MYCTU	Rv1567c	_	BCG_3886c
A0A0H3M264	A1KFQ9	A1KFQ9	A0A0K2HUS0|A1KI95|C1AMV1	BCG_0476c	psd	MYCTU00440	P9WHQ5	Rv0437c	PSD_MYCTU	BCG_0457
A0A0H3M9R0	MYCBP01591	A0A0H3M550_MYCBP	0	BCG_1618c	_	MYCTU01583	O06625_MYCTU	Rv1565c	_	BCG_1240
A0A0H3M461	MYCBP00446	A0A0H3MAG9_MYCBP	0	BCG_0474c	_	MYCTU00438	P96281_MYCTU	Rv0435c	_	BCG_0695c
A0A0K2HUI6	MYCBP01590	A0A0H3MD92_MYCBP	A0A0H3M4V5|A0A120IP23	BCG_1617c	treX	MYCTU01582	P9WQ25	Rv1564c	GLGX_MYCTU	BCG_2961
A0A0H3M8A6	A1KFR2	A1KFR2	A0A0K2HZ52|A1KM94|C1AFL5	BCG_0479	groEL2	MYCTU00443	P9WPE7	Rv0440	CH602_MYCTU	BCG_2952
A0A0K2HWI6	A1KFQ5	A1KFQ5	A0A0H3M998|A0A109S8Y1	BCG_0472	_	MYCTU00436	P9WPK9	Rv0433	GCS2_MYCTU	BCG_0985c
A0A0G2Q9F3	MYCBP01589	A0A0H3M6D5_MYCBP	0	BCG_1616c	treY	MYCTU01581	P9WQ21	Rv1563c	TREY_MYCTU	BCG_2602
A0A0K2HSY6	MYCBP00443	A0A0H3M817_MYCBP	0	BCG_0471	sodC	MYCTU00435	P9WGE9	Rv0432	SODC_MYCTU	BCG_2986c
A0A0H3MGU7	MYCBP01585	A0A0H3MD85_MYCBP	A0A0H3M245|A0A0K2HST6	BCG_1612	_	MYCTU01578	P9WLU3	Rv1560	VPB11_MYCTU	BCG_3025c
A0A0H3M1X0	MYCBP00445	A0A0H3M3I0_MYCBP	0	BCG_0473	_	MYCTU00437	P96280_MYCTU	Rv0434	_	BCG_0628c
A1KG98	MYCBP01586	A0A0H3M546_MYCBP	0	BCG_1613	vapC	MYCTU01579	P9WFA5	Rv1561	VPC11_MYCTU	BCG_0666
A0A0H3M2W3	MYCBP00442	A0A0H3M1J1_MYCBP	0	BCG_0470	_	MYCTU00434	P96277_MYCTU	Rv0431	_	BCG_1038
A0A0H3MBR1	MYCBP01583	A0A0H3MAJ0_MYCBP	A0A0H3M808|P0A4X1|A0A109S9J8	BCG_1610	_	MYCTU01576	P9WP11	Rv1558	FQR58_MYCTU	BCG_2110
A0A0H3M591	MYCBP00441	A0A0H3M274_MYCBP	0	BCG_0469	_	MYCTU00433	P96276_MYCTU	Rv0430	_	BCG_2050c
A0A0H3M3R5	MYCBP01584	A0A0H3M6D1_MYCBP	0	BCG_1611	ilvA	MYCTU01577	P9WG95	Rv1559	ILVA_MYCTU	BCG_1072c
A0A0K2HSV2	A1KFQ1	A1KFQ1	A0A0K2HUM1|A1KHB5|C1ALW8	BCG_0468c	def	MYCTU00432	P9WIJ3	Rv0429c	DEF_MYCTU	BCG_1752
A0A0K2I1E0	MYCBP01580	A0A0H3MD79_MYCBP	A0A0H3M6J0|A0A109S8R0	BCG_1607	_	MYCTU01574	P9WMD1	Rv1556	Y1556_MYCTU	BCG_1691
A0A0H3MGZ4	MYCBP00439	A0A0H3MAG6_MYCBP	0	BCG_0467c	_	MYCTU00431	P96274_MYCTU	Rv0428c	_	BCG_3072c
A0A0H3M3Z4	MYCBP00438	A0A0H3M3H4_MYCBP	0	BCG_0466c	xthA	MYCTU00430	P96273_MYCTU	Rv0427c	_	BCG_1540
A0A0K2HWL8	MYCBP00471	A0A0H3M2A1_MYCBP	A0A0H3MFU6|A0A0K2I2M7|Q3Y5Z7|Q7TVI9|Q6QF28	BCG_0499	_	MYCTU00463	O53744_MYCTU	Rv0459	_	BCG_3004
A0A0H3M7U5	MYCBP00436	A0A0H3M1I5_MYCBP	0	BCG_0464c	ctpH	MYCTU00428	P96271_MYCTU	Rv0425c	_	BCG_2958
A0A0H3MB17	MYCBP00435	A0A0H3M270_MYCBP	0	BCG_0463c	_	MYCTU00427	P96270_MYCTU	Rv0424c	_	BCG_0813c
A0A0Y1BE00	MYCBP00433	A0A0H3MAG3_MYCBP	0	BCG_0461c	thiD	MYCTU00425	P9WG77	Rv0422c	THID_MYCTU	#N/A
A0A0K2I1L2	MYCBP01577	A0A0H3MAI3_MYCBP	0	BCG_1604	frdA	MYCTU01570	P9WN91	Rv1552	FRDA_MYCTU	BCG_3599c
A0A120IPC7	MYCBP00432	A0A0H3M3G7_MYCBP	Q7BQB0	BCG_0460c	_	MYCTU00424	P96267_MYCTU	Rv0421c	_	BCG_3524c
A0A0K2HU08	MYCBP01578	A0A0H3M6C5_MYCBP	0	BCG_1605	frdBC	MYCTU01571	P9WN89	Rv1553	FRDB_MYCTU	BCG_3309
A0A0H3MAJ7	A1KFP5	A1KFP5	A0A109SA34|A1KNP6	BCG_0462c	thiC	MYCTU00426	P9WG79	Rv0423c	THIC_MYCTU	BCG_1634
A0A0K2I1X5	MYCBP01575	A0A0H3M538_MYCBP	0	BCG_1602	fadD11	MYCTU01568	P9WQ53	Rv1550	FAD11_MYCTU	BCG_2435c
A0A0H3M0V2	MYCBP00429	A0A0H3M264_MYCBP	0	BCG_0457	lpqL	MYCTU00421	P96264	Rv0418	LPQL_MYCTU	BCG_0215
A0A0H3MFL5	MYCBP01576	A0A0H3M471_MYCBP	0	BCG_1603	plsB1	MYCTU01569	P9WI59	Rv1551	PLSB1_MYCTU	BCG_3823c
A0A0K2HY79	MYCBP00431	A0A0H3M807_MYCBP	A0A0H3M7P2|A0A109S618|A0A109S640|A0A109S615|A0A109S620	BCG_0459c	_	MYCTU00423	P96266_MYCTU	Rv0420c	_	BCG_2739c
A0A0H3M5L8	MYCBP01574	A0A0H3MD73_MYCBP	0	BCG_1601c	PPE21	MYCTU01566	P9WI21	Rv1548c	PPE21_MYCTU	BCG_2197c
A0A0H3M4J2	MYCBP00447	A0A0H3M280_MYCBP	0	BCG_0475c	pssA	MYCTU00439	P9WPG1	Rv0436c	PSS_MYCTU	BCG_1732
A0A0H3M4J2	MYCBP00437	A0A0H3M812_MYCBP	A0A0H3M399|A0A0K2HRS0	BCG_0465c	_	MYCTU00429	P96272_MYCTU	Rv0426c	_	BCG_1732
A0A0K2HSP2	MYCBP00430	A0A0H3M1I0_MYCBP	0	BCG_0458	lpqM	MYCTU00422	P96265_MYCTU	Rv0419	_	BCG_0808c
A1KPE7	A1KIY4	A1KIY4	A0A0H3M6D8|A0A0Y1BZ45|P0A4X7	BCG_1606	frdD	MYCTU01573	P9WNB5	Rv1555	FRDD_MYCTU	BCG_2367c
A0A0H3M7X6	MYCBP00426	A0A0H3M3G1_MYCBP	0	BCG_0454	thiO	MYCTU00418	P96261_MYCTU	Rv0415	_	BCG_2194c
A0A0H3M9P0	A1KFN6	A1KFN6	A0A0H3M2Z3|A0A0Y1CGA9	BCG_0453c	thiE	MYCTU00417	P9WG75	Rv0414c	THIE_MYCTU	BCG_3562c
A0A0K2I195	MYCBP01573	A0A0H3M6B9_MYCBP	0	BCG_1600	dnaE1	MYCTU01565	P9WNT7	Rv1547	DPO3A_MYCTU	_
A0A0H3MB94	MYCBP00422	A0A0H3M252_MYCBP	A0A0H3MCU0|A0A109S795	BCG_0450c	glnH	MYCTU00414	P96257_MYCTU	Rv0411c	_	BCG_1901c
A0A0H3M8B1	MYCBP01572	A0A0H3MAH9_MYCBP	A0A0H3M2P5|A0A0Y1BIG7	BCG_1599	_	MYCTU01564	P9WLU7	Rv1546	Y1546_MYCTU	BCG_0546c
A0A0K2HYP3	MYCBP00427	A0A0H3MAG1_MYCBP	0	BCG_0455	thiS	MYCTU00419	P96262_MYCTU	Rv0416	_	BCG_2153c
A0A0H3M7R8	A1KFN9	A1KFN9	A0A0H3MGR5|A0A0K2HZQ7|P9WK65	BCG_0456	thiG	MYCTU00420	P9WG73	Rv0417	THIG_MYCTU	BCG_2929c
A0A0H3M2J6	MYCBP00421	A0A0H3MAF8_MYCBP	0	BCG_0449c	pknG	MYCTU00413	P9WI73	Rv0410c	PKNG_MYCTU	BCG_0612
A0A0H3M4R9	MYCBP01571	A0A0H3M465_MYCBP	A0A0H3MI61|A0A120IQH3	BCG_1598	_	MYCTU01563	P9WLU9	Rv1545	Y1545_MYCTU	#N/A
A0A0G2Q9I2	MYCBP00420	A0A0H3M3F1_MYCBP	A0A0H3MDL8|A0A0K2HZL3|A0A109S7B8|A0A0H3M624	BCG_0448	ackA	MYCTU00412	P9WQH1	Rv0409	ACKA_MYCTU	BCG_3345
A0A0H3MF34	MYCBP01568	A0A0H3M6B2_MYCBP	0	BCG_1595	_	MYCTU01561	P9WGS1	Rv1543	Y1543_MYCTU	BCG_2262
A0A0H3M9B4	MYCBP00419	A0A0H3M7Y4_MYCBP	A0A0H3M997|A0A120IQF6	BCG_0447	pta	MYCTU00411	P9WHP1	Rv0408	PTA_MYCTU	BCG_3578c
A0A109SB51	MYCBP01567	A0A0H3MAH4_MYCBP	0	BCG_1594c	glbN	MYCTU01560	P9WN25	Rv1542c	TRHBN_MYCTU	BCG_2391c
A0A0H3M2P3	MYCBP00417	A0A0H3M246_MYCBP	0	BCG_0445c	_	MYCTU00409	O86336_MYCTU	Rv0406c	_	BCG_0957
A0A0Y1CR58	MYCBP01565	A0A0H3M529_MYCBP	0	BCG_1592	_	MYCTU01558	P9WHQ3	Rv1540	Y1540_MYCTU	#N/A
A0A0K2HZM1	MYCBP00424	A0A0H3M7Y8_MYCBP	0	BCG_0452	mutT3	MYCTU00416	P9WIX9	Rv0413	MUTT3_MYCTU	BCG_3379c
A0A0H3MFJ0	MYCBP01566	A0A0H3M459_MYCBP	A0A0H3MCI0|A0A0K2HVM8	BCG_1593c	lprI	MYCTU01559	P9WK41	Rv1541c	LPRI_MYCTU	BCG_2462c
A0A0H3M280	MYCBP00416	A0A0H3MAF5_MYCBP	0	BCG_0444	pks6b	MYCTU00408	O86335_MYCTU	Rv0405	_	BCG_0475c
A0A0H3MEP8	A1KIW9	A1KIW9	A0A0G2Q9D4|A0A0H4G0M1|O33914	BCG_1591	lspA	MYCTU01557	P9WK99	Rv1539	LSPA_MYCTU	BCG_3448c
A0A0H3MCY3	MYCBP00414	A0A0H3M7Y1_MYCBP	0	BCG_0442	fadD30	MYCTU00407	P9WQ57	Rv0404	FAA30_MYCTU	BCG_2608c
A0A0H3MC31	MYCBP00413	A0A0H3M1G4_MYCBP	A0A0K2HR26|A1KEU8|C1AJF3|O07177|Q7U2S7	BCG_0441c	mmpS1	MYCTU00406	P9WJT5	Rv0403c	MMPS1_MYCTU	BCG_1154
A0A0H3M3L9	MYCBP01561	A0A0H3MAH0_MYCBP	A0A0K2HY78|A1KL82|C1AQV5	BCG_1588	ileS	MYCTU01554	P9WFV3	Rv1536	SYI_MYCTU	BCG_0507
A0A0K2HZ86	MYCBP00423	A0A0H3M1H5_MYCBP	0	BCG_0451c	_	MYCTU00415	P96258_MYCTU	Rv0412c	_	BCG_2448
A0A0H3M6C2	MYCBP00408	A0A0H3M1G0_MYCBP	A0A0H3M484|A0A0Y1CEA0	BCG_0436c	lpqK	MYCTU00402	P95207_MYCTU	Rv0399c	_	BCG_2077c
A0A0H3M519	MYCBP01570	A0A0H3M531_MYCBP	0	BCG_1597	_	MYCTU01562	Q10782_MYCTU	Rv1544	_	BCG_1961
A0A0H3MF98	MYCBP00418	A0A0H3M1G9_MYCBP	A0A0H3MD55|A0A0K2HZV6	BCG_0446	fgd1	MYCTU00410	P9WNE1	Rv0407	FGD_MYCTU	BCG_3706c
A0A0K2HY40	MYCBP00407	A0A0H3M240_MYCBP	0	BCG_0435c	_	MYCTU00401	P95206_MYCTU	Rv0398c	_	BCG_1696
A0A0K2HSN6	MYCBP01559	A0A0H3M525_MYCBP	A0A0H3M3H3|A0A0K2HVI4	BCG_1586	_	MYCTU01552	O08377_MYCTU	Rv1534	_	BCG_0519
A0A0H3M3R1	MYCBP00406	A0A0H3MAF0_MYCBP	0	BCG_0434	_	MYCTU00400	P95205_MYCTU	Rv0397	_	BCG_0532
A0A0K2HY81	MYCBP01557	A0A0H3M6A1_MYCBP	A0A0H3MGR2|A0A120IPW1|A0A109S9D6|A0A0Y1CE59|A0A109S9C0|A0A0Y1C9P5	BCG_1584c	_	MYCTU01550	O06178_MYCTU	Rv1532c	_	BCG_1238c
A0A0K2HUM1	MYCBP00405	A0A0H3M3D4_MYCBP	0	BCG_0433	_	MYCTU00399	P95204_MYCTU	Rv0396	_	BCG_0468c
A0A0H3M735	MYCBP01558	A0A0H3MD57_MYCBP	0	BCG_1585	_	MYCTU01551	O06179	Rv1533	Y1533_MYCTU	BCG_2390c
	MYCBP00404	A0A0H3M7X5_MYCBP	0	BCG_0432	_	MYCTU00398	P95203_MYCTU	Rv0395	_	BCG_GeneID
	MYCBP01555	A0A0H3M445_MYCBP	0	BCG_1582	adh	MYCTU01548	P9WQC3	Rv1530	ADH_MYCTU	BCG_GeneID
	MYCBP00409	A0A0H3M7X8_MYCBP	0	BCG_0437c	fadE7	MYCTU00403	P95208_MYCTU	Rv0400c	_	BCG_GeneID
	MYCBP00402	A0A0H3M236_MYCBP	0	BCG_0430	_	MYCTU00396	P95201_MYCTU	Rv0393	_	BCG_GeneID
	MYCBP01560	A0A0H3M453_MYCBP	0	BCG_1587	_	MYCTU01553	O06180_MYCTU	Rv1535	_	BCG_GeneID
	MYCBP00401	A0A0H3MAE9_MYCBP	0	BCG_0429c	ndhA	MYCTU00395	P95200_MYCTU	Rv0392c	_	BCG_GeneID
	MYCBP00400	A0A0H3M3C7_MYCBP	0	BCG_0428	metZ	MYCTU00394	P9WGB5	Rv0391	METZ_MYCTU	BCG_GeneID
	MYCBP01554	A0A0H3M520_MYCBP	0	BCG_1581	fadD24	MYCTU01547	O53903_MYCTU	Rv1529	_	BCG_GeneID
	MYCBP00399	A0A0H3M7X2_MYCBP	A0A109SAG2	BCG_0427	_	MYCTU00393	P95198_MYCTU	Rv0390	_	BCG_GeneID
	MYCBP01551	A0A0H3MAG4_MYCBP	0	BCG_1578c	_	MYCTU01544	P9WLV1	Rv1526c	Y1526_MYCTU	BCG_GeneID
	MYCBP00403	A0A0H3M1F4_MYCBP	A0A0H3M461|A0A0K2HSS6	BCG_0431c	_	MYCTU00397	P95202_MYCTU	Rv0394c	_	BCG_GeneID
	MYCBP01556	A0A0H3MAG7_MYCBP	A0A0H3M443|A0A120INM6	BCG_1583	_	MYCTU01549	O53905_MYCTU	Rv1531	_	BCG_GeneID
	MYCBP00410	A0A0H3M3E0_MYCBP	0	BCG_0438	_	MYCTU00404	P95210_MYCTU	Rv0401	_	BCG_GeneID
	MYCBP00394	A0A0H3M7W9_MYCBP	A0A0H3M8U8|A0A0K2I0C3	BCG_0422c	clpB	MYCTU00387	P9WPD1	Rv0384c	CLPB_MYCTU	BCG_GeneID
	MYCBP00395	A0A0H3M3C0_MYCBP	A0A0H3M3K7|A0A120IN89	BCG_0423	_	MYCTU00388	Q7ARS9_MYCTU	Rv0385	_	BCG_GeneID
	MYCBP01552	A0A0H3M694_MYCBP	0	BCG_1579c	pks5	MYCTU01545	O53901	Rv1527c	PKS5_MYCTU	BCG_GeneID
	A1KFK3	A1KFK3	A0A0H3M3M4|A0A0Y1BQY9	BCG_0420c	pyrE	MYCTU00385	P9WHK9	Rv0382c	PYRE_MYCTU	BCG_GeneID
	MYCBP00391	A0A0H3M227_MYCBP	A0A109S9Z6|A1KNI8	BCG_0419c	_	MYCTU00384	O53716_MYCTU	Rv0381c	_	BCG_GeneID
	MYCBP01547	A0A0H3M689_MYCBP	0	BCG_1574c	mmpL12	MYCTU01540	P9WJT7	Rv1522c	MMPLC_MYCTU	BCG_GeneID
	MYCBP00390	A0A0H3MAE3_MYCBP	A0A0H3MEH6|A0A0K2HWX7	BCG_0418c	_	MYCTU00383	O53715_MYCTU	Rv0380c	_	BCG_GeneID
	MYCBP01545	A0A0H3M430_MYCBP	0	BCG_1572	_	MYCTU01538	P9WLV5	Rv1520	Y1520_MYCTU	BCG_GeneID
	MYCBP01546	A0A0H3MAG0_MYCBP	A0A0H3M7L7|A0A0Y1CVE4|A0A0Y1CWD5	BCG_1573	fadD25	MYCTU01539	P9WQ45	Rv1521	FAD25_MYCTU	BCG_GeneID
	MYCBP00389	A0A0H3M3B2_MYCBP	A0A0H3M0S5|A0A0Y1BIE5|A0A0Y1BM39	BCG_0417	secE2	MYCTU00382	Q6MX43	Rv0379	DODEC_MYCTU	BCG_GeneID
	MYCBP00388	A0A0H3M7V6_MYCBP	0	BCG_0416	_	MYCTU00381	O53713_MYCTU	Rv0378	_	BCG_GeneID
	MYCBP01543	A0A0H3MD43_MYCBP	0	BCG_1570	_	MYCTU01536	P9WLV9	Rv1518	Y1518_MYCTU	BCG_GeneID
	MYCBP00387	A0A0H3M1E1_MYCBP	0	BCG_0415	_	MYCTU00380	P9WMF7	Rv0377	Y377_MYCTU	BCG_GeneID
	MYCBP01544	A0A0H3M512_MYCBP	0	BCG_1571	_	MYCTU01537	P9WLV7	Rv1519	Y1519_MYCTU	BCG_GeneID
	MYCBP00386	A0A0H3M223_MYCBP	0	BCG_0414c	_	MYCTU00379	O53711_MYCTU	Rv0376c	_	BCG_GeneID
	MYCBP00385	A0A0H3MAE2_MYCBP	0	BCG_0413c	_	MYCTU00378	I6Y7N2_MYCTU	Rv0375c	_	BCG_GeneID
	MYCBP00393	A0A0H3M1E6_MYCBP	0	BCG_0421c	_	MYCTU00386	O53718_MYCTU	Rv0383c	_	BCG_GeneID
	MYCBP00382	A0A0H3M1D6_MYCBP	0	BCG_0410c	_	MYCTU00375	O53707_MYCTU	Rv0372c	_	BCG_GeneID
	MYCBP00384	A0A0H3M3A5_MYCBP	0	BCG_0412c	_	MYCTU00377	O53709_MYCTU	Rv0374c	_	BCG_GeneID
	MYCBP00381	A0A0H3M219_MYCBP	0	BCG_0409c	_	MYCTU00374	I6WY86_MYCTU	Rv0371c	_	BCG_GeneID
	MYCBP00380	A0A0H3MAE0_MYCBP	0	BCG_0408c	_	MYCTU00373	O53705_MYCTU	Rv0370c	_	BCG_GeneID
	MYCBP01542	A0A0H3M683_MYCBP	A0A0K2HZZ6|A1KMW6|G7QVH7|Q7TXI6	BCG_1569	_	MYCTU01535	P71796_MYCTU	Rv1517	_	BCG_GeneID
	MYCBP00377	A0A0H3M1D1_MYCBP	0	BCG_0405c	_	MYCTU00370	O53702_MYCTU	Rv0367c	_	BCG_GeneID
	MYCBP00378	A0A0H3M7U2_MYCBP	A0A0Y1B187|A1KEI6	BCG_0406c	_	MYCTU00371	O53703_MYCTU	Rv0368c	_	BCG_GeneID
	MYCBP01550	A0A0H3M436_MYCBP	0	BCG_1577	wbbL2	MYCTU01543	P9WLV3	Rv1525	Y1525_MYCTU	BCG_GeneID
	MYCBP00376	A0A0H3M215_MYCBP	0	BCG_0404c	_	MYCTU00369	O53701_MYCTU	Rv0366c	_	BCG_GeneID
	MYCBP00383	A0A0H3M7U7_MYCBP	0	BCG_0411c	_	MYCTU00376	O53708_MYCTU	Rv0373c	_	BCG_GeneID
	MYCBP00374	A0A0H3M393_MYCBP	0	BCG_0402	_	MYCTU00367	P9WP09	Rv0364	Y364_MYCTU	BCG_GeneID
	MYCBP00373	A0A0H3M7T9_MYCBP	0	BCG_0401c	fba	MYCTU00366	P9WQA3	Rv0363c	ALF_MYCTU	BCG_GeneID
	MYCBP00372	A0A0H3M1C4_MYCBP	0	BCG_0400	mgtE	MYCTU00365	O06312_MYCTU	Rv0362	_	BCG_GeneID
	MYCBP00371	A0A0H3M210_MYCBP	0	BCG_0399	_	MYCTU00364	O06311_MYCTU	Rv0361	_	BCG_GeneID
	MYCBP00370	A0A0H3MAD2_MYCBP	0	BCG_0398c	_	MYCTU00363	O06310_MYCTU	Rv0360c	_	BCG_GeneID
	MYCBP00369	A0A0H3M387_MYCBP	0	BCG_0397	_	MYCTU00362	L0T550	Rv0359	RIP2_MYCTU	BCG_GeneID
	MYCBP01541	A0A0H3MAF7_MYCBP	A0A0H3M3S6|A0A0K2HT44	BCG_1568c	_	MYCTU01521	P71784_MYCTU	Rv1505c	_	BCG_GeneID
	A1KFH8	A1KFH8	A0A0H3M9P7|A0A0K2I240|A0A0H3M6W2|A0A0K2HYU2	BCG_0395c	purA	MYCTU00360	P9WHN3	Rv0357c	PURA_MYCTU	BCG_GeneID
	MYCBP00379	A0A0H3M399_MYCBP	0	BCG_0407c	_	MYCTU00372	O53704_MYCTU	Rv0369c	_	BCG_GeneID
	MYCBP01539	A0A0H3M507_MYCBP	A0A0H3M867|A0A109S8D1	BCG_1566	_	MYCTU01518	P9WLW7	Rv1502	Y1502_MYCTU	BCG_GeneID
	MYCBP00375	A0A0H3MAD6_MYCBP	0	BCG_0403c	_	MYCTU00368	O06315_MYCTU	Rv0365c	_	BCG_GeneID
	MYCBP01548	A0A0H3MD48_MYCBP	A0A0H3M9R0|A0A0K2HUB2	BCG_1575	_	MYCTU01541	Q50584_MYCTU	Rv1523	_	BCG_GeneID
	MYCBP00366	A0A0H3M1C0_MYCBP	A0A0H3MA96	BCG_0394c	_	MYCTU00359	O06307_MYCTU	Rv0356c	_	BCG_GeneID
	MYCBP01537	A0A0H3M677_MYCBP	0	BCG_1564	_	MYCTU01516	P9WMX5	Rv1500	GLYTR_MYCTU	BCG_GeneID
	MYCBP00368	A0A0H3M7T5_MYCBP	A0A0H3MA34|A0A0K2I2H9|P0A4V7	BCG_0396	_	MYCTU00361	O06308_MYCTU	Rv0358	_	BCG_GeneID
	MYCBP01536	A0A0H3MAF4_MYCBP	0	BCG_1563	_	MYCTU01515	P71780_MYCTU	Rv1499	_	BCG_GeneID
	MYCBP00363	A0A0H3M380_MYCBP	0	BCG_0391	dnaJ1	MYCTU00355	P9WNV9	Rv0352	DNAJ1_MYCTU	BCG_GeneID
	MYCBP01532	A0A0H3M671_MYCBP	A0A0H3MGZ4|A0A0K2I022	BCG_1559	_	MYCTU01511	P9WPZ1	Rv1496	Y1496_MYCTU	BCG_GeneID
	A1KFH3	A1KFH3	A0A0H3M3F1|A0A0K2HSV3	BCG_0390	grpE	MYCTU00354	P9WMT5	Rv0351	GRPE_MYCTU	BCG_GeneID
	MYCBP01538	A0A0H3MD38_MYCBP	0	BCG_1565	_	MYCTU01517	P9WI91	Rv1501	Y1501_MYCTU	BCG_GeneID
	MYCBP00359	A0A0H3M1B5_MYCBP	A0A0H3M760|A0A0K2HRN2	BCG_0387	_	MYCTU00351	O06299_MYCTU	Rv0348	_	BCG_GeneID
	MYCBP00358	A0A0H3M204_MYCBP	0	BCG_0386	_	MYCTU00350	O06298_MYCTU	Rv0347	_	BCG_GeneID
	MYCBP01530	A0A0H3M412_MYCBP	0	BCG_1557	_	MYCTU01509	P9WJ91	Rv1494	MAZE4_MYCTU	BCG_GeneID
	MYCBP01534	A0A0H3M500_MYCBP	0	BCG_1561c	_	MYCTU01513	I6Y6Q0_MYCTU	Rv1498c	P71779	BCG_GeneID
	MYCBP01531	A0A0H3MAF2_MYCBP	A0A0H3M887|A0A109S691	BCG_1558	_	MYCTU01510	P9WII5	Rv1495	MAZF4_MYCTU	BCG_GeneID
	MYCBP00356	A0A0H3M371_MYCBP	0	BCG_0384	_	MYCTU00348	O06296_MYCTU	Rv0345	_	BCG_GeneID
	MYCBP00360	A0A0H3M7T3_MYCBP	0	BCG_0388	_	MYCTU00352	O06300_MYCTU	Rv0349	_	BCG_GeneID
	MYCBP01528	A0A0H3MD27_MYCBP	A0A0H3MBD6	BCG_1555	mutA	MYCTU01507	P9WJK7	Rv1492	MUTA_MYCTU	BCG_GeneID
	MYCBP00354	A0A0H3M1A8_MYCBP	A0A0H3M2B3	BCG_0382	iniC	MYCTU00346	P9WJ95	Rv0343	INIC_MYCTU	BCG_GeneID
	MYCBP01529	A0A0H3M4Z3_MYCBP	0	BCG_1556	mutB	MYCTU01508	P9WJK5	Rv1493	MUTB_MYCTU	BCG_GeneID
	MYCBP00353	A0A0H3M1Z8_MYCBP	0	BCG_0381	iniA	MYCTU00345	P9WJ99	Rv0342	INIA_MYCTU	BCG_GeneID
	MYCBP01526	A0A0H3MAF1_MYCBP	0	BCG_1553	_	MYCTU01505	P9WLX1	Rv1490	Y1490_MYCTU	BCG_GeneID
	MYCBP00355	A0A0H3M7S8_MYCBP	0	BCG_0383c	lpqJ	MYCTU00347	O06295_MYCTU	Rv0344c	_	BCG_GeneID
	MYCBP01527	A0A0H3M666_MYCBP	0	BCG_1554c	_	MYCTU01506	P9WFS3	Rv1491c	Y1491_MYCTU	BCG_GeneID
	MYCBP00351	A0A0H3M365_MYCBP	0	BCG_0379	_	MYCTU00343	O33270_MYCTU	Rv0340	_	BCG_GeneID
	MYCBP01523	A0A0H3MD23_MYCBP	0	BCG_1550	_	MYCTU01502	P9WPR9	Rv1488	Y1488_MYCTU	BCG_GeneID
	MYCBP00350	A0A0H3M7S4_MYCBP	A0A0G2Q9K0|A0A0H4FYY3	BCG_0378c	_	MYCTU00342	O33269_MYCTU	Rv0339c	_	BCG_GeneID
	MYCBP00352	A0A0H3MAC3_MYCBP	0	BCG_0380	iniB	MYCTU00344	P9WJ97	Rv0341	INIB_MYCTU	BCG_GeneID
	MYCBP01521	A0A0H3MAE8_MYCBP	0	BCG_1548c	_	MYCTU01500	P9WLX3	Rv1486c	Y1486_MYCTU	BCG_GeneID
	MYCBP00349	A0A0H3M1A4_MYCBP	A0A0H3M2F3|A0A0Y1BLV3|A0A0Y1B9R7	BCG_0377c	_	MYCTU00341	O33268_MYCTU	Rv0338c	_	BCG_GeneID
	MYCBP01522	A0A0H3M660_MYCBP	A0A0H3M8K1|A0A0K2I056|P64098	BCG_1549	_	MYCTU01501	P71767_MYCTU	Rv1487	_	BCG_GeneID
	MYCBP00348	A0A0H3M1Z4_MYCBP	A0A0K2HR63	BCG_0376c	aspC	MYCTU00340	P9WQ91	Rv0337c	AAT_MYCTU	BCG_GeneID
	MYCBP01519	A0A0H3M400_MYCBP	0	BCG_1546	inhA	MYCTU01498	P9WGR1	Rv1484	INHA_MYCTU	BCG_GeneID
	MYCBP00530	A0A0G2Q9G6_MYCBP	0	BCG_0558	_	MYCTU00339	O33266_MYCTU	Rv0336	_	BCG_GeneID
	A1KIS5	A1KIS5	A0A0H3M2R6|A0A0Y1CBG6	BCG_1547	hemZ	MYCTU01499	P9WNE3	Rv1485	HEMH_MYCTU	BCG_GeneID
	MYCBP01517	A0A0H3MD19_MYCBP	A0A0H3MCY2|A0A0Y1CHV9	BCG_1544c	_	MYCTU01496	P71763_MYCTU	Rv1482c	_	BCG_GeneID
	MYCBP00347	A0A0H3MAB9_MYCBP	0	BCG_0374c	PE6	MYCTU00338	L7N648_MYCTU	Rv0335c	_	BCG_GeneID
	MYCBP00345	A0A0H3M7S1_MYCBP	A0A0K2HZE4|A1KMI1|C1AFV2	BCG_0372	_	MYCTU00336	O33273_MYCTU	Rv0333	_	BCG_GeneID
	MYCBP00357	A0A0H3MAC6_MYCBP	A0A0H3M2Y2|A0A0K2HRE7	BCG_0385c	ansP2	MYCTU00349	P9WQM7	Rv0346c	ANSP2_MYCTU	BCG_GeneID
	MYCBP01515	A0A0H3M655_MYCBP	A0A0H3M7F6|A0A0Y1CLD3	BCG_1542	_	MYCTU01494	P9WLX5	Rv1480	Y1480_MYCTU	BCG_GeneID
	MYCBP00344	A0A0H3M1A0_MYCBP	0	BCG_0371	_	MYCTU00335	O07256_MYCTU	Rv0332	_	BCG_GeneID
	A1KIS1	A1KIS1	A0A0H3M829|A0A109S679	BCG_1543	_	MYCTU01495	P9WFJ7	Rv1481	Y1481_MYCTU	BCG_GeneID
	MYCBP00343	A0A0H3M1Z1_MYCBP	0	BCG_0370	_	MYCTU00334	O07255_MYCTU	Rv0331	_	BCG_GeneID
	MYCBP01513	A0A0H3M3Z4_MYCBP	0	BCG_1540	_	MYCTU01492	P9WHU5	Rv1478	RIPB_MYCTU	BCG_GeneID
	MYCBP00341	A0A0H3M351_MYCBP	0	BCG_0368c	_	MYCTU00332	O07253_MYCTU	Rv0329c	_	BCG_GeneID
	MYCBP01514	A0A0H3MAE5_MYCBP	0	BCG_1541	moxR1	MYCTU01493	Q79FN7_MYCTU	Rv1479	_	BCG_GeneID
	MYCBP00339	A0A0H3M194_MYCBP	0	BCG_0366c	cyp135A1	MYCTU00330	P9WPN1	Rv0327c	C135A_MYCTU	BCG_GeneID
	MYCBP01511	A0A0H3MD15_MYCBP	0	BCG_1538	_	MYCTU01490	O53167_MYCTU	Rv1476	_	BCG_GeneID
	MYCBP00342	A0A0H3MAB6_MYCBP	0	BCG_0369c	_	MYCTU00333	O07254_MYCTU	Rv0330c	_	BCG_GeneID
	MYCBP01512	A0A0H3M4X5_MYCBP	A0A0H3M1X4|A0A0K2HRJ2	BCG_1539	_	MYCTU01491	O53168	Rv1477	RIPA_MYCTU	BCG_GeneID
	MYCBP00340	A0A0H3M7R7_MYCBP	0	BCG_0367	_	MYCTU00331	O07252_MYCTU	Rv0328	_	BCG_GeneID
	MYCBP01509	A0A0H3MAE1_MYCBP	0	BCG_1536c	_	MYCTU01488	O53165_MYCTU	Rv1474c	_	BCG_GeneID
	MYCBP00338	A0A0H3M1Y9_MYCBP	A0A0H3M280|A0A109S681	BCG_0365	_	MYCTU00329	O07251_MYCTU	Rv0326	_	BCG_GeneID
	MYCBP01510	A0A0H3M648_MYCBP	0	BCG_1537c	acn	MYCTU01489	O53166	Rv1475c	ACNA_MYCTU	BCG_GeneID
	MYCBP01506	A0A0H3MD11_MYCBP	0	BCG_1533	echA12	MYCTU01485	P9WNN7	Rv1472	ECH12_MYCTU	BCG_GeneID
	MYCBP00337	A0A0H3MAB3_MYCBP	A0A0H3MFN8|A0A0K2I2F4	BCG_0364	_	MYCTU00327	O08446_MYCTU	Rv0324	_	BCG_GeneID
	MYCBP01507	A0A0H3M4W9_MYCBP	0	BCG_1534	_	MYCTU01486	O53164_MYCTU	Rv1473	_	BCG_GeneID
	MYCBP00335	A0A0H3M7R5_MYCBP	0	BCG_0362	udgA	MYCTU00325	O07248_MYCTU	Rv0322	_	BCG_GeneID
	MYCBP01518	A0A0H3M4Y2_MYCBP	0	BCG_1545	fabG1	MYCTU01497	P9WGT3	Rv1483	FABG_MYCTU	BCG_GeneID
	A1KFE4	A1KFE4	A0A0K2HTR1|A1KGJ0|C1AL43|O06050	BCG_0361	dcd	MYCTU00324	P9WP17	Rv0321	DCD_MYCTU	BCG_GeneID
	MYCBP00333	A0A0H3M189_MYCBP	0	BCG_0360	_	MYCTU00323	O07246_MYCTU	Rv0320	_	BCG_GeneID
	MYCBP01505	A0A0H3M638_MYCBP	0	BCG_1532	trxB1	MYCTU01484	L7N664_MYCTU	Rv1471	_	BCG_GeneID
	A1KFE2	A1KFE2	A0A0H3MC72|A0A0K2I2P4	BCG_0359	pcp	MYCTU00322	P9WIJ5	Rv0319	PCP_MYCTU	BCG_GeneID
	MYCBP01502	A0A0H3M4W3_MYCBP	0	BCG_1529c	PE_PGRS29	MYCTU01481	Q79FP0_MYCTU	Rv1468c	_	BCG_GeneID
	MYCBP00336	A0A0H3M344_MYCBP	A0A0H3M5Y1|A0A0K2HV20	BCG_0363c	_	MYCTU00326	L0T643_MYCTU	Rv0323c	_	BCG_GeneID
	MYCBP01504	A0A0H3MAD5_MYCBP	0	BCG_1531	trxA	MYCTU01483	O53161_MYCTU	Rv1470	_	BCG_GeneID
	MYCBP00330	A0A0H3MAB0_MYCBP	0	BCG_0357c	glpQ2	MYCTU00320	O07244_MYCTU	Rv0317c	_	BCG_GeneID
	MYCBP00329	A0A0H3M337_MYCBP	0	BCG_0356	_	MYCTU00319	O07243_MYCTU	Rv0316	_	BCG_GeneID
	MYCBP01500	A0A0H3M633_MYCBP	0	BCG_1527	_	MYCTU01479	O53157_MYCTU	Rv1466	_	BCG_GeneID
	MYCBP01501	A0A0H3MD06_MYCBP	0	BCG_1528c	fadE15	MYCTU01480	O53158_MYCTU	Rv1467c	_	BCG_GeneID
	MYCBP00328	A0A0H3M7R0_MYCBP	0	BCG_0355	_	MYCTU00318	O07242_MYCTU	Rv0315	_	BCG_GeneID
	MYCBP00327	A0A0H3M185_MYCBP	0	BCG_0354c	_	MYCTU00317	O07241_MYCTU	Rv0314c	_	BCG_GeneID
	MYCBP01498	A0A0H3M3X5_MYCBP	A0A0H3MAW9|A0A0K2HVV0	BCG_1525	csd	MYCTU01477	P9WQ69	Rv1464	CSD_MYCTU	BCG_GeneID
	MYCBP00325	A0A0H3MAA7_MYCBP	0	BCG_0352	_	MYCTU00315	O07239_MYCTU	Rv0312	_	BCG_GeneID
	MYCBP01496	A0A0H3MD01_MYCBP	0	BCG_1523	_	MYCTU01475	P9WFP5	Rv1462	Y1462_MYCTU	BCG_GeneID
	MYCBP00346	A0A0H3M357_MYCBP	0	BCG_0373	rmlA	MYCTU00337	P9WH13	Rv0334	RMLA_MYCTU	BCG_GeneID
	MYCBP01499	A0A0H3MAD0_MYCBP	0	BCG_1526	_	MYCTU01478	O53156_MYCTU	Rv1465	_	BCG_GeneID
	MYCBP00323	A0A0H3M7Q8_MYCBP	0	BCG_0350c	_	MYCTU00313	O07237_MYCTU	Rv0310c	_	BCG_GeneID
	MYCBP01497	A0A0H3M4V8_MYCBP	0	BCG_1524	_	MYCTU01476	O53154_MYCTU	Rv1463	_	BCG_GeneID
	MYCBP00326	A0A0H3M1Y1_MYCBP	0	BCG_0353	_	MYCTU00316	P9WL03	Rv0313	Y313_MYCTU	BCG_GeneID
	MYCBP01494	A0A0H3MAC7_MYCBP	A0A0H3M3D0|A0A0Y1C1R3	BCG_1521	_	MYCTU01473	O53151_MYCTU	Rv1460	_	BCG_GeneID
	MYCBP00322	A0A0H3M181_MYCBP	A0A0H3M2G9|A0A109S5U0	BCG_0349	_	MYCTU00312	O07236_MYCTU	Rv0309	_	BCG_GeneID
	MYCBP01533	A0A0H3MD31_MYCBP	A0A0H3M7M6|A0A0K2HZG4	BCG_1560	lipL	MYCTU01512	P71778_MYCTU	Rv1497	_	BCG_GeneID
	MYCBP00331	A0A0H3M1Y3_MYCBP	0	BCG_0358c	_	MYCTU00321	Q6MX47_MYCTU	Rv0318c	_	BCG_GeneID
	MYCBP00319	A0A0H3M326_MYCBP	A1KKQ5|C1AQC8|A0A109S8C0|A0A109S8B5	BCG_0346	_	MYCTU00309	O07233_MYCTU	Rv0306	_	BCG_GeneID
	MYCBP01503	A0A0H3M3X9_MYCBP	0	BCG_1530	ctpD	MYCTU01482	P9WPT3	Rv1469	CTPD_MYCTU	BCG_GeneID
	MYCBP00324	A0A0H3M331_MYCBP	0	BCG_0351	_	MYCTU00314	O07238_MYCTU	Rv0311	_	BCG_GeneID
	MYCBP00320	A0A0H3MAA4_MYCBP	A0A0H3M817|A0A0K2HS11	BCG_0347c	_	MYCTU00310	O07234_MYCTU	Rv0307c	_	BCG_GeneID
	MYCBP00316	A0A0H3M1X4_MYCBP	0	BCG_0343	_	MYCTU00306	O07230_MYCTU	Rv0303	_	BCG_GeneID
	MYCBP01492	A0A0H3M4V0_MYCBP	A0A109SBJ0|A1KQF4	BCG_1519c	_	MYCTU01471	O53149_MYCTU	Rv1458c	_	BCG_GeneID
	MYCBP00321	A0A0H3M1X8_MYCBP	A0A109S930|A1KMD6	BCG_0348	_	MYCTU00311	O07235_MYCTU	Rv0308	_	BCG_GeneID
	MYCBP00315	A0A0H3MA99_MYCBP	A0A0Y1CEH0|A0A0H3MAF5	BCG_0342	_	MYCTU00305	O07229_MYCTU	Rv0302	_	BCG_GeneID
	MYCBP01493	A0A0H3M3X1_MYCBP	0	BCG_1520c	_	MYCTU01472	O53150	Rv1459c	Y1459_MYCTU	BCG_GeneID
	MYCBP00314	A0A0H3M320_MYCBP	0	BCG_0341	vapC	MYCTU00304	P9WFB9	Rv0301	VAPC2_MYCTU	BCG_GeneID
	MYCBP01491	A0A0H3MCZ6_MYCBP	A0A0H3MCE4|A0A0K2HXW8	BCG_1518c	_	MYCTU01470	O86349_MYCTU	Rv1457c	_	BCG_GeneID
	MYCBP00313	A0A0H3M7Q1_MYCBP	0	BCG_0340	_	MYCTU00303	O07227	Rv0300	VAPB2_MYCTU	BCG_GeneID
	MYCBP01488	A0A0H3M3W6_MYCBP	0	BCG_1515c	qor	MYCTU01467	O53146_MYCTU	Rv1454c	_	BCG_GeneID
	MYCBP00311	A0A0H3M1X1_MYCBP	A0A109S748|A1KI36	BCG_0338	_	MYCTU00301	P9WJ09	Rv0298	Y298_MYCTU	BCG_GeneID
	MYCBP01490	A0A0H3M624_MYCBP	0	BCG_1517c	_	MYCTU01469	O53148_MYCTU	Rv1456c	_	BCG_GeneID
	A1KFB7	A1KFB7	A0A120INP0	BCG_0334	tam	MYCTU00297	P9WGA3	Rv0294	TAM_MYCTU	BCG_GeneID
	MYCBP00306	A0A0H3M167_MYCBP	0	BCG_0333c	_	MYCTU00296	O53697_MYCTU	Rv0293c	_	BCG_GeneID
	MYCBP01486	A0A0H3MCZ0_MYCBP	A0A0H3MD11|A0A0K2HVF8	BCG_1513c	PE_PGRS28	MYCTU01465	Q79FP1_MYCTU	Rv1452c	_	BCG_GeneID
	MYCBP00308	A0A0H3M7Q0_MYCBP	0	BCG_0335c	_	MYCTU00298	O53699	Rv0295c	STF0_MYCTU	BCG_GeneID
	MYCBP01489	A0A0H3MAC2_MYCBP	A0A0H3MAG0|A0A109S7E2	BCG_1516	_	MYCTU01468	O53147_MYCTU	Rv1455	_	BCG_GeneID
	MYCBP00312	A0A0H3M174_MYCBP	A0A0K2I2T8|A1KPT5|C1AI58	BCG_0339	_	MYCTU00302	O07226	Rv0299	Y299_MYCTU	BCG_GeneID
	MYCBP00303	A0A0H3M310_MYCBP	0	BCG_0330	_	MYCTU00293	P9WNQ3	Rv0290	ECCD3_MYCTU	BCG_GeneID
	MYCBP00309	A0A0H3M314_MYCBP	0	BCG_0336c	_	MYCTU00299	Q6MX51_MYCTU	Rv0296c	_	BCG_GeneID
	MYCBP00305	A0A0H3M1W7_MYCBP	A0A0H3MEZ0|A0A109SAQ8	BCG_0332	_	MYCTU00295	P9WJE5	Rv0292	ECCE3_MYCTU	BCG_GeneID
	MYCBP00302	A0A0H3M7P5_MYCBP	0	BCG_0329	_	MYCTU00292	P9WJC7	Rv0289	ESPG3_MYCTU	BCG_GeneID
	MYCBP00301	A0A0H3M160_MYCBP	0	BCG_0328	esxH	MYCTU00291	P9WNK3	Rv0288	ESXH_MYCTU	BCG_GeneID
	MYCBP00300	A0A0H3M1W4_MYCBP	A0A0H3MH77|A0A109S9S7|A0A109S9V1|A0A109S9S8	BCG_0327	esxG	MYCTU00290	O53692	Rv0287	ESXG_MYCTU	BCG_GeneID
	MYCBP01484	A0A0H3M617_MYCBP	0	BCG_1511c	PE_PGRS27	MYCTU01463	Q79FP2_MYCTU	Rv1450c	_	BCG_GeneID
	A1KIN7	A1KIN7	A0A0H3M9Z0|A0A0K2I386|P9WK61	BCG_1509c	tal	MYCTU01461	P9WG33	Rv1448c	TAL_MYCTU	BCG_GeneID
	MYCBP00299	A0A0H3MA86_MYCBP	A0A0H3M885|A0A0Y1CYG8	BCG_0326	PPE4	MYCTU00289	P9WI43	Rv0286	PPE04_MYCTU	BCG_GeneID
	MYCBP00298	A0A0H3M302_MYCBP	0	BCG_0325	PE5	MYCTU00288	L7N695	Rv0285	PE05_MYCTU	BCG_GeneID
	MYCBP01495	A0A0H3M629_MYCBP	0	BCG_1522	_	MYCTU01474	P9WFP7	Rv1461	Y1461_MYCTU	BCG_GeneID
	MYCBP01487	A0A0H3M4U5_MYCBP	0	BCG_1514	_	MYCTU01466	O06807_MYCTU	Rv1453	_	BCG_GeneID
	MYCBP00297	A0A0H3M7P2_MYCBP	A0A0K2HVL5|A1KJ19|C1ANM5	BCG_0324	_	MYCTU00287	P9WNA9	Rv0284	ECCC3_MYCTU	BCG_GeneID
	MYCBP01480	A0A0H3M4T8_MYCBP	A0A0H3M869|A0A109S9Q6	BCG_1507c	opcA	MYCTU01459	O06813_MYCTU	Rv1446c	_	BCG_GeneID
	MYCBP00295	A0A0H3M1V9_MYCBP	0	BCG_0322	_	MYCTU00285	P9WPI3	Rv0282	ECCA3_MYCTU	BCG_GeneID
	MYCBP01481	A0A0H3M3W1_MYCBP	0	BCG_1508c	zwf2	MYCTU01460	P9WN73	Rv1447c	G6PD2_MYCTU	BCG_GeneID
	MYCBP00304	A0A0H3MA90_MYCBP	Q7BQA9	BCG_0331	_	MYCTU00294	O53695	Rv0291	MYCP3_MYCTU	BCG_GeneID
	MYCBP01478	A0A0H3M611_MYCBP	0	BCG_1505c	_	MYCTU01457	O06815_MYCTU	Rv1444c	_	BCG_GeneID
	MYCBP01479	A0A0H3MCY2_MYCBP	A0A0H3MEF7|A0A120IQ61	BCG_1506c	devB	MYCTU01458	P9WQP5	Rv1445c	6PGL_MYCTU	BCG_GeneID
	A1KFA4	A1KFA4	A0A0H3MFS5|A0A0K2HZE2	BCG_0321	_	MYCTU00284	P9WFI9	Rv0281	Y293_MYCTU	BCG_GeneID
	MYCBP00293	A0A0H3MA84_MYCBP	A0A0H3M7K2|A0A0K2HYY0	BCG_0320	PPE3	MYCTU00283	P9WI45	Rv0280	PPE03_MYCTU	BCG_GeneID
	MYCBP01476	A0A0H3M3V5_MYCBP	0	BCG_1503	bisC	MYCTU01455	O06817_MYCTU	Rv1442	_	BCG_GeneID
	MYCBP00292	A0A0H3M2Z7_MYCBP	0	BCG_0319c	PE_PGRS4	MYCTU00282	L0T4W6_MYCTU	Rv0279c	_	BCG_GeneID
	MYCBP01477	A0A0H3MAB7_MYCBP	0	BCG_1504c	_	MYCTU01456	O06816_MYCTU	Rv1443c	_	BCG_GeneID
	MYCBP00290	A0A0H3M150_MYCBP	A0A0H3M0K1|A0A0K2HQP6	BCG_0317c	PE_PGRS3a	MYCTU00281	P9WIG3	Rv0278c	PG03_MYCTU	BCG_GeneID
	MYCBP00291	A0A0H3M7N8_MYCBP	0	BCG_0318c	PE_PGRS3	MYCTU00281	P9WIG3	Rv0278c	PG03_MYCTU	BCG_GeneID
	MYCBP01474	A0A0H3MCX8_MYCBP	0	BCG_1501	secG	MYCTU01453	P9WGN5	Rv1440	SECG_MYCTU	BCG_GeneID
	MYCBP00287	A0A0H3MA80_MYCBP	0	BCG_0315c	vapC	MYCTU00280	P9WF85	Rv0277c	VPC25_MYCTU	BCG_GeneID
	MYCBP01475	A0A0H3M4T4_MYCBP	A0A0H3MA10|A0A109S5Y3	BCG_1502c	PE_PGRS26	MYCTU01454	Q79FP3	Rv1441c	PG26_MYCTU	BCG_GeneID
	MYCBP00286	A0A0H3M2Z4_MYCBP	A0A120IPS6|A1KMU6	BCG_0314	_	MYCTU00279	O53682_MYCTU	Rv0276	_	BCG_GeneID
	A1KIM7	A1KIM7	A0A109SA29|A1KNR4|C1AH36|Q7TWV3	BCG_1499	tpi	MYCTU01451	P9WG43	Rv1438	TPIS_MYCTU	BCG_GeneID
	MYCBP00285	A0A0H3M7N5_MYCBP	A0A0H3M3T5|A0A0Y1CB57	BCG_0313c	_	MYCTU00278	L7N6A2_MYCTU	Rv0275c	_	BCG_GeneID
	MYCBP01473	A0A0H3M607_MYCBP	0	BCG_1500c	_	MYCTU01452	O06820_MYCTU	Rv1439c	_	BCG_GeneID
	MYCBP00284	A0A0H3M144_MYCBP	A0A0H3MA32|A0A0K2I204	BCG_0312	_	MYCTU00277	O53680_MYCTU	Rv0274	_	BCG_GeneID
	A0A0H3MAB5	A0A0H3MAB5	A0A0H3M336|A0A0K2HU19	BCG_1497	gap	MYCTU01449	P9WN83	Rv1436	G3P_MYCTU	BCG_GeneID
	MYCBP00283	A0A0H3M1T3_MYCBP	0	BCG_0311c	_	MYCTU00276	O86342_MYCTU	Rv0273c	_	BCG_GeneID
	MYCBP00282	A0A0H3MA63_MYCBP	A0A0H3M8U7|A0A0K2HT46	BCG_0310c	_	MYCTU00275	P95229_MYCTU	Rv0272c	_	BCG_GeneID
	A1KIM6	A1KIM6	A0A0H3M748|A0A0K2HXD3	BCG_1498	pgk	MYCTU01450	P9WID1	Rv1437	PGK_MYCTU	BCG_GeneID
	MYCBP00280	A0A0H3M7N1_MYCBP	A0A0H3M3R3|A0A0K2HV32	BCG_0308	fadD2	MYCTU00273	P95227_MYCTU	Rv0270	_	BCG_GeneID
	MYCBP01483	A0A0H3MAC0_MYCBP	A1KIK9|C1AN65|A0A120INV9|A0A0Y1BYM4	BCG_1510c	tkt	MYCTU01462	P9WG25	Rv1449c	TKT_MYCTU	BCG_GeneID
	MYCBP03595	A0A0H3M9Y9_MYCBP	0	BCG_3654	mutY	MYCTU03614	P9WQ09	Rv3589	MUTY_MYCTU	BCG_GeneID
	MYCBP00279	A0A0H3M140_MYCBP	0	BCG_0307c	_	MYCTU00272	P95226_MYCTU	Rv0269c	_	BCG_GeneID
	MYCBP00281	A0A0H3M2Y8_MYCBP	Q7BQB1	BCG_0309c	fadE6	MYCTU00274	P95228_MYCTU	Rv0271c	_	BCG_GeneID
	MYCBP00276	A0A0H3M2Y2_MYCBP	0	BCG_0304c	oplA	MYCTU00269	P95223_MYCTU	Rv0266c	_	BCG_GeneID
	MYCBP01466	A0A0H3M602_MYCBP	0	BCG_1493	_	MYCTU01445	O06826_MYCTU	Rv1432	_	BCG_GeneID
	MYCBP00277	A0A0H3MA60_MYCBP	A0A0H3MDW5|A0A0K2I091	BCG_0305	narU	MYCTU00270	P95224_MYCTU	Rv0267	_	BCG_GeneID
	MYCBP00296	A0A0H3M155_MYCBP	0	BCG_0323	_	MYCTU00286	P9WNR3	Rv0283	ECCB3_MYCTU	BCG_GeneID
	MYCBP00274	A0A0H3M134_MYCBP	0	BCG_0302c	_	MYCTU00267	P95221_MYCTU	Rv0264c	_	BCG_GeneID
	MYCBP00278	A0A0H3M1S6_MYCBP	0	BCG_0306c	_	MYCTU00271	P95225	Rv0268c	Y268_MYCTU	BCG_GeneID
	MYCBP00272	A0A0H3MA55_MYCBP	0	BCG_0300c	aac	MYCTU00265	P9WQG9	Rv0262c	AAC2_MYCTU	BCG_GeneID
	MYCBP01467	A0A0H3MCX1_MYCBP	0	BCG_1494	_	MYCTU01446	O06825	Rv1433	LDT3_MYCTU	BCG_GeneID
	MYCBP00275	A0A0H3M7M5_MYCBP	A0A109S9A1	BCG_0303c	_	MYCTU00268	L7N6B2_MYCTU	Rv0265c	_	BCG_GeneID
	MYCBP00270	A0A0H3M7M0_MYCBP	A0A0H3M5K3|A0A0K2HUM0	BCG_0298c	_	MYCTU00263	P95217_MYCTU	Rv0260c	_	BCG_GeneID
	MYCBP01464	A0A0H3M3U5_MYCBP	0	BCG_1491	PE16	MYCTU01443	L7N697_MYCTU	Rv1430	_	BCG_GeneID
	MYCBP01469	A0A0H3M3V1_MYCBP	0	BCG_1496c	_	MYCTU01448	O06823_MYCTU	Rv1435c	_	BCG_GeneID
	MYCBP00268	A0A0H3M1R6_MYCBP	0	BCG_0296c	_	MYCTU00261	P95215_MYCTU	Rv0258c	_	BCG_GeneID
	MYCBP01462	A0A0H3MCW7_MYCBP	0	BCG_1489c	_	MYCTU01441	O06830_MYCTU	Rv1428c	_	BCG_GeneID
	MYCBP00269	A0A0H3M130_MYCBP	0	BCG_0297c	_	MYCTU00262	P95216_MYCTU	Rv0259c	_	BCG_GeneID
	MYCBP01463	A0A0H3M4S3_MYCBP	0	BCG_1490	_	MYCTU01442	O06829_MYCTU	Rv1429	_	BCG_GeneID
	MYCBP00273	A0A0H3M1S1_MYCBP	0	BCG_0301c	_	MYCTU00266	P95220_MYCTU	Rv0263c	_	BCG_GeneID
	MYCBP01460	A0A0H3MAA6_MYCBP	A0A0H3M3S0|A0A0K2HS84	BCG_1487c	lipO	MYCTU01439	O06832_MYCTU	Rv1426c	_	BCG_GeneID
	MYCBP00264	A0A0H3M7L6_MYCBP	0	BCG_0292c	cobU	MYCTU00257	O53676_MYCTU	Rv0254c	_	BCG_GeneID
	MYCBP01465	A0A0H3MAB2_MYCBP	A0A0H3M291|A0A0Y1C398	BCG_1492	_	MYCTU01444	O06827_MYCTU	Rv1431	_	BCG_GeneID
	MYCBP00271	A0A0H3M2X6_MYCBP	0	BCG_0299c	narK3	MYCTU00264	P95218_MYCTU	Rv0261c	_	BCG_GeneID
	MYCBP00263	A0A0H3M125_MYCBP	A1KMX8|C1AG99|A0A109S9G5|A0A109S9F9	BCG_0291	nirD	MYCTU00256	O53675_MYCTU	Rv0253	_	BCG_GeneID
	MYCBP00262	A0A0H3M1Q9_MYCBP	0	BCG_0290	nirB	MYCTU00255	O53674_MYCTU	Rv0252	_	BCG_GeneID
	A1KIP0	A1KIP0	A0A0K2HT17|A1KGK1|C1AL54	BCG_1512	ctaB	MYCTU01464	P9WFR7	Rv1451	COXX_MYCTU	BCG_GeneID
	MYCBP00261	A0A0H3MA45_MYCBP	A0A0Y1CFB6	BCG_0289c	hsp	MYCTU00254	O53673_MYCTU	Rv0251c	_	BCG_GeneID
	MYCBP01459	A0A0H3M3U1_MYCBP	A0A0H3MA79|Q6SA89|Q6SA92|Q6SA93	BCG_1486	_	MYCTU01438	P9WKC1	Rv1425	Y1425_MYCTU	BCG_GeneID
	MYCBP00260	A0A0H3M2W6_MYCBP	0	BCG_0288c	_	MYCTU00253	O53672	Rv0250c	Y250_MYCTU	BCG_GeneID
	MYCBP01456	A0A0H3MCW1_MYCBP	A0A0H3M7J2|A0A0K2HRA6	BCG_1483	_	MYCTU01435	P9WMU5	Rv1422	GNGF_MYCTU	BCG_GeneID
	MYCBP00259	A0A0H3M7L3_MYCBP	A0A0H3MBA2|A0A120INJ4|G7QYD1	BCG_0287c	_	MYCTU00252	O53671_MYCTU	Rv0249c	_	BCG_GeneID
	A1KIK9	A1KIK9	A0A0K2HTV0|A1KHA2	BCG_1481	uvrC	MYCTU01433	P9WFC5	Rv1420	UVRC_MYCTU	BCG_GeneID
	A1KF76	A1KF76	A0A0K2HTH9|A1KGC0|C1AKX3	BCG_0293c	cobQ1	MYCTU00258	P9WP95	Rv0255c	COBQ_MYCTU	BCG_GeneID
	A1KIL2	A1KIL2	A0A0H3M7V1|A0A120IPT6	BCG_1484	whiA	MYCTU01436	MYCTU01436	Rv1423	P71692	BCG_GeneID
	MYCBP00258	A0A0H3M121_MYCBP	0	BCG_0286c	_	MYCTU00251	O53670_MYCTU	Rv0248c	_	BCG_GeneID
	A1KIL0	A1KIL0	A0A0H3MFI6|A0A0Y1CVJ6	BCG_1482	_	MYCTU01434	P9WFQ3	Rv1421	Y1421_MYCTU	BCG_GeneID
	MYCBP00257	A0A0H3M1Q4_MYCBP	0	BCG_0285c	_	MYCTU00250	O53669_MYCTU	Rv0247c	_	BCG_GeneID
	MYCBP00256	A0A0H3MA41_MYCBP	0	BCG_0284	_	MYCTU00249	O53668_MYCTU	Rv0246	_	BCG_GeneID
	MYCBP01461	A0A0H3M5Z5_MYCBP	0	BCG_1488c	fadD12	MYCTU01440	O06831_MYCTU	Rv1427c	_	BCG_GeneID
	MYCBP00255	A0A0H3M2W1_MYCBP	0	BCG_0283	_	MYCTU00248	O53667_MYCTU	Rv0245	_	BCG_GeneID
	MYCBP01450	A0A0H3M4R6_MYCBP	0	BCG_1477	ribH	MYCTU01429	P9WHE9	Rv1416	RISB_MYCTU	BCG_GeneID
	MYCBP00253	A0A0H3M116_MYCBP	0	BCG_0281	fadA2	MYCTU00246	O86361_MYCTU	Rv0243	_	BCG_GeneID
	MYCBP01453	A0A0H3M5Y9_MYCBP	0	BCG_1480	_	MYCTU01432	P9WLX9	Rv1419	Y1419_MYCTU	BCG_GeneID
	MYCBP00266	A0A0H3M2X1_MYCBP	0	BCG_0294c	PPE2	MYCTU00259	P9WI47	Rv0256c	PPE02_MYCTU	BCG_GeneID
	MYCBP01458	A0A0H3M4S0_MYCBP	0	BCG_1485c	_	MYCTU01437	P9WLX7	Rv1424c	Y1424_MYCTU	BCG_GeneID
	MYCBP00251	A0A0H3MA39_MYCBP	A0A0H3M3Z4|A0A0K2HV98	BCG_0279c	_	MYCTU00244	O53664_MYCTU	Rv0241c	_	BCG_GeneID
	MYCBP01452	A0A0H3MAA1_MYCBP	0	BCG_1479	lprH	MYCTU01431	P9WK43	Rv1418	LPRH_MYCTU	BCG_GeneID
	MYCBP00250	A0A0H3M2V6_MYCBP	0	BCG_0278	vapC	MYCTU00243	P9WF87	Rv0240	VPC24_MYCTU	BCG_GeneID
	MYCBP00249	A0A0H3M7K5_MYCBP	A0A0H3M0U8|A0A0Y1B9N9|A0A0H3M1Z7|A0A109S6E3	BCG_0277	_	MYCTU00242	P9WJ41	Rv0239	VPB24_MYCTU	BCG_GeneID
	MYCBP01446	A0A0H3MA94_MYCBP	0	BCG_1473	ribC	MYCTU01425	P9WK35	Rv1412	RISA_MYCTU	BCG_GeneID
	MYCBP00248	A0A0H3M110_MYCBP	A0A0K2HZS7|A1KMV9|C1AG80	BCG_0276	_	MYCTU00241	O53661_MYCTU	Rv0238	_	BCG_GeneID
	MYCBP01447	A0A0H3M5Y5_MYCBP	0	BCG_1474	_	MYCTU01426	P9WLY5	Rv1413	Y1413_MYCTU	BCG_GeneID
	MYCBP00247	A0A0H3M1P5_MYCBP	A0A0H3M9K0|A0A0Y1BI00	BCG_0275	lpqI	MYCTU00240	L7N6B0_MYCTU	Rv0237	_	BCG_GeneID
	A1KIK4	A1KIK4	A0A0H3M5H2|A0A0Y1C5R1	BCG_1476	ribA2	MYCTU01428	P9WHF1	Rv1415	RIBBA_MYCTU	BCG_GeneID
	MYCBP00244	A0A0H3M7K1_MYCBP	0	BCG_0272c	_	MYCTU00237	P96418_MYCTU	Rv0235c	_	BCG_GeneID
	MYCBP01448	A0A0H3MCV3_MYCBP	0	BCG_1475	_	MYCTU01427	P9WLY3	Rv1414	Y1414_MYCTU	BCG_GeneID
	MYCBP00252	A0A0H3M1P9_MYCBP	A0A0H3M1C1|A0A0Y1BI90	BCG_0280c	fabG4	MYCTU00245	I6Y778_MYCTU	Rv0242c	_	BCG_GeneID
	MYCBP00254	A0A0H3M7K8_MYCBP	A0A0H3M525|A0A0K2HVG5	BCG_0282c	fadE5	MYCTU00247	O53666_MYCTU	Rv0244c	_	BCG_GeneID
	A1KF53	A1KF53	A0A0K2I1Y2|A1KPU4|C1AI67	BCG_0270	nrdB	MYCTU00235	P9WH69	Rv0233	RIR2H_MYCTU	BCG_GeneID
	A0A0H3M3S8	A0A0H3M3S8	A0A0H3M9U1|A0A0K2I2D6	BCG_1472c	lprG	MYCTU01424	P9WK45	Rv1411c	LPRG_MYCTU	BCG_GeneID
	MYCBP00241	A0A0H3M107_MYCBP	0	BCG_0269	_	MYCTU00234	P96415_MYCTU	Rv0232	_	BCG_GeneID
	MYCBP00240	A0A0H3M1P1_MYCBP	A0A0H3M356|A0A0K2HTZ5	BCG_0268	fadE4	MYCTU00233	P96414_MYCTU	Rv0231	_	BCG_GeneID
	MYCBP01451	A0A0H3M3T4_MYCBP	0	BCG_1478	_	MYCTU01430	P9WLY1	Rv1417	Y1417_MYCTU	BCG_GeneID
	MYCBP00239	A0A0H3MA30_MYCBP	0	BCG_0267c	php	MYCTU00232	P9WHN9	Rv0230c	PHP_MYCTU	BCG_GeneID
	A1KIJ5	A1KIJ5	A0A0K2I0Q3|A1KNQ0|C1AH22|G7QY38|Q7TWW7	BCG_1467	fmt	MYCTU01419	P9WND3	Rv1406	FMT_MYCTU	BCG_GeneID
	MYCBP00245	A0A0H3M2V0_MYCBP	A0A0H3MAK4|A0A0K2HT29|A0A120INS8	BCG_0273c	_	MYCTU00238	P96419	Rv0236c	AFTD_MYCTU	BCG_GeneID
	MYCBP00237	A0A0H3M7J7_MYCBP	0	BCG_0265	_	MYCTU00230	P96410_MYCTU	Rv0228	_	BCG_GeneID
	A1KIJ9	A1KIJ9	A0A0K2HSU1|A1KGG5|C1AL18|G7QWY8|A1C386	BCG_1471c	_	MYCTU01423	P9WJY3	Rv1410c	MFS55_MYCTU	BCG_GeneID
	MYCBP00236	A0A0H3M102_MYCBP	0	BCG_0264c	_	MYCTU00229	P96409_MYCTU	Rv0227c	_	BCG_GeneID
	MYCBP00235	A0A0H3M1N7_MYCBP	0	BCG_0263c	_	MYCTU00228	P96408_MYCTU	Rv0226c	_	BCG_GeneID
	MYCBP01438	A0A0H3M3S2_MYCBP	0	BCG_1465	_	MYCTU01417	A0A089QLK3_MYCTU	Rv1404	_	BCG_GeneID
	MYCBP00234	A0A0H3MA28_MYCBP	A0A120IP17	BCG_0262	_	MYCTU00227	P96407_MYCTU	Rv0225	_	BCG_GeneID
	MYCBP01439	A0A0H3MA89_MYCBP	A0A0H3M268|A0A0K2HSU8	BCG_1466c	_	MYCTU01418	P9WLY7	Rv1405c	Y1405_MYCTU	BCG_GeneID
	A1KF44	A1KF44	A0A0Y1BYR9|A0A0H3M3X5	BCG_0261c	_	MYCTU00226	P9WJZ9	Rv0224c	Y224_MYCTU	BCG_GeneID
	MYCBP01436	A0A0H3MCU0_MYCBP	0	BCG_1463	priA	MYCTU01415	P9WMQ9	Rv1402	PRIA_MYCTU	BCG_GeneID
	MYCBP01437	A0A0H3M4Q5_MYCBP	0	BCG_1464c	_	MYCTU01416	P9WLY9	Rv1403c	Y1403_MYCTU	BCG_GeneID
	MYCBP01441	A0A0H3M5Y1_MYCBP	A0A0H3MAJ2|A0A0K2I0H5	BCG_1468	fmu	MYCTU01420	P9WGX3	Rv1407	Y1407_MYCTU	BCG_GeneID
	MYCBP01443	A0A0H3M4R1_MYCBP	A0A0H3M8F2|A0A0K2HSI0	BCG_1470	ribG	MYCTU01422	P9WPH1	Rv1409	RIBD_MYCTU	BCG_GeneID
	MYCBP00229	A0A0H3M1N1_MYCBP	0	BCG_0257	lipC	MYCTU00222	P96402_MYCTU	Rv0220	_	BCG_GeneID
	MYCBP00228	A0A0H3MA23_MYCBP	0	BCG_0256	_	MYCTU00221	P96401_MYCTU	Rv0219	_	BCG_GeneID
	MYCBP00226	A0A0H3M7I8_MYCBP	0	BCG_0254c	lipW	MYCTU00219	P96399_MYCTU	Rv0217c	_	BCG_GeneID
	MYCBP00227	A0A0H3M2T5_MYCBP	A0A0H3M5X7|A0A0K2HWS8	BCG_0255	_	MYCTU00220	P96400_MYCTU	Rv0218	_	BCG_GeneID
	MYCBP01434	A0A0H3MA81_MYCBP	A0A0H3M337|A0A0Y1B921	BCG_1461c	lipI	MYCTU01413	P71668_MYCTU	Rv1400c	_	BCG_GeneID
	MYCBP00225	A0A0H3M0Z1_MYCBP	0	BCG_0253	_	MYCTU00218	I6Y340_MYCTU	Rv0216	_	BCG_GeneID
	MYCBP01433	A0A0H3M3R7_MYCBP	0	BCG_1460c	lipH	MYCTU01412	P9WK87	Rv1399c	NLHH_MYCTU	BCG_GeneID
	MYCBP01435	A0A0H3M5X6_MYCBP	0	BCG_1462	_	MYCTU01414	MYCTU01414	Rv1401	P64837	BCG_GeneID
	MYCBP00221	A0A0H3M7I3_MYCBP	A0A0H3M9X8|A0A120IPR4	BCG_0249c	nadR	MYCTU00214	P96394_MYCTU	Rv0212c	_	BCG_GeneID
	MYCBP00219	A0A0H3M0Y4_MYCBP	0	BCG_0247	_	MYCTU00212	P96392_MYCTU	Rv0210	_	BCG_GeneID
	MYCBP01431	A0A0H3MCT4_MYCBP	0	BCG_1458c	vapC	MYCTU01410	P9WFA7	Rv1397c	VPC10_MYCTU	BCG_GeneID
	MYCBP00223	A0A0H3MA19_MYCBP	0	BCG_0251	fadD4	MYCTU00216	P96396_MYCTU	Rv0214	_	BCG_GeneID
	MYCBP01428	A0A0H3M3R3_MYCBP	0	BCG_1455c	cyp132	MYCTU01407	P9WPN3	Rv1394c	CP132_MYCTU	BCG_GeneID
	MYCBP00218	A0A0H3M1M1_MYCBP	0	BCG_0246	_	MYCTU00211	P96391_MYCTU	Rv0209	_	BCG_GeneID
	A1KF28	A1KF28	A0A0H3M1Y5	BCG_0245c	trmB	MYCTU00210	P9WFY9	Rv0208c	TRMB_MYCTU	BCG_GeneID
	A1KII1	A1KII1	A0A0K2HZK1|A1KMN3|C1AG04|G7QUT8	BCG_1453	metK	MYCTU01405	P9WGV1	Rv1392	METK_MYCTU	BCG_GeneID
	MYCBP00216	A0A0H3MA14_MYCBP	0	BCG_0244c	_	MYCTU00209	P96389_MYCTU	Rv0207c	_	BCG_GeneID
	MYCBP01427	A0A0H3M4P5_MYCBP	0	BCG_1454c	_	MYCTU01406	P71662_MYCTU	Rv1393c	_	BCG_GeneID
	A1KF31	A1KF31	A0A0H3M4J2|A0A0K2HVV4	BCG_0248	pckA	MYCTU00213	P9WIH3	Rv0211	PCKG_MYCTU	BCG_GeneID
	MYCBP01430	A0A0H3M5X2_MYCBP	A0A109SBH4|A1KQG0	BCG_1457c	PE_PGRS25	MYCTU01409	P71664_MYCTU	Rv1396c	_	BCG_GeneID
	MYCBP00222	A0A0H3M2T1_MYCBP	0	BCG_0250c	_	MYCTU00215	P96395_MYCTU	Rv0213c	_	BCG_GeneID
	MYCBP00212	A0A0H3M1L8_MYCBP	0	BCG_0240	_	MYCTU00205	I6X8R5	Rv0203	RV203_MYCTU	BCG_GeneID
	MYCBP01425	A0A0H3MCS9_MYCBP	0	BCG_1452	dfp	MYCTU01404	P9WNZ1	Rv1391	COABC_MYCTU	BCG_GeneID
	MYCBP00211	A0A0H3MA10_MYCBP	A0A0K2I079	BCG_0239c	mmpL11	MYCTU00204	P9WJT9	Rv0202c	MMPLB_MYCTU	BCG_GeneID
	MYCBP01422	A0A0H3MA76_MYCBP	0	BCG_1449	mihF	MYCTU01401	P71658_MYCTU	Rv1388	_	BCG_GeneID
	MYCBP00215	A0A0H3M2S6_MYCBP	A0A0Y1CHP9|A1KIH4|C1AN30|P0A5M7	BCG_0243c	mmpL3	MYCTU00208	P9WJV5	Rv0206c	MMPL3_MYCTU	BCG_GeneID
	MYCBP00208	A0A0H3M0X2_MYCBP	A0A0K2I2R9|A1KPR5	BCG_0236	_	MYCTU00201	O53650_MYCTU	Rv0199	_	BCG_GeneID
	A1KIH9	A1KIH9	A0A0K2HTT1|A1KHF6|C1AM09	BCG_1451	rpoZ	MYCTU01403	P9WGY5	Rv1390	RPOZ_MYCTU	BCG_GeneID
	MYCBP00207	A0A0H3M1L3_MYCBP	0	BCG_0235c	_	MYCTU00200	I6X8R2_MYCTU	Rv0198c	_	BCG_GeneID
	MYCBP00210	A0A0H3M2S1_MYCBP	0	BCG_0238c	_	MYCTU00203	O53652_MYCTU	Rv0201c	_	BCG_GeneID
	MYCBP01420	A0A0H3M4P3_MYCBP	0	BCG_1447	PE15	MYCTU01399	P9WIH1	Rv1386	PE15_MYCTU	BCG_GeneID
	MYCBP00206	A0A0H3MA06_MYCBP	0	BCG_0234	_	MYCTU00199	L0T2Z1_MYCTU	Rv0197	_	BCG_GeneID
	MYCBP01432	A0A0H3M4Q1_MYCBP	A0A0H3M5D2|A0A0K2HVS4	BCG_1459c	_	MYCTU01411	P9WLZ1	Rv1398c	VPB10_MYCTU	BCG_GeneID
	MYCBP00205	A0A0H3M2R7_MYCBP	0	BCG_0233	_	MYCTU00198	P9WME1	Rv0196	Y196_MYCTU	BCG_GeneID
	MYCBP01417	A0A0H3M5W3_MYCBP	0	BCG_1444	carA	MYCTU01396	P9WPK5	Rv1383	CARA_MYCTU	BCG_GeneID
	MYCBP00204	A0A0H3M7G9_MYCBP	A0A0H3M8I5|A0A120IPE7|A0A120IPG0	BCG_0232	_	MYCTU00197	O53646_MYCTU	Rv0195	_	BCG_GeneID
	A1KIH4	A1KIH4	A0A0Y1C6P4|A1KJ01|C1ANK7|O52587	BCG_1446	pyrF	MYCTU01398	P9WIU3	Rv1385	PYRF_MYCTU	BCG_GeneID
	MYCBP00202	A0A0H3M0W8_MYCBP	0	BCG_0230c	_	MYCTU00195	O07437_MYCTU	Rv0193c	_	BCG_GeneID
	MYCBP01415	A0A0H3M3Q3_MYCBP	A0A0H3MCJ7|A0A0H3MA29	BCG_1442	pyrC	MYCTU01394	P9WHL3	Rv1381	PYRC_MYCTU	BCG_GeneID
	MYCBP00214	A0A0H3M7H8_MYCBP	0	BCG_0242	_	MYCTU00207	P9WFM5	Rv0205	Y205_MYCTU	BCG_GeneID
	MYCBP01416	A0A0H3MA74_MYCBP	0	BCG_1443	_	MYCTU01395	P71810_MYCTU	Rv1382	_	BCG_GeneID
	MYCBP00201	A0A0H3M1K8_MYCBP	0	BCG_0229	_	MYCTU00193	O07436	Rv0192	LDT4_MYCTU	BCG_GeneID
	A1KIG8	A1KIG8	A0A0H3MAB0|A0A0Y1B510	BCG_1440	pyrR	MYCTU01392	P9WHK3	Rv1379	PYRR_MYCTU	BCG_GeneID
	MYCBP00200	A0A0H3MA02_MYCBP	0	BCG_0228	_	MYCTU00192	P9WJX7	Rv0191	Y191_MYCTU	BCG_GeneID
	A1KIG9	A1KIG9	A0A0G2Q9K1|A0A0H4G129	BCG_1441	pyrB	MYCTU01393	P9WIT7	Rv1380	PYRB_MYCTU	BCG_GeneID
	MYCBP00199	A0A0H3M2R5_MYCBP	A0A109S8R2|A1KLK6	BCG_0227	_	MYCTU00191	O07434	Rv0190	RICR_MYCTU	BCG_GeneID
	MYCBP01412	A0A0H3M4N8_MYCBP	0	BCG_1439c	_	MYCTU01391	P71806_MYCTU	Rv1378c	_	BCG_GeneID
	MYCBP00198	A0A0H3M7G4_MYCBP	A0A0H3MII7|A0A0K2I2T3	BCG_0226c	ilvD	MYCTU00190	P9WKJ5	Rv0189c	ILVD_MYCTU	BCG_GeneID
	MYCBP01411	A0A0H3MCR5_MYCBP	0	BCG_1438c	_	MYCTU01390	P71805_MYCTU	Rv1377c	_	BCG_GeneID
	MYCBP00197	A0A0H3M0W2_MYCBP	0	BCG_0225	_	MYCTU00189	O07432_MYCTU	Rv0188	_	BCG_GeneID
	MYCBP01410	A0A0H3M5V8_MYCBP	A0A109SAD6	BCG_1437	_	MYCTU01389	P71804_MYCTU	Rv1376	_	BCG_GeneID
	MYCBP01409	A0A0H3MA72_MYCBP	0	BCG_1436	_	MYCTU01388	P9WF27	Rv1375	Y1375_MYCTU	BCG_GeneID
	MYCBP00196	A0A0H3M1K2_MYCBP	A0A0H3M956|A0A0K2HYS9	BCG_0224	_	MYCTU00188	O07431_MYCTU	Rv0187	_	BCG_GeneID
	MYCBP00195	A0A0H3M9Z7_MYCBP	0	BCG_0223	bglS	MYCTU00187	O07430_MYCTU	Rv0186	_	BCG_GeneID
	A1KIG2	A1KIG2	A0A0H3M8M8|G8FRW1|A0A109S8L8	BCG_1434	_	MYCTU01386	P9WGB9	Rv1373	GLST_MYCTU	BCG_GeneID
	MYCBP00194	A0A0H3M2R0_MYCBP	0	BCG_0222	_	MYCTU00186	O07429_MYCTU	Rv0185	_	BCG_GeneID
	MYCBP01408	A0A0H3M3P9_MYCBP	A0A0H3M8Z1|A0A109S9Y1	BCG_1435c	_	MYCTU01387	P71802_MYCTU	Rv1374c	_	BCG_GeneID
	MYCBP01421	A0A0H3M3Q8_MYCBP	A0A0H3MEN6|A0A0K2HY07	BCG_1448	PPE20	MYCTU01400	P9WI23	Rv1387	PPE20_MYCTU	BCG_GeneID
	MYCBP00192	A0A0H3M0V8_MYCBP	0	BCG_0220	_	MYCTU00184	O07427	Rv0183	MGLL_MYCTU	BCG_GeneID
	MYCBP00191	A0A0H3M1J7_MYCBP	A0A0H3MB94|A0A0K2HWE8	BCG_0219c	sigG	MYCTU00183	P9WGG5	Rv0182c	SIGG_MYCTU	BCG_GeneID
	MYCBP01423	A0A0H3M5W6_MYCBP	A0A0H3MAV3|A0A0K2I0V3	BCG_1450	gmk	MYCTU01402	P9WKE9	Rv1389	KGUA_MYCTU	BCG_GeneID
	MYCBP00190	A0A0H3M9Z2_MYCBP	0	BCG_0218c	_	MYCTU00182	P9WI85	Rv0181c	Y181_MYCTU	BCG_GeneID
	A1KF14	A1KF14	A0A0K2I1F6|A1KPE3	BCG_0231	_	MYCTU00196	O53645	Rv0194	MDREP_MYCTU	BCG_GeneID
	MYCBP00189	A0A0H3M2Q5_MYCBP	0	BCG_0217c	_	MYCTU00181	O07424_MYCTU	Rv0180c	_	BCG_GeneID
	MYCBP01402	A0A0H3M3P5_MYCBP	0	BCG_1429c	_	MYCTU01382	MYCTU01382	Rv1367c	Q11037	BCG_GeneID
	MYCBP01400	A0A0H3MCQ6_MYCBP	A0A0H3MEQ5|A0A0K2I233|G7QZI1	BCG_1427c	_	MYCTU01380	P9WGE3	Rv1365c	RSFA_MYCTU	BCG_GeneID
	MYCBP00186	A0A0H3M1J3_MYCBP	0	BCG_0214	_	MYCTU00178	O07421_MYCTU	Rv0177	_	BCG_GeneID
	MYCBP00188	A0A0H3M7F4_MYCBP	A0A0H3M9V6|A0A0K2I1R6	BCG_0216c	lprO	MYCTU00180	O07423_MYCTU	Rv0179c	_	BCG_GeneID
	MYCBP01406	A0A0H3M4N4_MYCBP	A0A0H3M841|A0A109S940	BCG_1433	_	MYCTU01385	P9WPF1	Rv1372	PKS18_MYCTU	BCG_GeneID
	MYCBP01403	A0A0H3MA70_MYCBP	0	BCG_1430	lprF	MYCTU01383	P9WK47	Rv1368	LPRF_MYCTU	BCG_GeneID
	MYCBP00185	A0A0H3M9Y7_MYCBP	A0A0H3M5H6|A0A0K2HWU4	BCG_0213	_	MYCTU00177	O07420_MYCTU	Rv0176	_	BCG_GeneID
	MYCBP01405	A0A0H3MCR2_MYCBP	A0A0Y1BT47|A0A0H3M893|P0A601	BCG_1432	_	MYCTU01384	P71799_MYCTU	Rv1371	_	BCG_GeneID
	MYCBP00184	A0A0H3M2Q0_MYCBP	0	BCG_0212	_	MYCTU00176	O07419_MYCTU	Rv0175	_	BCG_GeneID
	MYCBP01399	A0A0H3M5V1_MYCBP	A0A0H3M9P8|A0A0K2HUI0	BCG_1426c	_	MYCTU01379	P9WLZ7	Rv1364c	Y1364_MYCTU	BCG_GeneID
	MYCBP00209	A0A0H3M7H4_MYCBP	0	BCG_0237	_	MYCTU00202	O53651_MYCTU	Rv0200	_	BCG_GeneID
	MYCBP00182	A0A0H3M0U8_MYCBP	0	BCG_0210	lprK	MYCTU00174	O07417_MYCTU	Rv0173	_	BCG_GeneID
	MYCBP01401	A0A0H3M4N0_MYCBP	0	BCG_1428	_	MYCTU01381	P9WLZ5	Rv1366	Y1366_MYCTU	BCG_GeneID
	MYCBP00193	A0A0H3M7F8_MYCBP	0	BCG_0221	_	MYCTU00185	O07428_MYCTU	Rv0184	_	BCG_GeneID
	MYCBP00181	A0A0H3M1I8_MYCBP	0	BCG_0209	mce1D	MYCTU00173	O07416_MYCTU	Rv0172	_	BCG_GeneID
	MYCBP00180	A0A0H3M9Y2_MYCBP	A0A0H3M1I5|A0A0Y1BZ60	BCG_0208	mce1C	MYCTU00172	O07415_MYCTU	Rv0171	_	BCG_GeneID
	MYCBP01397	A0A0H3M3P3_MYCBP	0	BCG_1424c	_	MYCTU01377	P9WM01	Rv1362c	Y1362_MYCTU	BCG_GeneID
	MYCBP00179	A0A0H3M2P5_MYCBP	0	BCG_0207	mce1B	MYCTU00171	O07414_MYCTU	Rv0170	_	BCG_GeneID
	MYCBP01398	A0A0H3MA68_MYCBP	0	BCG_1425c	_	MYCTU01378	P9WLZ9	Rv1363c	Y1363_MYCTU	BCG_GeneID
	MYCBP00177	A0A0H3M0U3_MYCBP	A0A109SA20|A1KNP2|P0A5Y9	BCG_0205	yrbE1B	MYCTU00169	L0T2Q9_MYCTU	Rv0168	_	BCG_GeneID
	MYCBP01395	A0A0H3MCP9_MYCBP	0	BCG_1422	_	MYCTU01375	P9WM03	Rv1360	Y1360_MYCTU	BCG_GeneID
	MYCBP00187	A0A0H3M0V2_MYCBP	A0A0H3MF64|A0A0K2I1X0	BCG_0215	_	MYCTU00179	O07422_MYCTU	Rv0178	_	BCG_GeneID
	MYCBP01392	A0A0H3M3N9_MYCBP	0	BCG_1419c	_	MYCTU01372	P9WM07	Rv1357c	Y1357_MYCTU	BCG_GeneID
	MYCBP00176	A0A0H3M1I3_MYCBP	0	BCG_0204	yrbE1A	MYCTU00168	O07412_MYCTU	Rv0167	_	BCG_GeneID
	MYCBP01393	A0A0H3MA66_MYCBP	0	BCG_1420	_	MYCTU01373	Q11028_MYCTU	Rv1358	_	BCG_GeneID
	MYCBP01396	A0A0H3M4M4_MYCBP	0	BCG_1423c	PPE19	MYCTU01376	P9WI25	Rv1361c	PPE19_MYCTU	BCG_GeneID
	MYCBP00183	A0A0H3M7F0_MYCBP	0	BCG_0211	mce1F	MYCTU00175	L0T2W6_MYCTU	Rv0174	_	BCG_GeneID
	MYCBP00171	A0A0H3M0T8_MYCBP	0	BCG_0199	_	MYCTU00164	O07408_MYCTU	Rv0163	_	BCG_GeneID
	MYCBP00175	A0A0H3M9X9_MYCBP	A0A0K2HRH9|A1KFB7|C1AJX2	BCG_0203	fadD5	MYCTU00167	O07411_MYCTU	Rv0166	_	BCG_GeneID
	MYCBP00178	A0A0H3M7E6_MYCBP	A0A0Y1CNS4	BCG_0206	mce1A	MYCTU00170	Q79FZ9_MYCTU	Rv0169	_	BCG_GeneID
	MYCBP00170	A0A0H3M1H6_MYCBP	0	BCG_0198c	adhE1	MYCTU00163	L7N6B3_MYCTU	Rv0162c	_	BCG_GeneID
	MYCBP00168	A0A0H3M2N5_MYCBP	A0A0H3M264|A0A0K2HSV9|P96264	BCG_0196c	PE4	MYCTU00161	L7N661_MYCTU	Rv0160c	_	BCG_GeneID
	MYCBP00167	A0A0H3M7D8_MYCBP	0	BCG_0195c	PE3	MYCTU00160	Q79G04	Rv0159c	PE03_MYCTU	BCG_GeneID
	MYCBP01388	A0A0H3MA64_MYCBP	0	BCG_1415c	_	MYCTU01368	P9WMD3	Rv1353c	Y1353_MYCTU	BCG_GeneID
	MYCBP00166	A0A0H3M0T4_MYCBP	0	BCG_0194	_	MYCTU00159	O53641_MYCTU	Rv0158	_	BCG_GeneID
	MYCBP01389	A0A0H3M5U1_MYCBP	0	BCG_1416c	_	MYCTU01369	P9WM13	Rv1354c	Y1354_MYCTU	BCG_GeneID
	MYCBP00165	A0A0H3M1H2_MYCBP	0	BCG_0193	pntB	MYCTU00157	P96834_MYCTU	Rv0157	_	BCG_GeneID
	MYCBP01386	A0A0H3M4L6_MYCBP	0	BCG_1413	_	MYCTU01366	P9WM17	Rv1351	Y1351_MYCTU	BCG_GeneID
	MYCBP00163	A0A0H3M2N0_MYCBP	0	BCG_0191	pntAa	MYCTU00155	P96832_MYCTU	Rv0155	_	BCG_GeneID
	MYCBP01387	A0A0H3M3N7_MYCBP	A0A0H3M7L4|A0A0K2HYU6	BCG_1414	_	MYCTU01367	P9WM15	Rv1352	Y1352_MYCTU	BCG_GeneID
	MYCBP01384	A0A0H3M5T5_MYCBP	0	BCG_1411	_	MYCTU01364	P9WQJ7	Rv1349	IRTB_MYCTU	BCG_GeneID
	MYCBP00169	A0A0H3M9X4_MYCBP	0	BCG_0197	_	MYCTU00162	O07406_MYCTU	Rv0161	_	BCG_GeneID
	MYCBP00162	A0A0H3M7D5_MYCBP	0	BCG_0190c	fadE2	MYCTU00154	P96831_MYCTU	Rv0154c	_	BCG_GeneID
	MYCBP01385	A0A0H3MCN7_MYCBP	0	BCG_1412	fabG2	MYCTU01365	P9WGR9	Rv1350	Y1350_MYCTU	BCG_GeneID
	MYCBP00160	A0A0H3M1G6_MYCBP	0	BCG_0188c	PE2	MYCTU00152	Q79G05_MYCTU	Rv0152c	_	BCG_GeneID
	MYCBP01390	A0A0H3MCP4_MYCBP	A0A0K2HZR2|A1KMU5	BCG_1417c	moeY	MYCTU01370	P9WM11	Rv1355c	Y1355_MYCTU	BCG_GeneID
	MYCBP00158	A0A0H3M2M8_MYCBP	0	BCG_0186c	_	MYCTU00150	P96827_MYCTU	Rv0150c	_	BCG_GeneID
	MYCBP01394	A0A0H3M5U5_MYCBP	0	BCG_1421	_	MYCTU01374	P9WM05	Rv1359	Y1359_MYCTU	BCG_GeneID
	MYCBP00161	A0A0H3M0T0_MYCBP	0	BCG_0189c	ptbB	MYCTU00153	I6WXK4_MYCTU	Rv0153c	_	BCG_GeneID
	MYCBP00157	A0A0H3M7D2_MYCBP	0	BCG_0185	_	MYCTU00149	P96826_MYCTU	Rv0149	_	BCG_GeneID
	MYCBP01381	A0A0H3M4L1_MYCBP	0	BCG_1408	fadE14	MYCTU01361	P9WQF9	Rv1346	MBTN_MYCTU	BCG_GeneID
	MYCBP00156	A0A0H3M0S5_MYCBP	0	BCG_0184	_	MYCTU00148	P96825	Rv0148	Y0148_MYCTU	BCG_GeneID
	MYCBP01382	A0A0H3M3N4_MYCBP	0	BCG_1409c	_	MYCTU01362	P9WK15	Rv1347c	MBTK_MYCTU	BCG_GeneID
	MYCBP00155	A0A0H3M1F9_MYCBP	A0A0H3M962|A0A0K2I1K8	BCG_0183	_	MYCTU00147	P96824_MYCTU	Rv0147	_	BCG_GeneID
	A1KEW6	A1KEW6	A1KMX5|A0A109S9G3	BCG_0182	_	MYCTU00146	P9WFJ3	Rv0146	Y146_MYCTU	BCG_GeneID
	MYCBP01391	A0A0H3M4M0_MYCBP	0	BCG_1418c	_	MYCTU01371	P9WM09	Rv1356c	Y1356_MYCTU	BCG_GeneID
	MYCBP01378	A0A0H3MA51_MYCBP	0	BCG_1405c	lprD	MYCTU01358	P9WK51	Rv1343c	LPRD_MYCTU	BCG_GeneID
	MYCBP01383	A0A0H3MA56_MYCBP	0	BCG_1410	_	MYCTU01363	P9WQJ9	Rv1348	IRTA_MYCTU	BCG_GeneID
	MYCBP00152	A0A0H3M9V9_MYCBP	A0A0K2I0E3|A1KNE4	BCG_0180	_	MYCTU00144	P96821_MYCTU	Rv0144	_	BCG_GeneID
	MYCBP01380	A0A0H3MCN2_MYCBP	0	BCG_1407	fadD33	MYCTU01360	P9WQ41	Rv1345	MBTM_MYCTU	BCG_GeneID
	MYCBP00151	A0A0H3M2M2_MYCBP	0	BCG_0179c	_	MYCTU00143	P96820_MYCTU	Rv0143c	_	BCG_GeneID
	MYCBP00159	A0A0H3M9W4_MYCBP	0	BCG_0187c	PE1	MYCTU00151	Q79G06_MYCTU	Rv0151c	_	BCG_GeneID
	MYCBP00150	A0A0H3M7D0_MYCBP	A0A109S963|A0A0H3M9R7	BCG_0178	_	MYCTU00142	P96819_MYCTU	Rv0142	_	BCG_GeneID
	MYCBP00148	A0A0H3M1F5_MYCBP	A0A0H3M5Q6|A0A0K2HW98|P68434	BCG_0176	_	MYCTU00140	P96817_MYCTU	Rv0140	_	BCG_GeneID
	MYCBP00147	A0A0H3M9V5_MYCBP	A0A0H3M1H2|A0A0Y1BEH2	BCG_0175	_	MYCTU00139	P96816_MYCTU	Rv0139	_	BCG_GeneID
	MYCBP01376	A0A0H3M4K7_MYCBP	A0A0H3MF23|A0A120IQJ5	BCG_1403	_	MYCTU01356	P9WMR7	Rv1341	NTPA_MYCTU	BCG_GeneID
	MYCBP01377	A0A0H3M3N1_MYCBP	A0A0H3M4P5|A0A0Y1C2C9	BCG_1404c	_	MYCTU01357	P9WM19	Rv1342c	Y1342_MYCTU	BCG_GeneID
	MYCBP00146	A0A0H3M2L6_MYCBP	0	BCG_0174	_	MYCTU00138	P96815_MYCTU	Rv0138	_	BCG_GeneID
	A1KID0	A1KID0	A0A0H3M8I9|A0A0Y1CZ68	BCG_1402	rphA	MYCTU01355	P9WGZ7	Rv1340	RNPH_MYCTU	BCG_GeneID
	A1KEV7	A1KEV7	A0A120IQS9|A0A0H3MBZ3	BCG_0173c	msrA	MYCTU00137	P9WJM5	Rv0137c	MSRA_MYCTU	BCG_GeneID
	A1KIC8	A1KIC8	A0A0H3M9V0|A0A0K2HR69	BCG_1400	murI	MYCTU01353	P9WPW9	Rv1338	MURI_MYCTU	BCG_GeneID
	MYCBP01371	A0A0H3MA46_MYCBP	A0A0H3M1X0|A0A0K2HSE3	BCG_1398	cysM	MYCTU01351	P9WP53	Rv1336	CYSM_MYCTU	BCG_GeneID
	MYCBP00144	A0A0H3M7C6_MYCBP	A0A0H3M1N1|A0A0Y1B865	BCG_0172	cyp138	MYCTU00136	P9WPM3	Rv0136	CP138_MYCTU	BCG_GeneID
	MYCBP00143	A0A0H3M0R6_MYCBP	0	BCG_0171c	_	MYCTU00135	P96812_MYCTU	Rv0135c	_	BCG_GeneID
	MYCBP01372	A0A0H3M5S6_MYCBP	0	BCG_1399	_	MYCTU01352	P9WM21	Rv1337	Y1337_MYCTU	BCG_GeneID
	MYCBP00149	A0A0H3M0S1_MYCBP	0	BCG_0177c	_	MYCTU00141	P96818_MYCTU	Rv0141c	_	BCG_GeneID
	MYCBP00139	A0A0H3M1E9_MYCBP	0	BCG_0167	_	MYCTU00133	P96810_MYCTU	Rv0133	_	BCG_GeneID
	MYCBP00137	A0A0H3M2L2_MYCBP	A0A0H3M427|A0A0Y1C9H5	BCG_0165c	fadE1	MYCTU00131	P96808_MYCTU	Rv0131c	_	BCG_GeneID
	MYCBP01369	A0A0H3M4K2_MYCBP	0	BCG_1396	_	MYCTU01349	P9WHS1	Rv1334	MEC_MYCTU	BCG_GeneID
	MYCBP00136	A0A0H3M7C4_MYCBP	A0A0H3MA19|A0A0K2HRC2	BCG_0164	_	MYCTU00130	P9WNP3	Rv0130	ECH1_MYCTU	BCG_GeneID
	MYCBP00138	A0A0H3M9V0_MYCBP	0	BCG_0166c	fgd2	MYCTU00132	P96809	Rv0132c	FHMAD_MYCTU	BCG_GeneID
	MYCBP00134	A0A0H3M1E3_MYCBP	0	BCG_0162	_	MYCTU00128	P96805_MYCTU	Rv0128	_	BCG_GeneID
	MYCBP01370	A0A0H3M3M8_MYCBP	0	BCG_1397	_	MYCTU01350	P9WP33	Rv1335	CYSO_MYCTU	BCG_GeneID
	A1KEU8	A1KEU8	A0A0H3MF54|A0A109SAX1	BCG_0161	mak	MYCTU00127	O07177	Rv0127	MAK1_MYCTU	BCG_GeneID
	MYCBP00132	A0A0H3M9U6_MYCBP	0	BCG_0160	treS	MYCTU00126	P9WQ19	Rv0126	TRES_MYCTU	BCG_GeneID
	MYCBP01368	A0A0H3MCM3_MYCBP	0	BCG_1395	_	MYCTU01348	P9WM23	Rv1333	Y1333_MYCTU	BCG_GeneID
	MYCBP00130	A0A0H3M7C1_MYCBP	0	BCG_0158	PE_PGRS2	MYCTU00124	Q79G08_MYCTU	Rv0124	_	BCG_GeneID
	MYCBP01365	A0A0H3MA43_MYCBP	0	BCG_1392c	_	MYCTU01345	P9WJI9	Rv1330c	PNCB1_MYCTU	BCG_GeneID
	MYCBP00135	A0A0H3M0R3_MYCBP	0	BCG_0163c	fbpC	MYCTU00129	P9WQN9	Rv0129c	A85C_MYCTU	BCG_GeneID
	MYCBP01363	A0A0H3M4J8_MYCBP	0	BCG_1390	glgP	MYCTU01343	P9WMW1	Rv1328	PHSG_MYCTU	BCG_GeneID
	MYCBP00129	A0A0H3M0R1_MYCBP	0	BCG_0157	_	MYCTU00123	O07173_MYCTU	Rv0123	_	BCG_GeneID
	MYCBP00128	A0A0H3M1E0_MYCBP	0	BCG_0156	_	MYCTU00122	O07172_MYCTU	Rv0122	_	BCG_GeneID
	MYCBP01364	A0A0H3M3M4_MYCBP	A0A0H3M9G4|A0A0K2I2S6	BCG_1391c	dinG	MYCTU01344	P9WMR5	Rv1329c	DING_MYCTU	BCG_GeneID
	MYCBP00164	A0A0H3M9W8_MYCBP	0	BCG_0192	pntAb	MYCTU00156	P96833_MYCTU	Rv0156	_	BCG_GeneID
	A1KIC1	A1KIC1	A1KMB5|C1AFN6|A0A109S912	BCG_1393	clpS	MYCTU01346	P9WPC1	Rv1331	CLPS_MYCTU	BCG_GeneID
	MYCBP00127	A0A0H3M9U3_MYCBP	A0A0H3MJA4|A0A0K2I2J4	BCG_0155c	_	MYCTU00121	O07171_MYCTU	Rv0121c	_	BCG_GeneID
	A1KIB6	A1KIB6	A0A120IPU7|A0A0H3MD91	BCG_1388c	glgB	MYCTU01341	P9WN45	Rv1326c	GLGB_MYCTU	BCG_GeneID
	MYCBP00126	A0A0H3M2K3_MYCBP	A0A0H3MGS5|A0A109S9F0	BCG_0154c	fusA2b	MYCTU00120	P9WNM9	Rv0120c	EFGL_MYCTU	BCG_GeneID
	MYCBP01362	A0A0H3MCL7_MYCBP	0	BCG_1389c	glgE	MYCTU01342	P9WQ17	Rv1327c	GLGE_MYCTU	BCG_GeneID
	MYCBP00125	A0A0H3M7B7_MYCBP	0	BCG_0153	fadD7	MYCTU00119	O07169_MYCTU	Rv0119	_	BCG_GeneID
	MYCBP01359	A0A0H3MA37_MYCBP	0	BCG_1386	_	MYCTU01339	P9WG61	Rv1324	Y1324_MYCTU	BCG_GeneID
	MYCBP00124	A0A0H3M0Q5_MYCBP	0	BCG_0152c	oxcA	MYCTU00118	O53639_MYCTU	Rv0118c	_	BCG_GeneID
	MYCBP01360	A0A0H3M5R8_MYCBP	0	BCG_1387c	PE_PGRS24	MYCTU01340	P9WIF7	Rv1325c	PG24_MYCTU	BCG_GeneID
	MYCBP00122	A0A0H3M9T9_MYCBP	0	BCG_0150c	_	MYCTU00116	O53638	Rv0116c	LDT1_MYCTU	BCG_GeneID
	MYCBP01367	A0A0H3M5S2_MYCBP	0	BCG_1394	_	MYCTU01347	P9WM25	Rv1332	Y1332_MYCTU	BCG_GeneID
	MYCBP00121	A0A0H3M2J9_MYCBP	0	BCG_0149	_	MYCTU00115	O53637_MYCTU	Rv0115	_	BCG_GeneID
	MYCBP00120	A0A0H3M7B2_MYCBP	0	BCG_0147	_	MYCTU00114	P9WMV3	Rv0114	GMHBA_MYCTU	BCG_GeneID
	MYCBP01358	A0A0H3M3M2_MYCBP	0	BCG_1385	fadA4	MYCTU01338	P9WG69	Rv1323	FADA4_MYCTU	BCG_GeneID
	A1KET4	A1KET4	A0A0H3M4J8|A0A0K2HV15	BCG_0146	gmhA	MYCTU00113	P9WGG1	Rv0113	GMHA_MYCTU	BCG_GeneID
	MYCBP01354	A0A0H3MA33_MYCBP	A0A0Y1CD48	BCG_1381c	_	MYCTU01334	P9WQ29	Rv1320c	Y1320_MYCTU	BCG_GeneID
	MYCBP00118	A0A0H3M0Q0_MYCBP	0	BCG_0145	gca	MYCTU00112	O53634_MYCTU	Rv0112	_	BCG_GeneID
	MYCBP01355	A0A0H3M5R4_MYCBP	0	BCG_1382	nucS	MYCTU01335	P9WIY5	Rv1321	NUCS_MYCTU	BCG_GeneID
	MYCBP00117	A0A0H3M1D0_MYCBP	0	BCG_0144	_	MYCTU00111	O53633_MYCTU	Rv0111	_	BCG_GeneID
	MYCBP01352	A0A0H3M4I9_MYCBP	0	BCG_1379c	_	MYCTU01332	P9WQ33	Rv1318c	Y1318_MYCTU	BCG_GeneID
	MYCBP01353	A0A0H3M3L8_MYCBP	A0A0H3MAX3|A0A0K2HVV6	BCG_1380c	_	MYCTU01333	P9WQ31	Rv1319c	Y1319_MYCTU	BCG_GeneID
	MYCBP00115	A0A0H3M2J4_MYCBP	0	BCG_0142	PE_PGRS1	MYCTU00109	L0T2H7_MYCTU	Rv0109	_	BCG_GeneID
	MYCBP01350	A0A0H3M5R1_MYCBP	A0A0H3M8W5|A0A0K2HTC4	BCG_1377c	ogt	MYCTU01330	P9WJW5	Rv1316c	OGT_MYCTU	BCG_GeneID
	MYCBP00123	A0A0H3M1D5_MYCBP	A0A0H3M7A7|A0A109S5V4|A0A0H3M0N6|A0A109S5U3|A0A120IN46	BCG_0151	oxyS	MYCTU00117	L7N677_MYCTU	Rv0117	_	BCG_GeneID
	MYCBP01351	A0A0H3MCK3_MYCBP	0	BCG_1378c	alkA	MYCTU01331	P9WJW3	Rv1317c	ALKA_MYCTU	BCG_GeneID
	MYCBP00116	A0A0H3M9T3_MYCBP	0	BCG_0143	_	MYCTU00110	O53632_MYCTU	Rv0110	_	BCG_GeneID
	MYCBP00114	A0A0H3M7A8_MYCBP	0	BCG_0141c	_	MYCTU00108	O53630_MYCTU	Rv0108c	_	BCG_GeneID
	MYCBP00112	A0A0H3M1C7_MYCBP	0	BCG_0139	_	MYCTU00106	P9WPI5	Rv0106	Y106_MYCTU	BCG_GeneID
	MYCBP00111	A0A0H3M9S9_MYCBP	0	BCG_0138c	rpmB1	MYCTU00105	P9WHB1	Rv0105c	RL28A_MYCTU	BCG_GeneID
	MYCBP01349	A0A0H3MA26_MYCBP	0	BCG_1376	murA	MYCTU01329	P9WJM1	Rv1315	MURA_MYCTU	BCG_GeneID
	MYCBP03802	A0A0H3MA29_MYCBP	0	BCG_3860	_	MYCTU03828	P9WKH7	Rv3798	TS57_MYCTU	BCG_GeneID
	MYCBP00110	A0A0H3M2J0_MYCBP	0	BCG_0137	_	MYCTU00104	P9WM61	Rv0104	Y104_MYCTU	BCG_GeneID
	MYCBP00131	A0A0H3M2K8_MYCBP	A0A0H3MDM9|A0A0K2I0I4	BCG_0159	pepA	MYCTU00125	O07175_MYCTU	Rv0125	_	BCG_GeneID
	MYCBP01348	A0A0H3M3L3_MYCBP	A0A0H3MAE7|A0A120IQS1	BCG_1375c	_	MYCTU01328	P9WP99	Rv1314c	PDUO_MYCTU	BCG_GeneID
	MYCBP00108	A0A0H3M0P2_MYCBP	0	BCG_0135	_	MYCTU00102	P9WM63	Rv0102	Y102_MYCTU	BCG_GeneID
	MYCBP01356	A0A0H3MCL1_MYCBP	0	BCG_1383	_	MYCTU01336	P9WM27	Rv1322	Y1322_MYCTU	BCG_GeneID
	MYCBP00109	A0A0H3M7A7_MYCBP	0	BCG_0136c	ctpB	MYCTU00103	P9WPT9	Rv0103c	CTPB_MYCTU	BCG_GeneID
	A1KI97	A1KI97	A0A0H3MCN7|A0A0K2HUV9	BCG_1369	atpG	MYCTU01324	P9WPU9	Rv1309	ATPG_MYCTU	BCG_GeneID
	MYCBP01345	A0A0H3M5Q8_MYCBP	A1KKJ8|C1AQ71|A0A0Y1CWB5	BCG_1372	_	MYCTU01327	P9WM29	Rv1312	Y1312_MYCTU	BCG_GeneID
	MYCBP00106	A0A0H3M9S4_MYCBP	0	BCG_0133	_	MYCTU00100	P9WM65	Rv0100	Y100_MYCTU	BCG_GeneID
	A1KI98	A1KI98	A0A0H3MH52|A0A109S9S2	BCG_1370	atpD	MYCTU01325	P9WPU5	Rv1310	ATPB_MYCTU	BCG_GeneID
	MYCBP00105	A0A0H3M2I5_MYCBP	0	BCG_0132	fadD10	MYCTU00099	P9WQ55	Rv0099	FAD10_MYCTU	BCG_GeneID
	A1KI95	A1KI95	A0A109S9F8|A1KMY1|C1AGA2|P65278	BCG_1367	atpH	MYCTU01322	P9WPV3	Rv1307	ATPFD_MYCTU	BCG_GeneID
	MYCBP00104	A0A0H3M7A2_MYCBP	0	BCG_0131	_	MYCTU00098	P9WM67	Rv0098	Y098_MYCTU	BCG_GeneID
	A1KI96	A1KI96	A0A0K2HS87|A1KG10|C1AKL3	BCG_1368	atpA	MYCTU01323	P9WPU7	Rv1308	ATPA_MYCTU	BCG_GeneID
	A1KI93	A1KI93	A0A0G2Q9I7|A0A0H4FW76|C1AH01	BCG_1365	atpE	MYCTU01320	P9WPS1	Rv1305	ATPL_MYCTU	BCG_GeneID
	MYCBP00102	A0A0H3M1B6_MYCBP	A0A0H3M0P5|A0A0K2HQZ6	BCG_0129	PPE1	MYCTU00096	P9WI49	Rv0096	PPE01_MYCTU	BCG_GeneID
	A1KI94	A1KI94	A0A120IQ36|A1KMY9|C1AGB0|P94929|P9WKK9	BCG_1366	atpF	MYCTU01321	P9WPV5	Rv1306	ATPF_MYCTU	BCG_GeneID
	MYCBP01337	A0A0H3MA21_MYCBP	0	BCG_1364	atpB	MYCTU01319	P9WPV7	Rv1304	ATP6_MYCTU	BCG_GeneID
	MYCBP00103	A0A0H3M0N8_MYCBP	A0A0K2HZ20|A1KM56|C1AFH7	BCG_0130	_	MYCTU00097	P9WG83	Rv0097	Y097_MYCTU	BCG_GeneID
	MYCBP00100	A0A0H3M2H8_MYCBP	A0A0H3MC96|A0A0K2I2S4	BCG_0127c	_	MYCTU03491	Q50655_MYCTU	Rv3467	_	BCG_GeneID
	MYCBP01598	A0A0H3M556_MYCBP	0	BCG_1625c	_	MYCTU03491	Q50655_MYCTU	Rv3467	_	BCG_GeneID
	MYCBP03473	A0A0H3M969_MYCBP	A0A0H3MG99|A0A0K2I030	BCG_3532	_	MYCTU03491	Q50655_MYCTU	Rv3467	_	BCG_GeneID
	MYCBP01336	A0A0H3M3L0_MYCBP	0	BCG_1363	_	MYCTU01318	P9WM31	Rv1303	Y1303_MYCTU	BCG_GeneID
	MYCBP00099	A0A0H3M7A1_MYCBP	0	BCG_0126c	_	MYCTU00094	P9WM69	Rv0093c	Y093_MYCTU	BCG_GeneID
	MYCBP00098	A0A0H3M0N6_MYCBP	0	BCG_0125	ctpA	MYCTU00093	P9WPU1	Rv0092	CTPA_MYCTU	BCG_GeneID
	MYCBP01335	A0A0H3M4I2_MYCBP	0	BCG_1362	rfe	MYCTU01317	P9WMW5	Rv1302	WECA_MYCTU	BCG_GeneID
	A1KI87	A1KI87	A0A0H3M6T9|A0A0K2HXJ9	BCG_1359	prfA	MYCTU01314	P9WHG3	Rv1299	RF1_MYCTU	BCG_GeneID
	MYCBP00095	A0A0H3M2H4_MYCBP	A0A0H3MBF2|A0A0K2HTN2	BCG_0122	_	MYCTU00090	P9WK03	Rv0089	Y089_MYCTU	BCG_GeneID
	MYCBP00107	A0A0H3M1C1_MYCBP	A0A0H3M3E4	BCG_0134	nrp	MYCTU00101	Q10896_MYCTU	Rv0101	_	BCG_GeneID
	MYCBP01330	A0A0H3MA15_MYCBP	A0A0H3M7C6|A0A0K2HR05	BCG_1357	rho	MYCTU01312	P9WHF3	Rv1297	RHO_MYCTU	BCG_GeneID
	MYCBP00097	A0A0H3M1B0_MYCBP	0	BCG_0124	mtn	MYCTU00092	P9WJM3	Rv0091	MTNN_MYCTU	BCG_GeneID
	MYCBP00094	A0A0H3M796_MYCBP	0	BCG_0121	_	MYCTU00089	P9WM73	Rv0088	Y088_MYCTU	BCG_GeneID
	A1KI86	A1KI86	A0A0H3M5Y6|A0A0K2HWN5|P0A5Q3	BCG_1358	rpmE	MYCTU01313	P9WHA1	Rv1298	RL31_MYCTU	BCG_GeneID
	MYCBP00093	A0A0H3M0N3_MYCBP	A0A0H3M7Y8|A0A0Y1C361	BCG_0120	hycE	MYCTU00088	Q10884_MYCTU	Rv0087	_	BCG_GeneID
	MYCBP01328	A0A0H3M4H7_MYCBP	0	BCG_1355	thrC	MYCTU01310	P9WG59	Rv1295	THRC_MYCTU	BCG_GeneID
	MYCBP01329	A0A0H3M3K6_MYCBP	A0A0H3M389|A0A0K2HTD7	BCG_1356	thrB	MYCTU01311	P9WKE7	Rv1296	KHSE_MYCTU	BCG_GeneID
	MYCBP00090	A0A0H3M2G9_MYCBP	A0A0H3MF62|A0A0Y1CKK4	BCG_0117	hycD	MYCTU00085	Q10881_MYCTU	Rv0084	_	BCG_GeneID
	MYCBP01326	A0A0H3M5P9_MYCBP	0	BCG_1353	lysA	MYCTU01308	P9WIU7	Rv1293	DCDA_MYCTU	BCG_GeneID
	MYCBP00096	A0A0H3M9R6_MYCBP	0	BCG_0123	_	MYCTU00091	P9WM71	Rv0090	Y090_MYCTU	BCG_GeneID
	MYCBP01327	A0A0H3MCI8_MYCBP	0	BCG_1354	thrA	MYCTU01309	P9WPX1	Rv1294	DHOM_MYCTU	BCG_GeneID
	MYCBP00092	A0A0H3M1A3_MYCBP	0	BCG_0119	hycQ	MYCTU00087	Q10883_MYCTU	Rv0086	_	BCG_GeneID
	A1KI80	A1KI80	A0A0H3MJ54|A0A0K2I394	BCG_1352	argS	MYCTU01307	P9WFW5	Rv1292	SYR_MYCTU	BCG_GeneID
	MYCBP00089	A0A0H3M793_MYCBP	0	BCG_0116	_	MYCTU00084	P9WIW3	Rv0083	Y051_MYCTU	BCG_GeneID
	MYCBP00086	A0A0H3M9Q8_MYCBP	A0A0H3MAG8|A0A120IPZ2	BCG_0113	_	MYCTU00081	P9WMA5	Rv0080	Y0080_MYCTU	BCG_GeneID
	A1KI99	A1KI99	A0A0K2HYI1|A1KLN4|C1AF05	BCG_1371	atpC	MYCTU01326	P9WPV1	Rv1311	ATPE_MYCTU	BCG_GeneID
	MYCBP00081	A0A0H3M9Q4_MYCBP	0	BCG_0108c	_	MYCTU00077	O53622_MYCTU	Rv0077c	_	BCG_GeneID
	MYCBP01334	A0A0H3MCJ2_MYCBP	A0A0H3MBP6|A0A0K2HX17	BCG_1361	_	MYCTU01316	P9WGC9	Rv1301	TSAC_MYCTU	BCG_GeneID
	MYCBP01322	A0A0H3M4H3_MYCBP	0	BCG_1349c	_	MYCTU01304	P9WM35	Rv1290c	Y1290_MYCTU	BCG_GeneID
	MYCBP01374	A0A0H3MCM7_MYCBP	0	BCG_1401	_	MYCTU01354	P9WGC1	Rv1339	Y1339_MYCTU	BCG_GeneID
	MYCBP00091	A0A0H3M9R3_MYCBP	0	BCG_0118	hycP	MYCTU00086	P9WM75	Rv0085	Y085_MYCTU	BCG_GeneID
	MYCBP01320	A0A0H3M5P6_MYCBP	A0A0Y1C8J4	BCG_1347	_	MYCTU01302	P9WM39	Rv1288	Y1288_MYCTU	BCG_GeneID
	MYCBP01324	A0A0H3MA11_MYCBP	0	BCG_1351c	_	MYCTU01306	P9WM33	Rv1291c	Y1291_MYCTU	BCG_GeneID
	MYCBP00078	A0A0H3M0M3_MYCBP	0	BCG_0105	_	MYCTU00074	O53619_MYCTU	Rv0074	_	BCG_GeneID
	MYCBP00077	A0A0H3M191_MYCBP	0	BCG_0104	_	MYCTU00073	P9WQK5	Rv0073	Y073_MYCTU	BCG_GeneID
	MYCBP01318	A0A0H3M3J7_MYCBP	0	BCG_1345	cysN	MYCTU01300	P9WNM5	Rv1286	CYSNC_MYCTU	BCG_GeneID
	MYCBP01314	A0A0H3M5P4_MYCBP	A0A0H3MDG6|A0A120INW7	BCG_1341c	oppC	MYCTU01296	P9WFZ9	Rv1282c	Y1282_MYCTU	BCG_GeneID
	MYCBP01315	A0A0H3MCI0_MYCBP	0	BCG_1342c	oppB	MYCTU01297	P9WFZ7	Rv1283c	Y1283_MYCTU	BCG_GeneID
	MYCBP00079	A0A0H3M786_MYCBP	0	BCG_0106	_	MYCTU00075	O53620_MYCTU	Rv0075	_	BCG_GeneID
	MYCBP00076	A0A0H3M9Q2_MYCBP	0	BCG_0103	_	MYCTU00072	P9WG17	Rv0072	Y072_MYCTU	BCG_GeneID
	MYCBP01312	A0A0H3M3J3_MYCBP	0	BCG_1339c	oppA	MYCTU01294	P9WGU5	Rv1280c	Y1280_MYCTU	BCG_GeneID
	MYCBP00073	A0A0H3M0L9_MYCBP	0	BCG_0100c	sdaA	MYCTU00069	P9WGT5	Rv0069c	SDHL_MYCTU	BCG_GeneID
	MYCBP01316	A0A0H3M4G8_MYCBP	A0A0H3MDK3|A0A0K2HZG6	BCG_1343	canA	MYCTU01298	P9WPJ7	Rv1284	MTCA1_MYCTU	BCG_GeneID
	MYCBP00075	A0A0H3M2F7_MYCBP	0	BCG_0102	_	MYCTU00071	O53616_MYCTU	Rv0071	_	BCG_GeneID
	MYCBP00072	A0A0H3M187_MYCBP	0	BCG_0099	_	MYCTU00068	O53613_MYCTU	Rv0068	_	BCG_GeneID
	MYCBP00082	A0A0H3M195_MYCBP	0	BCG_0109	_	MYCTU00078	O53623_MYCTU	Rv0078	_	BCG_GeneID
	MYCBP00071	A0A0H3M9P3_MYCBP	0	BCG_0098c	_	MYCTU00067	O53612_MYCTU	Rv0067c	_	BCG_GeneID
	MYCBP00080	A0A0H3M2G1_MYCBP	A0A0H3M194|A0A0K2HSJ5	BCG_0107c	_	MYCTU00076	O53621_MYCTU	Rv0076c	_	BCG_GeneID
	MYCBP00069	A0A0H3M778_MYCBP	A0A0H3MFY9|A0A109SBM4	BCG_0096	vapC	MYCTU00065	P9WFC1	Rv0065	VAPC1_MYCTU	BCG_GeneID
	MYCBP01321	A0A0H3MCI4_MYCBP	A0A0H3M6C0|A0A109S8M8	BCG_1348	_	MYCTU01303	P9WM37	Rv1289	Y1289_MYCTU	BCG_GeneID
	MYCBP00085	A0A0H3M2G5_MYCBP	0	BCG_0112	_	MYCTU00080	P9WMA9	Rv0079	DATIN_MYCTU	BCG_GeneID
	A1KEN2	A1KEN2	A0A0H3M8S9|A0A0K2I151|P9WJR9	BCG_0095	_	MYCTU00064	P9WFL5	Rv0064	Y064_MYCTU	BCG_GeneID
	MYCBP01313	A0A0H3MA00_MYCBP	0	BCG_1340c	oppD	MYCTU01295	P9WQJ5	Rv1281c	Y1281_MYCTU	BCG_GeneID
	MYCBP01319	A0A0H3MA07_MYCBP	0	BCG_1346	_	MYCTU01301	P9WME3	Rv1287	Y1287_MYCTU	BCG_GeneID
	MYCBP00066	A0A0H3M182_MYCBP	0	BCG_0094	_	MYCTU00063	O53608_MYCTU	Rv0063	_	BCG_GeneID
	MYCBP01308	A0A0H3M9Z4_MYCBP	0	BCG_1335c	_	MYCTU01290	P9WGF9	Rv1276c	Y1276_MYCTU	BCG_GeneID
	MYCBP01309	A0A0H3M5P0_MYCBP	0	BCG_1336	_	MYCTU01291	Q50699_MYCTU	Rv1277	_	BCG_GeneID
	MYCBP01311	A0A0H3M4G4_MYCBP	0	BCG_1338	_	MYCTU01293	P9WMV5	Rv1279	Y1279_MYCTU	BCG_GeneID
	MYCBP00063	A0A0H3M776_MYCBP	0	BCG_0091	_	MYCTU00060	O53605_MYCTU	Rv0060	_	BCG_GeneID
	MYCBP01310	A0A0H3MCH6_MYCBP	0	BCG_1337	_	MYCTU01292	P9WM41	Rv1278	Y1278_MYCTU	BCG_GeneID
	MYCBP00062	A0A0H3M0L1_MYCBP	A0A0H3M4F7|A0A0Y1CQZ2|A0A109S7I2	BCG_0090	_	MYCTU00059	O53604_MYCTU	Rv0059	_	BCG_GeneID
	MYCBP00065	A0A0H3M9N6_MYCBP	0	BCG_0093	celA1	MYCTU00062	Q79G13_MYCTU	Rv0062	_	BCG_GeneID
	MYCBP00060	A0A0H3M9N3_MYCBP	A0A0K2I0H9|A1KNE3|C1AGR4|G7QWW8	BCG_0088	_	MYCTU00057	P9WM77	Rv0057	Y057_MYCTU	BCG_GeneID
	MYCBP00061	A0A0H3M178_MYCBP	0	BCG_0089	dnaB	MYCTU00058	P9WMR3	Rv0058	DNAB_MYCTU	BCG_GeneID
	A1KEM4	A1KEM4	A0A0H3MC07|A0A0K2HXI1	BCG_0087	rplI	MYCTU00056	P9WH79	Rv0056	RL9_MYCTU	BCG_GeneID
	MYCBP01306	A0A0H3M4G0_MYCBP	0	BCG_1333	lprB	MYCTU01288	P9WK53	Rv1274	LPRB_MYCTU	BCG_GeneID
	MYCBP00087	A0A0H3M199_MYCBP	A0A0H3M2D0|A0A0K2HT64	BCG_0114	_	MYCTU00082	P9WMI7	Rv0081	Y0081_MYCTU	BCG_GeneID
	MYCBP00057	A0A0H3M2E5_MYCBP	0	BCG_0085	ssb	MYCTU00054	P9WGD5	Rv0054	SSB_MYCTU	BCG_GeneID
	MYCBP01307	A0A0H3M3I9_MYCBP	0	BCG_1334	lprC	MYCTU01289	O86337_MYCTU	Rv1275	_	BCG_GeneID
	MYCBP00055	A0A0H3M772_MYCBP	0	BCG_0083	_	MYCTU00052	I6Y6S3_MYCTU	Rv0052	_	BCG_GeneID
	MYCBP00070	A0A0H3M2F3_MYCBP	0	BCG_0097c	icd2	MYCTU00066	O53611_MYCTU	Rv0066c	_	BCG_GeneID
	MYCBP01302	A0A0H3M3I4_MYCBP	A0A0K2HVW6|A1KJ66|C1ANS2	BCG_1329c	lprA	MYCTU01284	P9WK55	Rv1270c	LPRA_MYCTU	BCG_GeneID
	MYCBP00054	A0A0H3M0K6_MYCBP	A0A0H3M1F4|A0A0Y1BMU1	BCG_0082	_	MYCTU00051	P71708_MYCTU	Rv0051	_	BCG_GeneID
	MYCBP01303	A0A0H3M9Z1_MYCBP	A0A109S6T7|A1KHB8|Q7U0X3	BCG_1330c	_	MYCTU01285	P9WM43	Rv1271c	Y1271_MYCTU	BCG_GeneID
	A1KEM1	A1KEM1	A0A0H3M737|A0A0K2HZ09	BCG_0084	rpsF	MYCTU00053	P9WH31	Rv0053	RS6_MYCTU	BCG_GeneID
	MYCBP01304	A0A0H3M5N5_MYCBP	0	BCG_1331c	_	MYCTU01286	P9WQJ3	Rv1272c	Y1272_MYCTU	BCG_GeneID
	A1KEM3	A1KEM3	A0A0H3MF83|A0A0K2I1Y9	BCG_0086	rpsR1	MYCTU00055	P9WH49	Rv0055	RS181_MYCTU	BCG_GeneID
	MYCBP01298	A0A0H3M9Y5_MYCBP	0	BCG_1325c	pknH	MYCTU01280	P9WI71	Rv1266c	PKNH_MYCTU	BCG_GeneID
	MYCBP00052	A0A0H3M9M8_MYCBP	0	BCG_0080	_	MYCTU00049	P9WM85	Rv0049	Y049_MYCTU	BCG_GeneID
	MYCBP01305	A0A0H3MCH2_MYCBP	0	BCG_1332c	_	MYCTU01287	P9WQJ1	Rv1273c	Y1273_MYCTU	BCG_GeneID
	MYCBP01299	A0A0H3M5N0_MYCBP	0	BCG_1326c	embR	MYCTU01281	P9WGJ9	Rv1267c	EMBR_MYCTU	BCG_GeneID
	MYCBP00051	A0A0H3M2E0_MYCBP	0	BCG_0079c	_	MYCTU00048	P9WM87	Rv0048c	Y048_MYCTU	BCG_GeneID
	MYCBP00049	A0A0H3M0K1_MYCBP	0	BCG_0077c	ino1	MYCTU00046	P9WKI1	Rv0046c	INO1_MYCTU	BCG_GeneID
	MYCBP00048	A0A0H3M168_MYCBP	A0A0H3M639|A0A109S810	BCG_0076c	_	MYCTU00045	I6XU97_MYCTU	Rv0045c	_	BCG_GeneID
	MYCBP00047	A0A0H3M9M2_MYCBP	A0A0K2HZ84|A1KM65|C1AFI6	BCG_0075c	_	MYCTU00044	P71701_MYCTU	Rv0044c	_	BCG_GeneID
	MYCBP00050	A0A0H3M768_MYCBP	0	BCG_0078c	_	MYCTU00047	P71704_MYCTU	Rv0047c	_	BCG_GeneID
	MYCBP00046	A0A0H3M2D6_MYCBP	0	BCG_0074c	_	MYCTU00043	P9WMG9	Rv0043c	Y043_MYCTU	BCG_GeneID
	MYCBP01300	A0A0H3MCF6_MYCBP	0	BCG_1327c	_	MYCTU01282	P9WM47	Rv1268c	Y1268_MYCTU	BCG_GeneID
	MYCBP00045	A0A0H3M764_MYCBP	0	BCG_0073c	_	MYCTU00042	P71699_MYCTU	Rv0042c	_	BCG_GeneID
	MYCBP01296	A0A0H3M4F1_MYCBP	A0A0H3M3C7|A0A109S663|A0A109S655	BCG_1323	_	MYCTU01278	P9WMU9	Rv1264	Y1264_MYCTU	BCG_GeneID
	MYCBP01294	A0A0H3M5M4_MYCBP	0	BCG_1321c	_	MYCTU01276	P9WML1	Rv1262c	YHI2_MYCTU	BCG_GeneID
	MYCBP00043	A0A0H3M0J7_MYCBP	0	BCG_0071c	mtc28	MYCTU00040	P9WIM9	Rv0040c	PR28_MYCTU	BCG_GeneID
	MYCBP00042	A0A0H3M162_MYCBP	A0A0H3MBV4	BCG_0070c	_	MYCTU00039	P9WM89	Rv0039c	Y039_MYCTU	BCG_GeneID
	MYCBP01301	A0A0H3M4F5_MYCBP	0	BCG_1328c	_	MYCTU01283	P9WM45	Rv1269c	Y1269_MYCTU	BCG_GeneID
	A1KEK9	A1KEK9	A0A0H3M5J3|A0A120IPA8	BCG_0072	leuS	MYCTU00041	P9WFV1	Rv0041	SYL_MYCTU	BCG_GeneID
	MYCBP01295	A0A0H3MCF2_MYCBP	0	BCG_1322	amiB2	MYCTU01277	P9WQ97	Rv1263	AMIB2_MYCTU	BCG_GeneID
	MYCBP00040	A0A0H3M9L9_MYCBP	0	BCG_0068c	_	MYCTU00037	P9WJY1	Rv0037c	Y037_MYCTU	BCG_GeneID
	MYCBP00039	A0A0H3M2D2_MYCBP	0	BCG_0067c	_	MYCTU00036	P9WM91	Rv0036c	Y036_MYCTU	BCG_GeneID
	MYCBP01291	A0A0H3M4E7_MYCBP	0	BCG_1318	_	MYCTU01274	P9WM51	Rv1260	Y1260_MYCTU	BCG_GeneID
	A1KEK6	A1KEK6	A0A0K2HVV9|A1KJB5|C1ANX1|P0A5U3	BCG_0069	_	MYCTU00038	P9WFK5	Rv0038	Y038_MYCTU	BCG_GeneID
	MYCBP00037	A0A0H3M0J3_MYCBP	A0A0H3M1J6|A0A0Y1C384	BCG_0065	_	MYCTU00034	P9WM93	Rv0034	Y034_MYCTU	BCG_GeneID
	MYCBP00038	A0A0H3M760_MYCBP	A1KNJ7|C1AGW8|A0A109S9Z0	BCG_0066	fadD34	MYCTU00035	L7N699_MYCTU	Rv0035	_	BCG_GeneID
	MYCBP00035	A0A0H3M9L4_MYCBP	A0A0H3M5K2|A0A0Y1CXI7	BCG_0063	bioF2	MYCTU00032	P9WQ85	Rv0032	BIOF2_MYCTU	BCG_GeneID
	MYCBP00033	A0A0H3M757_MYCBP	0	BCG_0061	_	MYCTU00030	P9WM95	Rv0030	Y030_MYCTU	BCG_GeneID
	MYCBP00036	A0A0H3M156_MYCBP	A0A0K2HSS7|A1KFK3	BCG_0064	acpA	MYCTU00033	I6WX95_MYCTU	Rv0033	_	BCG_GeneID
	MYCBP00032	A0A0H3M0I9_MYCBP	0	BCG_0060	_	MYCTU00029	P71599_MYCTU	Rv0029	_	BCG_GeneID
	MYCBP00030	A0A0H3M9K9_MYCBP	0	BCG_0058	_	MYCTU00027	P9WM99	Rv0027	Y027_MYCTU	BCG_GeneID
	MYCBP01293	A0A0H3M9Y0_MYCBP	0	BCG_1320c	_	MYCTU01275	P9WP13	Rv1261c	FQR61_MYCTU	BCG_GeneID
	MYCBP01289	A0A0H3M5L9_MYCBP	0	BCG_1316c	_	MYCTU01272	P9WJX9	Rv1258c	Y1258_MYCTU	BCG_GeneID
	MYCBP00029	A0A0H3M2C5_MYCBP	0	BCG_0057	_	MYCTU00026	P9WMB1	Rv0026	Y0026_MYCTU	BCG_GeneID
	MYCBP01297	A0A0H3M3I2_MYCBP	0	BCG_1324	_	MYCTU01279	P9WM49	Rv1265	Y1265_MYCTU	BCG_GeneID
	MYCBP00028	A0A0H3M754_MYCBP	0	BCG_0056	_	MYCTU00025	P9WMA1	Rv0025	Y025_MYCTU	BCG_GeneID
	MYCBP00026	A0A0H3M0I5_MYCBP	A0A0H3M2C2|A0A109S6L8	BCG_0054	_	MYCTU00024	P71594_MYCTU	Rv0024	_	BCG_GeneID
	MYCBP00025	A0A0H3M147_MYCBP	A0A0H3M2J8|A0A0K2HTB5	BCG_0053	_	MYCTU00023	P9WMI3	Rv0023	Y023_MYCTU	BCG_GeneID
	MYCBP01285	A0A0H3MCE1_MYCBP	0	BCG_1312c	lprE	MYCTU01266	P9WK49	Rv1252c	LPRE_MYCTU	BCG_GeneID
	MYCBP00053	A0A0H3M173_MYCBP	A0A0H3MBW0|A0A0K2HXI8	BCG_0081	ponA1	MYCTU00050	MYCTU00050	Rv0050	_	BCG_GeneID
	MYCBP00023	A0A0H3M2C3_MYCBP	0	BCG_0051c	_	MYCTU00021	P71591_MYCTU	Rv0021c	_	BCG_GeneID
	MYCBP00022	A0A0H3M751_MYCBP	A0A0H3M8R1|A0A0K2HYA6	BCG_0050c	TB39.8	MYCTU00020	P71590	Rv0020c	FHAA_MYCTU	BCG_GeneID
	MYCBP01286	A0A0H3M4E3_MYCBP	0	BCG_1313	deaD	MYCTU01267	P9WH05	Rv1253	DEAD_MYCTU	BCG_GeneID
	MYCBP00020	A1KEI6_MYCBP	0	BCG_0048c	pstP	MYCTU00018	P9WHW5	Rv0018c	PSTP_MYCTU	BCG_GeneID
	MYCBP00024	A0A0H3M9K5_MYCBP	0	BCG_0052c	whiB5	MYCTU00022	P71592	Rv0022c	WHB5A_MYCTU	BCG_GeneID
	MYCBP00016	A0A0H3M746_MYCBP	A0A0H3M4V4|A0A0Y1BPT8|A0A0Y1C8M2	BCG_0044c	pknB	MYCTU00014	P9WI81	Rv0014c	PKNB_MYCTU	BCG_GeneID
	MYCBP01283	A0A0H3M9X0_MYCBP	A0A0H3M445|A0A120INU3	BCG_1310	_	MYCTU01264	P9WG87	Rv1250	Y1250_MYCTU	BCG_GeneID
	MYCBP00013	A0A0G2Q9G2_MYCBP	0	BCG_0041c	crgA	MYCTU00011	P9WP57	Rv0011c	CRGA_MYCTU	BCG_GeneID
	MYCBP00019	A0A0H3M143_MYCBP	A0A0K2HS65|A1KFV6|C1AKG0	BCG_0047c	rodA	MYCTU00017	P9WN99	Rv0017c	FTSWL_MYCTU	BCG_GeneID
	MYCBP01287	A0A0H3M3H3_MYCBP	A0A0H3MF01|A0A0K2HXH1	BCG_1314	_	MYCTU01268	Q11064_MYCTU	Rv1254	_	BCG_GeneID
	MYCBP01282	A0A0H3M3H0_MYCBP	0	BCG_1309c	_	MYCTU01263	O50464_MYCTU	Rv1249c	_	BCG_GeneID
	MYCBP00018	A0A0H3M9K0_MYCBP	A0A0H3MAY5|A0A0Y1C080	BCG_0046c	pbpA	MYCTU00016	P9WKD1	Rv0016c	PBPA_MYCTU	BCG_GeneID
	MYCBP00021	A0A0H3M0I2_MYCBP	0	BCG_0049c	_	MYCTU00019	P9WJB5	Rv0019c	FHAB_MYCTU	BCG_GeneID
	MYCBP01284	A0A0H3M5L3_MYCBP	0	BCG_1311c	_	MYCTU01265	O50466_MYCTU	Rv1251c	_	BCG_GeneID
	A0A0G2Q9D6	A0A0G2Q9D6	A0A0K2I1H4|A1KPA9|C1AHN1|P15020	BCG_0035	gyrB_1	MYCTU00005	P9WG45	Rv0005	GYRB_MYCTU	BCG_GeneID
	MYCBP00012	A0A0G2Q9E0_MYCBP	0	BCG_0040c	_	MYCTU00010	P9WMA3	Rv0010c	Y010_MYCTU	BCG_GeneID
	MYCBP00014	A0A0G2Q9E2_MYCBP	0	BCG_0042	_	MYCTU00012	L0T243_MYCTU	Rv0012	_	BCG_GeneID
	MYCBP00010	A0A0G2Q9F9_MYCBP	0	BCG_0038c	cwsA	MYCTU00008	P9WJF3	Rv0008c	CWSA_MYCTU	BCG_GeneID
	MYCBP01280	A0A0H3M4D9_MYCBP	A0A0H3ME97|A0A0K2HWL6	BCG_1307c	_	MYCTU01261	O50462	Rv1247c	RELB_MYCTU	BCG_GeneID
	MYCBP00011	A0A0G2Q9G0_MYCBP	0	BCG_0039	ppiA_1	MYCTU00009	P9WHW3	Rv0009	PPIA_MYCTU	BCG_GeneID
	MYCBP00006	A0A0G2Q9F6_MYCBP	0	BCG_0034	_	MYCTU00004	P9WFL1	Rv0004	Y004_MYCTU	BCG_GeneID
	MYCBP00005	A0A0G2Q9F5_MYCBP	0	BCG_0033	recF_1	MYCTU00003	P9WHI9	Rv0003	RECF_MYCTU	BCG_GeneID
	MYCBP01278	A0A0H3M5K7_MYCBP	0	BCG_1305c	_	MYCTU01259	O50460_MYCTU	Rv1245c	_	BCG_GeneID
	MYCBP00004	A0A0G2Q9D4_MYCBP	0	BCG_0032	dnaN_1	MYCTU00002	P9WNU1	Rv0002	DPO3B_MYCTU	BCG_GeneID
	MYCBP01277	A0A0H3M9W5_MYCBP	A0A0H3M471|A0A0Y1CI52	BCG_1304	lpqZ	MYCTU01258	O50459_MYCTU	Rv1244	_	BCG_GeneID
	MYCBP01118	A0A0H3M366_MYCBP	0	BCG_1145	PE_PGRS21	MYCTU01098	Q79FT0_MYCTU	Rv1087	_	BCG_GeneID
	MYCBP01275	A0A0H3M4D6_MYCBP	0	BCG_1302	vapC	MYCTU01256	P9WF69	Rv1242	VPC33_MYCTU	BCG_GeneID
	MYCBP01120	A0A0H3M583_MYCBP	0	BCG_1147	PE9	MYCTU01100	Q79FS8	Rv1088	PE09_MYCTU	BCG_GeneID
	MYCBP01117	A0A0H3M405_MYCBP	A0A0H3MC77|A0A0K2HUC4	BCG_1144	_	MYCTU01097	P9WFF5	Rv1086	ZFPP_MYCTU	BCG_GeneID
	MYCBP01115	A0A0H3M580_MYCBP	A0A0H3M273|A0A0Y1CF82	BCG_1142	_	MYCTU01095	O53432_MYCTU	Rv1084	_	BCG_GeneID
	MYCBP01279	A0A0H3MCD7_MYCBP	0	BCG_1306c	_	MYCTU01260	O50461	Rv1246c	RELE_MYCTU	BCG_GeneID
	MYCBP01114	A0A0H3M9H3_MYCBP	0	BCG_1141	_	MYCTU01094	O53431_MYCTU	Rv1083	_	BCG_GeneID
	MYCBP01113	A0A0H3M362_MYCBP	0	BCG_1140	mca	MYCTU01093	P9WJN1	Rv1082	MCA_MYCTU	BCG_GeneID
	MYCBP01112	A0A0H3M3Z8_MYCBP	0	BCG_1139c	_	MYCTU01092	O53429_MYCTU	Rv1081c	_	BCG_GeneID
	MYCBP01110	A0A0H3MC17_MYCBP	0	BCG_1137	metB	MYCTU01090	P9WGB7	Rv1079	METB_MYCTU	BCG_GeneID
	MYCBP01271	A0A0H3M9W0_MYCBP	A0A0Y1CTZ8	BCG_1298	sugC	MYCTU01252	P9WQI3	Rv1238	SUGC_MYCTU	BCG_GeneID
	MYCBP01272	A0A0H3M5K3_MYCBP	A0A0K2HZ51|A1KLF8|C1AES9|G7R1A7	BCG_1299c	corA	MYCTU01253	O50455_MYCTU	Rv1239c	_	BCG_GeneID
	MYCBP01116	A0A0H3MC22_MYCBP	0	BCG_1143c	_	MYCTU01096	P9WFN7	Rv1085c	Y1085_MYCTU	BCG_GeneID
	MYCBP01108	A0A0H3M9G9_MYCBP	A0A109S6Y2	BCG_1135	cbs	MYCTU01088	P9WP51	Rv1077	Y1077_MYCTU	BCG_GeneID
	MYCBP01276	A0A0H3M3G6_MYCBP	A0A120IP22|A1KJE8	BCG_1303c	PE_PGRS23	MYCTU01257	Q79FQ7_MYCTU	Rv1243c	_	BCG_GeneID
	MYCBP01106	A0A0H3M3Z2_MYCBP	0	BCG_1133c	_	MYCTU01086	O53423_MYCTU	Rv1075c	_	BCG_GeneID
	MYCBP01109	A0A0H3M579_MYCBP	0	BCG_1136	pra	MYCTU01089	P9WIM7	Rv1078	PRA_MYCTU	BCG_GeneID
	MYCBP01107	A0A0H3M359_MYCBP	0	BCG_1134	lipU	MYCTU01087	O53424_MYCTU	Rv1076	_	BCG_GeneID
	MYCBP01105	A0A0H3MC12_MYCBP	0	BCG_1132c	fadA3	MYCTU01085	O53422_MYCTU	Rv1074c	_	BCG_GeneID
	MYCBP01103	A0A0H3M9G5_MYCBP	0	BCG_1130	_	MYCTU01083	O53420_MYCTU	Rv1072	_	BCG_GeneID
	A1KHL8	A1KHL8	A0A0H3MBU6|A0A120IPA2	BCG_1138c	greA	MYCTU01091	P9WMT9	Rv1080c	GREA_MYCTU	BCG_GeneID
	MYCBP01102	A0A0H3M356_MYCBP	0	BCG_1129c	echA9	MYCTU01082	O53419_MYCTU	Rv1071c	_	BCG_GeneID
	MYCBP01101	A0A0H3M3Y5_MYCBP	0	BCG_1128c	echA8	MYCTU01081	P9WNN9	Rv1070c	ECHA8_MYCTU	BCG_GeneID
	MYCBP01274	A0A0H3MCD4_MYCBP	0	BCG_1301	_	MYCTU01255	O50456	Rv1241	VPB33_MYCTU	BCG_GeneID
	A1KI28	A1KI28	A0A0H3MA36|A0A109SB20	BCG_1300	mdh	MYCTU01254	P9WK13	Rv1240	MDH_MYCTU	BCG_GeneID
	MYCBP01100	A0A0H3MC10_MYCBP	0	BCG_1127c	_	MYCTU01080	O53417_MYCTU	Rv1069c	_	BCG_GeneID
	MYCBP01270	A0A0H3M3G3_MYCBP	A0A0H3MAU0|A0A109SA67	BCG_1297	sugB	MYCTU01251	P9WG01	Rv1237	SUGB_MYCTU	BCG_GeneID
	MYCBP01098	A0A0H3M9G1_MYCBP	0	BCG_1125c	PE_PGRS19	MYCTU01078	Q79FT3_MYCTU	Rv1067c	_	BCG_GeneID
	MYCBP01099	A0A0H3M574_MYCBP	0	BCG_1126c	PE_PGRS20	MYCTU01079	P9WIF9	Rv1068c	PG20_MYCTU	BCG_GeneID
	MYCBP01269	A0A0H3M4D3_MYCBP	0	BCG_1296	sugA	MYCTU01250	P9WG03	Rv1236	SUGA_MYCTU	BCG_GeneID
	MYCBP01096	A0A0H3M3Y1_MYCBP	0	BCG_1123	_	MYCTU01076	O53413_MYCTU	Rv1065	_	BCG_GeneID
	MYCBP01095	A0A0H3MC05_MYCBP	0	BCG_1122c	lpqV	MYCTU01075	P9WK57	Rv1064c	LPQV_MYCTU	BCG_GeneID
	MYCBP01097	A0A0H3M352_MYCBP	0	BCG_1124	_	MYCTU01077	O53414_MYCTU	Rv1066	_	BCG_GeneID
	MYCBP01094	A0A0H3M570_MYCBP	A0A0H3MBG7|A0A0K2I1U4	BCG_1121c	_	MYCTU01074	P9WIY9	Rv1063c	Y1063_MYCTU	BCG_GeneID
	MYCBP01093	A0A0H3M9F6_MYCBP	0	BCG_1120	_	MYCTU01073	O53410_MYCTU	Rv1062	_	BCG_GeneID
	MYCBP01091	A0A0H3M3X6_MYCBP	0	BCG_1118	_	MYCTU01071	O53408_MYCTU	Rv1060	_	BCG_GeneID
	MYCBP01266	A0A0H3M9V4_MYCBP	0	BCG_1293c	_	MYCTU01247	O86316_MYCTU	Rv1233c	_	BCG_GeneID
	MYCBP01104	A0A0H3M577_MYCBP	0	BCG_1131	_	MYCTU01084	O53421_MYCTU	Rv1073	_	BCG_GeneID
	MYCBP01089	A0A0H3M566_MYCBP	0	BCG_1116	fadD14	MYCTU01069	O53406_MYCTU	Rv1058	_	BCG_GeneID
	MYCBP01263	A0A0H3MCC8_MYCBP	0	BCG_1290c	_	MYCTU01244	O86313_MYCTU	Rv1230c	_	BCG_GeneID
	MYCBP01088	A0A0H3M9F1_MYCBP	0	BCG_1115	_	MYCTU01068	O53405_MYCTU	Rv1057	_	BCG_GeneID
	MYCBP01092	A0A0H3M348_MYCBP	A0A0H3MES3|A0A109SAI3	BCG_1119	_	MYCTU01072	O53409_MYCTU	Rv1061	_	BCG_GeneID
	MYCBP01267	A0A0H3M5J9_MYCBP	0	BCG_1294	_	MYCTU01248	O50451_MYCTU	Rv1234	_	BCG_GeneID
	MYCBP01264	A0A0H3M4D1_MYCBP	A0A0H3MC03|A0A0K2I2G0	BCG_1291c	_	MYCTU01245	O86314_MYCTU	Rv1231c	_	BCG_GeneID
	MYCBP01082	A0A0H3M340_MYCBP	0	BCG_1109c	_	MYCTU01062	O53399_MYCTU	Rv1051c	_	BCG_GeneID
	A1KI12	A1KI12	A0A0Y1CRF8	BCG_1284	tatB	MYCTU01238	P9WG99	Rv1224	TATB_MYCTU	BCG_GeneID
	MYCBP01259	A0A0H3M4C8_MYCBP	0	BCG_1286c	_	MYCTU01240	O33222_MYCTU	Rv1226c	_	BCG_GeneID
	MYCBP01268	A0A0H3MCD0_MYCBP	0	BCG_1295	lpqY	MYCTU01249	P9WGU9	Rv1235	LPQY_MYCTU	BCG_GeneID
	MYCBP01081	A0A0H3M3W9_MYCBP	0	BCG_1108	_	MYCTU01061	O53398_MYCTU	Rv1050	_	BCG_GeneID
	MYCBP01087	A0A0H3M345_MYCBP	A0A0H3M4X4|A0A0K2HWF3	BCG_1114	_	MYCTU01067	O53404_MYCTU	Rv1056	_	BCG_GeneID
	MYCBP01258	A0A0H3MCC4_MYCBP	0	BCG_1285c	_	MYCTU01239	O33221_MYCTU	Rv1225c	_	BCG_GeneID
	MYCBP02522	A0A0H3M8X2_MYCBP	0	BCG_2549c	mrr	MYCTU02550	I6Y9K2_MYCTU	Rv2528c	_	BCG_GeneID
	MYCBP01145	A0A0H3MC47_MYCBP	A0A0H3M7N2|A0A109S949	BCG_1172	ychF	MYCTU01125	O53459_MYCTU	Rv1112	_	BCG_GeneID
	MYCBP02527	A0A0H3M8X6_MYCBP	A0A0H3M3C6|A0A0K2HUC6	BCG_2554c	_	MYCTU02555	P95021_MYCTU	Rv2532c	_	BCG_GeneID
	MYCBP02523	A0A0H3MFS1_MYCBP	0	BCG_2550	_	MYCTU02551	P95024_MYCTU	Rv2529	_	BCG_GeneID
	MYCBP02991	A0A0H3MDR9_MYCBP	0	BCG_3017c	serA1	MYCTU03017	P9WNX3	Rv2996c	SERA_MYCTU	BCG_GeneID
	MYCBP02869	A0A0H3MDK8_MYCBP	0	BCG_2895	mpb83	MYCTU02893	P9WNF3	Rv2873	MP83_MYCTU	BCG_GeneID
	MYCBP02898	A0A0H3MGN5_MYCBP	0	BCG_2924c	lepB	MYCTU02921	P9WKA1	Rv2903c	LEP_MYCTU	BCG_GeneID
	MYCBP00497	A0A0H3M3Q6_MYCBP	0	BCG_0525c	_	MYCTU00489	P9WGR5	Rv0484c	Y484_MYCTU	BCG_GeneID
	MYCBP02694	A0A0H3M9C3_MYCBP	0	BCG_2721c	_	MYCTU02729	I6X562_MYCTU	Rv2708c	_	BCG_GeneID
	A1KFW0	A1KFW0	A0A0H3MC83|A0A0K2I2U7	BCG_0527	mshA	MYCTU00491	P9WMY7	Rv0486	MSHA_MYCTU	BCG_GeneID
	MYCBP00494	A0A0H3M1R4_MYCBP	0	BCG_0522c	_	MYCTU00486	P9WKV5	Rv0481c	Y481_MYCTU	BCG_GeneID
	MYCBP00500	A0A0H3M2E1_MYCBP	0	BCG_0528	_	MYCTU00492	P9WKU9	Rv0487	Y487_MYCTU	BCG_GeneID
	MYCBP01752	A0A0H3MDT4_MYCBP	0	BCG_1780	_	MYCTU01761	P9WF71	Rv1741	VPC34_MYCTU	BCG_GeneID
	MYCBP00508	A0A0H3M8A4_MYCBP	0	BCG_0536	_	MYCTU00500	P9WMG7	Rv0494	Y494_MYCTU	BCG_GeneID
	MYCBP00496	A0A0H3M887_MYCBP	0	BCG_0524	lprQ	MYCTU00488	P9WKV3	Rv0483	LDT5_MYCTU	BCG_GeneID
	MYCBP02495	A0A0H3M8V4_MYCBP	0	BCG_2522c	accD1	MYCTU02524	I6YDK7_MYCTU	Rv2502c	_	BCG_GeneID
	A1KFV6	A1KFV6	A0A0K2HX74|A1KKG4|C1AQ37	BCG_0523	murB	MYCTU00487	P9WJL9	Rv0482	MURB_MYCTU	BCG_GeneID
	MYCBP00498	A0A0H3MAK2_MYCBP	0	BCG_0526	_	MYCTU00490	P9WKV1	Rv0485	Y485_MYCTU	BCG_GeneID
	MYCBP00501	A0A0H3M1R8_MYCBP	0	BCG_0529	_	MYCTU00493	P9WK33	Rv0488	Y488_MYCTU	BCG_GeneID
	MYCBP02930	A0A0H3MGQ7_MYCBP	A0A109SAI8	BCG_2956	ppsD	MYCTU02953	P9WQE3	Rv2934	PPSD_MYCTU	BCG_GeneID
	MYCBP02880	A0A0H3M879_MYCBP	0	BCG_2906c	_	MYCTU02903	P9WL37	Rv2885c	Y2885_MYCTU	BCG_GeneID
	MYCBP02281	A0A0H3MF71_MYCBP	0	BCG_2308	sseB	MYCTU02307	P9WHF5	Rv2291	THT3_MYCTU	BCG_GeneID
	MYCBP03070	A0A0H3MDX2_MYCBP	0	BCG_3097c	_	MYCTU03093	P95086_MYCTU	Rv3072c	_	BCG_GeneID
	MYCBP02985	A0A0H3MA22_MYCBP	0	BCG_3011c	_	MYCTU03011	I6YEW1_MYCTU	Rv2990c	_	BCG_GeneID
	MYCBP03073	A0A0H3M8P9_MYCBP	0	BCG_3100c	_	MYCTU03096	I6YF40_MYCTU	Rv3075c	_	BCG_GeneID
	MYCBP02917	A0A0H3M9X3_MYCBP	0	BCG_2943c	smc	MYCTU02940	P9WGF3	Rv2922c	SMC_MYCTU	BCG_GeneID
	MYCBP03302	A0A0G2Q9J4_MYCBP	0	BCG_3360	_	MYCTU03320	P96900_MYCTU	Rv3295	_	BCG_GeneID
	MYCBP03011	A0A0H3MDT5_MYCBP	A0A0H3MIH3	BCG_3037c	_	MYCTU03037	I6YAW3_MYCTU	Rv3015c	_	BCG_GeneID
	MYCBP02245	A0A0H3MF42_MYCBP	0	BCG_2272c	_	MYCTU02272	O53528_MYCTU	Rv2254c	_	BCG_GeneID
	A1KFW3	A1KFW3	A0A0H3M1F9|A0A0K2HR16	BCG_0530	gpm1	MYCTU00494	P9WIC9	Rv0489	GPMA_MYCTU	BCG_GeneID
	MYCBP02874	A0A0H3MDK9_MYCBP	0	BCG_2900c	mpb53	MYCTU02898	P9WG65	Rv2878c	MPT53_MYCTU	BCG_GeneID
	MYCBP00503	A0A0H3M893_MYCBP	0	BCG_0531	senX3	MYCTU00495	P9WGK5	Rv0490	SENX3_MYCTU	BCG_GeneID
	MYCBP02510	A0A0H3MCT5_MYCBP	0	BCG_2537c	_	MYCTU02538	I6YDM0_MYCTU	Rv2516c	_	BCG_GeneID
	MYCBP02885	A0A0H3MGM8_MYCBP	A0A0K2HT09|A1KGR3|C1ALB6	BCG_2911c	rpsB	MYCTU02908	P9WH39	Rv2890c	RS2_MYCTU	BCG_GeneID
	A1KMQ1	A1KMQ1	A0A120IPG8	BCG_2928c	rimM	MYCTU02925	P9WH19	Rv2907c	RIMM_MYCTU	BCG_GeneID
	MYCBP02906	A0A0H3M9W3_MYCBP	0	BCG_2932	dacB2	MYCTU02929	I6Y204_MYCTU	Rv2911	_	BCG_GeneID
	MYCBP03558	A0A0H3MBH4_MYCBP	A0A0H3M1B0|A0A0K2HQY3	BCG_3617	_	MYCTU03577	P71847_MYCTU	Rv3553	_	BCG_GeneID
	MYCBP02968	A0A0H3MDQ9_MYCBP	0	BCG_2994c	_	MYCTU02993	I6X5W6_MYCTU	Rv2972c	_	BCG_GeneID
	MYCBP02524	A0A0H3M7D6_MYCBP	A0A0K2HZQ6|A1KMM7	BCG_2551c	vapC	MYCTU02552	P9WF63	Rv2530c	VPC39_MYCTU	BCG_GeneID
	MYCBP02545	A0A0H3M6N3_MYCBP	0	BCG_2572c	vapC	MYCTU02572	P95004	Rv2549c	VPC20_MYCTU	BCG_GeneID
	MYCBP02965	A0A0H3M8E8_MYCBP	0	BCG_2991c	lipN	MYCTU02990	P95125_MYCTU	Rv2970c	_	BCG_GeneID
	MYCBP00504	A0A0H3M3R1_MYCBP	0	BCG_0532	regX3	MYCTU00496	P9WGL9	Rv0491	REGX3_MYCTU	BCG_GeneID
	MYCBP02873	A0A0H3M7P9_MYCBP	0	BCG_2899c	_	MYCTU02897	I6YEL8_MYCTU	Rv2877c	_	BCG_GeneID
	MYCBP03038	A0A0H3MDV0_MYCBP	0	BCG_3065c	_	MYCTU03062	I6YF11_MYCTU	Rv3041c	_	BCG_GeneID
	MYCBP00509	A0A0H3M3R6_MYCBP	0	BCG_0537c	_	MYCTU00501	P9WKU5	Rv0495c	Y495_MYCTU	BCG_GeneID
	MYCBP00505	A0A0H3MAK4_MYCBP	A0A0H3M9Y3|A0A109SBB2	BCG_0533c	_	MYCTU00497	P9WMV7	Rv0492c	Y492_MYCTU	BCG_GeneID
	MYCBP00507	A0A0H3M1S4_MYCBP	0	BCG_0535c	_	MYCTU00499	P9WKU7	Rv0493c	Y493_MYCTU	BCG_GeneID
	MYCBP02945	A0A0H3M9Z8_MYCBP	0	BCG_2971c	fadD29	MYCTU02970	P95141	Rv2950c	FAA29_MYCTU	BCG_GeneID
	MYCBP02280	A0A0H3M895_MYCBP	0	BCG_2307	lppOb	MYCTU02306	P9WK71	Rv2290	LPPO_MYCTU	BCG_GeneID
	MYCBP03580	A0A0H3M9Y1_MYCBP	0	BCG_3639	_	MYCTU03599	I6Y3X0_MYCTU	Rv3574	_	BCG_GeneID
	MYCBP02916	A0A0H3MDN2_MYCBP	0	BCG_2942c	ftsY	MYCTU02939	P9WGD9	Rv2921c	FTSY_MYCTU	BCG_GeneID
	MYCBP02944	A0A0H3MDQ0_MYCBP	0	BCG_2970c	_	MYCTU02969	P9WIC5	Rv2949c	PHBS_MYCTU	BCG_GeneID
	MYCBP02669	A0A0H3MG38_MYCBP	A0A0H3MFL9|A0A0Y1CVV7|A0A0Y1CZQ7|A0A0Y1CYY8|A0A0Y1CL45	BCG_2696	_	MYCTU02704	I6X540_MYCTU	Rv2683	_	BCG_GeneID
	MYCBP01750	A0A0H3MB04_MYCBP	0	BCG_1778c	_	MYCTU01759	P9WGF7	Rv1739c	Y1739_MYCTU	BCG_GeneID
	MYCBP03526	A0A0H3MBE5_MYCBP	0	BCG_3585	_	MYCTU03545	O53566_MYCTU	Rv3521	_	BCG_GeneID
	MYCBP02687	A0A0H3M720_MYCBP	0	BCG_2714c	suhB	MYCTU02722	P9WKI9	Rv2701c	SUHB_MYCTU	BCG_GeneID
	MYCBP03309	A0A0G2Q9K1_MYCBP	0	BCG_3367c	glpD2_1	MYCTU03327	P9WN79	Rv3302c	GLPD2_MYCTU	BCG_GeneID
	MYCBP03308	A0A0G2Q9K0_MYCBP	0	BCG_3366c	phoY1_1	MYCTU03326	P9WI97	Rv3301c	PHOU1_MYCTU	BCG_GeneID
	MYCBP02186	A0A0H3M5N6_MYCBP	0	BCG_2213c	_	MYCTU02214	P9WLI9	Rv2197c	Y2197_MYCTU	BCG_GeneID
	MYCBP02949	A0A0H3MGR9_MYCBP	0	BCG_2975c	_	MYCTU02974	I6X5U4_MYCTU	Rv2954c	_	BCG_GeneID
	MYCBP02250	A0A0H3MF46_MYCBP	0	BCG_2277	adhE2	MYCTU02277	O53533_MYCTU	Rv2259	_	BCG_GeneID
	MYCBP02526	A0A0H3MCU8_MYCBP	A0A0H3M8F7|A0A0Y1CEW6	BCG_2553c	_	MYCTU02554	I6X4K0_MYCTU	Rv2531c	_	BCG_GeneID
	MYCBP02154	A0A0H3MBV1_MYCBP	0	BCG_2181c	_	MYCTU02183	O06213_MYCTU	Rv2164c	_	BCG_GeneID
	MYCBP02685	A0A0H3MG56_MYCBP	A0A0H3M3V5|A0A0K2HV56	BCG_2712c	_	MYCTU02720	I6YA17_MYCTU	Rv2699c	_	BCG_GeneID
	MYCBP02675	A0A0H3M7Q7_MYCBP	0	BCG_2702c	_	MYCTU02710	O07191_MYCTU	Rv2689c	_	BCG_GeneID
	MYCBP03559	A0A0H3MIF5_MYCBP	0	BCG_3618	fdxB	MYCTU03578	P71846_MYCTU	Rv3554	_	BCG_GeneID
	MYCBP02645	A0A0H3MD28_MYCBP	0	BCG_2672c	_	MYCTU02681	I6Y1F5_MYCTU	Rv2660c	_	BCG_GeneID
	MYCBP02261	A0A0H3M6W7_MYCBP	0	BCG_2288	_	MYCTU02289	P9WLF7	Rv2271	Y2271_MYCTU	BCG_GeneID
	MYCBP02955	A0A0H3MDQ2_MYCBP	0	BCG_2981c	_	MYCTU02980	P95133_MYCTU	Rv2960c	_	BCG_GeneID
	MYCBP02458	A0A0H3M8R1_MYCBP	0	BCG_2485c	rpiB	MYCTU02489	P9WKD7	Rv2465c	RPIB_MYCTU	BCG_GeneID
	MYCBP02998	A0A0H3MA31_MYCBP	0	BCG_3024c	ilvN	MYCTU03024	P9WKJ3	Rv3002c	ILVH_MYCTU	BCG_GeneID
	MYCBP03578	A0A0H3MBI6_MYCBP	0	BCG_3637	_	MYCTU03597	I6X7P2_MYCTU	Rv3572	_	BCG_GeneID
	MYCBP00516	A0A0H3M2F1_MYCBP	A0A0H3MAT7|A0A0K2I0T2	BCG_0544	galE2	MYCTU00509	P9WKT3	Rv0501	Y501_MYCTU	BCG_GeneID
	MYCBP02582	A0A0H3M918_MYCBP	0	BCG_2609c	secF	MYCTU02607	P9WGN9	Rv2586c	SECF_MYCTU	BCG_GeneID
	MYCBP02198	A0A0H3M5S0_MYCBP	0	BCG_2225	_	MYCTU02226	P9WLI3	Rv2209	Y2209_MYCTU	BCG_GeneID
	MYCBP02632	A0A0H3M7L0_MYCBP	A0A0H3M7B9|A0A109S8S0	BCG_2659c	_	MYCTU02655	P9WL61	Rv2632c	Y2632_MYCTU	BCG_GeneID
	MYCBP02570	A0A0H3MFW3_MYCBP	0	BCG_2597	_	MYCTU02595	P9WL87	Rv2574	Y2574_MYCTU	BCG_GeneID
	MYCBP03556	A0A0H3M9D5_MYCBP	A0A0H3MEB0|A0A0K2I0V6	BCG_3615	_	MYCTU03575	P9WPW1	Rv3551	Y3551_MYCTU	BCG_GeneID
	MYCBP02149	A0A0H3MBU6_MYCBP	0	BCG_2176c	_	MYCTU02177	O06218_MYCTU	Rv2159c	_	BCG_GeneID
	MYCBP03237	A0A0H3M927_MYCBP	0	BCG_3283	_	MYCTU03279	MYCTU03279	Rv3254	_	BCG_GeneID
	MYCBP00512	A0A0H3M1S9_MYCBP	0	BCG_0540	_	MYCTU00504	P9WKU1	Rv0498	Y498_MYCTU	BCG_GeneID
	MYCBP02173	A0A0H3MEW0_MYCBP	0	BCG_2200c	TB16.3	MYCTU02202	O53519_MYCTU	Rv2185c	_	BCG_GeneID
	MYCBP00511	A0A0H3M2E7_MYCBP	0	BCG_0539	_	MYCTU00503	P9WKU3	Rv0497	Y497_MYCTU	BCG_GeneID
	MYCBP03576	A0A0H3M9F4_MYCBP	A0A0H3M857|A0A0K2HZG3	BCG_3635c	_	MYCTU03595	P9WJA1	Rv3570c	HSAA_MYCTU	BCG_GeneID
	A1KM65	A1KM65	A0A0K2HSQ8|A1KGG4|C1AL17	BCG_2740c	miaA	MYCTU02748	P9WJW1	Rv2727c	MIAA_MYCTU	BCG_GeneID
	MYCBP00513	A0A0H3M8A8_MYCBP	A0A0Y1BR84|A1KIL2|C1AN68	BCG_0541	_	MYCTU00505	P9WKT9	Rv0499	Y499_MYCTU	BCG_GeneID
	MYCBP03566	A0A0H3M9E2_MYCBP	A0A0H3M9B8|A0A0K2HU04	BCG_3625	fadD3	MYCTU03585	P96843	Rv3561	FAD3_MYCTU	BCG_GeneID
	MYCBP03328	A0A0H3MEH5_MYCBP	0	BCG_3386c	vapC	MYCTU03346	P9WF53	Rv3320c	VPC44_MYCTU	BCG_GeneID
	MYCBP02231	A0A0H3M6U5_MYCBP	0	BCG_2258	aceE	MYCTU02258	MYCTU02258	Rv2241	Q10504	BCG_GeneID
	MYCBP03524	A0A0H3M9B9_MYCBP	0	BCG_3583	_	MYCTU03543	O53564_MYCTU	Rv3519	_	BCG_GeneID
	MYCBP00522	A0A0H3M1T6_MYCBP	A0A0H3M4G4|A0A0K2HUW0	BCG_0550	mmpL2	MYCTU00515	P9WJV7	Rv0507	MMPL2_MYCTU	BCG_GeneID
	MYCBP02564	A0A0H3M904_MYCBP	0	BCG_2591c	_	MYCTU02589	P9WL95	Rv2568c	Y2568_MYCTU	BCG_GeneID
	MYCBP02677	A0A0H3MD55_MYCBP	0	BCG_2704	ceoB	MYCTU02712	I6XF25_MYCTU	Rv2691	_	BCG_GeneID
	MYCBP02572	A0A0H3M6Q2_MYCBP	0	BCG_2599c	_	MYCTU02597	P9WL83	Rv2576c	Y2576_MYCTU	BCG_GeneID
	MYCBP02148	A0A0H3M5J7_MYCBP	0	BCG_2175c	murE	MYCTU02176	P9WJL3	Rv2158c	MURE_MYCTU	BCG_GeneID
	MYCBP02270	A0A0H3MF62_MYCBP	A0A0H3M498|A0A0K2HSV7	BCG_2297c	_	MYCTU02298	P9WMF3	Rv2282c	Y2282_MYCTU	BCG_GeneID
	MYCBP03590	A0A0H3M9G4_MYCBP	0	BCG_3649	lpqE	MYCTU03609	P9WK63	Rv3584	LPQE_MYCTU	BCG_GeneID
	MYCBP02465	A0A0H3M799_MYCBP	A0A0H3M7G9|A0A0Y1B9U1	BCG_2492	_	MYCTU02496	O53199_MYCTU	Rv2472	_	BCG_GeneID
	MYCBP00514	A0A0H3M3S0_MYCBP	A0A0H3MC84|A0A0K2HU96	BCG_0542	proC	MYCTU00506	P9WHU7	Rv0500	P5CR_MYCTU	BCG_GeneID
	MYCBP02269	A0A0H3M885_MYCBP	A0A0H3MEI9|A0A109SAA0	BCG_2296	pitB	MYCTU02297	P9WIA5	Rv2281	Y2281_MYCTU	BCG_GeneID
	MYCBP00517	A0A0H3M1T2_MYCBP	0	BCG_0545	_	MYCTU00510	P9WKT1	Rv0502	Y502_MYCTU	BCG_GeneID
	MYCBP02537	A0A0H3M8Y0_MYCBP	A0A0H3M5N0|A0A0Y1C1Y7	BCG_2564	_	MYCTU02565	P95011_MYCTU	Rv2542	_	BCG_GeneID
	MYCBP02958	A0A0H3MGS1_MYCBP	0	BCG_2984	_	MYCTU02983	I6YET7	Rv2963	Y2963_MYCTU	BCG_GeneID
	MYCBP00518	A0A0H3M8B1_MYCBP	A0A0H3MDP0|A0A109S998|A0A109S9B9	BCG_0546c	cmaA2	MYCTU00511	P9WPB5	Rv0503c	CMAS2_MYCTU	BCG_GeneID
	MYCBP02180	A0A0H3M5N2_MYCBP	0	BCG_2207	_	MYCTU02208	P9WLJ1	Rv2191	Y2191_MYCTU	BCG_GeneID
	MYCBP02521	A0A0H3MCU4_MYCBP	0	BCG_2548	vapC	MYCTU02549	P9WF95	Rv2527	VPC17_MYCTU	BCG_GeneID
	MYCBP00519	A0A0H3M3S6_MYCBP	A0A0H3M671|A0A120INT8	BCG_0547c	_	MYCTU00512	P9WFK3	Rv0504c	Y504_MYCTU	BCG_GeneID
	MYCBP02235	A0A0H3MF34_MYCBP	0	BCG_2262	kasA	MYCTU02262	P9WQD9	Rv2245	FAB1_MYCTU	BCG_GeneID
[truncated: 1,724 more rows]

## Sheet: RNA-seq Fold-change Data
BCG_GeneID	Locus	S4 (log2RNA)	S10 (log2RNA)	S20 (log2RNA)	R6 (log2RNA)
16S_rRNA	BCG_r17	3.47175	5.50392	6.02495	6.27599
23S_rRNA	BCG_r18	3.21168	4.37984	4.22652	4.9639
BCG_0893	BCG_0893	0.373619	2.10922	2.53291	-0.182708
5S_rRNA	BCG_r19	1.09946	1.9262	2.48539	0.231474
BCG_2330	BCG_2330	0.143498	1.67003	2.38208	-0.542252
BCG_1197	BCG_1197	-0.00108723	1.87941	2.363	-0.168977
uspB	BCG_2338	0.0552157	1.61019	2.24849	-1.164
echA13	BCG_1974c	0.0425703	1.87074	2.21923	-0.938935
BCG_3430	BCG_3430	0.607087	1.73577	2.21367	0.582532
uspA	BCG_2337	-0.244144	1.43878	2.19058	-0.602338
moaD1	BCG_3137	-0.100256	1.56329	2.18696	-1.52257
BCG_3138	BCG_3138	1.17689	1.46133	2.17007	-0.943389
BCG_3536c	BCG_3536c	-0.185733	1.66124	2.16957	-0.692646
BCG_1707	BCG_1707	1.08126	1.49792	2.15735	-0.869594
yrbE3A	BCG_2003	0.456092	1.81382	2.1442	-1.0213
mbtA	BCG_2398	0.0882967	1.55096	2.14226	-0.758743
BCG_0997c	BCG_0997c	0.346806	1.58632	2.13488	-0.511463
whiB5	BCG_0052c	0.929105	1.6328	2.11804	-0.750979
hisE	BCG_2139c	0.746925	1.62149	2.10727	-0.477405
BCG_2298	BCG_2298	-0.176242	1.55273	2.10358	0.106936
BCG_3425c	BCG_3425c	0.627327	1.39195	2.09638	-0.134159
BCG_2096c	BCG_2096c	0.31445	1.43587	2.08809	0.0452219
BCG_0647c	BCG_0647c	-0.335193	1.49328	2.08497	-0.966819
lprR	BCG_2566	-0.505425	1.50474	2.08311	-0.490225
BCG_2832c	BCG_2832c	0.146137	1.63705	2.08291	-0.840461
PPE47	BCG_3044c	-0.402594	1.43967	2.07846	-1.07733
BCG_0498	BCG_0498	1.78095	1.19501	2.06856	-0.491341
BCG_2498	BCG_2498	0.20504	1.80162	2.06826	-1.05279
moaB1	BCG_3135	-0.0637268	1.36364	2.06629	-0.933802
tRNA-Tyr	BCG_t03	0.333732	1.06506	2.05878	-0.0612399
BCG_1712c	BCG_1712c	-0.169772	1.46678	2.05517	-0.657063
BCG_2931c	BCG_2931c	0.306973	1.38805	2.0506	-0.327497
mbtJ	BCG_2399	0.351742	1.66494	2.04732	-0.393461
tRNA-Leu	BCG_t20	-0.225676	1.93063	2.04704	0.150235
BCG_1109c	BCG_1109c	-0.12243	1.29701	2.04632	-0.00362135
tcrA	BCG_0648c	-0.0124297	1.37412	2.04575	-0.863363
BCG_1975	BCG_1975	0.481561	1.50345	2.04469	-0.606191
PE_PGRS43a	BCG_2510c	-0.278744	1.34786	2.03278	-0.91567
moaC	BCG_3136	-0.332888	1.23426	2.02246	-1.07724
mbtI	BCG_2400c	-0.135569	1.42719	2.0221	-1.08478
esxS	BCG_3043c	-0.937155	1.53764	2.02019	-0.723531
tRNA-Leu	BCG_t21	1.09841	1.56736	2.017	-1.41157
BCG_0901	BCG_0901	0.715203	1.47307	2.01588	-0.248159
BCG_2833c	BCG_2833c	0.451253	1.52584	2.00679	-1.62912
BCG_1796	BCG_1796	0.781683	1.51561	2.00047	-0.674418
BCG_2012	BCG_2012	0.757243	1.57749	1.99884	-0.582589
BCG_2017	BCG_2017	-0.00432794	1.41561	1.98847	0.149473
PPE5	BCG_0344c	-0.370836	1.33291	1.98709	-0.997059
moaA1	BCG_3134	-0.476686	1.42313	1.98124	-1.24142
BCG_3696	BCG_3696	0.337537	1.59511	1.97403	-0.180677
BCG_0649	BCG_0649	-0.259198	1.20214	1.9633	-0.225909
BCG_1711c	BCG_1711c	-0.417178	1.41558	1.96051	-0.272718
PPE35b	BCG_1956c	-0.506263	1.45097	1.95855	-0.748308
BCG_1726	BCG_1726	0.911006	1.46524	1.9457	-0.419823
BCG_3513c	BCG_3513c	-0.0284822	1.43104	1.94473	-0.82133
PE29	BCG_3045c	-0.531687	1.43099	1.9431	-1.31122
BCG_2825	BCG_2825	-0.0582702	1.50201	1.94189	-0.116335
BCG_0413c	BCG_0413c	3.46634	1.47767	1.93951	-0.229414
BCG_2511	BCG_2511	0.443739	1.5035	1.93901	-0.755924
BCG_2282	BCG_2282	0.0537387	1.56445	1.93425	-0.532015
PPE34	BCG_1955c	-0.154006	1.29288	1.93167	-0.904747
PPE46	BCG_3040c	-0.559149	1.25457	1.92859	-1.14308
mbtB	BCG_2397c	0.664358	1.37662	1.92821	-0.492388
BCG_2045c	BCG_2045c	0.583047	1.41266	1.92071	-0.289099
BCG_3456	BCG_3456	-0.443729	1.29678	1.91763	-0.112834
BCG_2569	BCG_2569	0.983516	1.35256	1.91515	-0.812761
tRNA-Arg	BCG_t30	1.16824	1.56477	1.91164	0.143099
cobLb	BCG_2091c	0.266816	1.49299	1.90072	-0.634994
esxR	BCG_3042c	-0.549818	1.41287	1.89497	-0.351755
BCG_2016c	BCG_2016c	0.417122	1.35984	1.89076	-1.02207
BCG_3695	BCG_3695	0.422445	1.58059	1.88889	0.0193632
BCG_0564	BCG_0564	0.4982	1.52467	1.88797	-0.158448
BCG_3476	BCG_3476	0.460674	1.37532	1.88706	-1.20034
lipR	BCG_3109	0.108169	1.35876	1.87815	-0.515919
PPE29	BCG_1833	1.01534	1.41014	1.87426	-0.546283
BCG_3110	BCG_3110	-0.152598	1.25752	1.86552	-0.781638
BCG_1969c	BCG_1969c	0.515634	1.40654	1.86494	-1.18417
BCG_0231	BCG_0231	0.510821	1.31845	1.86414	-0.496365
BCG_0412c	BCG_0412c	2.80035	1.47018	1.86118	-0.439698
PPE6	BCG_0345c	0.150779	1.18067	1.86045	-0.494911
PPE1	BCG_0129	-0.418592	1.17503	1.85951	-0.705559
BCG_0618c	BCG_0618c	0.682716	1.42354	1.85757	-0.154965
tRNA-Arg	BCG_t16	0.227184	1.64308	1.85381	0.0808338
BCG_0646c	BCG_0646c	-0.261676	1.03209	1.8444	-0.405216
BCG_2743	BCG_2743	1.30642	1.67632	1.84317	-0.714687
BCG_3512c	BCG_3512c	-0.265381	1.27061	1.83952	-0.628186
mbtC	BCG_2396c	-0.140236	1.25826	1.83799	-0.717784
BCG_2268c	BCG_2268c	0.735805	1.45821	1.83766	-0.422097
cydB	BCG_1660c	0.159671	1.13465	1.8338	-0.703892
tRNA-Gly	BCG_t02	-0.667214	1.06503	1.83082	0.208814
PPE16	BCG_1196c	-0.333526	1.26387	1.81982	-0.96321
rpmB	BCG_0138c	0.978012	1.3567	1.81266	-0.586446
BCG_0563	BCG_0563	0.312214	1.5482	1.80921	-0.324339
dppB	BCG_3723c	0.108783	1.43864	1.80706	0.312032
cysK2	BCG_0900	1.53672	1.38951	1.8048	-0.00157264
embR	BCG_1326c	0.398788	1.37372	1.80269	-0.534079
acpA	BCG_0064	-0.567838	1.14272	1.7994	-0.2527
BCG_2095c	BCG_2095c	0.534935	1.38693	1.79568	-0.0551074
BCG_3698c	BCG_3698c	0.793149	1.33772	1.78995	-0.885214
BCG_0846	BCG_0846	1.60934	1.68841	1.78757	-0.261823
BCG_2663	BCG_2663	0.529231	1.3546	1.78527	-0.363308
BCG_3656c	BCG_3656c	-0.309747	1.33649	1.78041	-0.186353
kdpF	BCG_1086	-0.639815	1.26154	1.78028	-0.391263
PPE56a	BCG_3422c	-0.366557	1.16809	1.78007	-0.960829
oxcA	BCG_0152c	0.197706	1.27751	1.77495	-0.148836
lppB	BCG_2567	-0.576899	1.25285	1.7733	-0.936718
frdA	BCG_1604	-0.406447	1.36738	1.77289	-1.49829
frdBC	BCG_1605	-0.914511	1.09897	1.77158	-1.41065
BCG_3202	BCG_3202	0.256806	1.25045	1.77095	0.165816
lipQ	BCG_2503c	0.55089	1.52933	1.76685	-0.472148
BCG_2284c	BCG_2284c	0.426479	1.27502	1.76651	-0.515965
BCG_2331	BCG_2331	0.723834	1.22757	1.75725	-0.467493
PE9	BCG_1147	0.124279	1.3759	1.75567	-0.967797
lppN	BCG_2287	1.00441	1.42881	1.74893	0.0505035
BCG_1970c	BCG_1970c	1.08088	1.31404	1.74508	-0.435529
BCG_3404	BCG_3404	0.207083	1.31312	1.73626	-1.0566
BCG_3429	BCG_3429	0.58383	1.12572	1.73621	0.0349713
BCG_2034	BCG_2034	0.791065	1.19303	1.73267	-0.239966
bioF2	BCG_0063	-0.33709	1.24082	1.73205	-0.481956
BCG_2805	BCG_2805	0.483809	1.38765	1.7314	-0.103163
hisG	BCG_2138c	0.53421	1.19613	1.72959	0.184064
BCG_1092c	BCG_1092c	-0.268521	1.34882	1.72956	-0.974145
BCG_2332	BCG_2332	1.05024	1.45683	1.72853	-0.359348
BCG_2486c	BCG_2486c	-5.98065e-05	0.967107	1.72042	-0.546602
papA4	BCG_1580c	0.436518	1.24367	1.7197	-0.691465
PE22	BCG_2124	-0.618382	1.17799	1.71884	-0.972216
mmpS6	BCG_1608	0.0541061	1.30599	1.71549	-0.911587
BCG_2423	BCG_2423	1.12728	1.27902	1.71474	-0.554478
BCG_3757	BCG_3757	0.136631	1.23256	1.71155	-0.207446
clpX%27	BCG_2680	0.602736	1.38816	1.70942	-0.820601
BCG_1781	BCG_1781	0.982107	1.38373	1.70866	-0.622485
BCG_1490	BCG_1490	0.219017	1.34885	1.70413	-0.449581
BCG_1007c	BCG_1007c	-0.445116	1.14464	1.70277	-0.614428
BCG_2384c	BCG_2384c	0.146853	1.27409	1.70133	-0.595505
BCG_3191c	BCG_3191c	0.12437	0.872259	1.69651	-1.00507
mbtD	BCG_2395c	-0.0825979	1.18321	1.6954	-0.420271
BCG_0902	BCG_0902	0.352072	1.08585	1.69524	-0.0208751
PE4	BCG_0196c	0.0629989	1.27655	1.69444	-0.924385
BCG_0398c	BCG_0398c	0.147033	1.28033	1.69428	0.235992
BCG_0156	BCG_0156	0.809886	1.35539	1.69303	0.105526
BCG_1327c	BCG_1327c	-0.115856	1.12961	1.69289	-0.484099
BCG_2053	BCG_2053	2.90538	1.55334	1.69078	-0.651573
PE20	BCG_1839	2.49694	2.11275	1.69055	-0.784387
BCG_2830	BCG_2830	-0.264389	1.20004	1.68758	-1.14638
fadE34	BCG_3638c	1.23615	1.18277	1.68711	-0.453332
BCG_3145	BCG_3145	0.340837	1.22928	1.68688	-0.526593
BCG_3115	BCG_3115	-0.115333	1.1466	1.68566	-0.289059
BCG_3892c	BCG_3892c	-0.386646	0.956326	1.68525	0.00288924
celA2a	BCG_1149	-0.837139	1.34539	1.68295	-0.712794
PE10	BCG_1148	-0.276267	1.06901	1.68024	-0.665388
BCG_2177c	BCG_2177c	0.722387	1.15054	1.68001	-0.694973
BCG_1571	BCG_1571	-0.146784	1.27481	1.673	0.217775
BCG_1108	BCG_1108	0.035227	1.21089	1.66713	0.0655146
ugpBa	BCG_2853c	-0.272211	1.15966	1.66535	-0.491577
BCG_0497c	BCG_0497c	0.713166	1.264	1.665	0.338313
glpD1	BCG_2267c	0.213434	0.974357	1.66142	-0.62407
cobM	BCG_2090c	-0.0840489	1.30814	1.66114	-0.713828
BCG_1351c	BCG_1351c	0.587121	1.71818	1.65954	0.0562623
cyp128	BCG_2285c	1.03926	1.23559	1.65946	-0.425804
BCG_3455	BCG_3455	-0.578813	1.08613	1.65899	0.106488
BCG_0432	BCG_0432	-0.240875	1.34967	1.65796	-0.237347
BCG_3514	BCG_3514	-0.161864	1.16532	1.65567	-0.608042
PE_PGRS46	BCG_2661c	-0.351038	0.906383	1.6526	-0.517752
BCG_1725c	BCG_1725c	0.114515	1.18629	1.65147	-0.429792
BCG_1107	BCG_1107	0.294585	1.05425	1.65111	-0.254914
BCG_2270	BCG_2270	0.371632	1.05815	1.64927	-0.0788472
BCG_1133c	BCG_1133c	1.46205	1.1278	1.64878	-0.727461
PPE49a	BCG_3147c	0.568829	1.22901	1.64573	0.0224869
BCG_3189c	BCG_3189c	0.373357	1.21168	1.64555	-0.762956
BCG_0880c	BCG_0880c	2.03368	2.2263	1.64386	-0.680837
tRNA-Asn	BCG_t27	0.085347	1.3996	1.6428	0.0614269
BCG_2831	BCG_2831	-0.716358	1.09267	1.64258	-0.913187
cyp132	BCG_1455c	1.249	1.43216	1.64086	-0.361851
BCG_0668	BCG_0668	1.00988	1.23664	1.6361	-0.491186
PE_PGRS42ab	BCG_2506c	-0.343353	1.00598	1.63605	-0.761756
BCG_3198	BCG_3198	0.390919	1.21799	1.63425	-0.548445
BCG_3849c	BCG_3849c	0.331032	1.20372	1.63213	0.0737218
BCG_0819c	BCG_0819c	1.38147	1.19069	1.62892	-0.269819
BCG_0529	BCG_0529	-0.111147	1.08205	1.62818	-0.756256
tRNA-Pro	BCG_t22	-0.436161	1.06697	1.62612	-0.197117
narK3	BCG_0299c	0.446742	1.18702	1.62536	-0.605309
BCG_0127c	BCG_0127c	0.869972	1.18021	1.6247	-0.238607
aldA	BCG_0820	0.124586	1.11325	1.62445	-0.419103
BCG_0065	BCG_0065	-0.0720667	0.937408	1.62301	-0.369271
BCG_0906	BCG_0906	0.0839891	0.972912	1.62116	-0.319633
PE_PGRS32b	BCG_1835c	-0.232472	1.08119	1.61981	-1.16177
pknK	BCG_3105c	0.860577	1.22807	1.6194	-0.772692
PE_PGRS42d	BCG_2505c	-0.165346	0.947914	1.61897	-0.620799
BCG_0894	BCG_0894	0.312216	1.22895	1.61753	-0.609826
PPE32	BCG_1841	2.09886	1.29589	1.61716	-0.0834313
PE_PGRS50	BCG_3414c	-0.0500399	0.957793	1.61687	-0.557238
BCG_3697c	BCG_3697c	0.317127	1.45769	1.61423	-0.388617
mmpL6	BCG_1609	0.305467	1.29007	1.61289	-0.244806
BCG_2302c	BCG_2302c	0.559222	1.22499	1.61288	-0.455041
PPE56b	BCG_3421c	-0.377699	1.03599	1.61278	-0.571255
ribD	BCG_2684	-0.181151	1.07511	1.61253	-0.0131069
BCG_0889c	BCG_0889c	0.957325	1.20725	1.61245	-0.603554
BCG_1713c	BCG_1713c	-0.227483	1.30457	1.60988	-0.302595
BCG_2438	BCG_2438	0.733725	0.928894	1.60939	-0.81219
BCG_2046c	BCG_2046c	0.409449	1.13807	1.60647	-0.50589
lppQ	BCG_2364	-0.0123383	1.15265	1.60232	-0.490345
BCG_0491	BCG_0491	2.33954	1.57341	1.59888	-0.233776
BCG_0815c	BCG_0815c	-0.0372157	1.0754	1.59588	-0.158394
BCG_2776c	BCG_2776c	-0.300008	0.47986	1.59108	-0.371552
BCG_2340c	BCG_2340c	0.929739	1.36664	1.59087	-0.181315
BCG_1198	BCG_1198	0.0344162	1.1442	1.58655	-0.0127643
BCG_2508c	BCG_2508c	0.285021	1.04611	1.58233	-0.0680544
tRNA-Thr	BCG_t42	1.0097	1.62314	1.5823	0.411995
BCG_2082	BCG_2082	0.787104	1.23739	1.58073	-0.643758
fadD18	BCG_3576c	0.589612	1.02475	1.58071	-0.669487
BCG_2842c	BCG_2842c	0.563215	1.08612	1.58063	-0.382894
BCG_2983c	BCG_2983c	-0.267837	1.02485	1.57951	0.58498
BCG_2662	BCG_2662	-0.0309733	1.00352	1.57826	-0.412738
narK2	BCG_1776c	-0.0912247	1.07566	1.57577	-0.730622
BCG_1195	BCG_1195	-0.0182836	1.25029	1.57426	-0.0584669
BCG_2029	BCG_2029	1.22606	1.47415	1.57328	-0.608727
BCG_3203	BCG_3203	0.117146	1.30711	1.57188	-0.884848
yjcE	BCG_2303	-0.251853	1.08753	1.5605	-0.047833
ilvB2	BCG_3535c	0.755482	1.09565	1.55829	-0.537403
BCG_1420	BCG_1420	0.658523	1.19776	1.55729	-0.32839
BCG_2683c	BCG_2683c	0.195928	1.23265	1.55655	-0.129114
ligC	BCG_3791	-0.108378	0.995207	1.55598	-0.530432
ephB	BCG_1977	0.280861	1.10401	1.55307	-1.11362
BCG_0370	BCG_0370	2.47524	1.1029	1.55305	-0.210744
BCG_1961	BCG_1961	1.17972	1.13175	1.54966	-0.0132485
BCG_0795	BCG_0795	0.201373	1.0098	1.54795	-0.76714
ctpJ	BCG_3802c	0.607173	1.08602	1.54697	-0.640775
BCG_1432	BCG_1432	-0.226663	1.05786	1.54495	-0.790925
PE_PGRS43b	BCG_2509c	-0.597076	0.771548	1.54158	-0.545824
BCG_0697	BCG_0697	0.228631	0.9771	1.53859	-0.401158
BCG_1190c	BCG_1190c	0.0148619	1.31204	1.53301	-0.236558
hsdM	BCG_2772c	-0.514436	1.02086	1.52994	-0.223936
kdpB	BCG_1088	0.09677	1.04733	1.52922	-0.0493574
dppC	BCG_3722c	-0.775712	0.851569	1.52887	-0.551758
BCG_3902	BCG_3902	-0.109886	0.949048	1.52548	-0.361446
thyX	BCG_2770c	0.254007	1.05666	1.52527	0.464096
BCG_3190c	BCG_3190c	0.654144	1.22245	1.52355	-0.578982
BCG_0434	BCG_0434	-0.00153276	0.699522	1.52199	-0.736237
lppF	BCG_1960c	-0.194705	1.11895	1.52167	-0.300292
BCG_1199c	BCG_1199c	-0.430046	1.12031	1.52092	0.0674019
BCG_0414c	BCG_0414c	1.39903	1.05559	1.52047	-0.539706
BCG_3532	BCG_3532	0.838933	1.11278	1.52034	-0.268155
BCG_2912	BCG_2912	0.943111	1.25089	1.51955	-0.651884
kdpE	BCG_1084c	0.973877	1.10327	1.51869	-0.343879
BCG_3472c	BCG_3472c	-0.0951025	1.03184	1.51868	-0.48943
cyp135A1	BCG_0366c	0.949993	1.05212	1.51802	-0.331149
thiS	BCG_0455	0.282231	1.0525	1.51713	0.209621
PPE31	BCG_1840	1.55236	1.46357	1.51657	-0.010499
frdD	BCG_1606	0.132023	1.09958	1.51482	-1.25821
PE33	BCG_3708	-0.11509	0.846198	1.51386	-0.115097
arsC	BCG_2670	2.0095	1.16939	1.51184	-0.226125
BCG_2592c	BCG_2592c	0.308812	1.21635	1.50997	0.0440014
ugpE	BCG_2854c	-0.763352	0.9402	1.50731	-0.56107
PPE14	BCG_0967c	0.76406	1.14294	1.50625	-0.846072
xylB	BCG_0779	0.739816	1.16235	1.50572	0.253267
BCG_2286c	BCG_2286c	1.75326	1.46612	1.50528	-0.506381
BCG_2907c	BCG_2907c	0.610059	1.02182	1.5049	-0.724963
cyp51	BCG_0816c	0.299232	0.995341	1.50342	-0.284423
BCG_0369c	BCG_0369c	0.482747	1.15047	1.50158	-0.10759
argC	BCG_1691	0.502805	0.941046	1.49962	-0.245091
BCG_3424c	BCG_3424c	-0.0802155	1.2391	1.49893	-0.445724
BCG_0411c	BCG_0411c	2.66947	1.08277	1.49862	-1.26313
BCG_2840c	BCG_2840c	0.641676	1.12546	1.49632	-0.401158
BCG_0233	BCG_0233	-0.582081	0.869082	1.49617	-0.680316
pks8	BCG_1701	-0.416417	0.965511	1.486	-0.882013
BCG_3707	BCG_3707	-0.226996	1.05963	1.48462	0.00278208
BCG_3210	BCG_3210	1.85769	0.887919	1.48246	-0.678376
fadD19	BCG_3578c	1.48704	1.20607	1.47812	-0.372023
celA2b	BCG_1150	-1.13528	1.0161	1.47775	-0.410421
far	BCG_0907	0.286798	1.03937	1.47706	-0.223198
narX	BCG_1775c	0.409489	1.13929	1.47628	-0.751234
lpqV	BCG_1122c	-0.0119683	1.01706	1.47465	-0.731861
rpfE	BCG_2470c	-0.352544	0.976708	1.47339	0.31014
fadD17	BCG_3570	0.20391	1.22265	1.47337	0.419152
BCG_1516	BCG_1516	0.67825	1.21291	1.47278	-0.0598891
BCG_1903	BCG_1903	0.954339	1.03342	1.47253	-0.439151
BCG_0197	BCG_0197	-0.138915	0.989511	1.47155	0.422517
pdxH	BCG_2632	0.264091	1.12094	1.47035	0.164976
BCG_2445c	BCG_2445c	0.0401451	1.09469	1.47002	-0.209117
BCG_2600	BCG_2600	0.271702	1.07822	1.46932	-0.289585
serS	BCG_3897c	-0.0167845	1.05594	1.46929	0.144706
BCG_1105	BCG_1105	-0.0838441	1.05595	1.46837	-0.124225
BCG_1902	BCG_1902	-0.266361	1.05951	1.46717	0.111808
BCG_0814c	BCG_0814c	0.29478	0.996708	1.46694	-0.252045
BCG_3378c	BCG_3378c	0.914118	1.25309	1.46287	-0.103511
BCG_1165	BCG_1165	0.285133	0.882748	1.46268	-0.344587
BCG_2982	BCG_2982	-0.121626	0.828182	1.46028	0.248168
BCG_3108	BCG_3108	-0.296213	0.983099	1.46002	-0.554558
plcD	BCG_1794c	-0.00530889	0.904962	1.45936	-0.11703
BCG_1172	BCG_1172	-0.085979	0.978446	1.45814	-0.579944
BCG_2439	BCG_2439	0.0499775	0.906991	1.45748	-0.388823
BCG_2297c	BCG_2297c	0.931142	1.6872	1.4572	0.357073
thiG	BCG_0456	0.15888	1.04326	1.45527	0.325692
BCG_0619c	BCG_0619c	-0.125764	1.07842	1.45516	-1.2428
fadD35	BCG_2525c	0.40069	1.39893	1.45466	-0.260025
dipZ	BCG_2896	1.77849	1.1729	1.45313	-0.469882
BCG_1933	BCG_1933	0.206374	1.15002	1.4524	-0.276151
fadE30	BCG_3624c	0.0380075	0.82975	1.45199	-0.104489
hsdS%27	BCG_2771c	-0.374055	1.14795	1.45183	-0.0931181
BCG_3396c	BCG_3396c	-0.0655973	0.992592	1.4509	-0.36207
BCG_0947	BCG_0947	-0.695847	1.0173	1.4506	-0.190216
rocE	BCG_2341c	0.891116	1.0901	1.44954	-0.322894
BCG_2107	BCG_2107	0.135743	1.35626	1.44771	0.166425
uspC	BCG_2339	0.748014	1.33892	1.44646	-0.332255
BCG_1988c	BCG_1988c	0.183834	1.09456	1.4462	-0.538507
BCG_0610c	BCG_0610c	0.458598	1.00654	1.44525	-0.0870022
BCG_3079c	BCG_3079c	-0.755757	1.00216	1.44522	-0.437285
kgtP	BCG_3539c	0.505716	1.42269	1.44476	-0.147132
mhpE	BCG_3534c	0.311806	1.04289	1.44118	-0.419467
BCG_3701	BCG_3701	0.643978	1.056	1.44117	0.296579
PPE24	BCG_1792c	-0.584337	0.886281	1.44113	-0.598669
rocD2	BCG_2342c	1.39267	1.14201	1.43918	-0.663898
BCG_2550	BCG_2550	0.00462472	0.98496	1.43867	-0.0234904
BCG_0879	BCG_0879	1.51853	1.5305	1.43614	-0.830216
BCG_1764c	BCG_1764c	1.36007	0.987954	1.4354	-0.878077
cyp125	BCG_3609c	0.778032	1.22387	1.43399	0.0199336
BCG_3204	BCG_3204	1.32931	1.15404	1.43352	-0.313729
BCG_3216c	BCG_3216c	-0.378108	0.959354	1.43244	0.739759
lpqS	BCG_0899	3.10336	0.982934	1.43079	-0.098478
amiB2	BCG_1322	-0.152543	0.94462	1.42827	0.0855217
BCG_1106c	BCG_1106c	0.557594	1.01262	1.42665	-0.116075
BCG_3423c	BCG_3423c	0.350706	1.19874	1.42659	-0.319189
oxyS	BCG_0151	0.162205	1.00519	1.42532	-0.040301
BCG_1017c	BCG_1017c	0.15849	1.04864	1.42507	-0.451961
lppP	BCG_2351c	0.850556	1.06942	1.42503	-0.1456
idsA1	BCG_3468c	-0.567445	0.876847	1.42475	0.0191893
echA19	BCG_3579	0.503342	1.33358	1.42473	-0.0294957
BCG_3893c	BCG_3893c	-0.120166	0.733301	1.42459	0.0928801
BCG_0859	BCG_0859	0.888548	1.06227	1.42455	-0.396208
BCG_3601	BCG_3601	1.65255	1.24369	1.42362	-0.352301
BCG_2194c	BCG_2194c	0.579712	1.20371	1.42205	0.0815826
fadE26	BCG_3568	1.38063	1.14517	1.42161	-0.891345
PE_PGRS1	BCG_0142	-0.0686453	0.852051	1.41927	-0.357868
phyA	BCG_3467c	-0.0915466	0.843286	1.41814	-0.299343
BCG_0535c	BCG_0535c	0.811732	0.976458	1.41667	-0.679786
BCG_3080	BCG_3080	-0.0201572	0.945661	1.41425	-0.291143
BCG_3602	BCG_3602	1.72918	1.29702	1.41213	-0.65275
PPE70	BCG_3183c	0.574127	1.36372	1.41144	-0.565216
PE13	BCG_1255	0.444891	1.38162	1.41071	-0.0398703
BCG_0838c	BCG_0838c	1.04824	1.14054	1.40944	0.148699
BCG_3528	BCG_3528	-0.0755973	1.03646	1.40767	0.379857
BCG_3427c	BCG_3427c	1.05225	0.801936	1.40724	-0.303935
BCG_2355c	BCG_2355c	-0.385458	0.977177	1.40542	0.0765006
BCG_2984	BCG_2984	0.948542	0.991372	1.40492	0.233257
BCG_2568	BCG_2568	-0.425706	0.896412	1.40341	-0.685537
echA2	BCG_0495c	0.190409	0.933633	1.40273	-0.465793
BCG_3580	BCG_3580	0.681041	1.30263	1.40003	-0.247995
BCG_2106	BCG_2106	1.32829	1.04963	1.39952	-0.603294
BCG_0128c	BCG_0128c	1.83376	1.22248	1.39736	-0.122062
BCG_3104c	BCG_3104c	-0.156162	1.02817	1.39614	-0.117303
corA	BCG_1299c	1.10587	0.970311	1.39558	0.0440252
BCG_1248c	BCG_1248c	0.593696	1.27175	1.39556	-0.105031
PPE8	BCG_0393c	-0.305928	0.793921	1.39545	-0.484227
BCG_1837c	BCG_1837c	1.65193	1.06028	1.39493	-0.704492
PE_PGRS17	BCG_1032c	-0.254643	0.997104	1.39463	-0.61665
BCG_1901c	BCG_1901c	0.174005	0.942754	1.39388	-0.0760151
BCG_0667	BCG_0667	1.26506	1.17876	1.39046	-0.69067
BCG_0433	BCG_0433	-0.234302	0.632942	1.38935	-0.884698
BCG_1317	BCG_1317	0.424192	1.05004	1.38764	-0.32037
fadE4	BCG_0268	-0.245898	0.9293	1.38664	0.355909
PPE54	BCG_3413c	-0.806548	0.783047	1.38557	-0.464224
PPE30	BCG_1834	0.236135	1.05264	1.38397	-0.173859
PPE62	BCG_3597c	-0.0682815	0.929214	1.38123	-0.643236
BCG_1625c	BCG_1625c	0.676106	0.787031	1.37989	-0.409322
BCG_0123	BCG_0123	-0.159917	0.775291	1.37932	-0.424966
BCG_0611c	BCG_0611c	-0.700771	0.8138	1.37834	0.440464
BCG_1869	BCG_1869	1.017	0.946435	1.37769	-0.438818
BCG_0847c	BCG_0847c	0.866181	1.13878	1.37606	-0.12412
BCG_0360	BCG_0360	-0.793758	0.884818	1.37291	-0.445313
BCG_1990c	BCG_1990c	0.27475	0.93767	1.36924	-0.178447
BCG_1724c	BCG_1724c	0.331654	0.914902	1.3691	-0.12647
BCG_1175	BCG_1175	-0.345765	0.952001	1.36676	-0.217891
BCG_2938	BCG_2938	-0.113653	0.959372	1.36557	0.828775
PE34	BCG_3805c	0.736622	0.775593	1.36461	-0.382134
BCG_0416	BCG_0416	-0.232404	0.78743	1.36451	-1.02739
BCG_2507c	BCG_2507c	0.456241	0.960478	1.36305	-0.306643
esxF	BCG_3962c	-0.936271	0.782172	1.36143	0.0493012
PPE12	BCG_0806c	-0.0998483	0.951557	1.36036	-0.733456
PPE56d	BCG_3420c	-0.258596	0.926878	1.35804	-0.194196
BCG_2033	BCG_2033	0.684866	0.953332	1.35798	-0.678112
BCG_3951c	BCG_3951c	-0.708961	0.784078	1.35652	-0.709694
cdd	BCG_3381c	0.205204	0.997138	1.35578	0.499329
BCG_2884c	BCG_2884c	0.41744	0.960158	1.35448	-0.197592
BCG_2589	BCG_2589	-0.485265	1.00562	1.35442	-0.429921
BCG_3205	BCG_3205	0.2059	0.856055	1.35278	-0.401096
BCG_0903c	BCG_0903c	0.721694	1.07259	1.35239	0.0786334
BCG_2094c	BCG_2094c	0.26884	1.09686	1.35082	0.336064
BCG_2532c	BCG_2532c	-0.115918	0.908179	1.35012	-0.251521
recBb	BCG_0676c	-0.775303	0.800689	1.34969	-0.467763
BCG_2044c	BCG_2044c	0.946888	0.98187	1.34812	-0.149972
BCG_1709	BCG_1709	1.9756	1.00489	1.34777	0.097601
kdpA	BCG_1087	-0.253644	0.886825	1.34743	-0.0724738
BCG_2004	BCG_2004	0.578454	1.14199	1.3459	-0.458158
BCG_3693	BCG_3693	-0.14039	0.864938	1.3452	0.171846
BCG_0358c	BCG_0358c	-0.458481	0.967759	1.34102	0.0565616
BCG_3765c	BCG_3765c	0.39357	1.17356	1.34045	-0.0124473
BCG_2195c	BCG_2195c	0.605005	0.962513	1.34035	0.178396
BCG_3186c	BCG_3186c	2.91757	2.08589	1.33984	-0.906001
fadD7	BCG_0153	0.199893	0.92774	1.3398	-0.105226
BCG_3206c	BCG_3206c	1.27289	0.899888	1.33929	-0.52081
mmpL13	BCG_1207	0.861339	1.02587	1.33843	-0.117802
BCG_1607	BCG_1607	0.291922	1.24346	1.337	-0.474649
PE_PGRS45a	BCG_2642c	-0.126714	1.06152	1.33542	-1.24103
BCG_2018	BCG_2018	0.357201	0.861923	1.33529	0.120774
BCG_0407c	BCG_0407c	1.37576	1.14044	1.33475	-0.406756
dppA	BCG_3724c	1.3459	1.32615	1.33412	0.438271
BCG_1706c	BCG_1706c	0.201976	0.916414	1.33295	-0.158687
rmlA	BCG_0373	0.365428	0.913889	1.33108	-0.0521826
ugpA	BCG_2855c	-0.772531	0.839382	1.32952	-0.638493
BCG_0415	BCG_0415	0.820296	0.987189	1.32906	-0.308638
BCG_3515	BCG_3515	0.410981	1.05144	1.32587	-0.339389
BCG_2054	BCG_2054	2.59045	1.28457	1.32321	-0.588763
BCG_3431	BCG_3431	0.623326	1.01227	1.32281	0.274521
BCG_0408c	BCG_0408c	1.1	0.9425	1.32198	-0.280851
pepE	BCG_2109c	1.24067	1.08594	1.32194	-0.500544
BCG_3226c	BCG_3226c	0.763949	0.809093	1.3211	-0.874102
BCG_2703c	BCG_2703c	0.726298	1.0498	1.31853	0.336347
BCG_0311c	BCG_0311c	-0.0988256	0.901678	1.31849	-0.207019
BCG_3193	BCG_3193	0.21088	1.09049	1.31818	-0.250529
tRNA-His	BCG_t31	0.302796	1.10605	1.31642	-0.291651
BCG_2841c	BCG_2841c	0.0895584	0.898023	1.31586	-0.298976
BCG_0881c	BCG_0881c	0.933164	0.976167	1.31372	-1.01834
fadD13	BCG_3114	0.639806	0.885183	1.3137	-0.390119
BCG_1563	BCG_1563	0.505242	1.36565	1.31369	-0.00945136
BCG_0661	BCG_0661	-0.753208	0.833171	1.31298	0.406252
BCG_2011c	BCG_2011c	2.98041	1.58657	1.31282	-0.496914
BCG_2316c	BCG_2316c	-0.0686688	0.951731	1.31171	-0.246993
BCG_2622	BCG_2622	-0.936275	0.845808	1.31154	-0.0157492
BCG_0108c	BCG_0108c	0.923155	1.05297	1.3112	-0.763721
BCG_0438	BCG_0438	-0.121929	0.78138	1.30868	-0.298339
BCG_0099	BCG_0099	-0.00747755	0.825407	1.30679	-0.185735
BCG_3397	BCG_3397	-0.0563893	0.876595	1.30593	-0.166261
BCG_0817c	BCG_0817c	1.43675	0.922969	1.30367	-0.395253
PE_PGRS63	BCG_3122c	1.17572	1.04244	1.30221	-0.605861
BCG_3113	BCG_3113	0.187352	0.784344	1.30191	-0.742875
esxU	BCG_3511c	0.108012	0.928112	1.30043	-0.162453
BCG_0789	BCG_0789	0.576289	0.849207	1.29979	-0.23123
BCG_0496c	BCG_0496c	0.661754	1.09374	1.2981	-0.0661147
tRNA-Ser	BCG_t45	1.18006	1.24229	1.29716	-0.0350224
purU	BCG_2985	0.783403	0.648257	1.29311	0.120674
BCG_2782	BCG_2782	0.324748	0.915646	1.29185	0.11984
BCG_0131	BCG_0131	-0.240334	0.831012	1.29155	0.0827172
BCG_2774c	BCG_2774c	-0.222564	0.807583	1.29094	-0.132894
fadD24	BCG_1581	0.621619	0.985337	1.29052	-0.153737
BCG_1045c	BCG_1045c	1.03367	0.887672	1.29024	0.113028
BCG_3895c	BCG_3895c	-0.355083	0.960749	1.29009	0.0675907
BCG_2775c	BCG_2775c	-0.293284	0.778151	1.28941	-0.356989
BCG_3790c	BCG_3790c	-0.785723	0.699434	1.28886	-0.122795
BCG_0787	BCG_0787	0.122278	0.666167	1.28846	-0.509971
mrr	BCG_2549c	0.275271	0.939092	1.28729	0.147739
BCG_1793c	BCG_1793c	-0.105566	0.961497	1.28513	-0.0682534
BCG_0946	BCG_0946	-0.705389	0.929688	1.28488	-0.218813
esxQ	BCG_3039c	0.885226	1.29866	1.28458	-0.537239
BCG_3020c	BCG_3020c	-0.596707	0.810931	1.28265	-0.12124
BCG_0882	BCG_0882	1.38083	1.18961	1.28204	-0.582951
BCG_1174	BCG_1174	-0.309559	0.788358	1.27866	0.244264
lprE	BCG_1312c	-0.571855	0.461492	1.2773	0.369052
BCG_2269	BCG_2269	0.4705	0.952689	1.27634	0.0767794
cstA	BCG_3088	-0.0886306	0.828925	1.27467	-0.139748
BCG_1093c	BCG_1093c	-0.993291	0.644561	1.27396	0.0196429
BCG_3903	BCG_3903	0.259068	0.842114	1.27221	-0.026442
BCG_1765	BCG_1765	-0.139947	0.66251	1.27149	-0.436949
BCG_0143	BCG_0143	-0.480981	0.624658	1.27094	0.0763258
ugpBb	BCG_2853A	-0.38558	0.911627	1.27013	-0.702423
pdc	BCG_0905c	1.47504	1.10953	1.26897	0.320838
BCG_2536c	BCG_2536c	0.793996	1.19917	1.26805	-0.636628
BCG_0351	BCG_0351	1.98319	0.931484	1.2668	-0.534371
BCG_0164	BCG_0164	0.269689	0.768774	1.26585	0.491782
BCG_0406c	BCG_0406c	1.73699	1.08476	1.26568	-1.10318
BCG_2563	BCG_2563	-0.478227	0.869117	1.26554	0.529408
pks7	BCG_1700	-0.152341	0.791464	1.26459	-0.831213
BCG_3827	BCG_3827	-0.00806995	0.960582	1.26413	0.14269
aspB	BCG_3629	-0.0122888	0.733882	1.26282	-0.379172
BCG_1069	BCG_1069	0.558797	0.977827	1.26272	0.144822
BCG_3192	BCG_3192	-0.22473	0.872341	1.26241	-0.349133
narI	BCG_1226	-0.445044	0.911556	1.26236	0.53001
moxR3	BCG_3188c	0.401291	0.967657	1.26194	-0.148595
BCG_2002c	BCG_2002c	0.680661	0.779304	1.25981	-0.216441
BCG_1030c	BCG_1030c	1.17696	1.84384	1.25908	-0.388818
BCG_3268c	BCG_3268c	0.244353	0.820159	1.25815	-0.138968
spoU	BCG_3438	-0.609592	0.864372	1.25601	0.380319
PPE61	BCG_3596	0.362493	0.888496	1.25371	-0.443765
BCG_0346	BCG_0346	1.38059	0.784566	1.24485	0.287313
dinP	BCG_3081	0.129865	1.02626	1.24459	0.0381664
BCG_2918c	BCG_2918c	-0.259799	0.989986	1.24447	-0.527421
tRNA-Met	BCG_t41	0.769662	1.104	1.24354	-0.200738
BCG_3377c	BCG_3377c	1.02053	0.859779	1.24252	0.147074
pks17	BCG_1702	-0.104245	0.79646	1.24215	-0.636714
pnp	BCG_0579	-0.416429	0.794424	1.24133	-0.0872824
BCG_0423	BCG_0423	1.28812	1.16955	1.24126	0.154754
moeW	BCG_2360c	-0.21173	0.722144	1.24119	-0.70082
BCG_1181c	BCG_1181c	0.0357697	0.919197	1.24081	-0.0468076
BCG_1989c	BCG_1989c	1.09201	1.30466	1.2398	0.443609
BCG_0157	BCG_0157	1.20636	1.07897	1.23942	0.371009
BCG_1935c	BCG_1935c	0.131746	0.720561	1.23915	0.153464
mez	BCG_2354	-0.426381	0.888245	1.23868	-0.00469531
BCG_2353	BCG_2353	0.738683	1.13222	1.23838	0.660702
BCG_0298c	BCG_0298c	-0.487726	0.61578	1.23802	-0.830628
BCG_3218	BCG_3218	0.319725	0.895151	1.23792	-0.182724
recD	BCG_0675c	-0.370251	0.892867	1.23754	-0.850277
BCG_2328	BCG_2328	0.922902	0.887361	1.23698	-0.815445
menA	BCG_0578c	-0.357178	0.733183	1.23682	-0.0920012
BCG_1761	BCG_1761	1.46781	1.14295	1.23477	-0.303214
BCG_0895	BCG_0895	0.490341	0.881847	1.23406	-0.137209
BCG_2431c	BCG_2431c	0.271413	0.972111	1.23378	-0.366055
BCG_2176c	BCG_2176c	0.0522891	0.68	1.22976	-1.17252
BCG_0898c	BCG_0898c	-0.0821815	1.02192	1.2294	-0.0263397
BCG_0098c	BCG_0098c	0.519838	1.00773	1.22777	-0.521365
BCG_1042	BCG_1042	-0.784212	0.729422	1.22753	-0.310141
fadE1	BCG_0165c	0.875109	0.866085	1.22664	0.0897317
BCG_0018	BCG_0018	0.754785	1.00648	1.22632	-0.384031
BCG_3469	BCG_3469	-0.141117	0.570216	1.22588	-0.0106179
BCG_1347	BCG_1347	-0.0129963	0.736133	1.22546	-0.190442
BCG_2030	BCG_2030	0.604419	0.656033	1.22506	-0.283861
BCG_1409c	BCG_1409c	0.335383	0.94973	1.2243	-0.47306
BCG_1976	BCG_1976	1.21996	1.04398	1.22367	-0.379516
recC	BCG_0678c	-0.234584	0.766977	1.22313	-0.143779
BCG_1978	BCG_1978	-0.0927332	0.782826	1.22312	-1.23834
canA	BCG_1343	1.27345	1.06656	1.22265	-0.410295
BCG_3207c	BCG_3207c	1.24149	0.784971	1.21966	-0.35343
BCG_0130	BCG_0130	-0.0129602	0.892625	1.21934	-0.241353
fadA5	BCG_3610	1.77865	0.960067	1.21852	-0.0459282
glyS	BCG_2371c	-0.143632	0.911499	1.21766	0.126302
BCG_3095	BCG_3095	0.345297	0.642689	1.21753	0.0387053
cydC	BCG_1658c	0.639032	0.778519	1.21634	-0.514927
BCG_1493	BCG_1493	0.477768	0.866283	1.21619	-0.350442
BCG_2310	BCG_2310	0.271197	1.018	1.21597	0.335421
BCG_3140	BCG_3140	-0.244409	0.837156	1.21474	-0.15113
BCG_1392c	BCG_1392c	0.475236	0.741825	1.21393	0.0730796
BCG_0230c	BCG_0230c	0.255985	0.804848	1.21071	0.0832116
BCG_1250	BCG_1250	1.66198	1.61076	1.21006	-0.738575
mesTa	BCG_3201c	1.55493	1.06469	1.20887	-0.276517
PE2	BCG_0188c	0.357775	0.686722	1.20803	0.0701215
BCG_3960c	BCG_3960c	-0.840753	0.697472	1.20709	-0.467661
pknJ	BCG_2108	0.787451	1.00856	1.20563	-0.25559
BCG_3112	BCG_3112	0.520772	0.813635	1.20528	-1.10054
BCG_0364	BCG_0364	1.53306	0.895921	1.20514	-0.721942
ctpD	BCG_1530	0.156713	0.875977	1.20498	-0.166348
BCG_1626c	BCG_1626c	2.02408	1.04456	1.20459	-0.0359635
PPE45	BCG_2913c	0.872538	1.29326	1.20398	-0.0646316
BCG_1427c	BCG_1427c	0.801633	1.29628	1.2032	-0.948172
PPE63	BCG_3603	0.644233	1.08003	1.20276	-0.0420528
BCG_3637	BCG_3637	0.981534	1.02203	1.20259	-0.304585
BCG_1708	BCG_1708	1.47718	0.612646	1.20215	-0.449569
BCG_2682	BCG_2682	0.231448	1.00727	1.20202	0.148591
BCG_0849	BCG_0849	-0.343319	0.937287	1.20126	-0.218027
tRNA-Lys	BCG_t08	1.05972	0.931364	1.20007	-0.239854
BCG_0606c	BCG_0606c	-0.12128	0.657672	1.19971	-0.325752
cyp123	BCG_0818c	1.56219	1.04169	1.19818	0.0564894
BCG_3102	BCG_3102	-0.0286476	0.665816	1.1965	0.240833
BCG_0386	BCG_0386	0.535676	0.842755	1.19497	0.0575534
BCG_3821c	BCG_3821c	0.119626	0.687999	1.1945	0.152778
BCG_3970	BCG_3970	0.914034	1.06528	1.19442	-0.131459
BCG_0232	BCG_0232	0.288211	0.85276	1.19305	0.524132
fadD11	BCG_1602	-0.28828	0.772894	1.19272	-0.830259
BCG_0837	BCG_0837	-0.180477	0.854964	1.19157	-0.0379015
BCG_1763c	BCG_1763c	0.274209	1.00954	1.19133	0.0319798
mmpS4	BCG_0490c	0.915812	1.12358	1.18914	-0.242341
BCG_2097	BCG_2097	-0.570909	0.74982	1.18876	0.0390822
BCG_0534c	BCG_0534c	0.486852	1.02405	1.18875	-0.943295
rocA	BCG_1249	1.4344	1.80572	1.18552	-1.14257
BCG_2839c	BCG_2839c	0.336087	0.900472	1.18466	-0.236841
BCG_1211	BCG_1211	2.21978	0.966426	1.18293	0.166139
PPE18	BCG_1256	-0.136706	0.917554	1.1829	-0.0485244
BCG_2321	BCG_2321	0.441403	0.958236	1.18122	-0.149381
BCG_2702c	BCG_2702c	0.430453	0.786458	1.18016	-0.194646
BCG_2301c	BCG_2301c	0.529889	0.911626	1.17894	0.432939
ephC	BCG_1185	0.591909	0.740085	1.17893	0.0414526
BCG_3096	BCG_3096	0.721706	0.818245	1.17612	0.030594
udgA	BCG_0362	-0.156674	0.870827	1.17321	0.117808
cydD	BCG_1659c	0.238289	0.778872	1.17102	-0.680766
BCG_0256	BCG_0256	-0.350474	0.677709	1.17044	-0.857109
rocD1	BCG_2343c	1.54294	0.903085	1.16942	-0.888812
kdpD	BCG_1085c	1.58127	1.06815	1.16928	-0.544859
BCG_2843c	BCG_2843c	0.861953	0.921613	1.16818	-0.638972
BCG_1043	BCG_1043	-0.988199	0.569435	1.16809	-0.162206
mtn	BCG_0124	-0.459031	0.451717	1.16624	0.881014
BCG_3415c	BCG_3415c	-0.723652	0.614217	1.16592	-0.517345
BCG_1572	BCG_1572	0.645408	1.01843	1.16554	0.234181
BCG_2058c	BCG_2058c	0.436536	0.779338	1.16523	-0.511897
BCG_1419c	BCG_1419c	1.0427	0.871208	1.16519	-0.511632
PPE28	BCG_1832	0.915513	0.997624	1.165	-0.226513
moeY	BCG_1417c	1.75747	1.17171	1.1647	-0.285606
pks9	BCG_1703	-0.412986	0.688451	1.1646	-0.84521
betP	BCG_0969	-0.0231125	0.792449	1.16429	-0.0667921
BCG_0844c	BCG_0844c	1.18296	0.935235	1.16342	-0.337503
BCG_2773c	BCG_2773c	-0.658511	0.727998	1.16294	0.0639474
fadE13	BCG_1029c	0.606993	1.5937	1.16287	-0.786942
mmuM	BCG_2478	0.983476	0.949668	1.16209	-0.157873
BCG_1146	BCG_1146	0.896291	1.40688	1.16189	-0.109485
BCG_0149	BCG_0149	-0.596748	0.590063	1.15782	-0.107738
BCG_1569	BCG_1569	-0.56446	0.828272	1.15776	-0.307311
BCG_1492	BCG_1492	0.157912	0.878802	1.15704	-0.077171
BCG_3952c	BCG_3952c	0.650242	0.89182	1.15689	-0.568862
BCG_2512	BCG_2512	0.327694	0.706563	1.15639	-0.110659
PPE64	BCG_3622	-0.697667	0.54391	1.15419	-0.792388
BCG_0234	BCG_0234	0.266902	0.823517	1.15312	-0.044853
PE11	BCG_1232c	1.54001	1.21941	1.15285	-0.84986
BCG_3485c	BCG_3485c	0.537187	0.772794	1.15281	-0.204116
BCG_3227c	BCG_3227c	0.892293	0.669059	1.15209	-0.971517
BCG_2681	BCG_2681	0.815072	0.768891	1.15116	-0.371311
grcC2	BCG_1044c	-0.587123	0.648611	1.15041	-0.00952912
mesTb	BCG_3200c	-0.047883	0.841249	1.14957	-0.921242
BCG_2417c	BCG_2417c	0.575593	0.925753	1.1494	-0.679194
BCG_1553	BCG_1553	-0.0416693	0.646218	1.14815	-0.296789
BCG_3623c	BCG_3623c	-0.293275	0.714077	1.1451	-0.197343
BCG_1934	BCG_1934	-0.109058	0.847749	1.14436	-0.0723128
rmlB2	BCG_3533c	0.766988	0.693976	1.14424	-0.0917028
tRNA-Leu	BCG_t23	1.86419	1.3653	1.1424	-0.225501
accD3	BCG_0956c	0.508591	0.950504	1.14052	0.400787
plsB1	BCG_1603	-0.564126	0.692324	1.13928	-0.786234
BCG_0008c	BCG_0008c	1.26397	1.14214	1.13896	0.412959
BCG_0199	BCG_0199	-0.368848	0.71651	1.13759	0.296671
BCG_3835c	BCG_3835c	-0.194816	0.459154	1.13743	0.260462
BCG_3605c	BCG_3605c	-0.0506876	0.880938	1.13516	-0.664341
BCG_2352	BCG_2352	0.63932	0.809982	1.13436	0.697254
sugA	BCG_1296	0.492545	0.59537	1.1339	0.0093289
BCG_3139	BCG_3139	1.67575	1.18632	1.13376	0.216634
PPE11	BCG_0492	0.976284	0.974862	1.13366	-0.327292
PPE17a	BCG_1231c	0.774269	1.09316	1.13168	-0.353195
BCG_3403c	BCG_3403c	-0.192256	0.802025	1.13095	-0.273984
BCG_0869c	BCG_0869c	0.0123437	0.869598	1.12855	-0.0430698
BCG_3185c	BCG_3185c	4.80617	3.71728	1.12724	-0.203351
PE_PGRS3b	BCG_0316c	0.292132	0.697482	1.1264	-0.207959
BCG_2824	BCG_2824	-0.155634	0.730997	1.12521	0.20709
BCG_1456	BCG_1456	0.982412	0.810337	1.12508	-0.627116
BCG_2325c	BCG_2325c	-0.0532188	0.935768	1.12377	-0.832071
BCG_1209c	BCG_1209c	1.71959	0.85971	1.12353	-0.13044
tRNA-Ser	BCG_t48	2.241	0.901678	1.12305	-0.347135
BCG_0617c	BCG_0617c	-0.629654	0.609823	1.12247	-0.619301
pepC	BCG_0852	-0.0133264	0.659981	1.12225	0.32084
BCG_0410c	BCG_0410c	2.21655	0.854614	1.1195	-1.42024
fgd2	BCG_0166c	1.43131	0.73768	1.11545	-0.533919
BCG_3282c	BCG_3282c	0.253644	0.686516	1.11276	0.8655
tatD	BCG_1065	-0.354857	0.596396	1.11147	0.524479
BCG_3537	BCG_3537	0.027353	0.895821	1.11135	-0.0335769
BCG_2432c	BCG_2432c	0.519512	0.907546	1.10949	-0.430083
BCG_0710c	BCG_0710c	-0.334695	0.808446	1.10858	0.162577
BCG_3184c	BCG_3184c	3.8533	3.30333	1.10699	-0.115589
pgmA	BCG_3093c	0.295733	0.740484	1.10669	-0.0635135
BCG_2015c	BCG_2015c	0.329095	0.723912	1.10654	0.0203888
BCG_2093c	BCG_2093c	0.488754	1.11274	1.10623	-0.219884
BCG_1428	BCG_1428	-0.278991	0.759109	1.10605	0.147535
BCG_0914c	BCG_0914c	0.272007	0.738021	1.10602	-0.0635172
accD2	BCG_1028c	0.370816	1.365	1.10589	-1.04226
BCG_1514	BCG_1514	-0.413655	0.702165	1.10571	-0.0861629
BCG_2329c	BCG_2329c	0.651527	0.688458	1.1029	-0.308619
BCG_0939c	BCG_0939c	1.42768	1.13813	1.10181	-0.523506
BCG_1259c	BCG_1259c	-0.146773	0.748049	1.10094	-0.217805
BCG_3789	BCG_3789	-0.12663	0.679587	1.10078	-0.216502
BCG_1177c	BCG_1177c	-0.409741	0.726064	1.09954	0.317829
BCG_3160	BCG_3160	0.473383	0.649785	1.0973	-0.0466538
BCG_2291c	BCG_2291c	-0.897941	1.0591	1.09728	0.507508
BCG_2043c	BCG_2043c	0.1123	0.540987	1.09581	-0.236911
BCG_1927c	BCG_1927c	0.186365	0.672596	1.09452	-0.261309
BCG_1983c	BCG_1983c	-0.123216	0.632602	1.09416	-0.199992
BCG_1959	BCG_1959	0.329785	0.836101	1.09413	-0.0184515
PE7	BCG_0968c	0.878087	0.833548	1.08974	-0.627688
BCG_1200c	BCG_1200c	0.169071	0.689271	1.08944	0.0411297
BCG_1173	BCG_1173	-0.512641	0.8821	1.08763	0.191457
PPE33b	BCG_1843	0.689824	0.684641	1.08718	-0.265331
PPE53	BCG_3182c	-0.839535	0.511975	1.08563	-0.577666
BCG_0352	BCG_0352	0.058778	0.644448	1.08202	-0.285405
kdpC	BCG_1089	1.1882	0.951562	1.0813	0.120516
BCG_3151c	BCG_3151c	-1.10603	0.504634	1.07888	-1.84041
BCG_0397	BCG_0397	-0.42234	0.715183	1.07729	-0.0212974
BCG_3440c	BCG_3440c	0.720859	0.927584	1.07728	-0.0781292
BCG_3879	BCG_3879	-0.181565	0.846812	1.07725	0.254289
BCG_3089c	BCG_3089c	0.464739	0.80309	1.07691	-0.145148
BCG_0155c	BCG_0155c	0.968631	0.957408	1.07688	0.173492
BCG_2601c	BCG_2601c	0.716254	0.80094	1.0753	-0.852402
BCG_3885	BCG_3885	-0.0326479	0.509123	1.07518	0.0420901
thiO	BCG_0454	1.20064	0.736881	1.0749	0.0983932
BCG_1189c	BCG_1189c	1.11975	0.781351	1.07404	0.105735
BCG_3593c	BCG_3593c	1.27031	0.74751	1.07309	-0.652086
PE_PGRS11	BCG_0805	0.497391	0.85621	1.07283	-0.786427
BCG_1164	BCG_1164	1.02275	0.761241	1.072	0.0468024
PE8	BCG_1098c	0.215787	0.802218	1.07082	-1.7039
PE_PGRS27	BCG_1511c	-0.600615	0.576713	1.07071	-0.193707
BCG_1041	BCG_1041	0.163607	0.548419	1.06876	-0.580992
treZb	BCG_1614c	0.149343	0.78855	1.06611	-0.556135
BCG_2822c	BCG_2822c	0.130685	0.794344	1.06494	0.0551155
BCG_1094c	BCG_1094c	-0.840252	0.490187	1.06481	0.0157828
narH	BCG_1224	-0.888871	0.546375	1.06153	0.00408876
purT	BCG_0426	1.09988	0.708131	1.06121	-0.304399
fabG	BCG_1412	0.177486	0.715547	1.06103	-0.313126
PPE15	BCG_1097c	-0.292744	0.703372	1.05987	-0.545795
hab	BCG_3103	-0.2557	0.619979	1.05872	0.434095
cobK	BCG_2089c	0.0128798	0.636996	1.05768	0.154585
BCG_2621	BCG_2621	-0.339654	0.514532	1.0574	-0.227566
BCG_3891c	BCG_3891c	0.186886	0.588935	1.05714	-0.164533
BCG_2279c	BCG_2279c	-0.26945	0.625122	1.05678	-0.104402
BCG_0396	BCG_0396	-0.606699	0.840907	1.05602	-0.113081
BCG_3426	BCG_3426	2.43568	1.12741	1.05587	-0.574183
PE6	BCG_0374c	0.999476	0.93284	1.05523	-0.0638056
erg3	BCG_1848	1.03796	0.713315	1.05415	0.130238
BCG_3830c	BCG_3830c	0.878289	1.0519	1.05329	0.37494
BCG_0365	BCG_0365	1.33398	0.852034	1.05209	-0.485061
ltp2	BCG_3604c	0.224593	0.785649	1.05195	-0.113463
BCG_2454c	BCG_2454c	-0.531907	0.661973	1.05193	0.0111994
fadD16	BCG_0904	1.00533	0.891149	1.05187	-0.0460661
tRNA-Ile	BCG_ileT_2	0.541715	0.72511	1.05073	0.924439
BCG_3049c	BCG_3049c	0.0378654	0.56086	1.04994	-0.325953
BCG_3037c	BCG_3037c	-0.115509	0.565449	1.04985	0.0285433
BCG_3592c	BCG_3592c	0.530531	0.815443	1.04799	0.510945
BCG_0409c	BCG_0409c	1.98829	0.765571	1.04794	-1.10429
BCG_0255	BCG_0255	-0.197519	0.718438	1.04723	-0.282568
BCG_1379c	BCG_1379c	0.182258	1.03081	1.0466	-0.0959365
BCG_1936c	BCG_1936c	0.144029	0.68002	1.04609	0.076715
BCG_1454c	BCG_1454c	0.981402	0.958117	1.04602	-0.638675
BCG_2660c	BCG_2660c	0.393361	0.578711	1.04414	-0.557018
BCG_0848c	BCG_0848c	0.742686	0.893139	1.04408	0.170168
BCG_0746	BCG_0746	-0.323395	0.712641	1.04355	-0.812949
BCG_1984	BCG_1984	1.49694	0.909926	1.04305	-0.000632315
BCG_2304	BCG_2304	-0.450173	0.697668	1.04126	0.851635
trxB1	BCG_1532	1.10938	0.892929	1.04121	0.606891
BCG_1410	BCG_1410	0.156817	0.754355	1.04063	-0.299373
trxA	BCG_1531	0.498203	0.629599	1.03989	-0.298727
lppY	BCG_3021	-0.726752	0.734368	1.03982	0.246813
BCG_1099c	BCG_1099c	2.38316	0.997479	1.03941	0.0208129
BCG_1928c	BCG_1928c	0.0321159	0.769641	1.03772	-0.655352
BCG_0845c	BCG_0845c	1.74031	1.13133	1.03473	-0.316466
BCG_1854c	BCG_1854c	-0.708554	0.547357	1.0334	0.468449
acs	BCG_3725	0.862224	0.640359	1.03338	0.323307
BCG_2829	BCG_2829	-0.50559	0.583119	1.03245	-0.909061
narJ	BCG_1225	-0.91551	0.424125	1.03213	-0.149997
BCG_2185	BCG_2185	0.244299	0.620661	1.03175	-0.0784086
BCG_2679	BCG_2679	-0.151522	0.854947	1.03046	-0.391866
BCG_1900c	BCG_1900c	0.609741	0.566939	1.03039	0.335113
BCG_1278c	BCG_1278c	1.64058	0.8546	1.02942	-0.0494689
BCG_0102	BCG_0102	0.402082	1.00237	1.02882	0.060562
BCG_3217	BCG_3217	0.788507	1.06477	1.02872	-0.692751
PE_PGRS9	BCG_0796	-0.246984	0.808155	1.02778	0.0373825
BCG_2850c	BCG_2850c	0.0792638	0.508992	1.02662	-0.263722
BCG_0247	BCG_0247	0.128327	0.761179	1.02518	-0.0485319
cyp138	BCG_0172	1.08106	0.928555	1.0242	-0.282824
PE24	BCG_2424	0.734248	0.917739	1.02393	0.148184
BCG_3473c	BCG_3473c	0.0999809	0.548257	1.02326	0.202816
lpqJ	BCG_0383c	-0.274016	0.538022	1.02185	0.0940211
BCG_1759c	BCG_1759c	0.758892	1.1379	1.02151	-0.579504
BCG_0793c	BCG_0793c	0.225518	0.424608	1.02041	-0.262172
PPE33a	BCG_1842	2.00834	0.674799	1.02013	0.295299
fadE33	BCG_3628	-0.675702	0.634727	1.01999	-0.648148
hmp	BCG_3636	0.916794	0.783129	1.01939	-0.169628
BCG_1567c	BCG_1567c	-0.104521	0.605561	1.01906	-0.438525
BCG_2837c	BCG_2837c	0.549718	0.774198	1.0188	-0.475426
BCG_0620c	BCG_0620c	0.266905	0.623468	1.017	-0.449993
lpqY	BCG_1295	1.01067	0.692959	1.01677	0.0226209
BCG_0794c	BCG_0794c	-0.623665	0.684874	1.01598	-0.489478
BCG_0897	BCG_0897	0.240377	0.860468	1.01479	0.113239
fadD1	BCG_1789c	-0.0787445	0.638649	1.01423	0.0347813
BCG_2838c	BCG_2838c	0.649448	0.867896	1.01348	-0.317671
PE_PGRS36	BCG_2118c	0.323959	0.6664	1.01292	-0.489932
BCG_3187c	BCG_3187c	-0.0793269	0.664086	1.01229	-0.555102
pcp	BCG_0359	-0.544859	0.507895	1.01104	-0.277896
ugpC	BCG_2852c	-0.622273	0.718879	1.01078	-0.320173
BCG_1316c	BCG_1316c	0.265853	0.529237	1.00591	-0.795826
pyrC	BCG_1442	-0.292653	0.582047	1.00501	-0.0415676
orn	BCG_2531	0.445154	0.769842	1.00424	0.511423
BCG_1201c	BCG_1201c	-0.0310677	0.727062	1.00073	0.0604609
BCG_3640c	BCG_3640c	0.0249867	0.870117	1.00009	0.220413
BCG_0828c	BCG_0828c	0.863583	0.939234	0.999588	-0.132488
BCG_3475c	BCG_3475c	1.12519	1.06656	0.998085	-0.112633
cobQ1	BCG_0293c	-0.378091	0.550837	0.997671	0.150668
cobU	BCG_0292c	-0.18444	0.47941	0.996752	0.0190959
fadD10	BCG_0132	0.884433	1.15651	0.996483	0.0261403
BCG_3046c	BCG_3046c	-0.022433	0.773949	0.995992	-0.260632
ndhA	BCG_0429c	-0.104747	0.493299	0.995635	-0.134936
BCG_1328c	BCG_1328c	0.092199	0.918611	0.994829	0.236101
BCG_1745c	BCG_1745c	1.97712	0.710876	0.994696	-0.806667
mutT2	BCG_1222	-0.223982	0.704314	0.994312	-0.0100122
BCG_3714c	BCG_3714c	0.914286	0.882137	0.992692	-0.210767
BCG_3057	BCG_3057	0.408713	0.792922	0.992503	0.0276936
fadD14	BCG_1116	0.0826067	0.356129	0.992067	-0.501219
BCG_1310	BCG_1310	-0.465177	0.596392	0.991214	0.171108
BCG_3574c	BCG_3574c	0.119956	0.646318	0.991087	0.366255
BCG_1787	BCG_1787	1.02433	0.619373	0.988826	0.509756
BCG_0854c	BCG_0854c	0.831503	0.736769	0.987923	0.277972
fadB5	BCG_1951c	-0.0736749	0.355952	0.987818	0.46167
tRNA-Gln	BCG_t14	0.394356	0.797377	0.986701	-0.0165693
BCG_2000	BCG_2000	1.15621	0.739338	0.986628	-0.285051
recBa	BCG_0677c	-0.489947	0.519978	0.986326	-0.370502
BCG_1418c	BCG_1418c	0.242021	0.618349	0.984807	-0.577817
fadD23	BCG_3889	-0.37508	0.490142	0.982362	0.331675
BCG_3148c	BCG_3148c	0.170177	0.877958	0.981591	-0.516655
BCG_3804c	BCG_3804c	1.20533	0.902025	0.980632	0.0695817
BCG_2747	BCG_2747	0.418955	0.440793	0.979064	-0.106025
esxE	BCG_3961c	-1.11669	0.444883	0.977307	-0.474464
BCG_0738c	BCG_0738c	0.932307	1.01026	0.976462	-0.0643756
pyrB	BCG_1441	-0.798195	0.61775	0.976401	-0.153097
BCG_1953c	BCG_1953c	0.185695	0.55133	0.975376	0.475395
fadE27	BCG_3569	1.67722	1.05724	0.975292	-0.0888263
BCG_2025c	BCG_2025c	0.169124	0.774773	0.974596	-0.411731
fadD34	BCG_0066	-0.477471	0.569639	0.973578	0.271852
PPE21	BCG_1601c	-0.590895	0.321432	0.973298	-0.0131803
BCG_1139c	BCG_1139c	0.120075	0.771739	0.971538	0.272544
BCG_2322	BCG_2322	0.683587	0.825597	0.970634	-0.304088
BCG_2201c	BCG_2201c	0.0283807	0.730997	0.969867	0.100386
BCG_0363c	BCG_0363c	0.498751	1.06296	0.968771	0.159883
BCG_1952	BCG_1952	0.325442	0.859522	0.968004	0.530985
BCG_2055	BCG_2055	2.56986	0.924911	0.963526	-0.0331501
BCG_2290	BCG_2290	-0.200393	0.866001	0.963515	0.93741
lppK	BCG_2133	-0.188024	0.488763	0.963173	-0.136544
BCG_1758	BCG_1758	-0.99769	0.55245	0.963148	-0.616693
BCG_0798	BCG_0798	1.50013	1.10297	0.963129	-0.297649
BCG_1350	BCG_1350	-0.00485401	0.694908	0.962939	0.092338
PE_PGRS57	BCG_3577	1.0542	1.1657	0.962783	-0.493636
BCG_2886c	BCG_2886c	-0.121861	0.449766	0.96273	0.171491
BCG_0297c	BCG_0297c	0.338867	0.64221	0.962241	-0.429765
ligA	BCG_3036c	-0.307826	0.565487	0.961959	0.254377
cut2	BCG_2317	0.424393	0.600532	0.960207	0.0429538
BCG_2671c	BCG_2671c	0.800939	0.796532	0.959053	-0.640627
PPE37	BCG_2140	0.105386	0.811783	0.956639	-0.231597
fadE31	BCG_3626	-0.55772	0.537159	0.955605	-0.656371
BCG_1575	BCG_1575	-0.448192	0.668315	0.955322	-0.0981521
BCG_0313c	BCG_0313c	1.8444	0.650752	0.954471	-0.171177
cadI	BCG_2668	2.3068	0.94506	0.954377	0.0800526
BCG_1967c	BCG_1967c	1.16516	1.27913	0.95391	-0.172646
BCG_2742c	BCG_2742c	-0.283266	0.612197	0.953815	-0.696426
dcd	BCG_0361	-0.644408	0.752794	0.949132	-0.0528046
BCG_2344c	BCG_2344c	1.04315	0.62899	0.942638	-0.719219
fadD3	BCG_3625	-0.711972	0.395279	0.942346	-0.745315
gadB	BCG_3498c	-0.659001	0.606233	0.940386	-0.226282
BCG_1018c	BCG_1018c	0.162433	0.684468	0.940033	0.0253675
BCG_2057c	BCG_2057c	0.323214	0.511667	0.939837	-0.702013
PE_PGRS16	BCG_1031	0.00926898	0.745847	0.93944	-0.320602
BCG_3256c	BCG_3256c	1.20733	0.61914	0.939414	-0.402403
BCG_0642c	BCG_0642c	0.0444591	0.738951	0.938305	-0.299885
BCG_1191	BCG_1191	0.682748	2.04052	0.938173	-1.05298
BCG_1991	BCG_1991	0.462781	0.792023	0.937893	-0.435113
carA	BCG_1444	-0.0615786	0.541678	0.937602	-0.22574
BCG_3359c	BCG_3359c	-0.231726	1.39132	0.936304	-0.361265
dedA	BCG_2664	-0.0250566	0.71372	0.936259	0.196764
BCG_0629	BCG_0629	0.130545	0.787295	0.935245	-0.0567171
BCG_2885	BCG_2885	-0.682013	0.556165	0.935177	0.0511908
BCG_0478c	BCG_0478c	-0.398287	0.631885	0.933632	0.389467
BCG_1995	BCG_1995	3.2858	1.01892	0.931242	-0.295617
wag22a	BCG_1800c	0.792916	0.948292	0.929577	-0.605046
BCG_3419c	BCG_3419c	-0.214889	0.485312	0.928149	-0.141394
BCG_3824c	BCG_3824c	1.67374	0.91567	0.92672	0.32855
BCG_0038c	BCG_0038c	0.757914	0.533024	0.926158	-0.00394298
wag22b	BCG_1799c	0.0638346	0.693058	0.9219	-0.48089
BCG_1576	BCG_1576	-0.385198	0.420413	0.921306	-0.365162
BCG_3810	BCG_3810	1.75948	1.34972	0.921099	0.333486
coaA	BCG_1152c	-0.145102	0.630225	0.920839	-0.0234514
BCG_2878	BCG_2878	0.105152	0.890638	0.915292	-0.16301
BCG_2059c	BCG_2059c	0.47547	0.422855	0.915106	-0.33605
BCG_2041c	BCG_2041c	0.173875	0.684743	0.914299	-0.466494
BCG_0307c	BCG_0307c	0.0491139	0.531134	0.912205	-0.0763142
typA	BCG_1227	-0.650084	0.377145	0.911152	0.427259
BCG_1348	BCG_1348	0.137741	0.670242	0.910641	-0.0625854
BCG_0368c	BCG_0368c	-0.0965678	0.649389	0.910603	-0.647417
BCG_2008c	BCG_2008c	1.05813	0.745095	0.910135	-0.221157
BCG_2453c	BCG_2453c	-0.714087	0.482347	0.909622	0.0759285
BCG_2934c	BCG_2934c	0.00263041	0.591106	0.909497	-0.270434
php	BCG_0267c	0.630369	0.749985	0.909042	0.252137
lpqO	BCG_0650	0.101044	0.652279	0.908837	0.42267
deoA	BCG_3380c	0.398019	0.552391	0.908533	0.122853
BCG_1176	BCG_1176	-0.667565	0.679426	0.907683	0.337317
PPE35a	BCG_1957c	-0.908221	0.353972	0.907622	-0.393193
PE_PGRS20	BCG_1126c	-0.481076	0.460674	0.90736	-0.253579
BCG_2823	BCG_2823	-0.0848021	0.607727	0.907175	0.0434622
ompA	BCG_0951	0.109468	0.732117	0.906642	-0.173801
BCG_3761c	BCG_3761c	-0.469316	0.670261	0.905701	-0.530727
BCG_2700c	BCG_2700c	0.74609	0.62283	0.903391	-0.781402
fabG3	BCG_2019	0.143227	0.699928	0.902426	0.285778
mmpL1a	BCG_0440c	-0.576226	0.492775	0.901744	0.363314
bpoA	BCG_3538c	0.265813	0.719821	0.900012	-0.322947
BCG_3914	BCG_3914	0.357843	0.46477	0.899717	0.571789
fadD4	BCG_0251	0.591873	0.6502	0.896512	0.291436
lpqK	BCG_0436c	0.276776	0.537061	0.896277	-0.394058
BCG_0147	BCG_0147	-1.13509	0.375056	0.895554	0.0936282
BCG_0979c	BCG_0979c	-0.599227	0.417372	0.894439	0.587361
BCG_1215c	BCG_1215c	0.52031	0.618382	0.894215	-0.237153
argD	BCG_1694	-0.330705	0.33903	0.894101	-0.130138
BCG_1942	BCG_1942	0.271365	0.543609	0.894068	-0.221294
pip	BCG_0892c	-1.09524	0.388661	0.893981	-1.06982
BCG_0296c	BCG_0296c	1.27679	0.772888	0.893681	-0.348888
BCG_1060	BCG_1060	0.307634	0.63674	0.893484	-0.646937
murB	BCG_0523	-0.379647	0.630903	0.892327	0.285184
fadE17	BCG_1973c	-0.991676	0.37632	0.891926	-0.455752
BCG_2035	BCG_2035	0.778106	0.543486	0.890312	-0.187265
lipU	BCG_1134	0.41323	0.557325	0.889352	-0.98068
BCG_1795c	BCG_1795c	0.499297	0.833381	0.886782	0.614531
sugB	BCG_1297	0.601399	0.661351	0.883765	0.161841
BCG_2965	BCG_2965	-0.269574	0.771142	0.883731	-0.192672
miaA	BCG_2740c	0.671969	0.41768	0.883185	-0.308441
embR2	BCG_3395	0.353331	0.829043	0.882152	-0.131936
lysS	BCG_3663c	0.390059	0.50668	0.882146	0.702948
mbtE	BCG_2394c	0.856047	0.655204	0.881699	-0.0550122
pks6a	BCG_0443	-1.53891	0.393861	0.881143	-0.238631
BCG_0932	BCG_0932	-0.0968722	0.777273	0.881086	0.0715927
BCG_2815c	BCG_2815c	0.0781467	0.572268	0.880789	0.0123845
BCG_0388	BCG_0388	0.544267	0.60122	0.880333	0.306541
fadD15	BCG_2203	1.16631	1.00568	0.879819	0.00954336
folD	BCG_3428c	0.765228	0.52282	0.879081	0.273754
BCG_2324c	BCG_2324c	0.572938	0.801876	0.877962	-0.308025
tesA	BCG_2950	-1.1665	0.484218	0.875662	0.81677
BCG_0424	BCG_0424	-0.0211193	0.595545	0.874398	0.0529199
esxK	BCG_1257	-0.763014	0.643915	0.872996	0.103264
tRNA-Met	BCG_t26	0.562238	0.757391	0.872478	-0.269631
BCG_0965c	BCG_0965c	-0.00551002	0.495279	0.872318	-0.3943
BCG_3001	BCG_3001	-0.0492157	0.795734	0.872288	-0.244841
BCG_0786	BCG_0786	0.809915	0.516536	0.872078	-0.458638
BCG_1662c	BCG_1662c	0.598657	0.626027	0.870328	-0.247516
BCG_3834c	BCG_3834c	-0.433551	0.472554	0.869787	0.501608
cyp124	BCG_2283	1.56591	1.05342	0.869308	-0.119489
dinG	BCG_1391c	0.252981	0.550392	0.86926	0.272026
add	BCG_3379c	0.727829	0.634061	0.868744	-0.189485
BCG_0699	BCG_0699	-0.319395	0.268986	0.868744	-0.408997
BCG_1161c	BCG_1161c	0.757366	0.610966	0.867776	-0.142202
BCG_2326c	BCG_2326c	0.754143	0.840599	0.865719	-0.558669
gatC	BCG_3034c	-0.355703	0.559193	0.863805	0.620835
BCG_2736	BCG_2736	0.716627	0.885969	0.862819	0.0850327
fabG	BCG_3566c	2.44218	1.00193	0.861957	0.259414
BCG_2010c	BCG_2010c	2.76913	1.09991	0.861468	-0.519086
BCG_3101	BCG_3101	0.193837	0.683352	0.859939	0.0564265
BCG_2040c	BCG_2040c	0.575008	0.505041	0.858804	-0.473612
PE_PGRS3	BCG_0318c	-0.319619	0.315479	0.858557	-0.829579
BCG_1380c	BCG_1380c	-0.498055	0.414137	0.856373	-0.156508
PPE49b	BCG_3146c	1.05153	0.828694	0.85597	0.03015
ctpG	BCG_2009c	2.72955	1.16812	0.853179	-0.703113
hsdS	BCG_2777c	-0.232504	0.378794	0.85296	-0.307959
BCG_0933	BCG_0933	0.294457	0.818968	0.852933	0.303316
PPE13	BCG_0930c	-0.454549	0.492099	0.852505	-0.278036
BCG_3586	BCG_3586	-0.768115	0.712083	0.851441	-0.24622
BCG_3228	BCG_3228	0.793007	0.535698	0.850725	-0.43324
fabD2	BCG_0698	-0.245888	0.254305	0.849891	-0.160341
BCG_0630c	BCG_0630c	-0.438147	0.628305	0.84865	-0.15855
BCG_0522c	BCG_0522c	0.170811	0.621222	0.848622	-0.0144357
BCG_0126c	BCG_0126c	0.587713	0.411143	0.848506	0.000917495
BCG_2570	BCG_2570	0.928041	0.5158	0.848476	-0.0556814
fusA2b	BCG_0154c	0.497317	0.651458	0.848435	-0.166249
BCG_0998	BCG_0998	-0.446383	0.608519	0.848013	0.173456
adhE1	BCG_0198c	-0.503262	0.607278	0.84799	0.252221
BCG_0626	BCG_0626	0.822716	0.718981	0.847802	0.663006
BCG_2042c	BCG_2042c	-0.679948	0.321344	0.845424	-0.387274
BCG_1263c	BCG_1263c	0.663403	0.826472	0.8449	0.421444
BCG_1818	BCG_1818	-0.354467	0.519058	0.844303	-0.528405
BCG_0978c	BCG_0978c	-0.10342	0.266912	0.843962	0.723624
lpqA	BCG_3038	0.801422	0.820008	0.843406	0.132288
BCG_0560	BCG_0560	0.219861	0.734484	0.842745	0.198018
treY	BCG_1616c	0.170241	0.509558	0.841872	-0.219367
BCG_0616c	BCG_0616c	1.63615	0.87996	0.841348	-0.102985
PE_PGRS47	BCG_2756	-0.265085	0.543348	0.840654	-0.657746
BCG_2001c	BCG_2001c	1.00485	0.660627	0.839763	0.0737439
lpqR	BCG_0890	-0.192338	0.509123	0.839075	-0.488841
menC	BCG_0598	0.390944	0.710467	0.837115	-0.0829897
BCG_2741c	BCG_2741c	0.368294	0.641312	0.835368	-0.743387
BCG_2333	BCG_2333	1.18345	0.973861	0.835124	-0.330754
tRNA-Val	BCG_t36	1.78094	1.22514	0.83507	0.0715195
BCG_3323c	BCG_3323c	-0.231789	1.23183	0.833874	-0.598779
BCG_2271	BCG_2271	0.270251	0.346773	0.833788	-1.13711
BCG_1443	BCG_1443	0.25504	0.407219	0.832227	-0.258953
oplA	BCG_0304c	-0.132533	0.56647	0.831954	0.319859
fadE32	BCG_3627	-0.241688	0.604543	0.831459	-0.506648
clpB	BCG_0422c	1.48208	0.67562	0.830395	-0.0491959
BCG_1254c	BCG_1254c	0.423315	0.759714	0.828311	-0.054593
fadE35	BCG_3859	-0.435515	0.459075	0.827789	-0.815262
BCG_1475	BCG_1475	-0.342675	0.58933	0.827395	-0.0271793
BCG_2666c	BCG_2666c	0.493572	0.593973	0.826993	-0.473133
BCG_2452c	BCG_2452c	-0.209853	0.398113	0.826856	0.247192
pitB	BCG_2296	-0.356238	0.683298	0.824788	0.025851
BCG_2418	BCG_2418	0.168199	0.551994	0.823669	0.232852
fdxD	BCG_3567c	1.83019	1.02203	0.823391	0.469364
BCG_3209	BCG_3209	0.61202	0.500405	0.823291	-1.28377
BCG_0749	BCG_0749	-0.110337	0.606343	0.821964	-1.14617
BCG_3880	BCG_3880	-0.187406	0.431664	0.82113	0.717577
PE_PGRS2	BCG_0158	0.258724	0.440706	0.821022	-0.233894
BCG_2031	BCG_2031	1.07889	0.481173	0.820613	-0.0965372
BCG_1657	BCG_1657	0.98627	0.702847	0.820223	-0.301493
BCG_3896	BCG_3896	-0.124679	0.527948	0.818673	0.132685
BCG_1566	BCG_1566	-0.489346	0.445597	0.818616	-0.263417
BCG_3004	BCG_3004	-0.0080177	0.470642	0.816578	-0.101977
BCG_3800c	BCG_3800c	-0.353736	0.651851	0.812481	0.33645
cydA	BCG_1661c	0.440415	0.537103	0.811664	-0.165974
BCG_0843c	BCG_0843c	0.797405	0.584703	0.811517	-0.183299
mntH	BCG_0976c	-0.638472	0.316817	0.811364	0.693903
PE_PGRS6a	BCG_0575	-0.213635	0.538004	0.811071	-0.17609
BCG_2281c	BCG_2281c	0.403904	0.739277	0.809556	-0.0131519
BCG_1210	BCG_1210	2.46036	0.827231	0.80945	0.332476
trcS	BCG_1090c	0.685118	0.710241	0.808972	-0.269895
BCG_0566c	BCG_0566c	-0.0269506	0.477774	0.808525	-0.0799854
BCG_0711c	BCG_0711c	-0.759209	0.40076	0.807832	0.0245122
BCG_3098c	BCG_3098c	1.241	0.666099	0.806566	-0.34672
suhB	BCG_2714c	-0.717964	0.417155	0.804473	-0.0231241
lprD	BCG_1405c	0.99117	0.914698	0.804071	0.0674013
PE_PGRS34b	BCG_1875c	0.490445	0.779149	0.80406	-0.985041
BCG_2060c	BCG_2060c	1.10414	0.578866	0.803693	-0.225984
BCG_3211	BCG_3211	1.31265	0.610534	0.802066	-0.0609708
BCG_1740c	BCG_1740c	-0.0983974	0.327502	0.80182	-0.367993
BCG_0853	BCG_0853	0.350203	0.441042	0.80054	0.458879
BCG_2280	BCG_2280	-0.0205659	0.569549	0.800432	-0.471438
adh	BCG_1582	-0.21773	0.47851	0.799869	-0.696073
esxT	BCG_3510c	0.55103	0.756223	0.799806	0.139896
BCG_3715c	BCG_3715c	0.104842	0.614432	0.799634	-0.691751
lppT	BCG_1831	-0.607763	0.255987	0.799019	-0.905904
BCG_1059c	BCG_1059c	1.13991	0.671521	0.797781	0.348114
BCG_3053	BCG_3053	-0.233923	0.466958	0.794089	0.615399
BCG_1568c	BCG_1568c	-0.306844	0.485832	0.793794	-0.228853
BCG_3292	BCG_3292	0.177315	0.37483	0.793674	0.0665083
BCG_3516c	BCG_3516c	0.253714	0.724103	0.793434	-0.178392
speE	BCG_2625	-0.540517	0.354693	0.793082	-0.523896
BCG_2130	BCG_2130	1.54175	1.18233	0.792784	0.180571
fabG	BCG_0736	0.55753	0.715401	0.792714	-0.055193
dinX	BCG_1589	-0.0532453	0.452272	0.789526	-0.32168
BCG_1208	BCG_1208	2.61782	1.10475	0.789249	-0.272923
hisC2	BCG_3833	-0.359999	0.298114	0.788809	0.51803
BCG_3606c	BCG_3606c	-0.138588	0.506193	0.78799	-0.453616
BCG_2686	BCG_2686	0.322216	0.571479	0.787376	0.641211
PE1	BCG_0187c	0.0475585	0.483383	0.785883	-0.32507
BCG_3463c	BCG_3463c	0.293974	0.565065	0.784126	-0.399671
BCG_1435c	BCG_1435c	-0.134693	0.412432	0.783193	0.137912
PE_PGRS3a	BCG_0317c	0.420052	0.414333	0.783176	-0.651025
BCG_0945c	BCG_0945c	-1.13293	0.269815	0.781098	0.531241
BCG_3826c	BCG_3826c	0.217479	0.332271	0.780455	0.104581
nat	BCG_3630c	0.33681	0.490626	0.778772	-0.308649
pks6b	BCG_0444	-1.42775	0.152937	0.77817	-0.559746
PPE66	BCG_3798c	0.634434	0.652383	0.777265	0.404287
BCG_3531	BCG_3531	1.49856	0.723747	0.77711	0.195559
BCG_2136	BCG_2136	-0.0865753	0.409381	0.77657	0.50934
BCG_3050c	BCG_3050c	-0.602504	0.521783	0.774155	0.340771
BCG_1411	BCG_1411	-0.291659	0.617465	0.773174	0.0138588
sugI	BCG_3401	-0.276676	0.594085	0.771902	-0.16348
serA2	BCG_0778c	0.719093	1.13382	0.770548	0.311542
BCG_3542	BCG_3542	0.642531	0.525357	0.769813	-0.397959
BCG_3894	BCG_3894	0.0320554	0.476941	0.769493	0.317284
BCG_0966c	BCG_0966c	0.391805	0.606048	0.769188	-0.758832
BCG_0944	BCG_0944	-0.481644	0.350251	0.768901	1.10882
yrbE4B	BCG_3564c	-0.68308	0.316067	0.766964	-0.0165181
tRNA-Val	BCG_t25	0.944065	0.741385	0.766372	0.335219
mmpL1b	BCG_0439c	-0.824861	0.356762	0.765963	0.421793
BCG_3094	BCG_3094	0.392607	0.606423	0.765432	-0.137976
PPE71	BCG_2370c	-1.17155	0.158025	0.763663	-0.139086
BCG_1987c	BCG_1987c	0.273115	0.819722	0.763482	-0.522849
BCG_1997c	BCG_1997c	1.24055	0.509637	0.763241	0.1504
galK	BCG_0666	-1.25572	0.165188	0.762956	-0.415445
BCG_1570	BCG_1570	-0.425015	0.523753	0.762851	-0.153141
cobN	BCG_2081c	-0.226814	0.569027	0.760241	0.313547
cobLa	BCG_2092c	-0.183051	0.970289	0.759353	-0.353947
rbsK	BCG_2455	0.624811	0.661858	0.758124	-0.223311
BCG_3858	BCG_3858	-0.246625	0.375458	0.758072	0.0579373
BCG_3809c	BCG_3809c	0.893404	0.891732	0.75753	-0.0956923
BCG_2596	BCG_2596	0.0742544	0.577301	0.757207	-0.16154
ribA1	BCG_1979	-0.176512	0.338332	0.756663	-0.545201
BCG_3825	BCG_3825	0.703203	0.516377	0.756643	0.279218
cdh	BCG_2305	-0.329067	0.624905	0.756148	0.978921
PPE36	BCG_2125	0.638368	0.530185	0.753978	-0.390732
fadD8	BCG_0596c	-0.213726	0.53187	0.753331	-0.12638
PE_PGRS40	BCG_2385	0.580783	0.521135	0.753304	0.00976261
BCG_3019	BCG_3019	-0.461772	0.474827	0.752003	-0.0152178
BCG_2623	BCG_2623	-0.523595	0.468388	0.751331	-0.395142
mmpL9a	BCG_2361	-0.346806	0.26523	0.750373	-0.0713671
BCG_2821	BCG_2821	-0.68174	0.69635	0.750037	0.37552
BCG_1279c	BCG_1279c	1.64429	0.341685	0.746665	0.385572
yrbE4A	BCG_3565c	0.0680565	0.602389	0.745957	0.269407
cysD	BCG_1344	0.226684	0.418078	0.743922	-0.662455
lepA	BCG_2420c	0.0221495	0.447741	0.74317	0.226785
lipM	BCG_2299	0.318233	0.544061	0.742305	0.621337
BCG_3022	BCG_3022	-0.457585	0.590633	0.739616	0.318158
pgsA3	BCG_2762c	-0.511711	0.33308	0.739582	-0.3136
BCG_3766c	BCG_3766c	0.276901	0.833367	0.737314	-0.0472537
narK1	BCG_2350c	-0.709718	0.391795	0.736515	0.705546
BCG_0107c	BCG_0107c	-0.260134	0.326225	0.73595	0.0903405
argJ	BCG_1692	0.171906	0.339871	0.734314	-0.218847
BCG_3219c	BCG_3219c	-0.57567	0.503476	0.733733	-0.505456
BCG_2933c	BCG_2933c	0.210908	0.544419	0.733466	0.211729
BCG_2440c	BCG_2440c	-0.501064	0.486196	0.732387	-0.418226
lytB1	BCG_3451c	1.01552	0.610184	0.732382	-0.119271
BCG_3712c	BCG_3712c	1.3321	1.13846	0.731739	-0.168179
BCG_1565	BCG_1565	0.214243	0.435329	0.729738	-0.111375
BCG_3349c	BCG_3349c	1.1017	0.517211	0.729701	-0.233923
BCG_3749	BCG_3749	0.306873	0.433401	0.729255	0.176248
BCG_1415c	BCG_1415c	0.604607	0.741555	0.72859	0.0279222
BCG_0888c	BCG_0888c	0.9779	0.60732	0.726083	-0.776702
gatA	BCG_3033c	-0.366029	0.568539	0.724926	0.79732
BCG_2887	BCG_2887	1.748	0.392724	0.724354	-0.132882
BCG_1500c	BCG_1500c	0.634089	1.0118	0.724074	-0.316177
BCG_3806	BCG_3806	-0.446985	0.494037	0.723914	0.863555
BCG_0703	BCG_0703	1.37578	0.465062	0.723886	-0.372236
BCG_1760c	BCG_1760c	0.774066	0.606315	0.721543	-0.963332
BCG_1121c	BCG_1121c	0.970142	0.401773	0.72104	-0.342355
BCG_1416c	BCG_1416c	0.425899	0.695619	0.719333	0.180134
treX	BCG_1617c	0.06727	0.266823	0.719095	-0.327128
BCG_1723c	BCG_1723c	0.106861	0.396169	0.718154	0.392685
dgt	BCG_2367c	0.400938	0.435224	0.717538	0.1851
fbiB	BCG_3291	-0.421522	0.281986	0.717097	0.51092
BCG_2309c	BCG_2309c	0.323386	0.440046	0.716731	-0.354204
pimE	BCG_1220	0.737739	0.56306	0.716279	-0.19591
purA	BCG_0395c	-0.206803	0.427115	0.715379	0.289465
pknI	BCG_2935c	0.160688	0.353089	0.714564	-0.388147
BCG_1117	BCG_1117	1.11265	0.372537	0.712544	-0.0433655
trcR	BCG_1091c	0.958461	0.831121	0.711303	-0.909516
BCG_0431c	BCG_0431c	-0.646921	0.570891	0.71086	0.456924
BCG_1433	BCG_1433	0.903986	0.61144	0.709453	-0.279236
BCG_1994	BCG_1994	3.51519	1.02505	0.706755	-0.754055
BCG_0851c	BCG_0851c	-0.633688	0.285328	0.706488	0.500097
narG	BCG_1223	-0.550241	0.289734	0.705774	-0.508381
BCG_1046c	BCG_1046c	1.56864	0.491463	0.705724	0.134546
idsB	BCG_3452c	-0.087563	0.381565	0.70524	-0.0463762
BCG_3881	BCG_3881	-0.520684	0.0487772	0.704055	0.982142
mmpL9b	BCG_2362	0.558331	0.378081	0.703727	-0.177853
BCG_2489c	BCG_2489c	-0.0409848	0.466064	0.702904	-0.32026
BCG_0910c	BCG_0910c	0.515203	0.531203	0.702736	0.0706304
ppiB	BCG_2605	0.671748	0.666669	0.701788	0.652635
BCG_2535c	BCG_2535c	0.179717	0.633874	0.700674	-0.105916
BCG_3959c	BCG_3959c	-0.606259	0.183738	0.699407	-0.408381
BCG_0347c	BCG_0347c	1.70922	0.707485	0.698086	0.373534
lipH	BCG_1460c	-0.401779	0.546871	0.696267	0.330409
BCG_0378c	BCG_0378c	-0.322816	0.508605	0.695681	0.0898131
moaC	BCG_3390c	-0.60151	0.1962	0.695132	-0.620022
BCG_1429c	BCG_1429c	0.292642	0.524309	0.694705	0.0415929
BCG_3788	BCG_3788	-0.376377	0.34037	0.692471	-0.366156
trxB2_1	BCG_3971	1.16207	0.584345	0.691898	0.186212
BCG_2669	BCG_2669	2.34431	0.569545	0.689913	-0.280463
metS	BCG_1064c	0.138047	0.427403	0.689903	0.245769
pks3	BCG_1243	-0.158687	0.418781	0.68888	-0.0369447
BCG_3449c	BCG_3449c	-0.848343	0.301061	0.688589	0.272812
BCG_0653	BCG_0653	0.856268	0.380023	0.68836	-0.525574
PE27	BCG_2786c	-0.509247	0.449711	0.687266	-0.810878
BCG_0075c	BCG_0075c	0.202753	0.0839321	0.686661	0.351478
BCG_1538	BCG_1538	-0.95602	0.32873	0.685148	0.607521
lprP	BCG_1016c	-0.261463	0.462631	0.68439	-0.683086
BCG_2655	BCG_2655	-0.845385	0.296277	0.684132	0.230305
BCG_0137	BCG_0137	2.81563	1.19904	0.683192	-0.0511951
BCG_2446c	BCG_2446c	-0.156312	0.509163	0.681846	-0.0550577
BCG_3689	BCG_3689	-0.285667	0.365146	0.6794	0.220379
BCG_3432	BCG_3432	-0.136256	0.553117	0.678252	-0.0261449
BCG_2192c	BCG_2192c	0.39018	0.51007	0.677601	-0.32675
tRNA-Leu	BCG_t15	0.435702	0.629918	0.676742	0.260346
BCG_3267c	BCG_3267c	0.485042	0.304596	0.675513	-0.837132
BCG_1102	BCG_1102	0.373907	0.591211	0.675041	-0.611293
BCG_2359c	BCG_2359c	0.351801	0.419237	0.673358	-0.481671
BCG_3852	BCG_3852	-0.0918552	0.478226	0.672737	0.642167
moeB2	BCG_3141	-0.469143	0.260263	0.670721	0.472884
BCG_2471	BCG_2471	0.1846	0.327344	0.670617	-0.0657406
BCG_1517c	BCG_1517c	-0.687078	0.349186	0.669762	0.214609
BCG_2699c	BCG_2699c	0.98705	0.434976	0.669546	-0.098079
echA16	BCG_2851	-0.328237	0.46491	0.668898	0.0338875
BCG_2063c	BCG_2063c	0.751082	0.592467	0.668243	-0.248286
BCG_2320c	BCG_2320c	1.73623	0.772479	0.666061	-0.754198
tRNA-Arg	BCG_t12	0.441019	0.6541	0.665637	0.068365
BCG_3594c	BCG_3594c	1.5977	0.654616	0.665518	-0.752476
BCG_3694	BCG_3694	0.369266	0.836364	0.665147	0.016319
BCG_1897	BCG_1897	0.711585	0.281418	0.664568	-0.0219366
cobC	BCG_2249c	-0.884969	0.368061	0.661204	0.31478
BCG_2007c	BCG_2007c	0.891458	0.696318	0.661189	-0.134227
BCG_3369	BCG_3369	-0.53391	0.554	0.660421	0.895244
BCG_1413	BCG_1413	0.672403	0.181532	0.660408	-0.131895
BCG_3499c	BCG_3499c	-0.0615627	0.145374	0.659303	-0.101402
PE_PGRS28	BCG_1513c	-0.414315	0.394207	0.658665	-0.0598077
PPE9	BCG_0425c	0.869998	0.363037	0.656803	-0.173496
PPE17b	BCG_1230c	0.796321	0.871524	0.655767	-0.0567294
BCG_3690	BCG_3690	-0.163323	0.518516	0.655239	0.458521
BCG_0387	BCG_0387	0.388285	0.303822	0.654405	0.692117
BCG_1996	BCG_1996	1.73616	0.772699	0.653724	0.0815872
BCG_2594c	BCG_2594c	0.193913	0.248766	0.653666	0.321098
BCG_3338	BCG_3338	-0.874504	0.154455	0.653043	0.224905
fmu	BCG_1468	1.25024	0.530098	0.652975	-0.168008
mmr	BCG_3090	0.992119	0.515959	0.652695	-0.322273
narU	BCG_0305	-0.297891	0.385767	0.65037	-0.338188
cobD	BCG_2253c	0.125095	0.425841	0.650243	-0.127708
BCG_3632c	BCG_3632c	1.72034	1.03526	0.647463	0.00104853
BCG_3702c	BCG_3702c	0.849099	0.638356	0.647276	0.0797368
BCG_2572c	BCG_2572c	-0.091347	0.421991	0.646786	0.0604658
BCG_0109	BCG_0109	1.30894	0.410223	0.646118	0.0700494
agpS	BCG_3132c	0.0585164	0.444319	0.641929	0.105694
BCG_3831c	BCG_3831c	1.05943	0.765248	0.641258	0.716862
BCG_2593	BCG_2593	1.78414	0.610815	0.640881	0.151511
BCG_1186	BCG_1186	0.593946	0.351616	0.640804	-0.000911961
BCG_3717c	BCG_3717c	-0.430411	0.369555	0.64011	-1.32891
BCG_1311c	BCG_1311c	-1.05447	0.132227	0.639915	0.410136
BCG_0079c	BCG_0079c	0.437201	0.383325	0.639648	0.677257
PPE10	BCG_0481c	0.99887	0.893283	0.639582	-0.413487
sapM	BCG_3375	0.192848	0.4228	0.639452	-0.0679138
BCG_2134	BCG_2134	-0.474013	0.495084	0.639082	0.281128
BCG_0310c	BCG_0310c	0.392241	0.796758	0.638641	0.00110364
BCG_1406	BCG_1406	0.0739649	0.361537	0.638379	-0.195584
glyA	BCG_0101c	-0.680118	0.343633	0.637953	0.493621
tRNA-Ala	BCG_t39	0.3202	0.9052	0.637765	0.113025
arcA	BCG_1058	1.18601	0.436877	0.636889	0.249019
glnA3	BCG_1915	0.662385	0.581992	0.636499	-0.670848
BCG_3266c	BCG_3266c	0.33173	0.293381	0.635802	-0.882307
mmpL4	BCG_0489c	0.549904	0.63155	0.635129	0.201597
tRNA-Ile	BCG_ileT_1	0.40041	0.264164	0.634804	0.64348
argF	BCG_1695	-0.279458	0.300173	0.63371	0.0629176
BCG_3764c	BCG_3764c	-0.0857171	0.53292	0.632176	-0.779512
BCG_3819	BCG_3819	-0.279514	0.295839	0.631278	0.49932
BCG_3133	BCG_3133	-0.775919	0.334346	0.63112	-0.292282
BCG_1246c	BCG_1246c	-0.452749	0.43209	0.630895	-0.0937792
BCG_3376	BCG_3376	0.297121	0.314543	0.630017	0.422226
BCG_2410	BCG_2410	-0.472216	0.146251	0.62997	-0.593906
BCG_2345	BCG_2345	1.87235	0.497183	0.628261	-0.152994
tRNA-Cys	BCG_t35	1.65278	1.1888	0.627518	0.237443
sdhD	BCG_3383	0.703534	0.466682	0.626993	0.500434
fadE29	BCG_3607c	1.03675	0.486635	0.625906	-0.189377
BCG_0763	BCG_0763	0.42609	0.603786	0.625764	0.379856
PPE69	BCG_3948c	0.0180482	0.448941	0.624631	0.428031
BCG_1868c	BCG_1868c	1.00207	0.473451	0.622048	-0.437916
BCG_2047c	BCG_2047c	-0.965648	0.0137126	0.621684	-1.94448
BCG_3688	BCG_3688	-0.371806	0.477503	0.620002	0.284742
BCG_1212c	BCG_1212c	1.02589	0.409104	0.617973	0.0197255
BCG_1434	BCG_1434	1.02569	0.468229	0.617212	-0.113939
BCG_0314	BCG_0314	-0.187284	0.319703	0.61666	0.348891
deaD	BCG_1313	0.79675	0.58665	0.616636	-0.174134
lppV	BCG_2814c	-0.921467	0.172259	0.616476	-0.110376
BCG_2528c	BCG_2528c	-0.119483	0.337412	0.615153	0.108553
BCG_2207	BCG_2207	-0.389448	0.222667	0.614773	-0.297621
PE_PGRS39	BCG_2363c	1.02723	1.01367	0.614177	-0.370204
BCG_2541c	BCG_2541c	-0.233073	0.435439	0.611109	0.663066
BCG_2458	BCG_2458	-0.340513	0.393176	0.610099	-0.563994
ctpF	BCG_2014	-0.234513	0.0765936	0.609184	-1.8304
BCG_0312	BCG_0312	0.737262	0.321808	0.608943	0.384696
BCG_1769c	BCG_1769c	-0.198561	0.673701	0.608288	-0.439508
tRNA-Val	BCG_t33	-0.014265	0.227812	0.607884	0.188742
PE12	BCG_1235c	-0.0497379	0.595143	0.607419	-0.324007
treZa	BCG_1615c	0.551433	0.942224	0.606409	-0.258772
BCG_0943c	BCG_0943c	-0.600543	0.375372	0.605421	0.44955
PE_PGRS48	BCG_2873	0.0667782	0.424673	0.604995	-0.0321164
fmt	BCG_1467	1.19179	0.285437	0.602244	-0.375848
BCG_0597	BCG_0597	0.459455	0.437618	0.600959	-0.152626
BCG_1564	BCG_1564	-0.324628	0.296954	0.599458	-0.305197
tRNA-Gly	BCG_t34	0.929139	1.04867	0.598707	-0.154752
BCG_2685	BCG_2685	0.932218	0.305796	0.598383	0.473007
BCG_2294c	BCG_2294c	-0.648696	0.516902	0.596029	0.445616
BCG_0467c	BCG_0467c	-0.920806	0.238112	0.595172	0.800817
BCG_3786	BCG_3786	0.392467	0.530625	0.595147	-0.0701442
BCG_2441c	BCG_2441c	-0.388329	0.312061	0.594887	-0.334549
tyrS	BCG_1727	-0.291352	0.300899	0.593445	0.464764
BCG_1294	BCG_1294	1.28503	0.574845	0.593129	0.210884
BCG_0430	BCG_0430	-0.604489	0.262843	0.592764	0.214174
BCG_2135c	BCG_2135c	-0.964756	0.267866	0.592498	0.0550234
BCG_0942c	BCG_0942c	-0.999779	0.190334	0.591675	0.504971
BCG_2547	BCG_2547	1.10283	0.145908	0.591476	0.239015
BCG_3405	BCG_3405	0.515723	0.275344	0.589679	-0.00137048
moaB3	BCG_3391c	-0.195065	0.413902	0.589232	-0.720306
BCG_2137c	BCG_2137c	-0.63583	0.301219	0.588459	0.733174
sthA	BCG_2726	1.04076	0.531493	0.588081	-0.162994
oppC	BCG_1341c	-0.116808	0.413095	0.587661	0.178441
pknF	BCG_1785	-0.656184	0.176657	0.586528	0.220677
BCG_1909	BCG_1909	0.0730808	0.726661	0.586317	0.132667
BCG_2425c	BCG_2425c	0.512825	0.345892	0.585731	0.358816
BCG_3733	BCG_3733	2.69074	0.231786	0.585173	-0.0296158
BCG_1910	BCG_1910	0.610015	0.660318	0.584938	0.0570012
sdhC	BCG_3382	0.24055	0.353661	0.584666	0.545238
fadD30	BCG_0442	-0.953863	0.11954	0.584429	0.0297632
BCG_1163c	BCG_1163c	0.359906	0.226483	0.583883	-0.0869086
BCG_3591	BCG_3591	1.66311	0.742582	0.583814	-0.0313581
pgi	BCG_1000c	0.215562	0.437434	0.583309	-0.10221
dapE	BCG_1262	0.473863	0.527888	0.583106	0.564593
BCG_1431	BCG_1431	-0.0351907	0.445072	0.580639	-0.104715
thiX	BCG_0868c	-0.0261275	0.494325	0.579063	0.29207
PE_PGRS52	BCG_3457	-0.639541	0.41716	0.577988	-0.119523
BCG_3393	BCG_3393	0.749354	0.454028	0.577738	-0.859945
tRNA-Ala	BCG_alaT_1	0.899356	0.477923	0.576154	0.817513
idi	BCG_1784c	0.0352147	0.56952	0.575088	-0.198423
BCG_0371	BCG_0371	1.46228	0.276675	0.574825	0.427045
BCG_0372	BCG_0372	0.418378	0.0782707	0.574605	0.116316
BCG_0762	BCG_0762	1.64748	0.470036	0.572524	-0.250106
BCG_3727	BCG_3727	-0.163377	0.342654	0.572172	0.632731
BCG_2056c	BCG_2056c	1.99237	0.577935	0.571998	0.0825929
BCG_1052	BCG_1052	0.907375	0.817615	0.571079	0.383975
fadE28	BCG_3608c	0.672231	0.543879	0.569522	-0.207052
ribC	BCG_1473	0.645118	0.537129	0.569397	0.497962
BCG_0662	BCG_0662	0.833465	0.885438	0.568345	0.296683
BCG_3848c	BCG_3848c	0.315674	0.175717	0.567415	-0.0243543
lipT	BCG_2064c	0.977333	0.359872	0.566474	-0.424839
ephG	BCG_2754	-0.311995	0.441826	0.566416	-0.27729
glgC	BCG_1273	0.394795	0.41273	0.566415	-0.238657
polA	BCG_1667	0.276219	0.435961	0.566397	0.37492
BCG_3599c	BCG_3599c	1.08288	0.414063	0.5656	-0.453845
ureG	BCG_1888	0.0724651	0.193052	0.564814	0.0771411
BCG_1436	BCG_1436	0.34008	0.601187	0.56408	-0.410709
uvrD1	BCG_1003	0.332562	0.310948	0.564039	0.173278
fadE15	BCG_1528c	2.00509	0.953846	0.56246	0.407041
BCG_0878c	BCG_0878c	1.2117	0.793377	0.562029	-0.292635
BCG_0781c	BCG_0781c	0.181417	0.44418	0.561779	0.335982
BCG_1802c	BCG_1802c	0.00376894	0.520254	0.561197	-0.173764
BCG_0445c	BCG_0445c	-0.317618	0.142832	0.560994	-0.0560181
BCG_0605c	BCG_0605c	0.267461	0.540821	0.560615	-0.235911
BCG_2588	BCG_2588	-0.861768	0.094557	0.559851	-0.123573
fadE36	BCG_3820c	-0.3119	0.323977	0.559381	0.743551
fadD6	BCG_1266	-0.035576	0.265954	0.558526	0.0904004
BCG_0487c	BCG_0487c	1.51167	0.514164	0.558325	-0.365676
amiD	BCG_3446	-0.739561	0.0907447	0.557285	0.531529
BCG_3106	BCG_3106	1.0803	0.657741	0.556363	0.172275
BCG_2583	BCG_2583	-0.341533	0.185235	0.554989	0.639448
BCG_3035	BCG_3035	-0.549547	0.0736462	0.554808	-0.0989479
BCG_3801c	BCG_3801c	1.49871	0.909987	0.554379	0.377375
trxB2_2	BCG_0019	1.18101	0.494265	0.554129	0.22908
BCG_2757c	BCG_2757c	0.206029	-0.00423805	0.554003	-0.977376
fdxB	BCG_3618	-0.0764172	0.280995	0.553952	0.0788468
BCG_2836c	BCG_2836c	0.213901	0.617546	0.553747	-0.413794
BCG_2427c	BCG_2427c	0.486474	0.46468	0.553732	0.212428
BCG_0246	BCG_0246	0.450366	0.493206	0.553038	0.130175
acrA1	BCG_3460	0.91342	0.648818	0.551641	-0.052418
BCG_0627	BCG_0627	0.367652	0.239181	0.549971	0.924953
BCG_2430c	BCG_2430c	0.191618	0.706884	0.54915	0.188999
BCG_1485c	BCG_1485c	0.517885	0.445941	0.548738	-0.077194
lprA	BCG_1329c	-0.249387	0.441217	0.548532	0.193324
BCG_1544c	BCG_1544c	0.269517	0.431597	0.547101	-0.0607518
BCG_2266	BCG_2266	0.696367	0.358801	0.546668	0.295949
BCG_0367	BCG_0367	0.315833	0.323525	0.545797	-0.615408
BCG_3955c	BCG_3955c	-0.661779	0.420027	0.544946	0.289715
BCG_3950c	BCG_3950c	-0.639798	0.421602	0.544453	0.449822
BCG_3082c	BCG_3082c	0.0791542	0.556872	0.544018	0.0512941
ureA	BCG_1884	-0.181691	0.215424	0.541645	0.109021
glnQ	BCG_2586	-0.45188	0.179227	0.541555	0.862696
BCG_1489c	BCG_1489c	0.0162999	0.432541	0.540819	0.160534
hycE	BCG_0120	-1.2564	-0.00185138	0.539351	-0.894156
BCG_1332c	BCG_1332c	-0.207707	0.411253	0.539297	-0.00327894
BCG_0972c	BCG_0972c	-0.292088	0.304543	0.538979	0.534679
carB	BCG_1445	-0.456469	0.219229	0.538505	-0.224588
BCG_2098	BCG_2098	0.445429	0.705231	0.537148	0.0330804
argB	BCG_1693	-0.488959	0.233652	0.537116	-0.0654522
BCG_3841	BCG_3841	0.217728	0.319225	0.536756	-0.0397141
purC	BCG_0832	-0.208481	0.460239	0.536603	0.0820597
birA	BCG_3308c	0.458888	0.330525	0.533761	0.177715
BCG_3854	BCG_3854	-0.599658	0.264166	0.533592	0.147657
BCG_3808c	BCG_3808c	0.239935	0.330891	0.532464	0.334499
BCG_1114	BCG_1114	1.12017	0.571454	0.531913	0.335351
BCG_3550	BCG_3550	-0.456582	0.0777421	0.531798	0.0437559
BCG_1992	BCG_1992	0.759536	0.4988	0.531017	-0.00890049
BCG_0973	BCG_0973	-0.506906	0.13895	0.531	0.122002
BCG_3957c	BCG_3957c	-0.124875	0.4388	0.530397	-0.00293995
BCG_2788c	BCG_2788c	0.154969	0.392693	0.530112	-0.352865
echA14	BCG_2504	1.06617	0.656596	0.52946	0.19802
fadE14	BCG_1408	0.322716	0.612236	0.529338	-0.0799341
oppB	BCG_1342c	-0.352444	0.167618	0.529016	0.419763
BCG_0062	BCG_0062	0.36623	0.498329	0.527551	-0.0474564
BCG_3794c	BCG_3794c	0.927795	0.486771	0.526671	0.0506414
BCG_1336	BCG_1336	1.41731	0.0945318	0.526599	0.164865
BCG_2101	BCG_2101	-1.03111	0.0170321	0.52623	-0.0314391
BCG_0790	BCG_0790	0.0966191	0.451277	0.525594	-0.00740269
BCG_2499c	BCG_2499c	0.844302	0.790891	0.524735	-0.198133
mshB	BCG_1233	-0.210135	0.375469	0.524248	0.119043
BCG_0659	BCG_0659	1.14638	0.913144	0.524045	0.596307
BCG_1804c	BCG_1804c	1.81838	1.08318	0.522801	0.167627
BCG_3709	BCG_3709	-0.790297	0.0442475	0.522071	0.44398
mcr	BCG_1205	1.14207	0.716867	0.521402	-0.257055
BCG_0162	BCG_0162	1.46461	0.759646	0.520944	0.55268
PE_PGRS61	BCG_3711	0.265866	0.175536	0.520132	-0.219779
BCG_2158c	BCG_2158c	1.07546	0.461508	0.519611	-0.0603787
acyP	BCG_2944c	0.548154	0.214087	0.519456	-0.101004
BCG_3357	BCG_3357	1.63032	1.53051	0.518962	-0.607431
bioA	BCG_1621	0.319257	0.498678	0.518034	0.204182
BCG_3441	BCG_3441	1.06771	0.694749	0.517467	-0.273606
BCG_2533	BCG_2533	0.483207	0.535649	0.51707	0.219241
BCG_3271c	BCG_3271c	0.982559	0.404811	0.515895	-0.492923
ppgK	BCG_2715	-0.257251	0.26984	0.515859	0.00728136
BCG_2404c	BCG_2404c	-1.07024	0.0940123	0.513559	-0.136192
rnpB	BCG_s24	4.57955	4.10509	0.513495	-0.472713
BCG_2573c	BCG_2573c	0.0856913	0.321837	0.51253	-0.0491882
nirD	BCG_0291	-1.14709	0.22033	0.512333	-0.507761
BCG_3552	BCG_3552	0.0707781	0.500569	0.511328	0.135446
BCG_3500c	BCG_3500c	-0.443615	0.209927	0.511015	0.181024
BCG_0799	BCG_0799	1.49901	0.879364	0.510861	-0.218454
PE_PGRS62	BCG_3874	-0.0304227	0.202977	0.510459	0.0696081
BCG_1277c	BCG_1277c	2.01776	0.582793	0.509132	0.0470098
BCG_3738	BCG_3738	0.256449	0.367705	0.508875	0.722127
BCG_2582c	BCG_2582c	1.57027	0.496213	0.507843	0.0289296
pth	BCG_1071c	0.387424	0.610363	0.50708	0.32314
moaA3	BCG_3392c	0.0192874	0.451705	0.505191	-1.03697
BCG_3503	BCG_3503	0.94872	0.625181	0.505178	-0.246432
BCG_3265c	BCG_3265c	-0.173252	0.244237	0.504742	-0.729218
ureB	BCG_1885	-0.718714	0.212904	0.504696	-0.066255
PE_PGRS23	BCG_1303c	-0.717724	0.259357	0.503766	-1.07233
pmmB	BCG_3373	-0.410993	0.236124	0.502093	0.222869
BCG_3838	BCG_3838	2.1278	0.262092	0.502035	-0.270987
ureF	BCG_1887	-0.0347353	0.220116	0.501803	-0.244728
ptpA	BCG_2251	0.46192	0.273217	0.500898	-0.0867045
BCG_3850	BCG_3850	-0.372462	0.404792	0.500195	0.421703
gca	BCG_0145	-0.87954	-0.115767	0.499792	0.251128
aroA_2	BCG_3350	0.960537	0.56872	0.498692	0.240385
BCG_3792	BCG_3792	0.638228	0.170523	0.49766	0.0719541
furA	BCG_1948c	1.82001	0.266142	0.497358	-0.523349
BCG_2590	BCG_2590	-0.550769	0.084763	0.496679	0.0615137
BCG_2849c	BCG_2849c	0.0944434	-0.0273549	0.496379	-0.250325
aofH	BCG_3194	1.1074	0.400869	0.496274	-0.333578
PPE27	BCG_1822	-0.845416	0.127134	0.494725	-0.877465
BCG_2979c	BCG_2979c	-0.944223	0.0628046	0.494625	0.818802
BCG_1757	BCG_1757	-1.28987	0.151433	0.494615	-0.783971
mmpL14	BCG_1797	-0.342683	0.256762	0.492293	0.0461491
BCG_3245	BCG_3245	-0.60028	0.250603	0.489378	0.12818
sugC	BCG_1298	0.428663	0.28412	0.488742	0.08776
BCG_3199	BCG_3199	-0.191097	0.631194	0.487518	0.114818
BCG_2548	BCG_2548	0.767506	0.350539	0.487388	0.235171
BCG_3795	BCG_3795	2.19845	0.52111	0.486964	0.13575
fprB	BCG_0938	2.2369	1.25664	0.486413	-1.07748
fadE20	BCG_2737c	0.495998	0.844383	0.485933	-0.423192
BCG_3474c	BCG_3474c	0.588872	0.435088	0.485898	0.528462
nagA	BCG_3402	-0.118004	0.443176	0.484389	-0.597482
fadD12	BCG_1488c	0.0347344	0.299516	0.483926	-0.131937
nanT	BCG_1941c	0.305552	0.257386	0.481932	0.409719
PE16	BCG_1491	0.42747	0.668695	0.481308	0.0152517
BCG_1783c	BCG_1783c	0.0354888	0.435947	0.47917	-0.174383
ufaA1	BCG_0486c	1.17434	0.321403	0.479118	-0.146307
BCG_1686	BCG_1686	1.13514	0.587555	0.478844	-0.00223182
trxC_1	BCG_3972	0.485662	0.234604	0.47846	0.575051
emrB	BCG_0834c	-0.25794	0.233849	0.477098	0.364076
cyp136	BCG_3084	0.0362717	0.405171	0.47688	0.192375
lipE	BCG_3837	-0.334185	0.113383	0.475609	0.621296
BCG_3477	BCG_3477	0.554444	0.215232	0.47536	-0.110593
PE_PGRS53	BCG_3571	0.339235	0.522442	0.475139	-0.163142
rpfD	BCG_2403c	-0.473327	0.16868	0.474928	-0.411778
recF	BCG_0003	-0.870113	0.0252107	0.473446	0.388313
BCG_0301c	BCG_0301c	0.693079	0.49251	0.473426	-0.328315
bpoC	BCG_0599	-0.916676	0.23513	0.472717	0.633184
BCG_1746	BCG_1746	0.733666	0.62603	0.472134	0.259961
BCG_2819c	BCG_2819c	0.455198	0.356433	0.470036	0.126198
BCG_3716c	BCG_3716c	0.303553	0.577727	0.46969	-0.301975
BCG_1779	BCG_1779	0.733115	0.542612	0.469325	-0.413014
def	BCG_0468c	-0.93779	-0.0207939	0.46918	0.89158
PE_PGRS55	BCG_3575	-0.746449	0.143866	0.46845	-0.362165
iunH	BCG_3462	0.417914	0.462001	0.468007	0.406191
BCG_1144	BCG_1144	1.56401	0.565541	0.467892	-0.570068
BCG_1078	BCG_1078	-0.0956268	0.25525	0.467091	0.123822
BCG_3394	BCG_3394	1.07632	0.774052	0.466139	-0.287822
cyp137	BCG_3744c	0.479791	0.345292	0.466125	0.309828
BCG_2243	BCG_2243	1.64361	0.642725	0.466117	0.590641
BCG_0236	BCG_0236	0.286248	0.385976	0.46581	0.530344
BCG_1710c	BCG_1710c	0.856138	0.276045	0.465745	-0.162055
BCG_1180c	BCG_1180c	1.56276	0.669271	0.465232	0.317315
adhD	BCG_3111	0.523222	0.596426	0.463808	-0.889417
BCG_3713c	BCG_3713c	0.712101	0.556076	0.462323	0.0147467
BCG_0261c	BCG_0261c	0.613484	0.506256	0.461628	0.120475
BCG_0959	BCG_0959	-0.458121	0.110555	0.458433	0.193555
BCG_0612	BCG_0612	0.0320454	0.450054	0.458374	1.04727
BCG_3519	BCG_3519	-0.491656	0.165293	0.458124	0.165249
BCG_1375c	BCG_1375c	0.665975	0.652315	0.45811	-0.223065
BCG_1788c	BCG_1788c	0.376334	0.257512	0.458101	0.640878
BCG_1722	BCG_1722	0.108226	0.241417	0.457339	0.501167
gltA1	BCG_1192	0.56226	1.42343	0.456867	-0.839599
pstA2	BCG_0990	-0.890123	0.122962	0.456472	0.157477
BCG_2336c	BCG_2336c	-0.0592397	0.0687824	0.45629	-0.0564731
cysN	BCG_1345	-0.0387089	0.344549	0.456086	-0.471078
BCG_2052c	BCG_2052c	-0.303953	0.0612032	0.454673	0.654292
BCG_3064c	BCG_3064c	0.0438973	0.162448	0.453894	-0.105518
BCG_1687	BCG_1687	0.108646	0.13396	0.453242	0.397879
BCG_2039c	BCG_2039c	0.462603	0.480691	0.452952	0.0271435
BCG_3956c	BCG_3956c	-0.0197275	0.382688	0.452459	0.313451
amiA2	BCG_2377	0.190106	0.516483	0.452067	0.12796
BCG_3598c	BCG_3598c	1.52928	0.555942	0.451768	-0.336334
BCG_3121	BCG_3121	0.338563	0.600692	0.451444	-0.0582504
wbbL2	BCG_1577	-0.301144	0.189716	0.450561	-0.460633
BCG_0970	BCG_0970	1.14759	0.455961	0.450466	-0.226024
BCG_1120	BCG_1120	-0.0360353	0.0179647	0.45005	-0.176802
PPE42	BCG_2633	-0.290261	0.400218	0.449686	0.160682
BCG_2421	BCG_2421	1.73827	0.836186	0.44946	0.0681986
BCG_3435c	BCG_3435c	-0.914213	0.511853	0.44932	-0.213419
BCG_2472c	BCG_2472c	0.167758	0.0501608	0.449077	-0.314194
ribF	BCG_2804c	0.269273	0.479176	0.448849	0.170693
BCG_1421	BCG_1421	1.12636	0.515683	0.448191	-0.14961
BCG_2914	BCG_2914	-0.292191	0.379701	0.448101	-0.352866
PE3	BCG_0195c	-0.547258	0.267855	0.445652	0.0399131
pcnA	BCG_3964c	-0.533962	0.265218	0.445232	0.098058
BCG_0074c	BCG_0074c	0.0574346	0.306086	0.444086	0.510205
BCG_0952	BCG_0952	-0.367665	0.475704	0.442236	0.170976
BCG_0051c	BCG_0051c	0.942818	0.695759	0.441449	0.618777
BCG_2863	BCG_2863	0.519048	0.517965	0.440726	0.340893
BCG_0133	BCG_0133	2.04146	1.75417	0.440524	0.140928
BCG_0336c	BCG_0336c	-0.0648169	0.397543	0.440067	0.663224
BCG_0561	BCG_0561	0.242696	0.433603	0.439128	0.307001
lipO	BCG_1487c	0.168899	0.531513	0.437989	-0.128633
trxC_2	BCG_0020	0.738093	0.0679092	0.437325	0.624026
BCG_3464c	BCG_3464c	0.833097	0.776871	0.435633	-0.458212
dppD	BCG_3721c	0.415856	0.334056	0.434934	-0.406495
BCG_0488c	BCG_0488c	2.49207	0.813301	0.434391	-0.363835
BCG_2204c	BCG_2204c	0.396233	0.719966	0.434055	0.166599
BCG_3056	BCG_3056	-0.887739	0.136037	0.432842	0.216161
BCG_2252	BCG_2252	0.380478	0.229902	0.432814	-0.0589945
BCG_0250c	BCG_0250c	2.18175	0.846012	0.432677	0.0743618
BCG_0562c	BCG_0562c	-1.11497	-0.0969901	0.432645	0.59549
lpqD	BCG_3459	-0.0861	0.532078	0.432579	0.0523135
echA8	BCG_1128c	-0.997283	-0.138362	0.432552	0.759756
BCG_2295	BCG_2295	0.0689206	0.367925	0.431377	-0.0701899
nirB	BCG_0290	-0.901531	-0.0907552	0.431259	-1.40431
BCG_3760c	BCG_3760c	-0.723496	0.375944	0.431202	-0.480048
BCG_1946c	BCG_1946c	0.861582	0.785754	0.430415	-0.124608
BCG_1801	BCG_1801	0.675706	0.469201	0.429447	-0.338983
BCG_1265	BCG_1265	-0.368111	0.0936567	0.428914	-0.250738
BCG_2744	BCG_2744	0.952979	0.443721	0.42856	0.0348379
ansA	BCG_1590c	0.0370549	0.468208	0.428139	-0.0606159
cut4	BCG_3518	0.347438	0.417385	0.428091	-0.150214
cfp29	BCG_0850c	-0.320581	0.284005	0.427546	0.421735
BCG_3797	BCG_3797	1.01426	0.592203	0.42724	0.431397
BCG_3097c	BCG_3097c	0.256954	0.243578	0.421847	0.0269536
PE_PGRS58	BCG_3655c	-0.583664	0.131869	0.421353	-0.0688076
BCG_0625c	BCG_0625c	0.753802	0.452591	0.41982	0.300991
BCG_2748c	BCG_2748c	-0.614196	-0.191382	0.418109	-0.59388
BCG_1562c	BCG_1562c	0.797291	0.341265	0.417665	0.732394
BCG_1286c	BCG_1286c	0.269464	0.204402	0.417263	-0.800951
mce2A	BCG_0634	-0.296335	-0.0220679	0.41643	0.293131
tRNA-Ala	BCG_alaT_2	0.918551	0.57056	0.416273	0.229716
BCG_3811c	BCG_3811c	0.476973	0.451295	0.415637	0.0965046
BCG_1966	BCG_1966	1.15293	0.494255	0.415493	-0.214466
pknE	BCG_1782	-0.334849	0.109221	0.415239	-0.115128
mbtH	BCG_2391c	-0.704897	0.290393	0.414838	-0.299092
BCG_3807	BCG_3807	-0.253175	0.318675	0.414583	0.82369
BCG_2751	BCG_2751	-0.966532	0.376201	0.413053	0.720812
BCG_0737	BCG_0737	0.125732	0.237391	0.412489	-0.144889
mmaA2	BCG_0693c	-0.327102	0.149138	0.411499	0.361511
BCG_1678c	BCG_1678c	0.691515	0.274414	0.410896	-0.269359
BCG_3320c	BCG_3320c	2.39898	2.11523	0.410203	-0.133155
lysS	BCG_1679c	1.34936	0.771472	0.408088	0.0300296
hsp	BCG_0289c	2.70176	0.576575	0.407767	-0.842573
fadD33	BCG_1407	0.144243	0.302121	0.407032	0.00683147
BCG_0536	BCG_0536	0.747777	0.526964	0.406453	-0.0905258
tRNA-Thr	BCG_t07	1.50012	0.541731	0.404882	-0.538012
ctpA	BCG_0125	-0.0824406	0.0997508	0.404095	0.39234
BCG_2530c	BCG_2530c	-0.986696	0.18762	0.404041	0.118332
lppOa	BCG_2306	0.0914763	0.350775	0.403297	1.01164
BCG_2676	BCG_2676	1.01575	0.167056	0.397919	-0.725632
BCG_1264c	BCG_1264c	-0.0169032	0.252351	0.397302	0.441218
BCG_2951	BCG_2951	-1.31491	0.58561	0.395075	0.884888
BCG_2005c	BCG_2005c	1.79259	0.92115	0.394391	-0.54081
BCG_0913c	BCG_0913c	0.803417	0.155343	0.394079	-0.273125
PE_PGRS10	BCG_0797	1.26837	0.75065	0.394035	-0.597058
BCG_2919c	BCG_2919c	-1.02615	0.175935	0.393868	-0.175656
mce2Da	BCG_0637	0.0907202	0.252122	0.390673	0.475854
echA9	BCG_1129c	-0.738	0.0306299	0.389749	0.605231
BCG_1127c	BCG_1127c	-1.06233	0.0469266	0.389647	0.39268
BCG_0061	BCG_0061	-0.0594699	0.136292	0.389025	0.0872061
lpqU	BCG_1079	-0.45426	0.064621	0.388851	0.138866
phhB	BCG_1221c	1.0751	0.45478	0.387612	-0.0754872
galE3	BCG_0580	-0.0812486	0.351835	0.385393	0.402888
BCG_3750	BCG_3750	0.69407	0.3191	0.384261	0.204688
BCG_3911	BCG_3911	0.417062	0.427786	0.382882	-0.272937
BCG_0727	BCG_0727	4.50341	2.49273	0.382789	-0.277
BCG_1998c	BCG_1998c	1.0048	0.196907	0.382649	-0.404524
PE_PGRS19	BCG_1125c	0.0338827	0.187035	0.380424	-0.318626
mbtG	BCG_2392c	-0.141729	0.366634	0.379738	-0.482283
BCG_0940	BCG_0940	0.428436	0.204471	0.379576	-0.29573
BCG_1119	BCG_1119	0.170388	0.248763	0.379246	0.419385
BCG_0094	BCG_0094	-0.389718	0.0655645	0.37713	0.0587749
BCG_2323	BCG_2323	0.585169	0.461211	0.376679	-0.262002
PE_PGRS21	BCG_1145	0.522357	0.559783	0.375664	-0.470193
htpG	BCG_2315c	-0.0598164	0.217216	0.374778	0.772722
BCG_0827	BCG_0827	0.260447	0.401875	0.374416	-0.242467
BCG_3793c	BCG_3793c	0.763049	0.305661	0.373195	0.136182
BCG_2247c	BCG_2247c	-0.362503	-0.00918025	0.371717	0.30716
BCG_2159c	BCG_2159c	2.10522	0.940657	0.371641	-0.0561767
tRNA-Ser	BCG_t47	0.624267	0.818866	0.370282	1.10339
BCG_0303c	BCG_0303c	-0.764528	0.238752	0.369529	0.177631
BCG_2248c	BCG_2248c	-0.277307	0.173339	0.365226	0.24827
lpqC_2	BCG_3363c	-0.354057	0.160961	0.364877	0.0835529
smc	BCG_2943c	-0.0217241	0.0843466	0.36333	0.249986
rfbB	BCG_3846	-0.185077	0.175439	0.362097	-0.161998
BCG_1047c	BCG_1047c	0.648192	0.608607	0.360928	0.0724442
ureC	BCG_1886	-0.553866	0.126727	0.360437	-0.0113175
echA17	BCG_3063c	-0.0572359	0.261623	0.359793	-0.0686905
BCG_0105	BCG_0105	-1.0581	0.00789149	0.358859	-0.0800978
BCG_1926c	BCG_1926c	0.314945	0.522894	0.357158	0.118612
fprA	BCG_3131	-0.489118	0.203506	0.357073	0.296366
BCG_0963	BCG_0963	-0.600068	0.465021	0.355785	-0.358031
cyp126	BCG_0830	0.787069	0.437716	0.355766	0.349039
mbtF	BCG_2393c	0.338821	0.166109	0.355691	-0.205801
sdaA	BCG_0100c	-1.17853	0.00397283	0.35558	0.0957858
BCG_3356c	BCG_3356c	2.43997	2.08812	0.355361	-0.343959
BCG_3128c	BCG_3128c	0.0535226	0.160401	0.355307	0.24433
mce2C	BCG_0636	0.300267	0.0331818	0.354581	0.555028
moeA2	BCG_0477c	0.234623	0.286411	0.354344	0.219066
lipV	BCG_3229	1.00198	0.383662	0.354283	0.0611314
mmaA1	BCG_0694c	-0.586053	0.127706	0.353669	0.174357
BCG_0671c	BCG_0671c	0.472539	0.579209	0.352332	0.370806
BCG_3543	BCG_3543	0.102207	0.102839	0.352112	-0.153683
PPE43	BCG_2785c	-1.25295	0.104511	0.351281	-0.658305
BCG_1963c	BCG_1963c	0.621168	0.504529	0.349889	0.780418
gmhA	BCG_0146	-1.43013	-0.145749	0.3497	0.20158
BCG_2178c	BCG_2178c	-0.0196003	0.309193	0.349313	-0.712875
metC	BCG_3410	0.0937103	0.293975	0.349188	0.0957703
BCG_0831c	BCG_0831c	0.0682104	0.327719	0.348656	0.392821
BCG_1949c	BCG_1949c	0.412846	0.2216	0.348261	0.260051
BCG_0651	BCG_0651	1.46095	0.240329	0.348054	-0.598213
gabP	BCG_0565	0.867649	0.389813	0.346571	-0.137587
pca	BCG_2988c	-0.42942	-0.0714674	0.34637	0.187723
BCG_0394c	BCG_0394c	-0.774512	0.179329	0.345766	0.419624
BCG_3497c	BCG_3497c	-1.23023	0.00582943	0.344473	-0.601794
sigL	BCG_0785	0.690253	0.337378	0.344289	0.338184
amt	BCG_2941c	-0.259433	0.187861	0.342539	-0.985963
dxs2	BCG_3450c	0.576776	0.185196	0.342375	-0.394451
BCG_3851	BCG_3851	-0.319952	0.101302	0.341273	0.440689
lpqC_1	BCG_3327c	-0.361205	0.0878576	0.341258	-0.10975
BCG_3213c	BCG_3213c	0.707395	0.167095	0.340749	0.00643388
hycP	BCG_0118	-1.82164	-0.330546	0.340288	-1.4684
BCG_0283	BCG_0283	1.3661	0.962699	0.339807	0.294668
arsA	BCG_2697	0.497268	0.200019	0.339742	0.3989
BCG_2202	BCG_2202	0.873994	0.390494	0.338358	-0.23392
BCG_3321	BCG_3321	1.58279	1.56658	0.336845	-0.527974
aspS	BCG_2595c	-0.166832	0.20669	0.336095	0.495626
BCG_0178	BCG_0178	0.147099	0.379751	0.334085	-0.104783
BCG_2240c	BCG_2240c	0.91043	0.137593	0.333581	0.181037
BCG_3762c	BCG_3762c	-0.443881	0.187962	0.333489	-0.283319
BCG_2300	BCG_2300	0.342039	0.19398	0.333349	0.224493
BCG_3083c	BCG_3083c	-0.266943	0.413115	0.33245	-0.234493
BCG_1464c	BCG_1464c	0.444514	0.243186	0.332442	-0.235957
BCG_3958c	BCG_3958c	-0.0994736	0.182192	0.331903	0.452598
tyrA	BCG_3813	-0.142665	0.0782206	0.33044	0.119513
BCG_3631c	BCG_3631c	0.550619	0.450808	0.330317	-0.538292
pknH	BCG_1325c	0.754839	0.290265	0.327554	-0.526309
BCG_3000c	BCG_3000c	1.22976	-0.00186006	0.326578	-0.423081
BCG_2372	BCG_2372	1.2969	0.870756	0.324925	-0.722759
BCG_2426c	BCG_2426c	0.164275	0.0139823	0.324678	0.0620025
tRNA-Arg	BCG_t46	0.707072	0.921644	0.324381	1.25068
aroA_1	BCG_3257	0.565198	0.357824	0.323407	0.191771
msrA	BCG_0173c	1.46697	0.682303	0.321427	-0.0394548
BCG_0302c	BCG_0302c	0.442775	0.382546	0.321315	0.0407093
BCG_2036	BCG_2036	0.840167	0.466219	0.320181	0.210735
BCG_1337	BCG_1337	1.29629	-0.0776427	0.319692	0.199333
galE1	BCG_3692c	0.369871	0.397298	0.318663	0.39629
BCG_0218c	BCG_0218c	1.29784	0.093897	0.318437	-0.011364
BCG_3166	BCG_3166	0.51021	0.51651	0.317889	-0.0849974
BCG_3687c	BCG_3687c	-0.459231	0.246154	0.317566	0.713664
BCG_3418	BCG_3418	-0.260425	0.31701	0.317536	0.125766
BCG_3803	BCG_3803	-0.0668837	0.57327	0.31708	-0.386796
BCG_2877	BCG_2877	0.556254	0.640186	0.316502	-0.358137
gpdA1	BCG_0609c	1.14709	0.143946	0.316493	-0.0934945
BCG_1335c	BCG_1335c	-0.0202777	0.359101	0.315425	0.284018
BCG_1578c	BCG_1578c	-0.570318	-0.011947	0.314706	-0.610179
BCG_3832c	BCG_3832c	1.17715	1.08854	0.314265	1.10034
cycA	BCG_1742c	-0.421371	0.00970439	0.313862	0.754111
pstS1	BCG_0988	-1.16732	-0.00921291	0.31301	0.410516
cyp142b	BCG_3581c	0.289649	0.393218	0.312903	-0.202091
BCG_0343	BCG_0343	0.286626	0.71071	0.312753	-0.465327
BCG_3767c	BCG_3767c	-0.274009	0.0630443	0.309086	0.256906
BCG_1160	BCG_1160	0.863763	0.403546	0.308583	-0.22807
lppD	BCG_1938c	1.3864	0.611194	0.308358	-0.175832
BCG_0384	BCG_0384	0.423464	0.252001	0.308165	0.32265
BCG_1424c	BCG_1424c	0.381465	0.361311	0.308145	0.37076
BCG_2028c	BCG_2028c	1.57033	0.314094	0.307984	-0.736118
fadE12	BCG_1026c	-0.0420291	0.839801	0.30788	-1.2165
apa	BCG_1896	-0.12921	0.371826	0.307858	0.313262
BCG_2591c	BCG_2591c	-0.622185	0.0685684	0.307739	-0.0617139
BCG_2847c	BCG_2847c	1.37661	0.35387	0.306819	-0.13903
oppD	BCG_1340c	0.398314	0.292798	0.306175	0.284862
ggtA	BCG_0825c	-0.285316	0.173053	0.305925	0.49552
galU	BCG_1048	-0.56459	0.208031	0.304741	-0.398916
BCG_1291c	BCG_1291c	-0.62586	0.021931	0.304229	-0.0568851
BCG_1033c	BCG_1033c	-1.07465	0.152453	0.303736	-0.332834
BCG_2584	BCG_2584	-0.542826	0.227841	0.302572	0.61322
BCG_2696	BCG_2696	0.920348	0.407361	0.30254	0.228357
upp	BCG_3374c	0.684642	0.180691	0.300923	0.24518
fgd1	BCG_0446	0.787408	0.179156	0.30075	0.192066
leuS	BCG_0072	1.38256	0.48711	0.298252	0.614878
serC	BCG_0936c	0.762563	0.142668	0.298176	0.0546424
mce2B	BCG_0635	-0.0959354	-0.10258	0.297438	0.533331
BCG_2246c	BCG_2246c	-0.602229	0.0671464	0.296041	0.125178
BCG_2624	BCG_2624	-0.716643	0.302134	0.295863	-0.278826
BCG_1755	BCG_1755	-1.69368	0.000509326	0.294097	-0.977016
BCG_2708	BCG_2708	0.650409	0.26409	0.293868	-0.0530277
sdhA	BCG_3384	0.703494	0.0771143	0.292906	0.393664
tRNA-Gln	BCG_t38	0.482354	1.04966	0.291486	0.389557
BCG_0812c	BCG_0812c	-0.645134	0.212518	0.289562	1.19285
BCG_0641c	BCG_0641c	0.159148	0.13707	0.289395	-0.0600771
BCG_1290c	BCG_1290c	0.962221	0.831035	0.288593	-0.314643
BCG_1982c	BCG_1982c	-0.644544	0.0288299	0.287648	-0.0196107
BCG_1766	BCG_1766	-0.503088	-0.046481	0.286626	0.220735
BCG_1874c	BCG_1874c	1.25958	0.631738	0.28572	-0.183201
BCG_0621	BCG_0621	0.149864	0.327104	0.285005	-0.0911476
BCG_2422c	BCG_2422c	2.30516	1.40033	0.284931	0.0874565
xthA	BCG_0466c	-0.287032	0.0377782	0.283845	0.741336
cyp143	BCG_1817c	0.212504	0.290173	0.28365	0.0570522
metZ	BCG_0428	-0.133044	0.136031	0.282206	0.355935
BCG_3796	BCG_3796	1.561	0.52208	0.28162	0.24819
papA2	BCG_3882c	-0.20589	0.124234	0.281149	0.5957
lipI	BCG_1461c	-0.471648	0.540815	0.280658	0.436162
BCG_2730c	BCG_2730c	0.390883	0.245774	0.280044	0.124596
BCG_2778c	BCG_2778c	-0.462102	0.132949	0.280005	0.211953
BCG_1349c	BCG_1349c	0.0527168	0.358236	0.278976	-0.21339
lpqP	BCG_0720	1.1694	0.456276	0.27795	0.195936
BCG_0584	BCG_0584	0.00850753	0.243575	0.277398	-0.108423
BCG_3283	BCG_3283	0.560975	0.167417	0.276184	-0.134951
BCG_0404c	BCG_0404c	0.14934	0.0327471	0.276064	-0.311619
BCG_0106	BCG_0106	0.0169047	0.0181979	0.274895	-0.112876
BCG_0090	BCG_0090	0.0952627	-0.115163	0.274361	0.264911
BCG_2221c	BCG_2221c	0.283887	0.644735	0.273393	0.00565602
BCG_2817	BCG_2817	-0.417482	0.182044	0.270248	0.165047
fadB3	BCG_1754	-1.32491	-0.0114209	0.270208	-1.10639
BCG_2001A	BCG_2001A	0.59647	0.143584	0.269878	0.249711
BCG_3884	BCG_3884	0.563325	0.312913	0.268501	-0.0899037
recG	BCG_2995c	0.712356	-0.0857693	0.268399	0.143765
BCG_3890c	BCG_3890c	0.622894	0.172043	0.267355	0.0428412
BCG_1001c	BCG_1001c	-0.237735	0.0636748	0.26694	0.108904
BCG_3853	BCG_3853	-0.407706	0.0198538	0.266723	0.720667
BCG_1768c	BCG_1768c	-0.0154074	0.216479	0.265577	0.252575
BCG_0723	BCG_0723	0.830439	0.269819	0.264445	-0.759385
mpb83	BCG_2895	2.35465	0.267121	0.264033	-0.233099
BCG_1346	BCG_1346	-0.215483	-0.239212	0.263137	0.472028
BCG_3908	BCG_3908	-0.533751	0.23783	0.263079	0.131595
BCG_1561c	BCG_1561c	1.38867	0.513115	0.262831	0.484782
BCG_0217c	BCG_0217c	0.740347	0.19166	0.262444	0.462555
BCG_3963c	BCG_3963c	-0.559016	0.320747	0.26179	0.322124
ligB	BCG_3087	1.02794	0.561072	0.261707	0.0725024
BCG_0931c	BCG_0931c	-0.5591	-0.0725793	0.261083	0.117886
BCG_2791c	BCG_2791c	0.321352	0.494715	0.260929	0.784133
BCG_2752c	BCG_2752c	-0.847303	0.267884	0.260912	0.872996
ogt	BCG_1377c	1.09168	1.64727	0.259129	-0.613338
tam	BCG_0334	-0.285477	0.463877	0.259056	0.0509103
lpqN	BCG_0628c	-0.417217	0.173054	0.258682	0.245235
rbfE	BCG_3843	0.0849662	0.0230979	0.258134	0.423773
BCG_3054	BCG_3054	-0.490367	-0.0161284	0.257738	0.397191
tRNA-Gly	BCG_t29	0.715111	0.594605	0.25747	-0.0432635
BCG_3829c	BCG_3829c	0.516468	0.448014	0.256377	0.199989
argH	BCG_1698	-0.822275	0.0586458	0.255974	0.473598
alkA	BCG_1378c	1.93931	1.40131	0.255441	-0.719718
TB22.2	BCG_3060c	1.28788	0.348747	0.254957	0.182564
BCG_2479	BCG_2479	0.193948	0.19081	0.254862	0.153809
sigC	BCG_2088	-0.727546	0.321197	0.254707	0.476204
accA1	BCG_2521c	1.28481	0.486445	0.254289	-0.0377753
BCG_0379	BCG_0379	0.431856	0.255044	0.252223	-0.186275
BCG_2368	BCG_2368	1.22889	0.314171	0.251411	0.221945
mfd	BCG_1077	0.270601	0.158096	0.249711	-0.0975222
rfe	BCG_1362	0.00178888	0.199522	0.249693	-0.125497
thiE	BCG_0453c	0.0433002	0.30587	0.24948	0.0929815
BCG_0068c	BCG_0068c	0.161767	0.211798	0.249117	0.393486
lprJ	BCG_1728	2.44403	0.405501	0.248916	-0.00934489
mce2F	BCG_0640	0.179991	0.16968	0.247501	0.149168
echA5	BCG_0724	2.64508	1.32153	0.246364	-0.570177
dnaE2	BCG_3442c	2.30132	0.64013	0.244359	-0.994917
ctpE	BCG_0960	-0.954932	-0.0615599	0.244216	-0.017804
BCG_2527	BCG_2527	0.397455	0.0683427	0.243892	0.0542575
modB	BCG_1894	-0.0798569	0.566639	0.24286	-0.0657986
BCG_2828c	BCG_2828c	-0.404386	-0.0557131	0.240934	-0.199357
BCG_1425c	BCG_1425c	0.433955	0.167112	0.240931	0.34099
tRNA-Phe	BCG_t11	1.14311	0.868939	0.240208	0.859856
BCG_1437	BCG_1437	0.848718	0.220861	0.239911	-0.316853
BCG_2319c	BCG_2319c	1.5895	0.602724	0.239844	-0.303348
lipJ	BCG_1939c	1.0474	0.581331	0.239243	0.0387635
BCG_0350c	BCG_0350c	0.00200363	-0.231581	0.23708	0.644741
dnaG	BCG_2366c	0.207865	0.116003	0.236287	-0.252411
cobG	BCG_2083	0.875604	0.475257	0.235456	0.21246
mgtE	BCG_0400	-0.650848	-0.097268	0.234985	-0.0929612
BCG_1234	BCG_1234	-0.163324	0.566758	0.234927	-0.172488
esxL	BCG_1258	-0.731021	0.311328	0.234213	0.307027
BCG_0174	BCG_0174	-0.741149	0.182896	0.232866	-0.0832923
BCG_2816c	BCG_2816c	-1.08218	0.0341313	0.232765	0.157097
asnB	BCG_2217	0.618496	0.339015	0.232064	0.38257
ppk	BCG_3005	0.382225	0.0980874	0.23202	0.159946
BCG_2874	BCG_2874	2.25729	1.19072	0.231524	-0.371146
BCG_2792	BCG_2792	0.0886016	0.151542	0.231122	0.458997
BCG_3116	BCG_3116	0.963825	0.677258	0.230466	0.11415
BCG_3590	BCG_3590	1.46387	0.573707	0.227482	-0.386972
BCG_0964	BCG_0964	0.204159	0.364983	0.227296	0.0793507
pknL	BCG_2191	0.441043	0.582094	0.226727	-8.72223e-05
furB	BCG_2373	1.03012	0.446373	0.225807	-0.410022
BCG_1613	BCG_1613	0.318704	0.278862	0.223538	-0.187578
sigMb_2	BCG_0017	0.0718689	-0.0930877	0.22312	-0.0711649
PE_PGRS8	BCG_0792	0.056822	0.295813	0.222812	0.0705086
BCG_2701c	BCG_2701c	1.49742	0.436818	0.22227	-0.57897
BCG_0863c	BCG_0863c	1.32601	0.220153	0.221969	-0.364213
argS	BCG_1352	0.172882	0.161383	0.221962	0.268163
BCG_1780	BCG_1780	1.12746	0.365136	0.219345	-0.33298
moaX	BCG_3389c	-0.694874	0.122223	0.218848	-0.435534
BCG_2732c	BCG_2732c	0.607101	0.0643471	0.218579	-0.284858
entC_2	BCG_3335	0.593077	0.297924	0.217234	0.248445
BCG_2758c	BCG_2758c	0.237154	-0.125038	0.215501	-0.2711
BCG_1363	BCG_1363	-0.987575	-0.240891	0.214494	0.708271
BCG_2917c	BCG_2917c	1.04432	0.623098	0.214065	-0.197909
BCG_3065c	BCG_3065c	0.125132	0.18114	0.21345	-0.18581
BCG_2735	BCG_2735	0.813585	0.276868	0.211632	-0.220548
PE_PGRS22	BCG_1151	-0.363426	0.383458	0.211249	-0.213153
BCG_1287c	BCG_1287c	0.444528	0.369492	0.21113	-0.676281
BCG_3018	BCG_3018	0.298285	0.132903	0.210754	-0.261935
mmpS1	BCG_0441c	-0.649663	0.0125633	0.209975	0.462832
fpg	BCG_2946c	0.227729	0.119528	0.209645	-0.27057
entC_1	BCG_3242	0.451243	-0.00949856	0.208722	0.213333
BCG_3123c	BCG_3123c	2.68426	0.707886	0.208571	-0.645155
scoB	BCG_2523c	0.459604	0.523299	0.208419	-0.241642
BCG_3642	BCG_3642	-0.248203	0.171854	0.207456	0.217286
BCG_1859	BCG_1859	-0.423754	-0.216424	0.207004	0.248777
pks11	BCG_1704	0.205315	-0.0341989	0.205974	-0.270154
BCG_0150c	BCG_0150c	1.92916	0.331386	0.204603	-0.0583922
BCG_3399	BCG_3399	-1.27042	-0.0632392	0.204547	0.545674
BCG_3434c	BCG_3434c	-1.41165	0.130617	0.203571	-0.149877
BCG_1113	BCG_1113	0.504364	0.412911	0.203186	0.720072
BCG_2826	BCG_2826	-0.775494	-0.0273566	0.203122	0.176838
BCG_3406c	BCG_3406c	-0.837238	-0.272527	0.202518	0.0269544
BCG_1911	BCG_1911	0.785162	0.509417	0.202474	-0.113652
BCG_2585	BCG_2585	-0.50581	0.045104	0.202139	0.635356
BCG_3091	BCG_3091	0.814602	0.543101	0.202123	-0.0325085
BCG_2358	BCG_2358	-0.66829	-0.06839	0.201777	-0.486209
thrS	BCG_2639c	-0.556532	-0.174769	0.201167	0.291153
BCG_2020c	BCG_2020c	-0.452461	0.0222693	0.199942	0.00732856
BCG_2844c	BCG_2844c	1.21899	0.385273	0.199392	-0.401602
BCG_0807c	BCG_0807c	1.53593	0.844468	0.199158	-0.160351
nadR	BCG_0249c	2.50436	0.824813	0.198732	0.423498
pheS	BCG_1688	-0.822098	0.0380361	0.198	0.374394
fadE2	BCG_0190c	1.02526	-0.0318735	0.197918	0.22256
BCG_0908	BCG_0908	-0.536216	-0.0467622	0.197606	-0.160877
recF	BCG_0033	-0.997773	-0.16992	0.197286	0.142852
PE31	BCG_3540	0.51533	0.541098	0.196836	0.337165
cmaA1	BCG_3461c	0.208702	0.226751	0.195802	0.150707
BCG_0788	BCG_0788	2.1098	0.796205	0.193515	-0.315953
atsB_2	BCG_3364c	-0.709415	-0.125302	0.193019	0.161464
BCG_3212c	BCG_3212c	0.163227	0.30367	0.192781	0.258187
BCG_3433c	BCG_3433c	-1.02158	0.193783	0.191002	-0.133556
lprL	BCG_0639	-0.104464	0.135991	0.19009	0.304713
fdhD	BCG_2920c	-0.355799	-0.171646	0.189273	-0.484724
BCG_2526	BCG_2526	-0.338462	0.325882	0.18808	-0.400182
bcp	BCG_2542	0.164222	0.184779	0.187958	-0.190052
BCG_2401	BCG_2401	-0.665554	0.110227	0.187906	-0.0955138
PE_PGRS37	BCG_2143c	0.0304024	0.571449	0.187869	-0.206152
BCG_2038c	BCG_2038c	0.830519	0.535579	0.18785	0.17005
BCG_2674	BCG_2674	0.711863	0.386665	0.187629	-0.0313525
BCG_1677c	BCG_1677c	0.157499	0.0498342	0.18715	0.0516567
accA2	BCG_1027c	0.141377	0.939716	0.186366	-1.27229
BCG_1981c	BCG_1981c	-0.27708	0.0318085	0.185238	0.066655
PPE22	BCG_1743c	-0.887207	-0.129295	0.184757	-0.620673
fadE7	BCG_0437c	0.960211	0.0894704	0.183986	0.0858747
BCG_0521c	BCG_0521c	0.380265	0.36868	0.181347	0.295291
lpqW	BCG_1228	1.06413	0.394814	0.181128	0.191865
echA18	BCG_3445	-1.35156	-0.144289	0.180662	0.530765
BCG_1931	BCG_1931	1.31115	0.612672	0.180454	-0.432015
BCG_0991c	BCG_0991c	-0.429573	-0.0752302	0.179314	-0.151728
BCG_1558	BCG_1558	-0.191876	-0.315635	0.179305	0.133735
BCG_2996c	BCG_2996c	1.08196	0.131516	0.178866	0.176207
BCG_0272c	BCG_0272c	-1.38071	-0.0596351	0.178834	0.162922
BCG_3589c	BCG_3589c	-0.50897	0.00024707	0.178561	0.761442
BCG_0263c	BCG_0263c	-1.26388	-0.118945	0.17838	0.331033
glmS	BCG_3502c	1.01188	0.144367	0.176729	0.526577
BCG_2538c	BCG_2538c	2.1182	1.00131	0.174465	-0.607535
gpm2_2	BCG_3334	0.710715	0.574245	0.173899	0.504214
BCG_1673c	BCG_1673c	0.535454	-0.0546971	0.173694	0.139636
BCG_1620c	BCG_1620c	0.159252	0.30724	0.173409	0.119458
BCG_2906c	BCG_2906c	1.92803	1.05649	0.171295	-0.68893
BCG_1426c	BCG_1426c	1.30523	0.397071	0.171023	0.114327
BCG_2712c	BCG_2712c	1.43854	0.211153	0.170633	1.06554
atpB	BCG_1364	-1.39208	-0.391338	0.168523	0.724907
BCG_2469c	BCG_2469c	0.838829	0.34096	0.167447	0.0720338
glgP	BCG_1390	-0.99597	-0.078631	0.165259	0.466868
BCG_3913	BCG_3913	0.109213	0.394265	0.163297	0.630083
fbiA	BCG_3290	-0.568212	-0.0968733	0.162279	0.492635
atsB	BCG_3328c	-0.925695	-0.192926	0.161067	0.0921729
lppR	BCG_2419c	-0.774157	0.0369771	0.159968	0.156532
BCG_2667c	BCG_2667c	0.00795774	-0.127046	0.159674	-0.798427
BCG_1721	BCG_1721	-0.151607	-0.00367152	0.15725	0.0832607
esxD	BCG_3947c	-0.474612	-0.199796	0.15719	-0.019853
fucA	BCG_0777c	0.874768	0.622344	0.156794	0.227568
BCG_3907	BCG_3907	-0.379086	0.128684	0.153762	0.0856285
pepN	BCG_2487	-0.17482	0.0646659	0.15151	0.597338
BCG_2784c	BCG_2784c	-0.839962	-0.174043	0.14972	-0.70142
cyp121	BCG_2293	-1.87481	-0.33051	0.147496	0.617813
BCG_2675	BCG_2675	0.710232	0.378852	0.147352	-0.285931
rimJ	BCG_1050	-1.13501	-0.0241127	0.147249	-0.133009
fabG	BCG_2783c	-0.483289	-0.188086	0.146125	-0.11155
BCG_2894	BCG_2894	0.34738	0.267211	0.145886	0.305906
BCG_2375c	BCG_2375c	0.297435	-0.110467	0.145455	0.13857
bphC	BCG_3633c	1.31319	0.634225	0.145446	-0.106604
BCG_3778c	BCG_3778c	-0.0633198	0.227169	0.145227	0.815646
BCG_3611	BCG_3611	0.174625	0.0556523	0.143899	0.0405694
ftsE	BCG_3127c	0.429735	0.0726417	0.143489	0.621904
mmpL2	BCG_0550	-0.810595	-0.176576	0.14243	-0.276622
icd2	BCG_0097c	0.258271	-0.108184	0.141808	0.263226
BCG_2980c	BCG_2980c	-1.79611	-0.0732362	0.141493	1.22079
cinA	BCG_1940	-0.236574	0.357079	0.141137	0.354963
hycD	BCG_0117	-0.689985	-0.335347	0.140646	-1.54882
BCG_3772	BCG_3772	-0.621116	-0.0711541	0.140387	0.60277
lpdA	BCG_3368c	-1.00847	-0.206216	0.139318	0.511298
lppH	BCG_3641	-0.489047	-0.237738	0.136846	0.119785
ephE	BCG_3728	-0.44139	-0.0102276	0.136808	0.768203
BCG_1239c	BCG_1239c	-0.237698	0.149793	0.135901	0.563028
pstBa	BCG_0986	-0.83466	0.354565	0.135297	0.315215
lipD	BCG_1962	0.273445	0.0799055	0.135002	0.5331
BCG_1187c	BCG_1187c	0.899407	0.289808	0.134704	0.190579
BCG_0533c	BCG_0533c	0.058366	-0.136053	0.133154	-0.209519
BCG_1381c	BCG_1381c	-0.216337	-0.0556374	0.13239	-0.055364
cut3	BCG_3517	1.28915	0.463594	0.132069	0.0614722
BCG_3012	BCG_3012	1.75001	1.17234	0.132018	-0.062917
BCG_3055	BCG_3055	-1.26713	-0.224531	0.131917	0.195076
PE_PGRS34a	BCG_1876c	4.30493e-05	0.309262	0.129858	-0.810929
BCG_3600c	BCG_3600c	0.699378	0.295994	0.128144	-0.124989
BCG_2643	BCG_2643	0.743271	0.0353934	0.127531	0.104848
BCG_2228	BCG_2228	1.01994	0.490183	0.126188	0.166969
ilvG	BCG_1855	-0.31417	0.000369877	0.125726	-0.0643269
celA1	BCG_0093	-0.641477	-0.233076	0.123901	0.959571
icd1	BCG_3409c	0.279041	-0.111984	0.123367	-0.131579
BCG_3365c	BCG_3365c	-0.980651	-0.119457	0.122319	0.0501818
sdhB	BCG_3385	-0.868983	-0.257448	0.12146	0.0576396
BCG_1100c	BCG_1100c	1.92246	0.415367	0.121141	-0.00740528
BCG_3799c	BCG_3799c	-0.191257	0.221465	0.120512	0.106591
BCG_2945c	BCG_2945c	-0.0152358	0.00382285	0.119813	-0.218221
pks16	BCG_1070	0.47154	0.400133	0.119179	0.0410253
PE_PGRS45b	BCG_2641c	-0.468234	0.305927	0.118686	0.152531
BCG_0427	BCG_0427	-0.566263	-0.0408855	0.11861	0.368371
pta	BCG_0447	0.570414	-0.0908231	0.118262	0.169158
BCG_2250	BCG_2250	0.370782	0.527237	0.116856	0.200564
BCG_0514	BCG_0514	0.220803	0.0756214	0.116124	-0.500813
pks10	BCG_1699	0.730472	0.345705	0.116006	-0.148127
BCG_2713	BCG_2713	0.0549343	0.119027	0.11517	0.576618
BCG_3726c	BCG_3726c	1.48011	0.538509	0.11413	0.214162
BCG_0220	BCG_0220	0.830846	0.119781	0.112821	0.686174
BCG_1624	BCG_1624	-0.460659	0.0249494	0.112171	0.32115
echA12	BCG_1533	0.391225	0.439666	0.109479	0.507187
BCG_2334c	BCG_2334c	0.181685	0.243998	0.109104	-0.309176
BCG_2893	BCG_2893	0.545504	0.121113	0.108749	0.73121
BCG_1118	BCG_1118	0.541014	0.182558	0.108542	0.647356
gabD1	BCG_0271c	0.0164268	-0.0795704	0.107064	0.177672
BCG_0977c	BCG_0977c	-0.886488	-0.440172	0.106876	0.914851
ppdK	BCG_1188c	0.878409	0.12658	0.104485	-0.0716407
BCG_2665	BCG_2665	1.21148	0.611188	0.104221	-0.320822
BCG_2711	BCG_2711	1.16216	0.135175	0.102919	0.850643
tRNA-Glu	BCG_t37	1.07252	1.4456	0.102101	0.0257546
PE_PGRS14	BCG_0886c	2.62557	1.00032	0.102079	-0.0426251
nei_1	BCG_3326	0.975955	0.373626	0.101167	-0.56742
BCG_1803c	BCG_1803c	0.372838	0.248957	0.101079	-0.265937
BCG_1756	BCG_1756	-1.79424	-0.255004	0.100927	-1.01669
BCG_2543c	BCG_2543c	-0.115566	0.0916925	0.100898	0.357549
BCG_1672	BCG_1672	0.861121	0.0224658	0.100506	-0.106542
BCG_2793c	BCG_2793c	1.0582	0.193928	0.0996736	-0.0510339
BCG_1930	BCG_1930	0.855748	0.547522	0.0994359	-0.471004
argG	BCG_1697	-0.975088	-0.148606	0.0991073	0.261941
nrp	BCG_0134	0.336033	0.614456	0.0977545	0.108887
BCG_1202	BCG_1202	0.165514	0.207582	0.0976624	0.325078
BCG_0994c	BCG_0994c	0.321924	0.186763	0.0968303	-0.179545
pcd_1	BCG_3322	0.640409	1.51897	0.095827	-0.344846
BCG_1302	BCG_1302	-0.762575	0.0773432	0.0955149	0.395638
BCG_0269	BCG_0269	1.79021	1.1031	0.0952622	-0.281324
BCG_3812c	BCG_3812c	0.849994	0.287268	0.0943285	-0.205853
BCG_2456	BCG_2456	0.513625	0.100024	0.0940614	-0.0453699
bphD	BCG_3634c	0.539513	0.525875	0.0937831	-0.298628
BCG_2484c	BCG_2484c	-0.674121	0.0012364	0.0928421	0.675089
BCG_3208	BCG_3208	0.638414	0.157708	0.0926068	-1.20445
BCG_1162c	BCG_1162c	0.283796	-0.0547757	0.0917067	-0.251225
dacB2	BCG_2932	-0.726063	-0.0501478	0.090083	0.103481
thiL	BCG_2998c	1.0055	0.330445	0.0897286	-0.070934
ctpB	BCG_0136c	-0.12028	-0.0158318	0.0887508	0.331435
BCG_0728c	BCG_0728c	3.72517	1.84776	0.0881947	-0.290519
echA11	BCG_1203c	0.560275	0.35629	0.0881551	0.0080484
ceoB	BCG_2704	0.27928	0.381541	0.0878799	0.306254
ilvX	BCG_3573c	-0.360559	0.0865316	0.0876683	0.187282
BCG_1292c	BCG_1292c	-0.394469	0.0590498	0.0869013	0.0922991
sigJ	BCG_3398c	0.485194	0.246275	0.0853409	0.172675
phoTa	BCG_0872	0.351359	0.0221942	0.0851598	-0.12258
lipF	BCG_3551c	-0.555863	-0.0594847	0.0844988	-0.126315
qor	BCG_1515c	0.714479	0.440886	0.0842712	0.157708
BCG_0591c	BCG_0591c	0.346551	0.00843007	0.0836742	0.310615
BCG_0864	BCG_0864	0.704133	0.116548	0.0832067	-0.121889
tRNA-Ala	BCG_t13	0.770728	0.693878	0.0824752	0.665831
BCG_3329c	BCG_3329c	-1.03925	-0.315267	0.0812712	-0.0475555
ptbB	BCG_0189c	0.995617	-0.131026	0.0807748	0.45795
sigG	BCG_0219c	1.83219	0.179871	0.0796362	0.038768
BCG_0122	BCG_0122	0.798298	0.198364	0.0793919	0.166942
purN	BCG_1010	0.346779	0.178264	0.0790062	0.344686
dnaN_1	BCG_0002	-0.511986	0.0487015	0.0770308	0.524136
PPE51	BCG_3159	-0.668548	0.0478182	0.0757419	0.264291
BCG_1219c	BCG_1219c	-0.536251	0.230477	0.0753091	-0.272351
BCG_2936c	BCG_2936c	0.648154	0.0587701	0.0750025	0.237309
lhr_1	BCG_3325	1.33606	0.15752	0.0749298	-0.812171
murE	BCG_2175c	-0.171128	0.0699049	0.0747296	0.56126
TB18.6	BCG_2157c	0.761385	0.201693	0.0745572	0.268805
BCG_2692	BCG_2692	-0.242668	0.020442	0.0738585	0.214543
BCG_2537c	BCG_2537c	1.27256	0.650874	0.0719863	-0.941575
BCG_2789c	BCG_2789c	0.196326	0.151068	0.0709108	0.145263
BCG_2443c	BCG_2443c	-0.0622759	0.0704147	0.0707349	-0.0689969
BCG_2753c	BCG_2753c	-1.25266	0.0730314	0.0703812	0.372578
BCG_0405c	BCG_0405c	0.874185	-0.284902	0.0700053	-0.269721
BCG_2272c	BCG_2272c	0.957997	0.321281	0.0694474	-0.468937
cyp144	BCG_1810	0.444321	0.182733	0.0678257	-0.711313
mmpL10	BCG_1245	-1.07207	-0.192625	0.063678	-0.338381
BCG_0116	BCG_0116	-1.9901	-0.556818	0.062923	-2.19385
BCG_2442c	BCG_2442c	-0.287598	-0.00418523	0.0591656	-0.244899
tesB1	BCG_1656	0.606698	0.241237	0.0569471	0.443797
BCG_3301	BCG_3301	-1.25666	-0.0221663	0.0567983	0.0370345
BCG_2640	BCG_2640	-0.0568638	0.355158	0.0548709	0.308637
trpD	BCG_2208c	-1.63867	-0.16271	0.0548016	0.292801
BCG_0657c	BCG_0657c	-0.127688	0.132543	0.0547707	-0.0186788
BCG_2659c	BCG_2659c	0.433979	0.0746901	0.0547026	-0.111119
BCG_0264c	BCG_0264c	-1.07815	-0.0528967	0.0546926	1.19906
bpoB	BCG_1184c	-0.459428	0.128752	0.0545828	0.182271
BCG_0485c	BCG_0485c	0.919419	-0.00753727	0.0532164	0.168859
pabB	BCG_1062c	0.912463	0.398124	0.0518695	0.182314
glnE	BCG_2238c	0.893547	0.173332	0.0504321	-0.0128946
BCG_2989c	BCG_2989c	-0.366325	-0.230544	0.0500432	0.552746
BCG_1306c	BCG_1306c	1.39154	0.551386	0.0499213	0.149655
sigK	BCG_0484c	1.15146	0.291493	0.0485045	0.271273
gpm2_1	BCG_3241	0.488517	0.249784	0.0474737	0.413874
BCG_2244	BCG_2244	-0.28759	-0.288357	0.0450524	-0.157578
rpiB	BCG_2485c	-0.233928	0.0863979	0.0435062	0.14738
pgsA2	BCG_1857	0.215617	0.103563	0.0431825	0.185896
ispE	BCG_1068	0.0186695	0.0500331	0.0431702	0.287948
proC	BCG_0542	-0.895753	-0.0349263	0.0425626	0.0997247
BCG_1852	BCG_1852	-0.415261	-0.19785	0.0416496	-0.756736
BCG_0953	BCG_0953	0.0569989	0.220233	0.040013	-0.0338024
BCG_1261c	BCG_1261c	0.0228689	0.0296514	0.0399688	0.94404
mmpL12	BCG_1574c	0.149663	-0.0267419	0.0381777	-1.15643
BCG_3876c	BCG_3876c	-0.342457	-0.0630408	0.0379798	-0.023214
BCG_0645c	BCG_0645c	-0.628259	-0.210739	0.0378327	-0.534644
deoD	BCG_3372	0.223216	0.130378	0.0373302	0.374241
BCG_0096	BCG_0096	2.78381	0.411768	0.0364424	0.315857
cbs	BCG_1135	-0.141091	-0.0137732	0.0364127	0.0818991
BCG_0971	BCG_0971	0.688696	0.233011	0.0352297	0.0156105
BCG_0055	BCG_0055	0.750894	0.111031	0.0350059	-0.0795119
argR	BCG_1696	-0.909947	-0.0665708	0.0326268	-0.236248
PE_PGRS60	BCG_3710	0.102017	0.267029	0.031363	-0.149496
lppS	BCG_2539c	1.04307	0.00726146	0.0310605	0.717101
BCG_1916	BCG_1916	0.573329	0.225627	0.0308426	-0.233792
BCG_2706c	BCG_2706c	1.74502	0.272305	0.0307602	0.144437
BCG_2245	BCG_2245	-0.425208	-0.257385	0.0307582	0.33115
BCG_3214	BCG_3214	0.319919	0.0448631	0.0303842	-0.227774
[truncated: 2,034 more rows]

## Sheet: Protein ID Conversion
BCG_accession_number (Uniprot)	BCG_GeneID
A0A0H3MAP2	BCG_0602
A0A0H4FWE8	BCG_2974
A0A0K2HYI4	BCG_3602
A0A0H3MAL2	BCG_0555
A0A0H3M9W0	BCG_1298
A1KNJ7	BCG_3224c
A0A0H3MAU0	BCG_3308c
A0A109S8B9	BCG_1770
A0A109S8B9	BCG_1770
A0A0H3M0P5	BCG_0140c
A0A0H3MB12	BCG_0803c
A0A0H3M3B5	BCG_0917
A0A0H3M7N3	BCG_2085
A0A0G2Q9G0	BCG_0039
A0A0H3MG43	BCG_2701c
A0A0H3M9P3	BCG_0098c
A0A0G2Q9N7	BCG_3971
A0A0K2HVJ9	BCG_2461c
A0A0H3M6F8	BCG_1658c
A0A0K2HVP4	BCG_0809
A0A0Y1CY84	BCG_3521c
A0A0H3M640	BCG_2366c
A0A109S7K7	BCG_1717
A0A0H3M957	BCG_3515
A0A0H3M2K3	BCG_0154c
A0A120INQ0	BCG_1654
A0A0H3M791	BCG_2481c
A0A0H3MGY7	BCG_3067c
A0A0H3M9W9	BCG_2938
A0A0H3M9W9	BCG_2938
A0A0H3M7Y0	BCG_3021
A0A0H3M389	BCG_0896c
A0A0H3MCZ0	BCG_1513c
A0A0Y1CK82	BCG_2180c
A0A0H3M2K4	BCG_0923
A0A0H3MHD1	BCG_3225c
A0A0H3MHD1	BCG_3225c
A0A0H3M7R5	BCG_0362
A0A0H3M1Z8	BCG_0381
A0A0H3MBK5	BCG_0980
A0A0H3MA45	BCG_0289c
A0A0K2HXC1	BCG_2690c
A0A0K2HW00	BCG_3165c
A0A0H3MCA9	BCG_1262
A0A0H3M2Z6	BCG_0809
A0A0H3M7Y4	BCG_0447
A0A0H3M480	BCG_1997c
A0A0G2Q9E9	BCG_3976c
A0A0K2I2U0	BCG_0025c
A0A0G2Q9D4	BCG_0032
A1KJ01	BCG_1623
A0A0H3MGN5	BCG_2924c
A0A0Y1C120	BCG_3297
A1KKJ8	BCG_2172c
A0A0H3MAH0	BCG_1588
A0A0H3MAH0	BCG_1588
A0A0H3M5P4	BCG_1341c
A0A109S9A4	BCG_3833
A0A0H3M9R8	BCG_3582c
A0A0H3M896	BCG_2934c
A0A0H3MII7	BCG_3658
A0A0H3MBP2	BCG_2084
A0A0H3MEE9	BCG_2023
A0A109S7X4	BCG_3644c
A0A0H3MBK0	BCG_3662c
A0A0H3M4J8	BCG_1390
A0A109S7J6	BCG_0942c
A0A0H3M3C6	BCG_1244
A0A0H3MFY9	BCG_0096
A0A0G2Q9F4	BCG_0031
A0A0H3M1Z1	BCG_0370
A0A0H3M967	BCG_1010
A0A0H3M1F0	BCG_0426
A0A0H3MET8	BCG_3498c
A0A0H3M9L4	BCG_0063
A0A0H3M6B9	BCG_1600
A0A0H3M9U6	BCG_0160
A0A0K2HUC8	BCG_1900c
A0A0H3M5A8	BCG_2070c
A0A0Y1D3N3	BCG_1164
A0A0H3MAX0	BCG_0725c
A0A109S8X8	BCG_2658
A0A0H3MA21	BCG_1364
A0A0H3MBU2	BCG_2167c
A0A120IPG9	BCG_1110
A0A120IP90	BCG_1893
A0A0H3MBY6	BCG_3824c
A0A120IQ99	BCG_1000c
A0A0H3M2I7	BCG_0596c
A0A0H3M9N8	BCG_3725
A0A0H3MA00	BCG_1340c
A0A0H3M3F1	BCG_0448
A0A0H3MB97	BCG_3529
A0A0H3M5W4	BCG_2279c
A0A0H3M5W4	BCG_2279c
A1KLE9	BCG_2473c
A0A0H3M647	BCG_2014
A0A0H3M5L8	BCG_2197c
A0A0H3M5L8	BCG_2197c
A0A0H3M9Z8	BCG_2971c
A0A0G2Q9D6	BCG_0035
A0A0H3M4I2	BCG_1362
A0A0H3M4I2	BCG_1362
A0A0H3MEI9	BCG_3401
A0A0K2HUW7	BCG_1896
A0A0H3M6J5	BCG_2525c
A0A0H3M808	BCG_3069
A0A0H3M7K7	BCG_2851
A0A0H3MAR8	BCG_1692
A0A120IPV6	BCG_2108
A0A109S9R6	BCG_1212c
A1KMX8	BCG_3005
A0A109S8K4	BCG_0600
A0A0H3M3I9	BCG_1334
A0A0H3M2E5	BCG_0085
A0A0Y1CTZ8	BCG_1298
A0A120INK8	BCG_3446
A0A0H3M7L7	BCG_2067c
A0A0G2Q9F9	BCG_0038c
A0A0H3MC03	BCG_3846
A0A0Y1CK00	BCG_3964c
A0A109SAB9	BCG_3413c
A0A0K2HXI2	BCG_1942
A0A0H3M748	BCG_1912
A0A0G2Q9N9	BCG_3973
A0A0K2HUS0	BCG_0476c
A0A109S919	BCG_1830
A0A0H3MBP5	BCG_3732c
A0A0G2Q9M3	BCG_3358
A0A0H3MBN9	BCG_3722c
A0A0H3MGI9	BCG_2861c
A0A0H3MEX1	BCG_3548
A0A0K2I1Y2	BCG_0270
A0A0H3M9T7	BCG_1270
A0A0H3ME46	BCG_1908c
A0A0Y1CFF0	BCG_1839
A0A0Y1CFI2	BCG_3839
A0A0H3M8Z1	BCG_3226c
A0A0H3M116	BCG_0281
A0A0H3M8I4	BCG_3032c
A0A0Y1C9A4	BCG_1152c
A0A109S839	BCG_2070c
A0A0H3M802	BCG_2807c
A0A0H3M533	BCG_1976
A0A0H3MB04	BCG_1778c
A0A0H3M9V7	BCG_3791
A0A0H3MEI6	BCG_2058c
A0A0H3MC07	BCG_2226c
A0A0H3MEZ0	BCG_3579
A0A0H3MAP7	BCG_3859
A0A0H3M2C1	BCG_0045c
A0A0H3MII2	BCG_3653c
A0A0H3M7I3	BCG_0249c
A0A0H3M3E2	BCG_0942c
A0A0G2Q9I7	BCG_3350
A0A0H3M4X1	BCG_1027c
A0A0K2HS90	BCG_0271c
A0A0H3M991	BCG_1039
A0A0Y1C771	BCG_2730c
A0A0H3M228	BCG_0686
A0A0G2Q9F8	BCG_0036
A0A109S7U3	BCG_0870
A0A0H3M8U8	BCG_3163
A0A0H3M6I8	BCG_2174c
A1KQG0	BCG_3888c
A0A0K2HSU1	BCG_1471c
A0A0H3M6Q9	BCG_2606c
A0A0K2HWE1	BCG_2910c
A0A0H3MDS5	BCG_1769c
A0A0H3MBL9	BCG_2046c
A0A0H3M6W3	BCG_2283
A0A0H3MCZ7	BCG_2635c
A0A0H3MCZ7	BCG_2635c
A0A0H3M2J9	BCG_0149
A0A0H3M2J9	BCG_0149
A0A0H3M4R2	BCG_1828
A1KL43	BCG_2367c
A0A0H3M4R6	BCG_1477
A0A120IPS6	BCG_0314
A0A0H3MET2	BCG_2171c
A0A0H3M4G7	BCG_0860
A0A0H3MG65	BCG_2722
A1KQD8	BCG_3866c
A0A0H3M9Y5	BCG_1325c
A0A0H3M3Z2	BCG_1133c
A0A0H3M5S8	BCG_2238c
A0A0H3MA15	BCG_1357
A0A0Y1C3I9	BCG_2070c
A0A0H3M5A5	BCG_1665c
A0A0H3MG31	BCG_2684
A0A0H3M7E4	BCG_3218
A0A0H3M9F9	BCG_3640c
A0A0H3M5X8	BCG_2299
A0A0H3M3N1	BCG_1404c
A0A0H3MBD0	BCG_0936c
A0A0H3M8M9	BCG_0742
A0A0Y1CRF8	BCG_1284
A0A0K2HVX9	BCG_0608
A0A120IPR7	BCG_1703
A0A0H3MBK3	BCG_3671c
A0A0K2HYH8	BCG_2473c
P46830	BCG_2804c
A0A109S670	BCG_3199
A0A0K2HV17	BCG_1068
A0A0H3M2E2	BCG_0858c
A0A0H3MAY5	BCG_0774
A0A0H3M2Y4	BCG_1060
A0A0K2HSV6	BCG_3705c
A0A0H3MCX2	BCG_2590
A0A0H3MCX2	BCG_2590
A0A0K2HY05	BCG_0594c
A0A0H3M189	BCG_0360
A0A109S7H6	BCG_1671
A0A0H3M429	BCG_3175
A0A109SAT6	BCG_3055
A0A0H3MDR9	BCG_3017c
A0A0H3M8U9	BCG_2517c
A0A0H3M8U9	BCG_2517c
A0A0H3MEV4	BCG_2195c
A0A0H3ME51	BCG_1077
A0A0H3MCL7	BCG_1389c
A0A0K2I1F6	BCG_0231
A0A0H3M8I5	BCG_2393c
A0A0H3M9L6	BCG_1190c
A0A0H3M466	BCG_0701
A0A0H3M9E6	BCG_2764c
A0A0H3M4X4	BCG_1905c
A0A0H3M573	BCG_1655
A0A0H3MBR5	BCG_1028c
A0A0H3M2Z1	BCG_0804c
A0A0H3MAB8	BCG_3108
A0A0H3M4R1	BCG_1470
A0A0H3M9A9	BCG_3573c
A0A0H3M4H4	BCG_1706c
A0A0H3MA31	BCG_3024c
A0A0K2HT88	BCG_0605c
A0A0H3M8R4	BCG_1634
A0A120IQ99	BCG_1000c
A0A0Y1CLJ5	BCG_1274c
A0A0H3MDP0	BCG_2954
A0A0H3MDQ6	BCG_2988c
A0A0H3M9W3	BCG_2932
A0A0H3MAV3	BCG_3319c
A0A0H3M3Z7	BCG_0635
Q7BQA7	#N/A
A0A0H3M9D3	BCG_3610
A0A0H3M6S8	BCG_2237
A0A0Y1CF82	BCG_1142
A0A0H3MAA5	BCG_3093c
A0A0K2HT11	BCG_2691c
A0A0H3M7G4	BCG_0226c
A0A0H3MCM6	BCG_2457c
A0A0H3MAB0	BCG_0357c
A0A109S9U5	BCG_2112c
A0A0H3MH52	BCG_3135
A0A0H3MBD5	BCG_1951c
A0A0Y1CTY6	BCG_1273
A0A0K2HS39	BCG_3509c
A0A0G2Q9K8	BCG_3340c
A0A0H3M844	BCG_2251
A0A0H3MCA0	BCG_3957c
A0A0H3MB09	BCG_1789c
A0A0K2HU41	BCG_1761
A0A0H3MFP0	BCG_2518c
A0A0H3MAX7	BCG_1739
A0A0G2Q9E8	BCG_3975c
A0A0H3MFJ9	BCG_2474c
A0A0H3M5Z5	BCG_1488c
A0A0K2I0Q3	BCG_1467
A0A0K2HVX1	BCG_0733
A0A0H3ME97	BCG_1964
A1KJ21	BCG_1643
A0A0H3MC17	BCG_1137
A0A0H3M4V0	BCG_1519c
A0A0G2Q9J8	BCG_3364c
A0A0K2I1E2	BCG_3745c
A0A0K2I0H9	BCG_0088
A0A0H3M168	BCG_0076c
A0A0H3M7D5	BCG_0190c
A0A0H3MA81	BCG_1461c
A0A0G2Q9J5	BCG_3361
A0A0H3MH77	BCG_3162
A0A0H3MA28	BCG_0262
A0A0H3M1J3	BCG_0214
A0A0H3M178	BCG_0089
A0A0K2HSX1	BCG_1940
A0A0H3MGS5	BCG_2990c
A0A0H3M952	BCG_3510c
A0A0K2HTQ5	BCG_3664c
A0A0K2HV03	BCG_2463
A0A0K2HRS1	BCG_3548
A0A0H3MFU7	BCG_2582c
A0A0H3MAI2	BCG_0498
A0A0H3M862	BCG_2880c
A0A0H3M7R4	BCG_2111c
A0A0K2HZX6	BCG_2437c
A0A0H3MIG9	BCG_3633c
A0A0H3M1M6	BCG_0252c
A0A0H3M1Q4	BCG_0285c
A0A0H3M6K7	BCG_1694
A0A0K2I193	BCG_1745c
A0A0H3M694	BCG_1579c
A0A0H3M3Y5	BCG_1128c
A0A120IP41	BCG_0945c
A0A0K2HZW3	BCG_3887c
A0A0H3MAT9	BCG_3900c
A0A109S9F8	BCG_1367
A0A0H3MA37	BCG_1386
A0A0H3MHL8	BCG_3370c
A0A0H3M966	BCG_3371c
A0A0H3M7K8	BCG_0282c
A0A0H3MAE6	BCG_0424
A0A0H3MEZ4	BCG_3584c
A0A0H3MA91	BCG_3744c
A0A0H3MDU1	BCG_1786
A0A0H3M436	BCG_1577
A1KLN7	BCG_2562c
A0A0H3MB50	BCG_3459
A0A0H3M5P2	BCG_1822
A0A0H3M9G8	BCG_2782
A0A0H3M5R5	BCG_2218c
A0A0H3MDE3	BCG_1102
A0A0H3MDS9	BCG_1775c
A0A0H3M8P0	BCG_0779
A1KJ30	BCG_1652
A0A0H3MC16	BCG_2239c
A0A0H3M8B9	BCG_3185c
A1KIK9	BCG_1481
A0A0H3M9P7	BCG_3735c
A0A0H3MF46	BCG_2277
A0A0H3M9P5	BCG_1223
A0A0H3M4F8	BCG_2099
A0A0H3M7H0	BCG_2605
A0A0H3MAC0	BCG_1510c
A0A0H3M811	BCG_3074c
A0A0H3M4Z3	BCG_1556
A0A0H3M4E5	BCG_0833
A0A0Y1CA09	BCG_1366
A0A0G2Q9K1	BCG_3367c
A0A0H3MDF4	BCG_1669
A0A0H3MCW1	BCG_1483
A0A0H3MET3	BCG_3493c
A1KJ75	BCG_1697
A0A0K2HRH9	BCG_0203
A0A0H3MI19	BCG_3490c
A0A0H3M356	BCG_1129c
A0A109S9D2	BCG_2720
A0A0H3M2H3	BCG_0897
A0A0H3M2N0	BCG_0191
A0A0H3MA12	BCG_3844
A0A0H3M962	BCG_3520c
A0A0H3MAK8	BCG_0548c
A0A0Y1D0F3	BCG_0500
P9WKK9	BCG_1366
P9WKK9	BCG_1366
P9WKK9	BCG_1366
A0A0H3M7V1	BCG_2964
A0A0H3M4P2	BCG_0954c
A0A0H3MA99	BCG_0342
A0A0H3M4V1	BCG_1873c
A0A0Y1C319	BCG_2504
A0A0H3MCI2	BCG_2397c
Q9X2P5	#N/A
A0A0H3MCY6	BCG_2613
A0A0H3MCU8	BCG_2553c
A0A0H3M5S4	BCG_2231
A0A0H3M505	BCG_1062c
A0A0H3MB83	BCG_2432c
A0A0H3MB95	BCG_0900
A0A0H3M7F1	BCG_2007c
A0A0H3M2D0	BCG_0841
A0A0H3M9V1	BCG_2909c
A0A0H3MA19	BCG_0251
A0A0H3MAU6	BCG_3314
A0A0H3M3M2	BCG_1385
A0A0K2HYM8	BCG_1682
A0A109SA37	BCG_3305c
A0A0Y1B187	BCG_0406c
A0A0H3M7A6	BCG_2503c
A1KPE5	BCG_3524c
A0A0H3MFB2	BCG_3721c
A0A0H3M1A8	BCG_0382
A0A0H3M4G4	BCG_1338
A0A0H3M7X8	BCG_0437c
A0A0H3M3Q9	BCG_1064c
A0A0H3M801	BCG_2800c
A0A0K2HWD4	BCG_2528c
A0A0H3MFC3	BCG_3731c
A0A109S636	BCG_3125c
A0A0K2I2T8	BCG_0339
A0A0H3MAU7	BCG_1702
A0A0H3M400	BCG_1546
A0A0H3M2Y8	BCG_0309c
A0A0H3MD27	BCG_1555
A0A0H3MC68	BCG_3915
A0A0H3M7Y6	BCG_2210
A0A0H3M795	BCG_2487
A0A0H3M2V4	BCG_1025c
A0A0Y1BR84	BCG_0541
A0A0H3M9X8	BCG_2950
A0A0K2I2D2	BCG_1655
A0A0H3M482	BCG_1220
A0A0H3M538	BCG_1602
A0A0Y1BT87	BCG_3438
A0A0H3MA13	BCG_2995c
A0A0H3MA13	BCG_2995c
A0A0H3MA13	BCG_2995c
A0A120IPG8	BCG_2928c
A0A109S6G3	BCG_0998
A0A0K2HZQ6	BCG_2551c
A0A0H3M3K7	BCG_0497c
A1KH91	BCG_1011
A0A0H3MFP8	BCG_3856
A0A0H3M7M1	BCG_2870c
A0A0H3M2R3	BCG_0977c
A0A0H3M4T8	BCG_1507c
A0A0H3M2C2	BCG_0830
A0A0H3ME18	BCG_3155c
A0A0K2HWH7	BCG_3269c
A0A0H3M2F3	BCG_0097c
A0A0H3MBG7	BCG_3607c
A0A0K2HYU3	BCG_0756
A1KKZ1	BCG_2315c
A0A0H3M6R2	BCG_2217
A0A0Y1CLH8	BCG_2890c
A0A0H3MG92	BCG_2760c
A0A0H3MD77	BCG_2734c
A0A0H3M898	BCG_2940c
A0A0H3MF64	BCG_3661c
A0A0H3M6D3	BCG_2087c
A0A0H3M815	BCG_3080
A0A0H3M815	BCG_3080
A0A109SB00	BCG_3638c
A0A0H3MFJ5	BCG_2468c
A0A0H3M1Y5	BCG_0633
A0A0H3M1Y5	BCG_0633
A0A0H3M671	BCG_1559
A0A0H3M327	BCG_2179c
A0A0H3M7K2	BCG_2649
A0A0H3MHN9	BCG_3388c
A0A0H3MBU6	BCG_2176c
A0A0H3MHJ0	BCG_3299
A0A0H3M9L8	BCG_2810c
A0A0K2HR26	BCG_0441c
A0A0H3MC20	BCG_3862c
A0A0H3M1D0	BCG_0144
A0A0H3M471	BCG_1603
A0A120INQ4	BCG_2127c
A0A0H3M2L2	BCG_0165c
A0A0K2HTV0	BCG_1481
A0A0H3M4M7	BCG_1788c
A0A109S6T7	BCG_1330c
A0A0H3MI55	BCG_3530
A0A0K2HVD3	BCG_2529
A0A0H3MJ54	BCG_3837
A0A0K2HY65	BCG_3176
A0A0H3M2B7	BCG_0825c
A0A0H3M6G7	BCG_2141c
A0A0H3M593	BCG_1164
A0A0Y1CN28	BCG_3888c
A0A0Y1BR73	BCG_1471c
A0A0Y1BR73	BCG_1471c
A1KMU7	BCG_2974
A0A0H3MEB0	BCG_3274c
A0A0H3M2I5	BCG_0132
A0A0K2I180	BCG_3444
A0A0H3MD31	BCG_1560
A0A0H3M8T6	BCG_2507c
A0A0H3MFL9	BCG_2496c
A0A0Y1CMP8	BCG_1710c
A0A0H3M8R1	BCG_2485c
A0A0H3MIH3	BCG_3638c
A0A0K2HUU8	BCG_2444c
A0A0H3M8G2	BCG_3006
A0A0H3M2S0	BCG_0703
A0A0H3M8Q3	BCG_3105c
A0A0K2I203	BCG_1935c
A0A0H3MAN5	BCG_3234
A1KFW3	BCG_0530
A0A0H3M929	BCG_2622
A0A0H3M2B3	BCG_0820
A0A120IQD8	BCG_2706c
A0A0H3MG99	BCG_2772c
A0A0Y1C9U7	BCG_2770c
A0A0H3M2P1	BCG_0201c
A0A0H3MC69	BCG_1198
A0A0H3MGQ7	BCG_2956
A0A0H3M3W6	BCG_1515c
A0A0H3M5Y1	BCG_1468
A0A0H3M531	BCG_1597
A0A0H3MES3	BCG_3480c
A0A0H3M1B0	BCG_0124
A0A0G2Q9G3	BCG_0043
A0A0H3MFZ3	BCG_2637c
A0A0H3MA25	BCG_3018
A0A0K2HVQ3	BCG_1071c
A0A0H3M648	BCG_1537c
A0A0H3M6N8	BCG_1734
A0A0H3M1V6	BCG_0606c
A0A0H3M5N0	BCG_1326c
A0A0H3M9N5	BCG_3557c
A0A0H3M9I4	BCG_1157c
A0A0G2Q9K0	BCG_3366c
A0A0H3M8P3	BCG_2467c
A0A0H3M4F7	BCG_1676
A0A0H3M977	BCG_3384
A0A0G2Q9H2	BCG_3335
A0A0H3M2S5	BCG_0992
A0A0H3M9G9	BCG_1135
A0A0H3MEK6	BCG_2081c
A0A0H3M5H2	BCG_1261c
A0A0H3MF83	BCG_3686
A0A109S6T8	BCG_3533c
A0A0G2Q9F2	BCG_3981c
A0A0H3MAF8	BCG_0449c
A1KGY5	BCG_0905c
A0A0H3MF54	BCG_3650
A0A0K2HSN2	BCG_3034c
A0A0H3M0V8	BCG_0220
A0A0H3MBL5	BCG_0985c
A0A0H3M864	BCG_3127c
A0A0H3M8T0	BCG_2501c
A0A0H3M8T0	BCG_2501c
A0A0Y1CZ31	BCG_3868c
A0A0H3M7W2	BCG_2168c
A0A0K2HYV4	BCG_0764
A0A0H3M7B2	BCG_0147
A1KKE0	BCG_2114c
A0A0H3MAG8	BCG_3166
A0A0H3M2Y2	BCG_0304c
A0A0H3M857	BCG_2875
A0A0H3MHW3	BCG_3429
A1KJ73	BCG_1695
A0A0H3MBA2	BCG_0911
A0A0H3M498	BCG_0743
A0A0Y1CPK9	BCG_2408
A0A0K2HTS1	BCG_0389
A0A0H3MAT7	BCG_3303c
A0A0H3M8R9	BCG_3126c
A0A0K2HYR2	BCG_3425c
A0A109S9Z6	BCG_0419c
A0A0H3M516	BCG_1576
Q7BQB7	#N/A
Q9XC17	BCG_1580c
Q7BQB7	#N/A
Q9XC17	BCG_1580c
A0A0H3M0S5	BCG_0184
A0A0H3M0S5	BCG_0184
A0A0H3M9J4	BCG_3496c
A0A0H3MHG6	BCG_3276c
A0A0K2I077	BCG_2131
A0A0K2HX68	BCG_0086
A0A0K2I025	BCG_3013c
A0A0H3MDY3	BCG_3107c
A0A0H3M482	BCG_1220
A0A0H3MAW3	BCG_0712
A0A0K2I1H4	BCG_0035
A0A0H3M5X7	BCG_0255
A1KKQ5	BCG_2229
A0A0H3MCY2	BCG_1506c
A0A0H3M589	BCG_1158c
A0A0H3MF01	BCG_2216c
A0A0H3M9F2	BCG_3446
A0A0H3M9C8	BCG_3600c
A1KMB5	BCG_2790c
A0A0H3MAE7	BCG_3780
A0A0Y1D050	BCG_3804c
A0A0H3M8R2	BCG_3115
A0A0H3MJ36	BCG_3820c
A0A0H3MB68	BCG_3481c
A0A0H3M5C1	BCG_1689
A0A0K2HSX4	BCG_2944c
A0A0H3MD23	BCG_1550
A0A0H3M639	BCG_2009c
A0A0K2HTT4	BCG_3047c
A0A0H3M8V9	BCG_3194
A0A0H3M926	BCG_3479c
A0A0H3MCC0	BCG_1278c
A0A0H3M258	BCG_0736
A0A0K2HZN5	BCG_2750c
A0A0H3M8S9	BCG_3136
A0A0K2HVG8	BCG_3122c
A0A0H3M6F5	BCG_2120
A1KKF8	BCG_2132c
A0A0H3MG83	BCG_2750c
A0A0Y1CEH0	BCG_0342
A0A0H3MDN2	BCG_2942c
A0A0K2I2K4	BCG_3901c
A0A0H3M1I5	BCG_0464c
A0A0H3MA36	BCG_3704c
A0A0H3M6I2	BCG_2515c
A0A0H3MAH2	BCG_3174
A0A0H3MAH2	BCG_3174
A0A0Y1CF74	BCG_1152c
A0A0H3MER4	BCG_3470
A0A0H3MCW8	BCG_2585
A0A0K2HYK2	BCG_3507c
A0A0H3MFU6	BCG_3909
A0A0H3M817	BCG_0471
A0A0H3M3S6	BCG_0547c
A0A0H3M7A3	BCG_2497c
A0A0H3MGE6	BCG_2806
A0A0H3MBF0	BCG_0955c
A0A0H3MEY2	BCG_3569
A0A0H3MC15	BCG_3857
A0A0H3M8R8	BCG_2490
A0A0H3M3R3	BCG_1455c
A0A0H3M0T0	BCG_0189c
A0A0H3M6D8	BCG_1621
A0A0H3M3F6	BCG_1287c
A0A0H3MAB9	BCG_0374c
A0A0H3M1E9	BCG_0167
A0A0H3M9X3	BCG_2943c
A0A0H3M746	BCG_0044c
A0A0H3MF17	BCG_2241c
A0A0H3MB27	BCG_0823
A0A0H3ME92	BCG_3238
A0A120IPG2	BCG_3901c
A0A0H3M6C0	BCG_2464c
A0A0H3M2A3	BCG_0810
A0A0H3MDF0	BCG_1664
A0A0H3M5J5	BCG_1289c
A0A0H3M9W6	BCG_3624c
A0A0H3MGL7	BCG_2897
A0A120INY1	BCG_0751
A0A120INY1	BCG_0751
A0A109S619	BCG_0812c
A0A0H3M443	BCG_1183
A0A0H3M501	BCG_1938c
A0A0H3MEN6	BCG_2112c
A0A0H3MGM8	BCG_2911c
A0A0H3M9Y2	BCG_0208
A0A0H3MGR5	BCG_2967c
A0A0H3M4G9	BCG_1701
A0A0H3M9B8	BCG_1074c
A0A0H3MAI7	BCG_0508
A0A0K2HUY7	BCG_3916
A0A0Y1D3S5	BCG_3266c
A0A0H3MBW8	BCG_2203
A0A0H3M9Y4	BCG_2955
A0A0H3MAX3	BCG_1733
A0A0H3MEF7	BCG_3368c
A0A0H3M3B2	BCG_0417
A0A0H3M636	BCG_2361
A0A0H3M636	BCG_2361
A0A0H3MHK1	BCG_3309
A0A0H3M2R7	BCG_0233
A0A0H3M2R7	BCG_0233
A0A0K2I0H1	BCG_0741
A0A0H3M1K1	BCG_0485c
A0A0G2Q9H1	BCG_3334
A0A0H3M2S3	BCG_0987
A0A0H3M8E0	BCG_0599
A0A0H3M336	BCG_0850c
A0A0H3M430	BCG_1572
A0A0H3M3I4	BCG_1329c
A0A109S904	BCG_3647c
A1KF14	BCG_0231
A1KPM0	BCG_3599c
A1KPM0	BCG_3599c
A0A0K2HSU6	BCG_3002c
A0A0Y1CAS6	BCG_2967c
A0A0H3M396	BCG_0901
A0A0H3MJ06	BCG_3794c
A0A0H3M675	BCG_2412c
A0A0H3MCS3	BCG_1445
A0A0H3M9T1	BCG_3769c
A0A0H3M4L1	BCG_1408
A0A0K2HVW6	BCG_1329c
A0A109SAH0	BCG_2749c
A0A0Y1BT47	BCG_1432
A0A0H3M800	BCG_3058c
A0A0H3MDL2	BCG_1719
A0A0H3M8P8	BCG_3385
A0A0K2HZ51	BCG_1299c
A0A109SAW9	BCG_3647c
A0A0H3M1Q9	BCG_0290
A0A0K2I1F5	BCG_3104c
A0A0Y1CEH0	BCG_0342
A0A0H3MC30	BCG_2255c
A0A0H3M3V5	BCG_1503
A0A0H3MA76	BCG_1449
A0A0H3M8X5	BCG_3209
A0A0K2HVV9	BCG_0069
A0A0H3M2S6	BCG_0243c
A0A0H3M2S6	BCG_0243c
A0A0H3M8C2	BCG_2968c
A0A0H3M4V5	BCG_1879c
A0A0H3M312	BCG_0824
A0A0H3MC58	BCG_2285c
A0A0H3MGR2	BCG_2962c
A0A0Y1CD48	BCG_1381c
A0A0H3M380	BCG_0391
A0A0H3M738	BCG_2395c
A0A0H3MA94	BCG_1473
Q48926	BCG_2545c
A0A0H3M1F4	BCG_0431c
A0A0H3MAK4	BCG_0533c
A0A0H3MGW8	BCG_3051c
A0A0H3M7T9	BCG_0401c
A0A0H3MB63	BCG_0861
A0A120IQ14	BCG_2965
A0A120IQ14	BCG_2965
A0A0H3M2V9	BCG_0760
A0A0H3M8B0	BCG_2957
A0A0H3MCN7	BCG_1412
A0A0H3ME08	BCG_1852
A0A109S6H6	BCG_0603
A0A0H3M1U9	BCG_0586c
A0A0H3MBD3	BCG_3570
A0A0K2HUS2	BCG_1011
A0A109S7G7	BCG_2075c
A0A0H3MAD0	BCG_1526
A0A0H3MAZ7	BCG_3964c
A0A0K2HV50	BCG_3174
A0A0H3M3A7	BCG_0912
A0A0H3M3E8	BCG_0948
A0A0H3MJG7	BCG_3937c
A0A0H3MC96	BCG_3951c
A0A0H3M3B3	BCG_1222
A0A0H3MDL8	BCG_2921c
A0A0H3MCR6	BCG_2516c
A0A0H3MED5	BCG_3302
A0A0H3M6C5	BCG_1605
A0A0H3MDM9	BCG_2937c
A0A0H3M696	BCG_2436c
A0A0H3M9Z7	BCG_0223
A0A0H3MAU2	BCG_0678c
A0A0K2HUD8	BCG_3087
Q7BQA9	BCG_0331
A0A0H3M1N1	BCG_0257
A0A0K2HRP0	BCG_3523c
A0A0H3MAY4	BCG_3397
A0A0H3MAY4	BCG_3397
A0A0H3MBV2	BCG_1077
A0A0Y1B865	BCG_0172
A0A0H3MAK1	BCG_1650
A0A0H3MCI8	BCG_1354
A0A0H3M2D6	BCG_0074c
A0A0H3MFF6	BCG_2410
A0A0H3MDR3	BCG_3000c
A0A0H3M6M5	BCG_2212
A0A0H3M899	BCG_3164
A0A109SA50	BCG_3312
A0A0H3M841	BCG_2855c
A0A0H3M5X5	BCG_2294c
A0A0Y1CYP9	BCG_2865c
A0A0K2HYM7	BCG_2602
A0A0H3M7P0	BCG_2690c
A0A0H3MFS5	BCG_2557c
A0A0H3M9J1	BCG_1170
A0A0H3M5V0	BCG_2264
A0A0H3MEP2	BCG_3442c
A0A0H3M5E8	BCG_1236
A0A0H3M528	BCG_1971
A0A109SBN8	BCG_1250
A0A0K2I1I1	BCG_0816c
A0A0H3M5Z4	BCG_1975
A0A0H3M1H2	BCG_0193
A0A0H3M755	BCG_1917c
A0A0H3M3X4	BCG_0615
A0A0H3M3X4	BCG_0615
A0A0H3M5I0	BCG_1266
A0A0H3M6J0	BCG_2520c
A0A120INI4	BCG_2375c
A0A0K2HU33	BCG_2629c
A0A0K2HTT1	BCG_1451
A0A0H3M8M4	BCG_0737
A0A120INM1	BCG_3063c
A0A0H3M5Y6	BCG_1965c
A0A0H3M4V8	BCG_1524
A0A0H3M7B7	BCG_0153
A0A0K2HZJ3	BCG_3160
A0A0K2HXL4	BCG_2471
A0A0H3M1P9	BCG_0280c
A0A0H3MFQ3	BCG_3861c
A0A109S7L1	BCG_1669
A1KPE2	BCG_3521c
A0A0H3M525	BCG_1586
A0A0H3M6B2	BCG_1595
A0A120IQF5	BCG_2477c
A0A0K2HS65	BCG_0047c
A0A109S7Y3	BCG_2639c
A0A0H3M445	BCG_1582
A0A0K2I011	BCG_3886c
A0A0H3M632	BCG_2356
A0A0H3M8K1	BCG_3052c
A0A0H3M1Z4	BCG_0376c
A0A0H3M3H3	BCG_1314
A0A0H3M2N6	BCG_0949c
A0A0H3M788	BCG_2475c
A0A0H3M599	BCG_2060c
A0A0K2HSC3	BCG_2299
A0A0Y1BXU3	BCG_2682
A0A0H3MAZ6	BCG_1761
A0A0H3M6G0	BCG_2493
C1AL01	BCG_1194c
A0A0H3M7X4	BCG_3007c
A0A0H3M0Q5	BCG_0152c
A0A0K2HSR9	BCG_0852
A0A0H3M2K8	BCG_0159
A0A0H3M5K3	BCG_1299c
A0A0H3M4A7	BCG_1253
A0A0H3M1P5	BCG_0275
A0A0H3MFE4	BCG_3751
A0A0H3M7A7	BCG_0136c
A0A0H3MIF5	BCG_3618
A0A0H3MAI1	BCG_3187c
A0A0H3M947	BCG_3502c
A0A0H3M5P5	BCG_1827
A0A0H3MC09	BCG_3852
A0A0H3MBN0	BCG_3702c
A0A0H3M3L4	BCG_0502
A0A120INP0	BCG_0334
A0A0H3MEI2	BCG_2053
A0A0H3MB87	BCG_1890c
A0A0H3M2R6	BCG_0697
A0A0H3M362	BCG_1140
A0A0H3MBW0	BCG_2193c
A0A0H3MIJ6	BCG_3672c
A0A0H3M4K6	BCG_0910c
A0A0H3M1L3	BCG_0235c
A0A0K2HZK1	BCG_1453
A0A0H3M499	BCG_2328
A0A0H3M337	BCG_0356
A0A0H3M9X6	BCG_3634c
A0A0H3M9X6	BCG_3634c
A0A0H3M9D6	BCG_2754
A0A0H3M7W9	BCG_0422c
A0A0H3M291	BCG_0489c
A0A0H3M291	BCG_0489c
A0A0H3M5V7	BCG_1925c
A0A0H3M7U0	BCG_2953
A0A0H3MAS0	BCG_3281c
A0A0K2HT94	BCG_0608
A0A0H3M8V2	BCG_3179
A0A0H3MAG9	BCG_0474c
A0A0H3MEW8	BCG_2211
A0A0H3M9K0	BCG_0046c
A0A0H3MD11	BCG_1533
A0A109S9V3	BCG_2388c
A0A0H3M316	BCG_0829
A0A0H3M316	BCG_0829
A0A0H3M737	BCG_2724
A0A0H3MFX4	BCG_2610c
A0A0H3MCP4	BCG_1417c
A0A0H3M3P2	BCG_1048
A0A0Y1BYR9	BCG_0261c
A0A0H3M4U0	BCG_1854c
A0A0H3M855	BCG_2261
A0A0K2HVL5	BCG_0324
A0A109SAG2	BCG_0427
A0A0K2I123	BCG_1768c
A0A120IQV8	BCG_2401
A0A0H3M6T9	BCG_2248c
A0A0H3MBD6	BCG_0941c
A0A0H3MC84	BCG_1225
A0A0H3MD55	BCG_2704
A0A0H3M569	BCG_1647
A0A0Y1CXR0	BCG_1641
A0A109S8B6	BCG_2217
A0A0K2HSW3	BCG_2438
A0A0H3MHJ6	BCG_3304c
A0A0K2HQT6	BCG_0951
A0A0H3M0K1	BCG_0077c
A0A0H3MJE2	BCG_3917c
A0A0H3MC55	BCG_1182
A0A0H3M4M1	BCG_0925
A0A0H3M6I9	BCG_1668
A0A109S5U5	BCG_1852
A0A0H3M8X2	BCG_2549c
A0A0H3MCS0	BCG_2521c
A0A0Y1BRK6	BCG_3081
A0A0H3M7V5	BCG_2969c
A0A0H3M5P9	BCG_1353
A0A0H3M6D5	BCG_1616c
A0A109S9L3	BCG_3065c
A0A0H3M6B0	BCG_2064c
A0A0H3M2J1	BCG_0913c
A0A0K2HZL6	BCG_3960c
A0A0H3M9Y9	BCG_3654
A0A0H3MDK3	BCG_2882c
A0A0H3MAN3	BCG_3843
A0A0H3M4H7	BCG_1355
A0A0H3MFR6	BCG_2545c
A0A0H3M725	BCG_2371c
A0A0K2HSZ4	BCG_2544c
A0A109S903	BCG_3205
A0A0K2HZU6	BCG_3291
A0A0H3MAU5	BCG_0684
A0A0Y1BY35	BCG_3107c
A0A0H3MA43	BCG_1392c
A0A0H3M263	BCG_0746
A1KMQ8	BCG_2935c
A0A0Y1BI90	BCG_0280c
A0A0K2HYZ0	BCG_3220
A0A0H3MAY8	BCG_0782
A0A0H3M415	BCG_1155
A0A120ING4	BCG_1471c
A0A0G2Q9F5	BCG_0033
A0A0H3M760	BCG_0066
A0A0H3M1P1	BCG_0268
A0A0H3MAE5	BCG_1541
A0A109SA29	BCG_1499
A0A0H3MFN8	BCG_3845
A0A120IQN8	BCG_0641c
A0A0H3M782	BCG_0101c
A0A0H3MAR7	BCG_3275c
A0A0H3MA04	BCG_3674c
A0A0H3MA04	BCG_3674c
A0A109S7A9	BCG_0766
A0A0H3M194	BCG_0366c
A0A0H3MAG0	BCG_1573
A0A0H3MA46	BCG_1398
A0A0Y1CWU2	BCG_2117c
A0A0H3M9A2	BCG_2700c
A0A0Y1BQF7	BCG_0553
A0A0K2HZ46	BCG_2128c
A0A0H3M9K5	BCG_0052c
A0A0H3MCU0	BCG_1463
A0A0H3M3H4	BCG_0466c
A0A0H3M3H4	BCG_0466c
A0A0H3M7G5	BCG_2808c
A0A0H3MAQ2	BCG_3870c
A0A0H3MAB5	BCG_1497
A0A0K2HRF6	BCG_0248
A0A0H3M8F6	BCG_3232c
A0A0K2HZ84	BCG_0075c
A0A0H3M0T4	BCG_0194
A0A0H3MBW3	BCG_3788
A0A0H3MC12	BCG_1132c
A0A0H3M3S0	BCG_0542
A0A0H3MA24	BCG_3855
A0A0H3M829	BCG_0486c
A0A0H3M7N4	BCG_2685
A0A0H3MD69	BCG_2720
A0A0H3MI61	BCG_3535c
A0A0H3MAI3	BCG_1604
A0A0K2HZH9	BCG_2305
A0A0H3M5J7	BCG_2175c
A0A0K2HVX8	BCG_2862c
A0A0H3MA33	BCG_1381c
A0A109S9G7	BCG_2972c
A0A0H3MBS3	BCG_1042
A0A0H3MAV0	BCG_0691c
A0A0K2I038	BCG_3924
A0A0K2HST0	BCG_2562c
A0A0G2Q9G6	BCG_0558
A0A0H3MD79	BCG_1607
A0A0H3M7G9	BCG_0232
A0A0H3M4F5	BCG_1328c
A0A0H3M1C1	BCG_0134
A0A0H3MH46	BCG_3130c
A0A0H3M8F5	BCG_2998c
A0A0H3MA82	BCG_3066c
A0A0H3M3F3	BCG_1281
A0A0H3MDA6	BCG_2768c
A0A0H3MHX6	BCG_3445
A0A0H3M7I8	BCG_0254c
A0A0K2HSQ8	BCG_2740c
A0A0H3M0U8	BCG_0210
A0A0H3MAS8	BCG_3293c
A0A0H3M9E2	BCG_3625
A0A0H3MJE7	BCG_3922c
A0A0H3MH99	BCG_3188c
A0A0K2HZ20	BCG_0130
A0A0H3M4H8	BCG_3879
A1KLN0	BCG_2555c
A0A0H3M5J3	BCG_2166c
A0A0H3M8I8	BCG_0675c
A0A0Y1BB75	BCG_2927c
A1KN09	BCG_3036c
A0A0H3MF23	BCG_3616
A0A0H3M8E8	BCG_2991c
A0A0K2HZV4	BCG_1697
A0A0K2HSN7	BCG_3290
A0A0H3M6Q0	BCG_1750
A0A0K2HR63	BCG_0376c
A0A120IQS9	BCG_0173c
A0A0H3M8T3	BCG_3410
A0A0H3MAN7	BCG_1667
A0A0Y1D4C4	BCG_3428c
A0A0H3M4I3	BCG_1721
A0A0H3M5G7	BCG_2135c
A0A120IPS4	BCG_3280c
A0A0K2I1G4	BCG_2559c
A0A0H3MC72	BCG_3921c
A0A0H3M173	BCG_0081
A0A0K2HRZ9	BCG_3487c
A0A0K2I3F9	BCG_3817c
A0A0H3M9U1	BCG_3781c
A0A0H3MBC7	BCG_1939c
A0A0H3M950	BCG_0988
A0A0H3M5E7	BCG_1720
A0A0K2HSV5	BCG_2229
A0A0H3MDG6	BCG_1680
A0A0K2HW55	BCG_2631c
A0A0K2HT17	BCG_1512
A0A0H3M9P8	BCG_1228
A0A0H3M4M5	BCG_1782
A0A109S8R2	BCG_0227
A0A0H3M303	BCG_1085c
A0A0H3MBP6	BCG_2089c
A0A0H3MD48	BCG_1575
A0A0H3MA85	BCG_3739
A0A0K2HZ59	BCG_2781c
A0A0H3M454	BCG_0688
A0A0H3MJ74	BCG_3853
A0A0H3M254	BCG_0722
A0A0H3M7N7	BCG_2886c
A0A0H3MD15	BCG_1538
A0A0H3MA96	BCG_3082c
A0A0H3M3F5	BCG_0956c
A0A0H3MA88	BCG_3939c
A0A109S930	BCG_0348
A0A0H3M8W5	BCG_0877c
A0A0K2HTR1	BCG_0361
A0A0H3MB24	BCG_1814c
A0A0H3M9B7	BCG_2716
A0A109S952	BCG_2859c
A0A0K2HSS5	BCG_3036c
A0A0H3MDB6	BCG_1646c
A0A0K2HYQ6	BCG_0738c
A0A0H3M3J3	BCG_1339c
A0A0H3M8Z8	BCG_2586
A0A0H3M5I9	BCG_1277c
A0A0H3MFG4	BCG_3770
A0A0H3MA10	BCG_0239c
A0A0K2HWR3	BCG_3277c
A0A0H3MAR2	BCG_3268c
A0A0H3M2G9	BCG_0117
A0A120IPU7	BCG_1388c
A0A0H3M9Y6	BCG_3648c
A0A0H3M9D5	BCG_3615
A0A0G2Q9H9	BCG_0634
A0A0H3M405	BCG_1144
A0A0K2HST8	BCG_2769c
A0A0H3M495	BCG_1238c
A0A0H3MB20	BCG_0818c
A0A0H3M7N1	BCG_0308
A0A0H3M9X9	BCG_0203
A0A109S691	BCG_1558
A0A0H3MJ88	BCG_3863c
A0A0H3MG50	BCG_2706c
A0A0H3MFN0	BCG_3840c
A0A0H3M1I0	BCG_0458
A0A0K2HTK2	BCG_2788c
A0A0K2HVC0	BCG_2536c
A0A0H3M0R3	BCG_0163c
A0A0H3M245	BCG_0704
A0A0H3M745	BCG_2405
A0A0H3M8Y1	BCG_3214
A0A0H3M2P5	BCG_0207
A0A0H3M566	BCG_1116
A0A0H3MAS4	BCG_3286c
A0A0H3M8A5	BCG_3172
A0A0H3M997	BCG_3563c
A0A0H3M3E4	BCG_0443
A0A0H3MI94	BCG_3561c
A0A0H3M0Q0	BCG_0145
A0A0H3M4U5	BCG_1514
A0A0K2HSW6	BCG_2406
A0A0H3MBR2	BCG_1023
A0A0H3M8M8	BCG_2447
A0A109SAF2	BCG_1075c
A0A0H3M268	BCG_0761
A0A0H3M268	BCG_0761
A0A0H3M7M0	BCG_0298c
A0A0H3M7M0	BCG_0298c
A0A0H3M1J1	BCG_0470
A0A0H3MC83	BCG_3936c
A0A0K2HRX9	BCG_1233
A0A0Y1CRU5	BCG_1947c
A0A109S9E5	BCG_0625c
A0A0H3M7E6	BCG_0206
A0A109S985	BCG_3412
A0A0H3M4U6	BCG_1006
A0A0H3M1L1	BCG_0495c
A0A0H3MIP3	BCG_3723c
A0A0H3M355	BCG_0868c
A0A0H3M7L4	BCG_2664
A0A0H3MHF0	BCG_3240c
A0A0H3M520	BCG_1581
A0A0K2HVR0	BCG_0690
A0A109SAU8	BCG_1808
A0A0K2I1G2	BCG_0962
A0A0K2HSS2	BCG_3488c
A0A0H3MGG6	BCG_2833c
A0A0H3M8R3	BCG_0816c
A0A0H3MA90	BCG_0331
A0A0K2HZR2	BCG_1417c
A0A0K2HT09	BCG_2911c
A0A0K2HSU3	BCG_1021
A0A0H3M4Q3	BCG_1818
A0A0H3M252	BCG_0450c
A0A0K2HY78	BCG_1588
A0A0H3M9N6	BCG_0093
A0A0H3M8B5	BCG_2963
A0A0H3MDB4	BCG_2780c
A0A0H3ME32	BCG_3173
A0A0H3M2H4	BCG_0122
A0A0K2HUX4	BCG_2315c
A0A0H3M4G0	BCG_1333
A0A0K2HTW1	BCG_2386c
A0A0K2I0E3	BCG_0180
A0A0K2HTH9	BCG_0293c
A0A0H3M2F1	BCG_0544
Q9XC09	BCG_0446
A0A0H3MA79	BCG_3734
A0A0H3M3Q6	BCG_0525c
A0A0K2HSD2	BCG_2973
A0A0H3M3D0	BCG_1249
A1KGL4	BCG_0783
A1KMX5	BCG_3002c
A0A0H3MD65	BCG_2715
A1KGJ9	BCG_0768
A0A0H3M1K2	BCG_0224
A0A0H3MEG2	BCG_3373
A0A0K2HZ52	BCG_0479
A0A0Y1BIY8	BCG_1090c
A1KG00	BCG_0567
A0A0H3MC59	BCG_3904
A0A0H3M762	BCG_1922c
A0A0Y1CE88	BCG_3169
A0A0H3MAJ3	BCG_1615c
A0A0K2HZX9	BCG_2465c
A0A109SAC9	BCG_1681
A0A0H3MBI8	BCG_2006c
A0A0H3MAS1	BCG_0631
A0A0Y1CF98	BCG_3475c
A0A0H3MF96	BCG_2339
A0A0H3M8U7	BCG_0864
A0A0H3M5J1	BCG_1283
A0A0H3M608	BCG_1985c
A0A0H3M5B7	BCG_1683
A0A0K2HZV9	BCG_0610c
A0A0H3M6S0	BCG_2230c
A0A0H3M8S4	BCG_3131
A0A0H3M4P5	BCG_1454c
A0A109SAN4	BCG_3568
A0A0H3M9T2	BCG_2883c
A0A0H3M5B6	BCG_2083
A0A0H3MAG2	BCG_3156c
A0A0H3M7K4	BCG_2057c
A0A0H3M6U0	BCG_2253c
A0A0H3M2B0	BCG_0509
A0A0K2HYI1	BCG_1371
A0A0K2HQQ7	BCG_2892c
A1KQF8	BCG_3886c
A0A0H3M264	BCG_0457
A0A0H3M9R0	BCG_1240
A0A0H3M461	BCG_0695c
A0A0K2HUI6	BCG_2961
A0A0H3M8A6	BCG_2952
A0A0K2HWI6	BCG_0985c
A0A0G2Q9F3	BCG_2602
A0A0K2HSY6	BCG_2986c
A0A0H3MGU7	BCG_3025c
A0A0H3M1X0	BCG_0628c
A1KG98	BCG_0666
A0A0H3M2W3	BCG_1038
A0A0H3MBR1	BCG_2110
A0A0H3M591	BCG_2050c
A0A0H3M3R5	BCG_1072c
A0A0K2HSV2	BCG_1752
A0A0K2I1E0	BCG_1691
A0A0H3MGZ4	BCG_3072c
A0A0H3M3Z4	BCG_1540
A0A0K2HWL8	BCG_3004
A0A0H3M7U5	BCG_2958
A0A0H3MB17	BCG_0813c
A0A0Y1BE00	BCG_1647
A0A0K2I1L2	BCG_3599c
A0A120IPC7	BCG_3524c
A0A0K2HU08	BCG_3309
A0A0H3MAJ7	BCG_1634
A0A0K2I1X5	BCG_2435c
A0A0H3M0V2	BCG_0215
A0A0H3MFL5	BCG_3823c
A0A0K2HY79	BCG_2739c
A0A0H3M5L8	BCG_2197c
A0A0H3M4J2	BCG_1732
A0A0H3M4J2	BCG_1732
A0A0K2HSP2	BCG_0808c
A1KPE7	BCG_2367c
A0A0H3M7X6	BCG_2194c
A0A0H3M9P0	BCG_3562c
A0A0K2I195	BCG_3411
A0A0H3MB94	BCG_1901c
A0A0H3M8B1	BCG_0546c
A0A0K2HYP3	BCG_2153c
A0A0H3M7R8	BCG_2929c
A0A0H3M2J6	BCG_0612
A0A0H3M4R9	BCG_0984c
A0A0G2Q9I2	BCG_3345
A0A0H3MF34	BCG_2262
A0A0H3M9B4	BCG_3578c
A0A109SB51	BCG_2391c
A0A0H3M2P3	BCG_0957
A0A0Y1CR58	BCG_1726
A0A0K2HZM1	BCG_3379c
A0A0H3MFJ0	BCG_2462c
A0A0H3M280	BCG_0475c
A0A0H3MEP8	BCG_3448c
A0A0H3MCY3	BCG_2608c
A0A0H3MC31	BCG_1154
A0A0H3M3L9	BCG_0507
A0A0K2HZ86	BCG_2448
A0A0H3M6C2	BCG_2077c
A0A0H3M519	BCG_1961
A0A0H3MF98	BCG_3706c
A0A0K2HY40	BCG_1696
A0A0K2HSN6	BCG_0519
A0A0H3M3R1	BCG_0532
A0A0K2HY81	BCG_1238c
A0A0K2HUM1	BCG_0468c
A0A0H3M735	BCG_2390c

## Sheet: Proteomics Fold-change Data
Number	entry_name	BCG_accession_number (Uniprot)	BCG_GeneID	Log2 FC (S4)	Log2 FC (S10)	Log2 FC (S20)	Log2 FC (S30)	Log2 FC (R6)	FC (S4)	FC (S10)	FC (S20)	FC (S30)	FC (R6)
384	Mannosyltransferase pimB	A0A0H3MAP2	BCG_0602	1.50875	0.682876	0.395175	0.563816	1.05833	2.84564	1.60534	1.3151	1.47817	2.08251
361	Lipase LipV	A0A0H4FWE8	BCG_2974	1.19258	0.999994	0.96902	0.942236	0.791136	2.28561	1.99999	1.95751	1.9215	1.73044
1063	Shikimate kinase	A0A0K2HYI4	BCG_3602	1.01601	1.47553	1.08457	1.12549	1.56956	2.02232	2.78086	2.12074	2.18175	2.96813
220	Delta-aminolevulinic acid dehydratase	A0A0H3MAL2	BCG_0555	0.980236	0.78825	0.659235	0.896162	0.897021	1.97279	1.72698	1.57924	1.86111	1.86222
952	Probable sugar-transport ATP-binding protein ABC transporter sugC	A0A0H3M9W0	BCG_1298	0.979273	0.0524955	-0.0275347	0.673091	0.731195	1.97147	1.03706	0.981095	1.59449	1.66001
416	NADH pyrophosphatase	A1KNJ7	BCG_3224c	0.949734	0.379381	0.125523	0.451832	0.508741	1.93152	1.30078	1.0909	1.36778	1.42281
512	Possible bifunctional protein birA: biotin operon repressor + biotin--[acetyl-coa-carboxylase] synthetase	A0A0H3MAU0	BCG_3308c	0.878342	0.441198	0.0080944	-0.216059	0.884658	1.83826	1.35773	1.00563	0.860914	1.84633
105	Adenylyl cyclase	A0A109S8B9	BCG_1770	0.874859	1.13344	0.73923	0.834558	1.18208	1.83383	2.19381	1.66928	1.78331	2.26904
711	Probable cation-transporter atpase I ctpI	A0A0H3M0P5	BCG_0140c	0.730843	0.170929	0.367922	0.187983	0.28251	1.65961	1.12578	1.29049	1.13917	1.21631
672	Probable acyl-CoA dehydrogenase fadE9	A0A0H3MB12	BCG_0803c	0.727455	0.591379	0.271739	0.71794	0.512784	1.65572	1.50669	1.20726	1.64483	1.4268
403	Molybdopterin biosynthesis protein	A0A0H3M3B5	BCG_0917	0.705168	0.828916	1.08784	1.53651	1.45304	1.63033	1.77635	2.12556	2.90093	2.73785
707	Probable bifunctional protein, CobI-CobJ fusion protein: S-adenosyl-L-methionine-precorrin-2 methyl transferase + precorrin-3 methylase	A0A0H3M7N3	BCG_2085	0.699158	0.681002	1.09047	0.719933	0.725897	1.62356	1.60325	2.12944	1.64711	1.65393
444	Peptidyl-prolyl cis-trans isomerase	A0A0G2Q9G0	BCG_0039	0.659073	0.12631	0.0603726	-0.153365	-0.07846	1.57907	1.0915	1.04274	0.899151	0.947068
690	Probable antibiotic-transport ATP-binding protein ABC transporter	A0A0H3MG43	BCG_2701c	0.645183	0.480035	0.586982	0.533077	0.852083	1.56394	1.39478	1.5021	1.44701	1.8051
615	Possible transcriptional regulatory protein (Possibly tetr-family)	A0A0H3M9P3	BCG_0098c	0.633534	0.563299	0.634484	0.416733	0.673653	1.55136	1.47764	1.55238	1.3349	1.59511
1083	Thioredoxin reductase	A0A0G2Q9N7	BCG_3971	0.624757	0.118696	0.55234	0.253091	0.497421	1.54195	1.08575	1.46646	1.19176	1.41169
336	Imidazoleglycerol-phosphate dehydratase	A0A0K2HVJ9	BCG_2461c	0.604348	0.332087	0.525552	0.688506	0.465802	1.52029	1.25883	1.43948	1.61161	1.38109
638	Probable 'component linked with the assembly of cytochrome' transport transmembrane ATP-binding protein ABC transporter cydC	A0A0H3M6F8	BCG_1658c	0.60196	0.204947	0.498991	0.496895	0.460887	1.51778	1.15264	1.41323	1.41117	1.37639
438	Peptide chain release factor 1	A0A0K2HVP4	BCG_0809	0.58193	0.373666	0.0910129	0.368357	0.422686	1.49685	1.29564	1.06512	1.29088	1.34042
324	Heat-inducible transcription repressor HrcA	A0A0Y1CY84	BCG_3521c	0.581131	0.519203	0.632197	0.636269	0.586322	1.49602	1.43316	1.54992	1.5543	1.50141
243	DNA primase	A0A0H3M640	BCG_2366c	0.578804	0.534378	0.29853	0.706611	0.357634	1.49361	1.44832	1.22989	1.63197	1.28132
94	Acyl-CoA dehydrogenase FadE16	A0A109S7K7	BCG_1717	0.556994	0.227671	0.624606	0.375551	0.450067	1.4712	1.17094	1.54179	1.29733	1.3661
1059	Serine protease	A0A0H3M957	BCG_3515	0.546464	0.358676	0.109002	0.18437	0.323078	1.4605	1.28225	1.07848	1.13632	1.251
780	Probable elongation factor g fusA2b [second part]	A0A0H3M2K3	BCG_0154c	0.541626	0.280782	0.504084	0.672904	0.364428	1.45561	1.21485	1.41822	1.59428	1.28737
401	MFS drug transporter	A0A120INQ0	BCG_1654	0.531608	0.226326	0.423147	0.411507	0.369685	1.44554	1.16985	1.34085	1.33007	1.29207
148	ATP-dependent Clp protease proteolytic subunit	A0A0H3M791	BCG_2481c	0.519796	0.165634	0.210783	0.178794	0.403415	1.43375	1.12166	1.15732	1.13194	1.32264
207	Cytochrome c oxidase subunit 1	A0A0H3MGY7	BCG_3067c	0.517332	0.471499	0.286763	0.285555	0.230967	1.43131	1.38655	1.2199	1.21888	1.17362
110	Alanine/arginine-rich protein	A0A0H3M9W9	BCG_2938	0.514753	0.254036	0.149929	0.251256	0.467737	1.42875	1.19254	1.10951	1.19024	1.38294
731	Probable conserved lipoprotein lppY	A0A0H3M7Y0	BCG_3021	0.509718	0.233547	0.283434	0.356333	0.524308	1.42377	1.17572	1.21709	1.28017	1.43824
586	Possible nitrate/nitrite response transcriptional regulatory protein narL	A0A0H3M389	BCG_0896c	0.505515	0.227809	0.387885	0.556867	0.550355	1.41963	1.17106	1.30847	1.47107	1.46445
432	PE-PGRS family protein	A0A0H3MCZ0	BCG_1513c	0.498791	1.08301	1.36267	1.34137	1.61934	1.41303	2.11845	2.57161	2.53392	3.07235
1198	Penicillin-binding membrane protein PbpB	A0A0Y1CK82	BCG_2180c	0.490958	0.357617	0.372441	0.26337	0.49699	1.40538	1.28131	1.29454	1.20028	1.41127
723	Probable cold shock-like protein B cspB	A0A0H3M2K4	BCG_0923	0.487812	0.26283	0.407189	0.267582	0.158675	1.40232	1.19983	1.3261	1.20379	1.11626
1110	Transmembrane cation transporter	A0A0H3MHD1	BCG_3225c	0.486083	0.336479	0.326652	0.391306	0.403603	1.40064	1.26267	1.2541	1.31158	1.32281
993	Probable udp-glucose 6-dehydrogenase udgA	A0A0H3M7R5	BCG_0362	0.480633	0.299867	0.384858	0.101353	0.283571	1.39536	1.23103	1.30573	1.07278	1.2172
352	Isoniazid inductible gene protein iniA	A0A0H3M1Z8	BCG_0381	0.479732	0.326366	0.450793	0.393351	0.652803	1.39448	1.25385	1.36679	1.31344	1.57222
459	Phosphate-binding protein PstS3	A0A0H3MBK5	BCG_0980	0.479604	0.614633	0.316844	0.710912	1.85649	1.39436	1.53117	1.2456	1.63684	3.62127
322	Heat shock protein hsp	A0A0H3MA45	BCG_0289c	0.473285	0.266596	0.256433	0.335024	0.331547	1.38827	1.20297	1.19452	1.2614	1.25836
1003	Proteasome subunit alpha	A0A0K2HXC1	BCG_2690c	0.460771	0.484711	0.496894	0.560437	0.66189	1.37628	1.39931	1.41117	1.47472	1.58215
1033	Riboflavin biosynthesis protein RibBA	A0A0K2HW00	BCG_3165c	0.460606	0.183577	0.368431	0.269272	0.603844	1.37612	1.1357	1.29095	1.2052	1.51976
948	Probable succinyl-diaminopimelate desuccinylase dapE	A0A0H3MCA9	BCG_1262	0.458905	0.171818	0.301087	0.419686	0.0684385	1.3745	1.12648	1.23207	1.33764	1.04858
628	Possible two component system response transcriptional positive regulator phoP	A0A0H3M2Z6	BCG_0809	0.455287	0.368723	0.669687	0.646713	0.327898	1.37106	1.29121	1.59073	1.5656	1.25518
901	Probable phosphate acetyltransferase pta	A0A0H3M7Y4	BCG_0447	0.451713	0.375138	0.629409	0.463834	0.576004	1.36766	1.29696	1.54693	1.3792	1.49072
748	Probable conserved transmembrane transport protein mmpL6	A0A0H3M480	BCG_1997c	0.447644	0.57588	0.413032	0.610254	0.745513	1.36381	1.49059	1.33148	1.52653	1.67657
715	Probable chromosome partitioning protein parA	A0A0G2Q9E9	BCG_3976c	0.447399	0.0564698	0.468239	0.102414	0.524401	1.36358	1.03992	1.38342	1.07357	1.43834
1044	Ribosomal RNA small subunit methyltransferase G	A0A0K2I2U0	BCG_0025c	0.445478	0.231882	0.802336	0.376993	0.314082	1.36177	1.17437	1.74392	1.29863	1.24322
241	DNA polymerase III subunit beta	A0A0G2Q9D4	BCG_0032	0.442569	0.0502743	0.439611	0.124481	0.388429	1.35902	1.03546	1.35624	1.09012	1.30897
149	ATP-dependent dethiobiotin synthetase BioD	A1KJ01	BCG_1623	0.441226	0.298399	0.284523	0.210589	0.00865445	1.35776	1.22978	1.21801	1.15716	1.00602
1066	Signal peptidase I	A0A0H3MGN5	BCG_2924c	0.441097	0.0799301	0.074777	0.308361	0.092458	1.35764	1.05697	1.0532	1.2383	1.06619
434	PE-PGRS family protein PE_PGRS16	A0A0Y1C120	BCG_3297	0.437819	0.276392	0.0228144	-0.0868244	0.424217	1.35456	1.21116	1.01594	0.941593	1.34184
1153	UDP-N-acetylmuramoylalanine--D-glutamate ligase	A1KKJ8	BCG_2172c	0.42876	0.305413	0.371871	0.500526	0.181869	1.34608	1.23577	1.29403	1.41473	1.13435
351	Isoleucine--tRNA ligase	A0A0H3MAH0	BCG_1588	0.427704	0.349566	0.320847	0.211236	0.444988	1.34509	1.27418	1.24906	1.15768	1.3613
885	Probable oligopeptide-transport integral membrane protein ABC transporter oppC	A0A0H3M5P4	BCG_1341c	0.421004	0.30008	0.232349	0.420752	0.903486	1.33886	1.23121	1.17475	1.33863	1.87058
284	Formamidopyrimidine-DNA glycosylase	A0A109S9A4	BCG_3833	0.420771	0.275918	0.395822	0.528914	0.433049	1.33864	1.21076	1.31569	1.44284	1.35008
760	Probable cytochrome P450 monooxygenase 142 cyp142a [first part]	A0A0H3M9R8	BCG_3582c	0.41934	0.522317	0.433764	0.735668	0.607423	1.33732	1.43626	1.35075	1.66517	1.52354
534	Possible D-amino acid aminohydrolase	A0A0H3M896	BCG_2934c	0.417914	0.745786	0.302509	0.517644	0.586873	1.33599	1.67689	1.23329	1.43162	1.50199
733	Probable conserved lipoprotein lpqF	A0A0H3MII7	BCG_3658	0.414505	0.29669	0.367231	0.37753	0.25701	1.33284	1.22832	1.28987	1.29912	1.195
917	Probable precorrin-8X methylmutase CobH	A0A0H3MBP2	BCG_2084	0.408143	0.0352286	0.171195	0.237815	0.247628	1.32698	1.02472	1.12599	1.17921	1.18725
988	Probable trehalose-6-phosphate phosphatase otsB1	A0A0H3MEE9	BCG_2023	0.407273	0.34421	0.239388	0.492272	0.568094	1.32618	1.26946	1.18049	1.40666	1.48256
213	D-aminoacyl-tRNA deacylase	A0A109S7X4	BCG_3644c	0.407063	0.260075	0.273197	0.0542576	0.100624	1.32598	1.19754	1.20848	1.03832	1.07224
841	Probable lsr2 protein	A0A0H3MBK0	BCG_3662c	0.40292	0.258921	-0.21508	-0.310064	-0.317975	1.32218	1.19658	0.861498	0.806606	0.802195
118	Alpha-1,4 glucan phosphorylase	A0A0H3M4J8	BCG_1390	0.401237	0.289319	0.315015	0.334448	0.367889	1.32064	1.22206	1.24402	1.26089	1.29046
411	N-acetyl-gamma-glutamyl-phosphate reductase	A0A109S7J6	BCG_0942c	0.397477	0.263451	0.179567	0.207674	0.200298	1.3172	1.20035	1.13254	1.15482	1.14894
740	Probable conserved polyketide synthase associated protein papA3	A0A0H3M3C6	BCG_1244	0.396608	0.0381646	0.229005	0.170173	0.119958	1.31641	1.02681	1.17203	1.12519	1.0867
524	Possible conserved membrane protein [second part]	A0A0H3MFY9	BCG_0096	0.39198	0.369054	0.327756	0.337785	0.477293	1.31219	1.29151	1.25506	1.26381	1.39213
181	Chromosomal replication initiator protein DnaA	A0A0G2Q9F4	BCG_0031	0.390307	0.134616	0.35344	0.139896	0.461372	1.31067	1.0978	1.2776	1.10183	1.37685
538	Possible dehydrogenase/reductase	A0A0H3M1Z1	BCG_0370	0.389392	0.288228	0.334158	0.36043	0.37754	1.30984	1.22114	1.26064	1.28381	1.29912
474	Phosphoribosylglycinamide formyltransferase	A0A0H3M967	BCG_1010	0.387691	0.390009	0.272144	0.4136	0.346254	1.3083	1.3104	1.2076	1.33201	1.27126
475	Phosphoribosylglycinamide formyltransferase 2	A0A0H3M1F0	BCG_0426	0.387691	0.390009	0.272144	0.4136	0.346254	1.3083	1.3104	1.2076	1.33201	1.27126
297	Glutamate decarboxylase	A0A0H3MET8	BCG_3498c	0.385486	0.436148	0.595341	0.406426	0.642491	1.3063	1.35299	1.51083	1.3254	1.56102
496	Possible 8-amino-7-oxononanoate synthase bioF2	A0A0H3M9L4	BCG_0063	0.384155	0.505543	0.181343	0.209212	0.384447	1.3051	1.41966	1.13394	1.15606	1.30536
249	DNA-directed DNA polymerase	A0A0H3M6B9	BCG_1600	0.383986	0.196915	0.281575	0.262791	0.416099	1.30494	1.14624	1.21552	1.1998	1.33431
1118	Trehalose synthase treS	A0A0H3M9U6	BCG_0160	0.383339	0.341357	0.339409	0.429037	0.454578	1.30436	1.26695	1.26524	1.34633	1.37038
1182	Epoxide hydrolase EphC	A0A0K2HUC8	BCG_1900c	0.380162	0.274385	0.134918	0.264828	0.08494	1.30149	1.20948	1.09803	1.20149	1.06064
156	Bifunctional apolipoprotein N-acyltransferase/polyprenol monophosphomannose synthase	A0A0H3M5A8	BCG_2070c	0.379486	0.207146	0.400497	0.205589	0.547251	1.30088	1.1544	1.31996	1.15316	1.4613
1195	Molybdopterin biosynthesis protein MoeW	A0A0Y1D3N3	BCG_1164	0.377032	0.266679	0.704561	0.609483	0.531935	1.29867	1.20304	1.62965	1.52571	1.44587
747	Probable conserved transmembrane transport protein mmpL5	A0A0H3MAX0	BCG_0725c	0.376552	0.446823	0.317032	0.296906	0.263101	1.29823	1.36304	1.24577	1.22851	1.20006
1051	RNA-splicing ligase RtcB	A0A109S8X8	BCG_2658	0.375809	0.392083	0.442248	0.353213	0.520471	1.29757	1.31229	1.35872	1.2774	1.43442
141	ATP synthase subunit a	A0A0H3MA21	BCG_1364	0.375739	0.591037	0.310184	0.184154	0.350934	1.2975	1.50633	1.23987	1.13615	1.27539
173	Cell division protein FtsZ	A0A0H3MBU2	BCG_2167c	0.375616	-0.202782	0.0213023	-0.04862	0.0435526	1.29739	0.868873	1.01488	0.966861	1.03065
1159	UPF0256 protein RN06_2957	A0A120IPG9	BCG_1110	0.375557	0.246218	0.417164	0.352826	0.555771	1.29734	1.18609	1.3353	1.27706	1.46995
1180	Dipeptidase PepE	A0A120IP90	BCG_1893	0.370469	0.337243	0.313865	0.51587	0.363017	1.29277	1.26334	1.24303	1.42986	1.28611
1141	Two component transcriptional regulator TcrX	A0A0H3MBY6	BCG_3824c	0.359983	0.453997	0.36684	0.497901	0.500278	1.28341	1.36983	1.28953	1.41216	1.41449
98	Adenosine deaminase	A0A120IQ99	BCG_1000c	0.359445	0.220107	0.154529	0.36168	0.00676518	1.28293	1.16482	1.11306	1.28492	1.0047
809	Probable fatty-acid-CoA ligase fadD8	A0A0H3M2I7	BCG_0596c	0.358995	0.419064	0.334597	0.320245	0.290828	1.28253	1.33706	1.26102	1.24854	1.22334
89	Acetyl-coenzyme A synthetase	A0A0H3M9N8	BCG_3725	0.356054	0.330592	0.291231	0.362225	0.407876	1.27992	1.25753	1.22368	1.28541	1.32673
884	Probable oligopeptide-transport ATP-binding protein ABC transporter oppD	A0A0H3MA00	BCG_1340c	0.354741	0.288083	0.32623	0.272147	0.263666	1.27876	1.22102	1.25373	1.2076	1.20053
86	Acetate kinase	A0A0H3M3F1	BCG_0448	0.352719	0.195886	0.624744	0.477093	0.774778	1.27696	1.14543	1.54194	1.39194	1.71093
253	dTDP-glucose 4,6-dehydratase	A0A0H3MB97	BCG_3529	0.352301	0.171565	0.398838	0.565314	0.63667	1.27659	1.12628	1.31845	1.47971	1.55474
1177	Apolipoprotein N-acyltransferase	A0A0H3M5W4	BCG_2279c	0.350731	0.233472	0.311035	0.149784	0.46655	1.27521	1.17566	1.2406	1.1094	1.3818
859	Probable molybdenum cofactor guanylyltransferase	A1KLE9	BCG_2473c	0.349184	0.0272516	0.434068	0.124937	0.221904	1.27384	1.01907	1.35104	1.09046	1.16627
848	Probable metal cation transporter P-type atpase A ctpF	A0A0H3M647	BCG_2014	0.34876	0.204893	0.153962	0.188934	0.254735	1.27347	1.1526	1.11262	1.13992	1.19312
1	1-acylglycerol-3-phosphate O-acyltransferase	A0A0H3M5L8	BCG_2197c	0.348632	0.230088	-0.160222	0.100328	0.344359	1.27335	1.17291	0.894887	1.07202	1.26959
799	Probable fatty-acid-CoA ligase fadD29	A0A0H3M9Z8	BCG_2971c	0.347607	0.284842	0.366342	-0.209834	0.458655	1.27245	1.21828	1.28908	0.864637	1.37426
235	DNA gyrase subunit B	A0A0G2Q9D6	BCG_0035	0.347427	0.115673	0.357086	0.274355	0.343941	1.27229	1.08348	1.28084	1.20945	1.26922
215	Decaprenyl-phosphate N-acetylglucosaminephosphotransferase	A0A0H3M4I2	BCG_1362	0.344972	0.255364	0.304358	0.222228	0.342448	1.27013	1.19364	1.23487	1.16653	1.26791
954	Probable sugar-transport integral membrane protein sugI	A0A0H3MEI9	BCG_3401	0.340494	0.138448	0.0826248	0.135597	0.15662	1.26619	1.10072	1.05894	1.09855	1.11467
4	1,4-alpha-glucan branching enzyme GlgB	A0A0K2HUW7	BCG_1896	0.340234	0.309714	0.238297	0.0862926	0.0767093	1.26596	1.23946	1.1796	1.06164	1.05461
803	Probable fatty-acid-CoA ligase fadD35	A0A0H3M6J5	BCG_2525c	0.340134	0.561787	0.420588	0.444764	2.14032	1.26587	1.4761	1.33847	1.36109	4.4086
871	Probable NADP-dependent alcohol dehydrogenase adhC	A0A0H3M808	BCG_3069	0.339575	0.413222	0.293125	0.328668	0.423791	1.26538	1.33166	1.22529	1.25585	1.34145
782	Probable enoyl-CoA hydratase echa16	A0A0H3M7K7	BCG_2851	0.336004	0.182004	0.124611	0.349372	0.416173	1.26226	1.13446	1.09021	1.27401	1.33438
128	Arginine biosynthesis bifunctional protein ArgJ	A0A0H3MAR8	BCG_1692	0.335309	0.0617679	0.0741578	-0.139674	0.0430398	1.26165	1.04374	1.05275	0.907724	1.03028
482	Phthiocerol synthesis polyketide synthase type I PpsD	A0A120IPV6	BCG_2108	0.334842	-0.157682	0.154933	0.327196	0.29076	1.26124	0.896464	1.11337	1.25457	1.22328
1098	Transcriptional regulator MoaR	A0A109S9R6	BCG_1212c	0.334532	0.198337	0.23388	0.237651	0.32102	1.26097	1.14738	1.17599	1.17907	1.24921
491	Polyphosphate kinase	A1KMX8	BCG_3005	0.333197	0.188476	0.233433	0.225351	0.314145	1.2598	1.13956	1.17563	1.16906	1.24327
254	Elongation factor 4	A0A109S8K4	BCG_0600	0.331695	0.326592	0.38932	0.313967	0.391212	1.25849	1.25405	1.30978	1.24312	1.31149
367	Lipoprotein LprC	A0A0H3M3I9	BCG_1334	0.331649	0.320411	0.19495	0.402014	0.255988	1.25845	1.24869	1.14468	1.32135	1.19415
1069	Single-stranded DNA-binding protein	A0A0H3M2E5	BCG_0085	0.330712	0.256705	0.210865	0.419764	0.339503	1.25763	1.19475	1.15738	1.33771	1.26532
1191	Malonyl CoA-acyl carrier protein transacylase	A0A0Y1CTZ8	BCG_1298	0.328256	0.224939	-0.0332659	0.187791	-0.248894	1.2555	1.16873	0.977206	1.13902	0.841541
1095	Transcription-repair coupling factor	A0A120INK8	BCG_3446	0.327808	0.205675	0.392879	0.32919	0.0889706	1.25511	1.15323	1.31301	1.25631	1.06361
912	Probable polyketide synthase pks12	A0A0H3M7L7	BCG_2067c	0.323644	0.36048	0.550644	0.414553	0.760865	1.25149	1.28385	1.46474	1.33289	1.69451
174	Cell wall synthesis protein CwsA	A0A0G2Q9F9	BCG_0038c	0.323604	0.198089	0.18984	0.441694	0.561849	1.25145	1.14718	1.14064	1.3582	1.47616
541	Possible dTDP-glucose 4,6-dehydratase rfbB	A0A0H3MC03	BCG_3846	0.322671	-0.00139413	0.26098	0.407797	0.410012	1.25064	0.999034	1.19829	1.32666	1.3287
1004	Proteasome subunit beta	A0A0Y1CK00	BCG_3964c	0.322574	0.413109	0.273626	0.404237	0.396	1.25056	1.33155	1.20884	1.32339	1.31585
636	PPE family protein PPE56	A0A109SAB9	BCG_3413c	0.320948	0.0958068	0.277593	0.160067	0.184602	1.24915	1.06866	1.21217	1.11734	1.1365
1099	Transcriptional regulator MraZ	A0A0K2HXI2	BCG_1942	0.320696	0.417456	0.357089	0.637807	0.40568	1.24893	1.33557	1.28084	1.55596	1.32471
282	Ferroxidase	A0A0H3M748	BCG_1912	0.32066	0.315376	0.232528	0.526212	0.346991	1.2489	1.24434	1.17489	1.44014	1.27191
443	Peptidoglycan hydrolase	A0A0G2Q9N9	BCG_3973	0.319592	0.298088	0.239743	0.255742	0.273566	1.24798	1.22951	1.18078	1.19395	1.20879
144	ATP synthase subunit b/delta	A0A0K2HUS0	BCG_0476c	0.31868	0.201224	0.26101	0.343828	0.238679	1.24719	1.14967	1.19832	1.26912	1.17991
1087	Thymidylate synthase ThyX	A0A109S919	BCG_1830	0.31708	0.40645	0.281256	0.447127	0.417116	1.24581	1.32542	1.21525	1.36332	1.33526
259	Endonuclease III	A0A0H3MBP5	BCG_3732c	0.315691	0.424166	0.373778	0.45911	0.343873	1.24461	1.3418	1.29574	1.37469	1.26916
909	Probable piperideine-6-carboxilic acid dehydrogenase pcd	A0A0G2Q9M3	BCG_3358	0.313234	0.30806	0.163504	0.198193	0.312577	1.24249	1.23804	1.12	1.14726	1.24192
772	Probable dipeptide-transport integral membrane protein ABC transporter dppC	A0A0H3MBN9	BCG_3722c	0.313158	0.234689	0.293111	0.337494	0.336682	1.24242	1.17665	1.22528	1.26356	1.26285
1093	Transcription termination/antitermination protein NusA	A0A0H3MGI9	BCG_2861c	0.313132	0.357188	0.397358	0.56221	0.320501	1.2424	1.28093	1.31709	1.47653	1.24876
526	Possible conserved protein cpsA	A0A0H3MEX1	BCG_3548	0.310013	0.0242571	0.26307	0.207249	0.22724	1.23972	1.01696	1.20003	1.15448	1.17059
316	GTP cyclohydrolase 1	A0A0K2I1Y2	BCG_0270	0.308014	0.233839	0.0562892	-0.0917661	-0.179522	1.238	1.17596	1.03979	0.938373	0.882996
775	Probable DNA-3-methyladenine glycosylase i tagA	A0A0H3M9T7	BCG_1270	0.30778	0.178973	0.322729	0.240237	0.401808	1.2378	1.13208	1.25069	1.18119	1.32116
567	Possible L-lactate dehydrogenase (Cytochrome) lldD2	A0A0H3ME46	BCG_1908c	0.307717	0.411185	0.337369	0.447148	0.352708	1.23775	1.32978	1.26345	1.36334	1.27696
433	PE-PGRS family protein PE_PGRS13	A0A0Y1CFF0	BCG_1839	0.303092	0.448465	0.606034	0.549604	0.467228	1.23379	1.36459	1.52207	1.46368	1.38245
1030	Resuscitation-promoting factor RpfA	A0A0Y1CFI2	BCG_3839	0.302489	0.200193	0.0237333	0.101374	0.270665	1.23327	1.14885	1.01659	1.07279	1.20636
697	Probable ATP-dependent DNA helicase	A0A0H3M8Z1	BCG_3226c	0.301534	0.282691	0.265572	0.156264	0.258817	1.23245	1.21646	1.20211	1.1144	1.1965
653	Probable acetyl-CoA acyltransferase fadA2	A0A0H3M116	BCG_0281	0.300428	0.356213	0.232467	0.240615	0.201746	1.23151	1.28006	1.17484	1.1815	1.15009
146	ATP-dependent 6-phosphofructokinase	A0A0H3M8I4	BCG_3032c	0.299157	0.255619	0.304868	0.273058	0.659559	1.23043	1.19385	1.23531	1.20837	1.5796
429	Pantothenate kinase	A0A0Y1C9A4	BCG_1152c	0.29796	0.222666	0.108914	0.25634	0.428016	1.22941	1.16689	1.07842	1.19444	1.34538
492	Polyprenol-monophosphomannose synthase	A0A109S839	BCG_2070c	0.296638	0.078821	0.335035	0.128449	0.497445	1.22828	1.05615	1.26141	1.09312	1.41171
659	Probable acyl-CoA dehydrogenase fadE21	A0A0H3M802	BCG_2807c	0.296029	0.218171	0.373332	0.295548	0.422457	1.22776	1.16326	1.29534	1.22735	1.34021
591	Possible oxygenase	A0A0H3M533	BCG_1976	0.293939	0.0722466	0.116783	0.0762004	-0.00145633	1.22598	1.05135	1.08431	1.05424	0.998991
955	Probable sulphate-transport transmembrane protein ABC transporter	A0A0H3MB04	BCG_1778c	0.293936	0.276897	0.199058	0.370051	0.250534	1.22598	1.21159	1.14795	1.2924	1.18965
540	Possible dna ligase ligC	A0A0H3M9V7	BCG_3791	0.293636	0.146413	0.166313	0.250016	0.278954	1.22573	1.10681	1.12219	1.18922	1.21331
953	Probable sugar-transport integral membrane protein ABC transporter	A0A0H3MEI6	BCG_2058c	0.293498	0.0615968	-0.0103367	0.3496	0.142809	1.22561	1.04362	0.992861	1.27421	1.10405
164	Branched-chain-amino-acid aminotransferase	A0A0H3MC07	BCG_2226c	0.293355	0.361891	-0.160029	0.0329458	-0.0185184	1.22549	1.28511	0.895007	1.0231	0.987246
544	Possible enoyl-CoA hydratase echA19	A0A0H3MEZ0	BCG_3579	0.292651	0.324518	0.353953	0.307275	0.272104	1.22489	1.25225	1.27806	1.23737	1.20757
667	Probable acyl-CoA dehydrogenase fadE35	A0A0H3MAP7	BCG_3859	0.291149	0.310995	0.0962938	0.285881	0.306704	1.22361	1.24056	1.06902	1.21915	1.23688
1112	Transmembrane serine/threonine-protein kinase A pknA	A0A0H3M2C1	BCG_0045c	0.287857	0.0379292	0.11385	0.284377	0.0740152	1.22083	1.02664	1.08211	1.21788	1.05264
166	Carbonic anhydrase	A0A0H3MII2	BCG_3653c	0.287598	0.394374	0.270228	0.388147	0.410441	1.22061	1.31437	1.206	1.30871	1.32909
619	Possible transcriptional regulatory protein nadR (Probably asnC-family)	A0A0H3M7I3	BCG_0249c	0.286779	0.237585	0.242804	0.359591	0.286673	1.21991	1.17902	1.18329	1.28306	1.21982
970	Probable transcriptional regulatory protein (Probably luxR-family)	A0A0H3M3E2	BCG_0942c	0.285658	0.181794	0.382107	0.345844	-0.0661894	1.21897	1.13429	1.30324	1.27089	0.955158
21	3-phosphoshikimate 1-carboxyvinyltransferase	A0A0G2Q9I7	BCG_3350	0.285465	0.0333997	0.139939	0.100289	0.203022	1.2188	1.02342	1.10186	1.07199	1.15111
650	Probable acetyl-/propionyl-coenzyme A carboxylase alpha chain (Alpha subunit) accA2	A0A0H3M4X1	BCG_1027c	0.283475	0.539846	0.438044	0.0270998	-0.205337	1.21712	1.45382	1.35477	1.01896	0.867336
1072	Succinate-semialdehyde dehydrogenase	A0A0K2HS90	BCG_0271c	0.283444	0.270271	0.252064	0.244831	0.196555	1.2171	1.20603	1.19091	1.18495	1.14596
600	Possible pterin-4-alpha-carbinolamine dehydratase moaB2	A0A0H3M991	BCG_1039	0.283188	0.345862	0.251749	0.305631	0.314112	1.21688	1.27091	1.19065	1.23596	1.24325
208	Cytochrome C-type biogenesis protein CcdA	A0A0Y1C771	BCG_2730c	0.281925	0.0790116	0.254037	0.31541	0.272233	1.21582	1.05629	1.19254	1.24437	1.20768
1162	UPF0336 protein BCG_0686	A0A0H3M228	BCG_0686	0.281586	0.189474	0.186187	0.291142	0.149794	1.21553	1.14035	1.13775	1.22361	1.10941
234	DNA gyrase subunit A	A0A0G2Q9F8	BCG_0036	0.28121	0.120607	0.316701	0.142482	0.388003	1.21521	1.08719	1.24548	1.1038	1.30858
378	Malate synthase G	A0A109S7U3	BCG_0870	0.280185	0.270974	0.354511	0.431377	0.327758	1.21435	1.20662	1.27855	1.34852	1.25506
660	Probable acyl-CoA dehydrogenase fadE23	A0A0H3M8U8	BCG_3163	0.279686	0.249158	0.0549227	0.352758	0.35233	1.21393	1.18851	1.0388	1.277	1.27662
1152	UDP-N-acetylmuramoyl-tripeptide--D-alanyl-D-alanine ligase	A0A0H3M6I8	BCG_2174c	0.278859	0.134517	0.258794	0.318168	-0.0047314	1.21323	1.09773	1.19648	1.24675	0.996726
481	Phthioceranic/hydroxyphthioceranic acid synthase	A1KQG0	BCG_3888c	0.278478	-0.00603072	0.151741	0.217928	0.345276	1.21291	0.995829	1.11091	1.16306	1.27039
258	Elongation factor Tu	A0A0K2HSU1	BCG_1471c	0.278065	0.250695	0.240417	0.449419	0.416726	1.21257	1.18978	1.18133	1.36549	1.33489
824	Probable GTP pyrophosphokinase relA	A0A0H3M6Q9	BCG_2606c	0.277782	0.210477	0.177458	0.190794	0.353818	1.21233	1.15707	1.13089	1.14139	1.27794
83	8-amino-7-oxononanoate synthase	A0A0K2HWE1	BCG_2910c	0.277209	0.200276	0.324245	0.310843	0.426943	1.21185	1.14892	1.25201	1.24043	1.34438
594	Possible penicillin-binding protein	A0A0H3MDS5	BCG_1769c	0.277097	0.348239	0.422273	0.380758	0.350424	1.21175	1.27301	1.34004	1.30203	1.27493
327	Histidine kinase response regulator	A0A0H3MBL9	BCG_2046c	0.27663	0.118591	-0.0187758	0.151058	0.161839	1.21136	1.08567	0.98707	1.11038	1.11871
755	Probable cytochrome P450 124 CYP124	A0A0H3M6W3	BCG_2283	0.276299	0.18586	0.399445	0.35901	0.349491	1.21108	1.13749	1.319	1.28255	1.27411
122	Alpha-mannosyltransferase pimA	A0A0H3MCZ7	BCG_2635c	0.276287	0.282925	0.301052	0.144143	0.251346	1.21107	1.21666	1.23204	1.10507	1.19032
1210	Sugar kinase	A0A0H3M2J9	BCG_0149	0.274975	0.109425	0.191937	0.323939	0.312137	1.20997	1.0788	1.1423	1.25174	1.24155
394	Membrane-anchored mycosin MycP	A0A0H3M4R2	BCG_1828	0.274772	0.288864	0.230358	-0.126713	-0.126239	1.2098	1.22168	1.17313	0.915916	0.916217
222	Deoxyguanosinetriphosphate triphosphohydrolase-like protein	A1KL43	BCG_2367c	0.2747	0.329384	0.309095	0.362134	0.362568	1.20974	1.25648	1.23893	1.28533	1.28571
80	6,7-dimethyl-8-ribityllumazine synthase	A0A0H3M4R6	BCG_1477	0.274451	0.619586	0.015004	0.698698	0.33355	1.20953	1.53643	1.01045	1.62304	1.26011
484	Phthiotriol/phenolphthiotriol dimycocerosates methyltransferase	A0A120IPS6	BCG_0314	0.274361	-0.0178211	0.34591	0.0935587	0.288709	1.20946	0.987723	1.27095	1.067	1.22155
286	FtsW-like protein FtsW	A0A0H3MET2	BCG_2171c	0.27354	0.372247	0.321378	0.280184	0.295665	1.20877	1.29437	1.24952	1.21435	1.22745
125	Amidophosphoribosyltransferase	A0A0H3M4G7	BCG_0860	0.273195	0.156245	0.102435	-0.0374241	0.313402	1.20848	1.11438	1.07358	0.974393	1.24263
743	Probable conserved transmembrane protein	A0A0H3MG65	BCG_2722	0.273195	0.175737	0.442558	0.30211	0.378933	1.20848	1.12954	1.35901	1.23295	1.30038
223	Diacylglycerol acyltransferase/mycolyltransferase Ag85A	A1KQD8	BCG_3866c	0.272737	0.0207006	0.188815	0.00871486	0.294191	1.2081	1.01445	1.13983	1.00606	1.2262
983	Probable transmembrane serine/threonine-protein kinase H pknH	A0A0H3M9Y5	BCG_1325c	0.272169	0.129542	0.182833	0.20563	0.306878	1.20762	1.09395	1.13511	1.15319	1.23703
1178	Conserved exported protein	A0A0H3M3Z2	BCG_1133c	0.271536	0.115606	0.30964	0.238315	0.339213	1.20709	1.08343	1.2394	1.17961	1.26507
302	Glutamate-ammonia-ligase adenylyltransferase	A0A0H3M5S8	BCG_2238c	0.271523	0.205665	0.135753	0.394082	0.149703	1.20708	1.15322	1.09867	1.31411	1.10934
1092	Transcription termination factor Rho	A0A0H3MA15	BCG_1357	0.270817	0.135093	0.176793	0.187981	0.355083	1.20649	1.09816	1.13037	1.13917	1.27906
5	1,4-dihydroxy-2-naphthoyl-CoA synthase	A0A0Y1C3I9	BCG_2070c	0.270349	0.296251	0.385066	0.48756	0.381721	1.2061	1.22795	1.30592	1.40207	1.3029
879	Probable nonspecific lipid-transfer protein	A0A0H3M5A5	BCG_1665c	0.270136	0.0682651	0.157707	0.0830203	0.428615	1.20592	1.04846	1.11551	1.05923	1.34594
1032	Riboflavin biosynthesis protein	A0A0H3MG31	BCG_2684	0.268581	0.280396	0.382475	0.450223	0.458748	1.20462	1.21453	1.30358	1.36625	1.37435
736	Probable conserved lipoprotein lprR	A0A0H3M7E4	BCG_3218	0.267288	0.182857	0.242236	0.25726	0.257431	1.20354	1.13513	1.18282	1.19521	1.19535
1102	Transcriptional regulatory protein (Probably lacI-family)	A0A0H3M9F9	BCG_3640c	0.266572	0.26613	0.0229039	0.135779	0.399591	1.20295	1.20258	1.016	1.09869	1.31913
788	Probable esterase LipM	A0A0H3M5X8	BCG_2299	0.266239	0.145438	0.36978	0.286726	0.315268	1.20267	1.10607	1.29216	1.21987	1.24424
192	Conserved membrane protein	A0A0H3M3N1	BCG_1404c	0.264875	0.39415	0.336378	0.426016	0.376847	1.20153	1.31417	1.26258	1.34352	1.2985
476	Phosphoserine aminotransferase	A0A0H3MBD0	BCG_0936c	0.2645	0.0854712	0.175729	0.319153	0.192975	1.20122	1.06103	1.12954	1.2476	1.14312
720	Probable coenzyme pqq synthesis protein E pqqE	A0A0H3M8M9	BCG_0742	0.264411	0.133132	0.205138	0.296084	0.209955	1.20115	1.09667	1.1528	1.22781	1.15665
356	L-gulono-1,4-lactone dehydrogenase	A0A0Y1CRF8	BCG_1284	0.263226	0.12834	-0.0301845	0.323248	0.35161	1.20016	1.09304	0.979295	1.25114	1.27598
131	Argininosuccinate lyase	A0A0K2HVX9	BCG_0608	0.26195	0.174337	0.0328746	0.302132	0.0224939	1.1991	1.12845	1.02305	1.23297	1.01571
493	Polyribonucleotide nucleotidyltransferase	A0A120IPR7	BCG_1703	0.261921	0.244078	0.330914	0.312682	0.319417	1.19907	1.18434	1.25781	1.24201	1.24783
82	7,8-dihydroneopterin aldolase	A0A0H3MBK3	BCG_3671c	0.260802	0.424951	0.525559	0.576531	0.50107	1.19814	1.34253	1.43949	1.49126	1.41526
256	Elongation factor P	A0A0K2HYH8	BCG_2473c	0.259192	0.0571874	-0.153441	-0.0845183	-0.163528	1.19681	1.04044	0.899104	0.943099	0.892839
1154	Uncharacterized 19.3 kDa protein in dapB 3'region	P46830	BCG_2804c	0.258917	0.143667	0.127262	0.202604	-0.0242575	1.19658	1.10471	1.09222	1.15077	0.983327
1201	Phosphate acetyltransferase	A0A109S670	BCG_3199	0.256491	0.378998	0.0862642	0.452915	0.191954	1.19457	1.30044	1.06162	1.3688	1.14231
134	Aspartate carbamoyltransferase	A0A0K2HV17	BCG_1068	0.255751	0.180903	0.206224	0.200769	0.145085	1.19396	1.13359	1.15366	1.14931	1.1058
631	Possible udp-glucose-4-epimerase cpsY	A0A0H3M2E2	BCG_0858c	0.2539	0.120382	0.103073	0.24482	0.239648	1.19243	1.08702	1.07406	1.18495	1.1807
598	Possible protease IV sppA (Endopeptidase IV)	A0A0H3MAY5	BCG_0774	0.253048	0.216629	0.26694	0.281123	0.180457	1.19172	1.16201	1.20325	1.21514	1.13324
1045	Ribosomal RNA small subunit methyltransferase I	A0A0H3M2Y4	BCG_1060	0.252236	0.185315	0.275644	0.234494	0.351797	1.19105	1.13707	1.21053	1.17649	1.27615
1081	Thiamine-phosphate synthase	A0A0K2HSV6	BCG_3705c	0.252109	0.232947	0.306978	0.391843	0.331259	1.19095	1.17523	1.23711	1.31207	1.25811
111	Alanine/leucine-rich protein	A0A0H3MCX2	BCG_2590	0.252044	0.0577078	0.283679	0.0105449	0.0997316	1.19089	1.04081	1.21729	1.00734	1.07157
440	Peptide synthetase	A0A0K2HY05	BCG_0594c	0.251852	0.340904	0.154048	0.430897	0.236714	1.19073	1.26655	1.11269	1.34807	1.17831
519	Possible conserved exported protein	A0A0H3M189	BCG_0360	0.251501	0.0702685	0.335705	0.2793	0.339329	1.19044	1.04991	1.26199	1.21361	1.26517
1168	UvrABC system protein B	A0A109S7H6	BCG_1671	0.251379	0.19236	0.17771	0.175902	0.269129	1.19034	1.14263	1.13109	1.12967	1.20508
291	Galactose-1-phosphate uridylyltransferase	A0A0H3M429	BCG_3175	0.248259	0.150533	0.0941241	0.175352	0.114415	1.18777	1.10998	1.06742	1.12924	1.08254
437	PE-PGRS family protein PE_PGRS57	A0A109SAT6	BCG_3055	0.248118	0.169953	0.291895	0.196619	0.437848	1.18766	1.12502	1.22425	1.14601	1.35458
211	D-3-phosphoglycerate dehydrogenase	A0A0H3MDR9	BCG_3017c	0.247793	0.224744	0.238365	0.428655	0.388451	1.18739	1.16857	1.17965	1.34598	1.30899
1024	Pyruvate dehydrogenase E1 component	A0A0H3M8U9	BCG_2517c	0.247549	0.0683618	0.230707	0.27127	0.127736	1.18719	1.04853	1.17341	1.20687	1.09258
726	Probable conserved integral membrane protein	A0A0H3MEV4	BCG_2195c	0.246706	0.121763	0.484517	0.245975	0.362232	1.18649	1.08806	1.39912	1.18589	1.28541
727	Probable conserved integral membrane protein [first part]	A0A0H3ME51	BCG_1077	0.246706	0.121763	0.484517	0.245975	0.362232	1.18649	1.08806	1.39912	1.18589	1.28541
119	Alpha-1,4-glucan:maltose-1-phosphate maltosyltransferase	A0A0H3MCL7	BCG_1389c	0.246674	0.269002	0.280705	0.406687	0.176903	1.18647	1.20497	1.21479	1.32564	1.13045
250	DNA-directed RNA polymerase subunit alpha	A0A0K2I1F6	BCG_0231	0.246568	0.126494	0.133511	0.160251	0.219222	1.18638	1.09164	1.09696	1.11748	1.16411
441	Peptide synthetase mbtF	A0A0H3M8I5	BCG_2393c	0.245848	0.149368	0.148658	0.338582	0.362203	1.18579	1.10908	1.10854	1.26451	1.28539
962	Probable transcriptional regulator protein	A0A0H3M9L6	BCG_1190c	0.245608	0.16975	0.163279	0.125558	0.399804	1.18559	1.12486	1.11983	1.09093	1.31933
77	50S ribosomal protein L7/L12	A0A0H3M466	BCG_0701	0.243996	0.35644	0.383582	0.318684	0.471182	1.18427	1.28026	1.30458	1.24719	1.38624
514	Possible cell division transmembrane protein ftsK	A0A0H3M9E6	BCG_2764c	0.243862	0.0992248	0.113032	0.250043	0.156597	1.18416	1.0712	1.0815	1.18924	1.11465
928	Probable reductase	A0A0H3M4X4	BCG_1905c	0.243444	0.348149	0.292937	0.236149	0.129865	1.18382	1.27293	1.22513	1.17784	1.09419
1025	Pyruvate kinase	A0A0H3M573	BCG_1655	0.242497	0.187047	0.26104	0.292477	0.23823	1.18304	1.13843	1.19834	1.22474	1.17954
648	Probable acetyl-/propionyl-coa carboxylase (Beta subunit) accD2	A0A0H3MBR5	BCG_1028c	0.241995	0.126368	0.293655	0.203991	0.152971	1.18263	1.09154	1.22574	1.15188	1.11186
853	Probable methylmalonate-semialdehyde dehydrogenase mmsA	A0A0H3M2Z1	BCG_0804c	0.241537	0.167026	0.109465	0.359399	0.334767	1.18225	1.12274	1.07883	1.28289	1.26117
860	Probable monooxygenase	A0A0H3MAB8	BCG_3108	0.238968	0.145431	0.238673	0.213127	0.225695	1.18015	1.10606	1.17991	1.1592	1.16934
708	Probable bifunctional riboflavin biosynthesis protein RIBG: Diaminohydroxyphosphoribosylaminopyrimidine deaminase + 5-amino-6-(5-phosphoribosylamino) uracil reductase	A0A0H3M4R1	BCG_1470	0.23802	0.157327	0.183043	0.231392	0.198351	1.17937	1.11522	1.13528	1.17397	1.14739
645	Probable acetohydroxyacid synthase ilvX	A0A0H3M9A9	BCG_3573c	0.237714	0.291435	0.106589	0.256839	0.236692	1.17912	1.22386	1.07668	1.19486	1.17829
374	Macrolide-transport ATP-binding protein ABC transporter	A0A0H3M4H4	BCG_1706c	0.237263	0.256622	0.147699	0.267682	0.283225	1.17875	1.19468	1.1078	1.20387	1.21691
647	Probable acetolactate synthase (Small subunit) ilvN	A0A0H3MA31	BCG_3024c	0.236882	0.0275276	0.214332	0.0364441	0.269622	1.17844	1.01926	1.16017	1.02558	1.20549
221	Demethylmenaquinone methyltransferase	A0A0K2HT88	BCG_0605c	0.235451	0.155794	0.322712	0.132354	0.348637	1.17727	1.11403	1.25068	1.09608	1.27336
618	Possible transcriptional regulatory protein embR2	A0A0H3M8R4	BCG_1634	0.235007	0.250249	0.0595507	0.262549	0.17334	1.17691	1.18941	1.04214	1.1996	1.12767
1011	Protein-export membrane protein SecF	A0A0Y1CLJ5	BCG_1274c	0.234857	0.320331	0.283632	0.301752	0.355953	1.17679	1.24862	1.21726	1.23264	1.27983
449	Phenolpthiocerol synthesis type-I polyketide synthase ppsB	A0A0H3MDP0	BCG_2954	0.234565	-0.0905195	0.139904	-0.00377348	0.258741	1.17655	0.939184	1.10183	0.997388	1.19643
1023	Pyruvate carboxylase	A0A0H3MDQ6	BCG_2988c	0.234387	0.16249	0.309388	0.303774	0.338331	1.17641	1.11922	1.23918	1.23437	1.26429
762	Probable D-alanyl-D-alanine carboxypeptidase dacB2	A0A0H3M9W3	BCG_2932	0.234182	0.340682	0.329463	0.503339	0.567654	1.17624	1.26636	1.25655	1.41749	1.48211
833	Probable L-lysine-epsilon aminotransferase lat	A0A0H3MAV3	BCG_3319c	0.233814	0.777395	0.395295	0.624791	0.235116	1.17594	1.71403	1.31521	1.54199	1.177
388	Mce-family protein mce2B	A0A0H3M3Z7	BCG_0635	0.233533	0.025588	0.111058	-0.148332	-0.17258	1.17571	1.01789	1.08002	0.902293	0.887255
1196	Monooxygenase	Q7BQA7	#N/A	0.233484	0.179118	0.351599	0.460755	0.615829	1.17567	1.13219	1.27597	1.37626	1.53244
652	Probable acetyl-CoA acetyltransferase fadA5	A0A0H3M9D3	BCG_3610	0.233461	0.186903	0.353814	0.0826332	0.264982	1.17565	1.13832	1.27793	1.05895	1.20162
303	Glutamine synthetase	A0A0H3M6S8	BCG_2237	0.233014	0.243518	0.33276	0.442774	0.435879	1.17529	1.18388	1.25942	1.35922	1.35273
1179	D-3-phosphoglycerate dehydrogenase SerA	A0A0Y1CF82	BCG_1142	0.232551	0.291019	0.427335	0.424568	0.479089	1.17491	1.2235	1.34475	1.34217	1.39386
904	Probable phosphoglucomutase pgmA	A0A0H3MAA5	BCG_3093c	0.230627	0.113	0.1182	-0.104624	0.0753385	1.17334	1.08147	1.08538	0.930047	1.05361
63	50S ribosomal protein L24	A0A0K2HT11	BCG_2691c	0.230075	-0.101644	-0.111681	-0.191064	-0.0265982	1.1729	0.93197	0.925509	0.875959	0.981732
231	Dihydroxy-acid dehydratase	A0A0H3M7G4	BCG_0226c	0.2288	-0.0556546	0.133043	0.191714	0.0890051	1.17186	0.962158	1.0966	1.14212	1.06364
306	Glutamine-dependent NAD(+) synthetase nadE	A0A0H3MCM6	BCG_2457c	0.228533	0.174823	0.187677	0.296813	0.40289	1.17164	1.12883	1.13893	1.22843	1.32215
312	Glycerophosphoryl diester phosphodiesterase GlpQ	A0A0H3MAB0	BCG_0357c	0.228344	0.129402	0.125769	0.267286	0.292924	1.17149	1.09384	1.09109	1.20354	1.22512
635	PPE family protein PPE13	A0A109S9U5	BCG_2112c	0.228312	0.243148	0.40962	0.441612	0.538994	1.17146	1.18357	1.32834	1.35812	1.45296
45	4a-hydroxytetrahydrobiopterin dehydratase	A0A0H3MH52	BCG_3135	0.22736	0.283525	0.0932509	0.30796	0.0341183	1.17069	1.21717	1.06677	1.23796	1.02393
590	Possible oxidoreductase fadB5	A0A0H3MBD5	BCG_1951c	0.227338	0.165229	0.204076	0.185133	0.178665	1.17067	1.12134	1.15195	1.13692	1.13184
113	Alanine/proline-rich secreted protein Apa	A0A0Y1CTY6	BCG_1273	0.227193	0.365949	0.335553	0.829052	0.502316	1.17056	1.28873	1.26186	1.77652	1.41649
326	Heparin binding hemagglutinin HbhA	A0A0K2HS39	BCG_3509c	0.227111	0.442877	0.284248	0.510533	0.424338	1.17049	1.35931	1.21777	1.42458	1.34196
989	Probable two component sensor kinase	A0A0G2Q9K8	BCG_3340c	0.22659	0.0607593	0.148214	0.0626918	0.070308	1.17007	1.04301	1.1082	1.04441	1.04994
479	Phosphotyrosine protein phosphatase ptpA	A0A0H3M844	BCG_2251	0.226238	0.234143	0.259848	0.267021	0.372166	1.16978	1.17621	1.19735	1.20332	1.29429
108	Alanine-rich protein	A0A0H3MCA0	BCG_3957c	0.225928	0.137662	0.0803607	0.0919979	0.121795	1.16953	1.10012	1.05728	1.06585	1.08809
1203	Possible fatty-acid-CoA ligase fadD1	A0A0H3MB09	BCG_1789c	0.225233	0.152285	0.452083	0.340461	0.266289	1.16897	1.11133	1.36801	1.26616	1.20271
407	Mycothiol acetyltransferase	A0A0K2HU41	BCG_1761	0.225066	0.300487	0.183927	0.218647	0.134073	1.16883	1.23156	1.13597	1.16364	1.09739
717	Probable citrate (Pro-3s)-lyase (Beta subunit)	A0A0H3MFP0	BCG_2518c	0.22485	0.240687	0.168354	0.326706	0.217907	1.16866	1.18155	1.12378	1.25415	1.16304
1146	Tyrosine recombinase XerD	A0A0H3MAX7	BCG_1739	0.224846	0.113186	0.133072	0.139696	0.325417	1.16865	1.08161	1.09663	1.10167	1.25303
716	Probable chromosome partitioning protein parB	A0A0G2Q9E8	BCG_3975c	0.224317	0.154487	0.171267	0.0475616	0.217645	1.16822	1.11303	1.12605	1.03352	1.16283
889	Probable oxidoreductase (Beta subunit)	A0A0H3MFJ9	BCG_2474c	0.223976	0.191751	0.288634	0.316521	0.229713	1.16795	1.14215	1.22148	1.24532	1.1726
572	Possible long-chain-fatty-acid--CoA ligase fadD12	A0A0H3M5Z5	BCG_1488c	0.223914	0.310395	0.374147	0.39404	0.218186	1.1679	1.24005	1.29607	1.31407	1.16327
100	Adenosylhomocysteinase	A0A0K2I0Q3	BCG_1467	0.223545	0.485158	0.424981	0.549861	0.441957	1.1676	1.39974	1.34255	1.46395	1.35845
91	Acetylglutamate kinase	A0A0K2HVX1	BCG_0733	0.222558	0.0989473	0.23426	0.174031	0.318324	1.1668	1.07099	1.1763	1.12821	1.24688
673	Probable acyl-CoA ligase fadD31	A0A0H3ME97	BCG_1964	0.222388	0.0338547	0.244444	0.138097	0.407993	1.16666	1.02374	1.18464	1.10045	1.32684
335	Imidazole glycerol phosphate synthase subunit HisF	A1KJ21	BCG_1643	0.221958	0.216255	0.171133	0.155255	0.198096	1.16632	1.16171	1.12594	1.11362	1.14718
752	Probable cystathionine gamma-synthase metB	A0A0H3MC17	BCG_1137	0.220863	0.357843	0.080016	0.449724	0.117492	1.16543	1.28151	1.05703	1.36578	1.08485
994	Probable unidentified antibiotic-transport ATP-binding protein ABC transporter	A0A0H3M4V0	BCG_1519c	0.220541	0.189956	0.124158	0.30147	0.297207	1.16517	1.14073	1.08987	1.2324	1.22876
693	PRobable arylsulfatase atsB	A0A0G2Q9J8	BCG_3364c	0.219987	0.220863	0.0904348	0.267698	0.220706	1.16472	1.16543	1.06469	1.20389	1.1653
464	Phosphoglucosamine mutase	A0A0K2I1E2	BCG_3745c	0.219538	0.0564808	0.0919136	0.0254468	0.160443	1.16436	1.03993	1.06578	1.01779	1.11763
419	NADH-quinone oxidoreductase subunit C	A0A0K2I0H9	BCG_0088	0.219444	0.0820713	0.0875521	0.0355903	0.149974	1.16428	1.05854	1.06257	1.02498	1.10955
562	Possible hydrolase	A0A0H3M168	BCG_0076c	0.217769	0.125003	0.24192	0.176505	0.262836	1.16293	1.09051	1.18257	1.13014	1.19983
658	Probable acyl-CoA dehydrogenase fadE2	A0A0H3M7D5	BCG_0190c	0.21769	0.13126	0.203253	0.237526	0.110663	1.16287	1.09525	1.15129	1.17897	1.07972
835	Probable lipase lipH	A0A0H3MA81	BCG_1461c	0.217272	0.0479619	0.22599	0.140042	0.110222	1.16253	1.0338	1.16958	1.10194	1.07939
699	Probable ATP-dependent helicase lhr	A0A0G2Q9J5	BCG_3361	0.215814	0.172653	0.197882	0.210078	0.303557	1.16136	1.12713	1.14701	1.15675	1.23418
661	Probable acyl-CoA dehydrogenase fadE24	A0A0H3MH77	BCG_3162	0.21562	0.0836817	0.155082	0.162516	0.231266	1.1612	1.05972	1.11348	1.11924	1.17386
525	Possible conserved protein	A0A0H3MA28	BCG_0262	0.215201	0.0402111	0.23027	0.280704	0.160694	1.16087	1.02826	1.17305	1.21479	1.11783
738	Probable conserved mce associated protein	A0A0H3M1J3	BCG_0214	0.214558	0.166626	0.153201	0.162785	0.0665921	1.16035	1.12243	1.11203	1.11945	1.04724
1029	Replicative DNA helicase	A0A0H3M178	BCG_0089	0.214231	0.204747	0.178112	0.238462	0.278175	1.16009	1.15248	1.1314	1.17973	1.21266
54	50S ribosomal protein L16	A0A0K2HSX1	BCG_1940	0.21346	0.225802	0.259051	0.219568	0.183236	1.15947	1.16943	1.19669	1.16438	1.13543
521	Possible conserved membrane or secreted protein	A0A0H3MGS5	BCG_2990c	0.21302	0.470379	0.222266	0.406606	0.271443	1.15911	1.38547	1.16656	1.32556	1.20701
270	ESAT-6-like protein	A0A0H3M952	BCG_3510c	0.213011	0.311834	0.124124	0.237495	0.164715	1.1591	1.24128	1.08985	1.17894	1.12094
58	50S ribosomal protein L2	A0A0K2HTQ5	BCG_3664c	0.212355	0.0734038	0.101354	-0.134566	-0.0555669	1.15858	1.0522	1.07278	0.910944	0.962216
1053	S-adenosylmethionine synthase	A0A0K2HV03	BCG_2463	0.210813	0.161265	0.223639	0.299697	0.27675	1.15734	1.11827	1.16768	1.23089	1.21146
1006	Protein GrpE	A0A0K2HRS1	BCG_3548	0.210772	0.23225	0.273575	0.229972	0.157169	1.15731	1.17467	1.2088	1.17281	1.1151
112	Alanine/leucine/valine-rich protein	A0A0H3MFU7	BCG_2582c	0.210704	-0.0637106	0.0579922	-0.0821031	0.24938	1.15725	0.9568	1.04102	0.94468	1.1887
678	Probable aldehyde dehydrogenase	A0A0H3MAI2	BCG_0498	0.209466	0.21684	0.14972	0.236521	0.106843	1.15626	1.16218	1.10935	1.17815	1.07687
679	Probable aldehyde dehydrogenase aldC	A0A0H3M862	BCG_2880c	0.209466	0.21684	0.14972	0.236521	0.106843	1.15626	1.16218	1.10935	1.17815	1.07687
847	Probable membrane protein	A0A0H3M7R4	BCG_2111c	0.209334	0.253434	0.257959	0.266088	0.273576	1.15615	1.19204	1.19579	1.20254	1.2088
137	Aspartyl/glutamyl-tRNA(Asn/Gln) amidotransferase subunit B	A0A0K2HZX6	BCG_2437c	0.209256	0.310499	0.157568	0.122342	0.291388	1.15609	1.24014	1.11541	1.0885	1.22382
274	Extradiol dioxygenase	A0A0H3MIG9	BCG_3633c	0.207392	0.0753153	0.421455	0.294571	0.112789	1.1546	1.05359	1.33928	1.22652	1.08132
1206	Probable acyl-CoA dehydrogenase fadE3	A0A0H3M1M6	BCG_0252c	0.207378	0.285446	0.177383	0.349683	-0.0176776	1.15459	1.21879	1.13083	1.27428	0.987822
947	Probable succinate dehydrogenase [iron-sulfur subunit]	A0A0H3M1Q4	BCG_0285c	0.206784	0.188416	0.127994	0.169069	0.20871	1.15411	1.13951	1.09277	1.12433	1.15565
92	Acetylornithine aminotransferase	A0A0H3M6K7	BCG_1694	0.206403	0.166606	0.248071	0.225298	0.110897	1.15381	1.12241	1.18762	1.16902	1.0799
418	NADH-quinone oxidoreductase subunit B	A0A0K2I193	BCG_1745c	0.206364	0.296239	0.466695	0.635909	0.417386	1.15378	1.22794	1.38194	1.55392	1.33551
914	Probable polyketide synthase pks5	A0A0H3M694	BCG_1579c	0.205161	0.0157177	0.197085	0.0662801	0.26717	1.15282	1.01095	1.14638	1.04701	1.20344
785	Probable enoyl-CoA hydratase echA8	A0A0H3M3Y5	BCG_1128c	0.20506	0.184024	0.251467	0.346168	0.228485	1.15273	1.13605	1.19042	1.27118	1.1716
224	Diacylglycerol acyltransferase/mycolyltransferase Ag85B	A0A120IP41	BCG_0945c	0.20367	-0.208752	0.137035	0.0127375	0.0648107	1.15162	0.865285	1.09964	1.00887	1.04595
300	Glutamate--tRNA ligase	A0A0K2HZW3	BCG_3887c	0.203575	0.0934313	0.0674754	0.241987	0.133416	1.15155	1.0669	1.04788	1.18262	1.09689
905	Probable phosphoglycerate mutase	A0A0H3MAT9	BCG_3900c	0.203181	0.074852	0.135455	0.171413	0.181242	1.15123	1.05325	1.09844	1.12616	1.13386
17	3-isopropylmalate dehydratase small subunit	A0A109S9F8	BCG_1367	0.202463	0.251367	0.199051	0.224584	0.196489	1.15066	1.19033	1.14794	1.16844	1.14591
612	Possible thioredoxin	A0A0H3MA37	BCG_1386	0.201702	0.067039	-0.0631795	0.280812	-0.0472346	1.15005	1.04756	0.957152	1.21488	0.96779
585	Possible N-acyl-L-amino acid amidohydrolase amiA1	A0A0H3MHL8	BCG_3370c	0.200959	0.208448	0.192637	0.157342	0.364028	1.14946	1.15544	1.14285	1.11523	1.28701
681	Probable amidase amiB1	A0A0H3M966	BCG_3371c	0.199988	0.302776	0.255506	0.148591	0.283711	1.14869	1.23352	1.19375	1.10849	1.21732
669	Probable acyl-CoA dehydrogenase fadE5	A0A0H3M7K8	BCG_0282c	0.199768	0.150894	0.198088	0.108774	0.394495	1.14851	1.11026	1.14718	1.07831	1.31448
971	Probable transcriptional regulatory protein (Probably luxR/uhpA-family)	A0A0H3MAE6	BCG_0424	0.198545	0.465415	0.528924	0.461202	0.526841	1.14754	1.38071	1.44285	1.37669	1.44077
518	Possible coenzyme F420-dependent oxidoreductase	A0A0H3MEZ4	BCG_3584c	0.198397	0.338946	0.0968672	0.11685	0.159089	1.14742	1.26483	1.06945	1.08436	1.11658
758	Probable cytochrome P450 137 cyp137	A0A0H3MA91	BCG_3744c	0.198091	0.274468	0.36756	0.377439	0.492163	1.14718	1.20955	1.29017	1.29903	1.40655
742	Probable conserved transmembrane ATP-binding protein ABC transporter	A0A0H3MDU1	BCG_1786	0.197797	0.16256	0.344109	0.291388	0.265011	1.14695	1.11927	1.26937	1.22382	1.20165
602	Possible rhamnosyl transferase wbbL2	A0A0H3M436	BCG_1577	0.197306	0.0268476	0.0724489	0.256011	0.0200089	1.14656	1.01878	1.0515	1.19417	1.01397
180	Chorismate synthase	A1KLN7	BCG_2562c	0.197248	0.177951	0.225086	0.359949	0.347002	1.14651	1.13128	1.16885	1.28338	1.27191
732	Probable conserved lipoprotein lpqD	A0A0H3MB50	BCG_3459	0.196321	0.263216	0.107793	0.13102	0.322075	1.14577	1.20015	1.07758	1.09507	1.25013
633	PPE family protein	A0A0H3M5P2	BCG_1822	0.194726	0.147852	0.277901	0.244303	0.390372	1.14451	1.10792	1.21243	1.18452	1.31073
676	Probable alanine rich hydrolase	A0A0H3M9G8	BCG_2782	0.193341	0.056082	-0.015982	0.540377	-0.0260412	1.14341	1.03964	0.988983	1.45435	0.982112
99	Adenosine kinase	A0A0H3M5R5	BCG_2218c	0.193232	-0.00613981	0.218366	0.300555	0.0419245	1.14332	0.995753	1.16342	1.23162	1.02949
1057	Secreted l-alanine dehydrogenase ald_a [first part]	A0A0H3MDE3	BCG_1102	0.193048	0.208677	0.27194	0.277847	0.314436	1.14318	1.15563	1.20743	1.21238	1.24353
876	Probable nitrate reductase NarX	A0A0H3MDS9	BCG_1775c	0.192884	0.201535	0.25971	0.417071	0.0881209	1.14305	1.14992	1.19724	1.33521	1.06298
535	Possible d-xylulose kinase xylB	A0A0H3M8P0	BCG_0779	0.192626	0.339493	0.239054	0.329624	0.243258	1.14284	1.26531	1.18022	1.25669	1.18366
1001	Prolipoprotein diacylglyceryl transferase	A1KJ30	BCG_1652	0.1924	0.0399394	-0.0540551	0.0526617	0.0149361	1.14266	1.02807	0.963225	1.03718	1.01041
818	Probable glutamine synthetase glnA2	A0A0H3MC16	BCG_2239c	0.192308	0.18369	0.137997	0.235044	0.249677	1.14259	1.13578	1.10038	1.17694	1.18894
539	Possible dioxygenase	A0A0H3M8B9	BCG_3185c	0.191884	0.446557	0.420938	0.409684	0.308921	1.14225	1.36278	1.3388	1.32839	1.23878
1169	UvrABC system protein C	A1KIK9	BCG_1481	0.191245	0.23563	0.316497	0.24635	0.3203	1.14175	1.17742	1.2453	1.1862	1.24859
153	Beta lactamase	A0A0H3M9P7	BCG_3735c	0.190917	0.204418	0.276837	0.373227	0.302618	1.14149	1.15222	1.21154	1.29525	1.23338
998	Probable zinc-dependent alcohol dehydrogenase AdhE2	A0A0H3MF46	BCG_2277	0.190799	0.0802269	0.0476864	0.187196	0.122098	1.1414	1.05718	1.03361	1.13855	1.08832
930	Probable respiratory nitrate reductase (Alpha chain) narG	A0A0H3M9P5	BCG_1223	0.190045	0.153211	0.249487	0.294141	0.28013	1.1408	1.11204	1.18878	1.22615	1.2143
890	Probable oxidoreductase [first part]	A0A0H3M4F8	BCG_2099	0.189837	0.148628	-0.207313	0.103125	0.189622	1.14064	1.10852	0.866149	1.0741	1.14046
896	Probable peptidyl-prolyl cis-trans isomerase B ppiB	A0A0H3M7H0	BCG_2605	0.189795	0.286238	0.406465	0.576958	0.473354	1.1406	1.21946	1.32543	1.4917	1.38833
1106	Transketolase	A0A0H3MAC0	BCG_1510c	0.189402	0.28982	0.186476	0.336558	0.194893	1.14029	1.22249	1.13798	1.26274	1.14464
967	Probable transcriptional regulatory protein (Probably asnC-family)	A0A0H3M811	BCG_3074c	0.188602	0.166246	0.303913	0.297103	0.316641	1.13966	1.12214	1.23449	1.22867	1.24543
854	Probable methylmalonyl-COA mutase large subunit mutB	A0A0H3M4Z3	BCG_1556	0.188529	0.144051	0.104143	-0.0221087	0.148076	1.1396	1.105	1.07486	0.984792	1.10809
922	Probable protease II ptrB (Oligopeptidase B)	A0A0H3M4E5	BCG_0833	0.187958	0.0879239	0.00298632	0.185495	0.0888374	1.13915	1.06284	1.00207	1.13721	1.06351
143	ATP synthase subunit b	A0A0Y1CA09	BCG_1366	0.187702	0.262065	0.129765	0.335169	0.203379	1.13895	1.19919	1.09412	1.26153	1.15139
311	Glycerol-3-phosphate dehydrogenase	A0A0G2Q9K1	BCG_3367c	0.187623	0.216606	0.167173	0.262013	0.280038	1.13889	1.162	1.12286	1.19915	1.21423
766	Probable dephospho-CoA kinase coaE	A0A0H3MDF4	BCG_1669	0.187574	0.1522	0.172489	0.286596	0.223534	1.13885	1.11126	1.127	1.21976	1.16759
1015	Putative gluconeogenesis factor	A0A0H3MCW1	BCG_1483	0.187339	0.150717	0.219877	0.265623	0.343967	1.13866	1.11012	1.16463	1.20215	1.26924
106	Alanine racemase	A0A0H3MET3	BCG_3493c	0.187158	0.21162	0.310109	0.097771	0.333287	1.13852	1.15799	1.2398	1.07012	1.25988
132	Argininosuccinate synthase	A1KJ75	BCG_1697	0.18642	0.227572	0.262355	0.227239	0.275197	1.13794	1.17086	1.19944	1.17059	1.21016
1088	Trans-aconitate 2-methyltransferase	A0A0K2HRH9	BCG_0203	0.185438	0.0933089	0.293275	0.173032	0.282438	1.13716	1.06681	1.22542	1.12743	1.21625
937	Probable ribosomal-protein-alanine acetyltransferase rimI	A0A0H3MI19	BCG_3490c	0.18456	0.364326	0.792161	0.398607	0.556404	1.13647	1.28728	1.73167	1.31823	1.4706
547	Possible enoyl-CoA hydratase echA9	A0A0H3M356	BCG_1129c	0.184166	0.252588	0.203243	0.284243	0.206708	1.13616	1.19134	1.15128	1.21777	1.15405
1031	Rhamnosyl O-methyltransferase	A0A109S9D2	BCG_2720	0.184128	0.0562961	0.0805846	-0.0108026	0.174664	1.13613	1.03979	1.05745	0.99254	1.1287
626	Possible two component sensor kinase	A0A0H3M2H3	BCG_0897	0.184127	0.098384	0.202658	0.207988	0.118306	1.13613	1.07057	1.15082	1.15508	1.08546
866	Probable nad(P) transhydrogenase (Subunit alpha) pntAa [first part]	A0A0H3M2N0	BCG_0191	0.183503	0.168541	0.17536	0.160906	0.265673	1.13564	1.12392	1.12925	1.11799	1.2022
568	Possible L-rhamnosyltransferase	A0A0H3MA12	BCG_3844	0.183282	0.0462704	0.146499	0.206559	0.168942	1.13546	1.03259	1.10688	1.15393	1.12423
1124	tRNA pseudouridine synthase A	A0A0H3M962	BCG_3520c	0.182965	0.178667	0.335747	0.161038	0.268831	1.13521	1.13184	1.26203	1.11809	1.20483
597	Possible phosphoserine phosphatase serB1	A0A0H3MAK8	BCG_0548c	0.182622	0.111515	0.225388	0.565813	0.0399154	1.13495	1.08036	1.16909	1.48022	1.02805
1126	tRNA-2-methylthio-N(6)-dimethylallyladenosine synthase	A0A0Y1D0F3	BCG_0500	0.182437	0.183113	0.245413	0.201451	0.111834	1.1348	1.13533	1.18543	1.14985	1.0806
18	3-isopropylmalate dehydrogenase	P9WKK9	BCG_3016c	0.181891	0.0857102	0.244584	0.374904	0.251443	1.13437	1.06121	1.18475	1.29675	1.1904
1115	Transmembrane transport protein MmpL7	A0A0H3M7V1	BCG_2964	0.181772	0.111051	0.144655	0.193765	0.101123	1.13428	1.08001	1.10547	1.14374	1.07261
1133	Two component sensor histidine kinase prrB	A0A0H3M4P2	BCG_0954c	0.181703	0.13287	0.0795604	0.127255	0.163867	1.13422	1.09647	1.0567	1.09221	1.12029
973	Probable transcriptional regulatory protein (Probably tetR/acrR-family)	A0A0H3MA99	BCG_0342	0.181313	0.16331	0.267682	0.25516	0.293275	1.13392	1.11985	1.20387	1.19347	1.22542
1037	Ribonuclease VapC	A0A0H3M4V1	BCG_1873c	0.180757	0.170044	0.195004	0.297473	0.166201	1.13348	1.12509	1.14473	1.22899	1.1221
1127	Tryptophan synthase alpha chain	A0A0Y1C319	BCG_2504	0.180634	0.0203857	0.248905	0.174441	0.112314	1.13338	1.01423	1.18831	1.12853	1.08096
455	Phenyloxazoline synthase mbtB	A0A0H3MCI2	BCG_2397c	0.180312	0.190769	0.383837	0.244187	0.258569	1.13313	1.14137	1.30481	1.18443	1.19629
155	Beta-lactamase-like protein	Q9X2P5	#N/A	0.180298	0.227307	0.248343	0.273943	0.182758	1.13312	1.17065	1.18784	1.20911	1.13505
810	Probable fatty-acid-CoA ligase fadD9	A0A0H3MCY6	BCG_2613	0.180157	0.0871342	0.119064	0.185688	0.320875	1.13301	1.06226	1.08603	1.13736	1.24909
685	Probable amino acid decarboxylase	A0A0H3MCU8	BCG_2553c	0.180013	0.0487891	-0.049006	0.146634	0.176627	1.13289	1.0344	0.966602	1.10698	1.13024
233	DlaT, dihydrolipoamide acyltransferase, E2 component of pyruvate dehydrogenase	A0A0H3M5S4	BCG_2231	0.179195	0.228736	0.10259	0.180098	0.089518	1.13225	1.17181	1.0737	1.13296	1.06401
892	Probable para-aminobenzoate synthase component I pabD	A0A0H3M505	BCG_1062c	0.178953	-0.419857	-0.139648	-0.299032	-0.145912	1.13206	0.747499	0.907741	0.812798	0.903808
79	6-phosphogluconate dehydrogenase, decarboxylating	A0A0H3MB83	BCG_2432c	0.17833	0.128904	0.283564	0.203479	0.236931	1.13157	1.09346	1.2172	1.15147	1.17848
531	Possible cysteine synthase a cysK2	A0A0H3MB95	BCG_0900	0.178182	0.131195	0.216321	0.0751215	0.244644	1.13146	1.0952	1.16177	1.05345	1.1848
537	Possible dehydrogenase	A0A0H3M7F1	BCG_2007c	0.178166	0.114029	0.269798	0.410908	0.361568	1.13144	1.08225	1.20564	1.32952	1.28482
472	Phosphoribosylformylglycinamidine synthase subunit PurQ	A0A0H3M2D0	BCG_0841	0.177577	0.432298	0.448484	0.386147	0.501385	1.13098	1.34938	1.36461	1.3069	1.41557
682	Probable amidase amic	A0A0H3M9V1	BCG_2909c	0.177328	0.111628	0.0708487	0.00369978	0.229023	1.13079	1.08045	1.05033	1.00257	1.17204
805	Probable fatty-acid-CoA ligase fadD4	A0A0H3MA19	BCG_0251	0.17713	0.070054	0.0291259	0.0958527	0.172842	1.13063	1.04976	1.02039	1.0687	1.12728
706	Probable bifunctional protein acetyl-/propionyl-coenzyme A carboxylase (Alpha chain) accA3: biotin carboxylase + biotin carboxyl carrier protein	A0A0H3MAU6	BCG_3314	0.176804	0.16345	0.221001	0.195773	0.265163	1.13038	1.11996	1.16554	1.14534	1.20177
651	Probable acetyl-CoA acetyltransferase fadA4	A0A0H3M3M2	BCG_1385	0.176574	0.0585789	0.118418	0.216625	0.348292	1.1302	1.04144	1.08554	1.16201	1.27305
328	Histidine--tRNA ligase	A0A0K2HYM8	BCG_1682	0.176202	0.0964815	-0.122295	-0.162254	-0.0465349	1.12991	1.06916	0.918725	0.893628	0.968259
413	N5-carboxyaminoimidazole ribonucleotide synthase	A0A109SA37	BCG_3305c	0.17607	0.228642	0.229538	0.174991	0.185701	1.1298	1.17173	1.17246	1.12896	1.13737
477	Phosphoserine/threonine phosphatase PstP	A0A0Y1B187	BCG_0406c	0.175503	0.126867	0.191467	0.266014	0.169604	1.12936	1.09192	1.14192	1.20248	1.12475
710	Probable carboxylesterase lipQ	A0A0H3M7A6	BCG_2503c	0.175028	0.202788	0.130599	0.0784363	0.148582	1.12899	1.15092	1.09475	1.05587	1.10848
24	30S ribosomal protein S11	A1KPE5	BCG_3524c	0.174783	0.12241	0.318627	0.129945	0.182765	1.12879	1.08855	1.24714	1.09425	1.13506
770	Probable dipeptide-transport ATP-binding protein ABC transporter dppD	A0A0H3MFB2	BCG_3721c	0.174043	0.130875	0.131224	0.130288	0.111651	1.12822	1.09496	1.09522	1.09451	1.08046
353	Isoniazid inductible gene protein iniC	A0A0H3M1A8	BCG_0382	0.173775	0.165065	0.132215	0.253375	0.11045	1.12801	1.12122	1.09598	1.19199	1.07956
765	Probable dehydrogenase FAD flavoprotein gmc oxidoreductase	A0A0H3M4G4	BCG_1338	0.173744	0.248333	0.0384216	0.265059	0.0619211	1.12798	1.18783	1.02699	1.20169	1.04385
671	Probable acyl-CoA dehydrogenase fadE7	A0A0H3M7X8	BCG_0437c	0.17367	0.453105	0.438719	0.43546	0.350454	1.12792	1.36898	1.3554	1.35234	1.27496
398	Methionine--tRNA ligase	A0A0H3M3Q9	BCG_1064c	0.173571	-0.0652381	0.224191	0.30909	0.316768	1.12785	0.955788	1.16812	1.23893	1.24554
997	Probable zinc protease pepR	A0A0H3M801	BCG_2800c	0.172718	0.451729	0.249408	0.397154	0.20062	1.12718	1.36768	1.18872	1.31691	1.14919
1164	Urease accessory protein UreG	A0A0K2HWD4	BCG_2528c	0.172695	-0.0469862	0.124091	-0.0188071	0.179954	1.12716	0.967956	1.08982	0.987049	1.13285
1082	Thioredoxin	A0A0H3MFC3	BCG_3731c	0.172438	0.203211	0.0816351	0.371356	0.10532	1.12696	1.15126	1.05822	1.29357	1.07573
349	Iron-sulfur-binding reductase	A0A109S636	BCG_3125c	0.172247	0.219611	0.353567	0.335997	0.262705	1.12681	1.16442	1.27772	1.26225	1.19973
1144	Type III pantothenate kinase	A0A0K2I2T8	BCG_0339	0.172109	0.319179	0.372189	0.274741	0.235288	1.1267	1.24762	1.29432	1.20978	1.17714
913	Probable polyketide synthase pks17	A0A0H3MAU7	BCG_1702	0.171657	-0.0423444	0.122743	0.19914	0.421618	1.12635	0.971076	1.0888	1.14801	1.33943
261	Enoyl-[acyl-carrier-protein] reductase [NADH]	A0A0H3M400	BCG_1546	0.17162	0.0194311	-0.0446849	0.103588	0.0253649	1.12632	1.01356	0.969502	1.07444	1.01774
670	Probable acyl-CoA dehydrogenase fadE6	A0A0H3M2Y8	BCG_0309c	0.171294	0.118555	0.241651	0.484561	0.254523	1.12607	1.08565	1.18235	1.39916	1.19294
855	Probable methylmalonyl-CoA mutase small subunit mutA	A0A0H3MD27	BCG_1555	0.171049	0.0664001	0.106277	0.123141	0.131161	1.12588	1.0471	1.07645	1.0891	1.09517
561	Possible histone-like protein hns	A0A0H3MC68	BCG_3915	0.170374	-0.010112	-0.229965	-0.251105	-0.133807	1.12535	0.993015	0.852656	0.840253	0.911423
992	Probable Ubiquinol-cytochrome C reductase QcrC (Cytochrome C subunit)	A0A0H3M7Y6	BCG_2210	0.170037	-0.0423775	0.1454	0.211994	0.227314	1.12509	0.971053	1.10604	1.15829	1.17065
686	Probable aminopeptidase N pepN	A0A0H3M795	BCG_2487	0.169667	0.188964	0.156959	0.224944	0.207668	1.1248	1.13994	1.11493	1.16873	1.15482
784	Probable enoyl-CoA hydratase echA7	A0A0H3M2V4	BCG_1025c	0.169479	0.622039	0.371037	0.424788	0.618599	1.12465	1.53905	1.29328	1.34237	1.53538
1016	Putative sporulation transcription regulator WhiA	A0A0Y1BR84	BCG_0541	0.16919	0.328451	0.128562	0.291144	0.179544	1.12443	1.25566	1.0932	1.22361	1.13253
958	Probable thioesterase tesA	A0A0H3M9X8	BCG_2950	0.168654	0.285735	0.230154	0.0367303	0.396676	1.12401	1.21903	1.17296	1.02579	1.31647
423	Nucleoid-associated protein RN06_4531	A0A0K2I2D2	BCG_1655	0.168146	0.191597	-0.902406	-0.957967	-1.19972	1.12361	1.14203	0.534994	0.514782	0.43536
194	Conserved transmembrane protein	A0A0H3M482	BCG_1220	0.167732	0.105003	0.2213	-0.15263	-0.172857	1.12329	1.0755	1.16578	0.899609	0.887084
553	Possible fatty-acid-CoA ligase fadD11	A0A0H3M538	BCG_1602	0.167038	0.0755168	0.226386	0.0580733	0.297857	1.12275	1.05374	1.1699	1.04107	1.22932
1054	S-adenosylmethionine-dependent methyltransferase	A0A0Y1BT87	BCG_3438	0.166878	0.159684	0.0827665	0.0861841	0.31831	1.12263	1.11704	1.05905	1.06156	1.24687
150	ATP-dependent DNA helicase RecG	A0A0H3MA13	BCG_2995c	0.1661	0.185856	0.0869444	0.146523	0.391812	1.12202	1.13749	1.06212	1.1069	1.31204
320	GTPase Obg	A0A120IPG8	BCG_2928c	0.165924	-0.106721	0.186835	0.08202	0.101416	1.12188	0.928696	1.13826	1.0585	1.07283
265	Enoyl-CoA hydratase EchA5	A0A109S6G3	BCG_0998	0.165759	0.274147	0.112397	0.306042	0.276782	1.12176	1.20928	1.08102	1.23631	1.21149
1165	Uridylate kinase	A0A0K2HZQ6	BCG_2551c	0.16571	0.099301	0.122022	0.19298	0.208104	1.12172	1.07125	1.08826	1.14312	1.15517
894	Probable peptidase	A0A0H3M3K7	BCG_0497c	0.1657	0.0282681	0.185082	0.179438	0.143009	1.12171	1.01979	1.13688	1.13244	1.10421
163	Bifunctional purine biosynthesis protein PurH	A1KH91	BCG_1011	0.165256	0.103959	0.110871	0.104065	0.0499011	1.12136	1.07472	1.07988	1.0748	1.03519
342	Integral membrane indolylacetylinositol arabinosyltransferase embA	A0A0H3MFP8	BCG_3856	0.165201	0.207257	0.116943	0.266705	0.207331	1.12132	1.15449	1.08443	1.20306	1.15455
574	Possible magnesium chelatase	A0A0H3M7M1	BCG_2870c	0.165137	0.25493	0.294958	0.193883	0.320748	1.12127	1.19328	1.22685	1.14384	1.24898
232	Divalent cation-transport integral membrane protein mntH	A0A0H3M2R3	BCG_0977c	0.16412	0.296906	0.173453	0.198239	0.175299	1.12048	1.22851	1.12775	1.1473	1.1292
428	OXPP cycle protein OpcA	A0A0H3M4T8	BCG_1507c	0.164119	0.119276	0.171616	0.277004	0.229617	1.12048	1.08619	1.12632	1.21168	1.17252
532	Possible cytochrome P450 126 cyp126	A0A0H3M2C2	BCG_0830	0.163896	0.0267535	0.133557	0.15011	0.127021	1.12031	1.01872	1.09699	1.10965	1.09204
1132	Two component sensor histidine kinase devS	A0A0H3ME18	BCG_3155c	0.163738	0.172755	0.0453487	0.348996	0.227847	1.12019	1.12721	1.03193	1.27367	1.17109
1008	Protein translocase subunit SecA	A0A0K2HWH7	BCG_3269c	0.163023	0.120019	0.229071	0.191989	0.233505	1.11963	1.08675	1.17208	1.14234	1.17569
831	Probable isocitrate dehydrogenase	A0A0H3M2F3	BCG_0097c	0.16301	0.183251	0.217005	0.288883	0.122309	1.11962	1.13544	1.16232	1.22169	1.08848
664	Probable acyl-CoA dehydrogenase fadE29	A0A0H3MBG7	BCG_3607c	0.162802	0.0575777	0.102769	0.0286415	0.0803567	1.11946	1.04072	1.07383	1.02005	1.05728
330	Holliday junction ATP-dependent DNA helicase RuvB	A0A0K2HYU3	BCG_0756	0.162674	0.183192	0.218818	0.200797	0.531205	1.11936	1.13539	1.16378	1.14933	1.44514
178	Chaperone protein HtpG	A1KKZ1	BCG_2315c	0.162424	0.124281	0.206587	0.155873	0.199089	1.11917	1.08996	1.15396	1.1141	1.14797
[truncated: 766 more rows]

## Sheet: RNA vs Protein - I
									Transcriptional profiling				Proteomics data
[truncated: 4,034 more rows]

[truncated: 6 more sheets: RNA vs Protein - II, RNA vs Protein Figure, RNA vs Protein - Data for Regre, S4 - Regression, S20 - Regression, R6 - Regression]
