# Supplementary material for: Facile metabolic reprogramming distinguishes mycobacterial adaptation to hypoxia and starvation: ketosis drives starvation-induced persistence in M. bovis BCG
Source: Commun Biol. 2024 Jul 16;7:866. doi: 10.1038/s42003-024-06562-2 (PMC11250799; doi:10.1038/s42003-024-06562-2)
Supplement: Supplementary file 4 — Supplementary Data 2 [file 42003_2024_6562_MOESM4_ESM.xlsx]

## Sheet: BCG Genome
Supplementary Data 2a: Mycobacterium bovis BCG genome from Uniprot
Entry	Entry name	Status	Protein names	Gene names	Organism	Length
A1KI36	KGD_MYCBP	reviewed	Multifunctional 2-oxoglutarate metabolism enzyme (2-hydroxy-3-oxoadipate synthase) (HOA synthase) (HOAS) (EC 2.2.1.5) (2-oxoglutarate carboxy-lyase) (2-oxoglutarate decarboxylase) (Alpha-ketoglutarate decarboxylase) (KG decarboxylase) (KGD) (EC 4.1.1.71) (Alpha-ketoglutarate-glyoxylate carboligase) [Includes: 2-oxoglutarate dehydrogenase E1 component (ODH E1 component) (EC 1.2.4.2) (Alpha-ketoglu…	kgd BCG_1308c	Mycobacterium bovis (strain BCG / Pasteur 1173P2)	1231
P80069	APA_MYCBP	reviewed	Alanine and proline-rich secreted protein Apa (45/47 kDa antigen) (FAP-B) (Fibronectin attachment protein)	apa modD BCG_1896	Mycobacterium bovis (strain BCG / Pasteur 1173P2)	325
A0A0H3M5A8	PPMNT_MYCBP	reviewed	Bifunctional apolipoprotein N-acyltransferase/polyprenol monophosphomannose synthase [Includes: Apolipoprotein N-acyltransferase (EC 2.3.1.-); Polyprenol monophosphomannose synthase (PPM synthase) (Polyprenol-P-Man synthase) (Ppm1) (EC 2.4.1.-) (Dolichol-phosphate mannose synthase) (EC 2.4.1.83)]	lnt ppm1 BCG_2070c	Mycobacterium bovis (strain BCG / Pasteur 1173P2)	874
A0A0G2Q9D6	GYRB_MYCBP	reviewed	DNA gyrase subunit B (EC 5.99.1.3)	gyrB1 BCG_0005; gyrB2 BCG_0035	Mycobacterium bovis (strain BCG / Pasteur 1173P2)	714
A0A0G2Q9F8	GYRA_MYCBP	reviewed	DNA gyrase subunit A (EC 5.99.1.3)	gyrA1 BCG_0006; gyrA2 BCG_0036	Mycobacterium bovis (strain BCG / Pasteur 1173P2)	838
A1KF31	PCKG_MYCBP	reviewed	Phosphoenolpyruvate carboxykinase [GTP] (PEP carboxykinase) (PEPCK) (EC 4.1.1.32) (GTP-dependent phosphoenolpyruvate carboxykinase) (GTP-PEPCK)	pckG BCG_0248	Mycobacterium bovis (strain BCG / Pasteur 1173P2)	606
A1KIK4	RIBBA_MYCBP	reviewed	Riboflavin biosynthesis protein RibBA [Includes: 3,4-dihydroxy-2-butanone 4-phosphate synthase (DHBP synthase) (EC 4.1.99.12); GTP cyclohydrolase-2 (EC 3.5.4.25) (GTP cyclohydrolase II)]	ribBA BCG_1476	Mycobacterium bovis (strain BCG / Pasteur 1173P2)	425
A1KHF6	GLMU_MYCBP	reviewed	Bifunctional protein GlmU [Includes: UDP-N-acetylglucosamine pyrophosphorylase (EC 2.7.7.23) (N-acetylglucosamine-1-phosphate uridyltransferase); Glucosamine-1-phosphate N-acetyltransferase (EC 2.3.1.157)]	glmU BCG_1075c	Mycobacterium bovis (strain BCG / Pasteur 1173P2)	495
A1KNR4	FBIB_MYCBP	reviewed	Coenzyme F420:L-glutamate ligase (EC 6.3.2.31) (EC 6.3.2.34) (Coenzyme F420-0:L-glutamate ligase) (Coenzyme F420-1:gamma-L-glutamate ligase)	fbiB BCG_3291	Mycobacterium bovis (strain BCG / Pasteur 1173P2)	448
A1KQD8	A85A_MYCBP	reviewed	Diacylglycerol acyltransferase/mycolyltransferase Ag85A (DGAT) (EC 2.3.1.122) (EC 2.3.1.20) (Acyl-CoA:diacylglycerol acyltransferase) (Antigen 85 complex A) (85A) (Ag85A) (Fibronectin-binding protein A) (Fbps A)	fbpA mpt44 BCG_3866c	Mycobacterium bovis (strain BCG / Pasteur 1173P2)	338
A0A0H3MAB5	G3P_MYCBP	reviewed	Glyceraldehyde-3-phosphate dehydrogenase (GAPDH) (EC 1.2.1.12) (NAD-dependent glyceraldehyde-3-phosphate dehydrogenase)	gap BCG_1497	Mycobacterium bovis (strain BCG / Pasteur 1173P2)	339
A1KJ57	LYSX_MYCBP	reviewed	Lysylphosphatidylglycerol biosynthesis bifunctional protein LysX [Includes: Lysine--tRNA ligase (EC 6.1.1.6) (Lysyl-tRNA synthetase) (LysRS); Phosphatidylglycerol lysyltransferase (EC 2.3.2.3) (Lysylphosphatidylglycerol synthetase) (LPG synthetase)]	lysX BCG_1679c	Mycobacterium bovis (strain BCG / Pasteur 1173P2)	1172
A1KMM4	RLMN_MYCBP	reviewed	Probable dual-specificity RNA methyltransferase RlmN (EC 2.1.1.192) (23S rRNA (adenine(2503)-C(2))-methyltransferase) (23S rRNA m2A2503 methyltransferase) (Ribosomal RNA large subunit methyltransferase N) (tRNA (adenine(37)-C(2))-methyltransferase) (tRNA m2A37 methyltransferase)	rlmN BCG_2901c	Mycobacterium bovis (strain BCG / Pasteur 1173P2)	364
A1KMZ6	ILVC_MYCBP	reviewed	Ketol-acid reductoisomerase (NADP(+)) (KARI) (EC 1.1.1.86) (Acetohydroxy-acid isomeroreductase) (AHIR) (Alpha-keto-beta-hydroxylacyl reductoisomerase) (Ketol-acid reductoisomerase type 1) (Ketol-acid reductoisomerase type I)	ilvC BCG_3023c	Mycobacterium bovis (strain BCG / Pasteur 1173P2)	337
A0A0H3M3S8	LPRG_MYCBP	reviewed	Lipoarabinomannan carrier protein LprG (27 kDa lipoprotein) (Antigen P27) (Lipoprotein LprG) (Triacylglyceride transfer protein LprG)	lprG BCG_1472c	Mycobacterium bovis (strain BCG / Pasteur 1173P2)	236
A1KML4	RIP1_MYCBP	reviewed	Zinc metalloprotease Rip1 (EC 3.4.24.-) (Regulator of sigma KLM proteases) (S2P endopeptidase) (Site-2-type intramembrane protease) (site-2 protease Rip1) (S2P protease Rip1)	rip1 BCG_2891c	Mycobacterium bovis (strain BCG / Pasteur 1173P2)	404
A1KJB5	PYRG_MYCBP	reviewed	CTP synthase (EC 6.3.4.2) (Cytidine 5'-triphosphate synthase) (Cytidine triphosphate synthetase) (CTP synthetase) (CTPS) (UTP--ammonia ligase)	pyrG BCG_1737	Mycobacterium bovis (strain BCG / Pasteur 1173P2)	586
A0A0H3MAA9	CPNT_MYCBP	reviewed	Outer membrane channel protein CpnT [Cleaved into: N-terminal channel domain; Tuberculosis necrotizing toxin homolog (TNT homolog) (NAD(+) glycohydrolase) (EC 3.2.2.5)]	cpnT BCG_3960c	Mycobacterium bovis (strain BCG / Pasteur 1173P2)	846
A0A0H3MB81	A0A0H3MB81_MYCBP	unreviewed	Multifunctional fusion protein [Includes: ADP-dependent (S)-NAD(P)H-hydrate dehydratase (EC 4.2.1.136) (ADP-dependent NAD(P)HX dehydratase); NAD(P)H-hydrate epimerase (EC 5.1.99.6) (NAD(P)HX epimerase)]	nnrD nnrE BCG_3499c	Mycobacterium bovis (strain BCG / Pasteur 1173P2)	472
A1KGJ7	RL5_MYCBP	reviewed	50S ribosomal protein L5	rplE BCG_0766	Mycobacterium bovis (strain BCG / Pasteur 1173P2)	187
A1KL52	RECO_MYCBP	reviewed	DNA repair protein RecO (Recombination protein O)	recO BCG_2376c	Mycobacterium bovis (strain BCG / Pasteur 1173P2)	265
A1KFH8	PURA_MYCBP	reviewed	Adenylosuccinate synthetase (AMPSase) (AdSS) (EC 6.3.4.4) (IMP--aspartate ligase)	purA BCG_0395c	Mycobacterium bovis (strain BCG / Pasteur 1173P2)	432
A1KGT6	PURL_MYCBP	reviewed	Phosphoribosylformylglycinamidine synthase subunit PurL (FGAM synthase) (EC 6.3.5.3) (Formylglycinamide ribonucleotide amidotransferase subunit II) (FGAR amidotransferase II) (FGAR-AT II) (Glutamine amidotransferase PurL) (Phosphoribosylformylglycinamidine synthase subunit II)	purL BCG_0855	Mycobacterium bovis (strain BCG / Pasteur 1173P2)	766
A1KIG9	PYRB_MYCBP	reviewed	Aspartate carbamoyltransferase (EC 2.1.3.2) (Aspartate transcarbamylase) (ATCase)	pyrB BCG_1441	Mycobacterium bovis (strain BCG / Pasteur 1173P2)	319
A1KMP6	RNH2_MYCBP	reviewed	Ribonuclease HII (RNase HII) (EC 3.1.26.4)	rnhB BCG_2923c	Mycobacterium bovis (strain BCG / Pasteur 1173P2)	264
A1KGK1	RL18_MYCBP	reviewed	50S ribosomal protein L18	rplR BCG_0770	Mycobacterium bovis (strain BCG / Pasteur 1173P2)	122
A1KGC0	RL11_MYCBP	reviewed	50S ribosomal protein L11	rplK BCG_0689	Mycobacterium bovis (strain BCG / Pasteur 1173P2)	142
A1KGJ5	RL14_MYCBP	reviewed	50S ribosomal protein L14	rplN BCG_0764	Mycobacterium bovis (strain BCG / Pasteur 1173P2)	122
A1KGK4	RL15_MYCBP	reviewed	50S ribosomal protein L15	rplO BCG_0773	Mycobacterium bovis (strain BCG / Pasteur 1173P2)	146
A1KMV3	RNMT_MYCBP	reviewed	Rhamnosyl O-methyltransferase (EC 2.1.1.-)	BCG_2980c	Mycobacterium bovis (strain BCG / Pasteur 1173P2)	245
A1KMI1	RBFA_MYCBP	reviewed	Ribosome-binding factor A	rbfA BCG_2858c	Mycobacterium bovis (strain BCG / Pasteur 1173P2)	183
A1KGD1	RL10_MYCBP	reviewed	50S ribosomal protein L10	rplJ BCG_0700	Mycobacterium bovis (strain BCG / Pasteur 1173P2)	178
A1KMT4	PAPA5_MYCBP	reviewed	Phthiocerol/phthiodiolone dimycocerosyl transferase (EC 2.3.1.-) (Acyltransferase PapA5) (Phthiocerol/phthiodiolone O-acyltransferase) (Polyketide synthase-associated protein A5)	papA5 BCG_2961	Mycobacterium bovis (strain BCG / Pasteur 1173P2)	422
A1KFQ9	PSD_MYCBP	reviewed	Phosphatidylserine decarboxylase proenzyme (EC 4.1.1.65) [Cleaved into: Phosphatidylserine decarboxylase alpha chain; Phosphatidylserine decarboxylase beta chain]	psd BCG_0476c	Mycobacterium bovis (strain BCG / Pasteur 1173P2)	231
A1KLV7	PDXH_MYCBP	reviewed	Pyridoxine/pyridoxamine 5'-phosphate oxidase (EC 1.4.3.5) (PNP/PMP oxidase) (PNPOx) (Pyridoxal 5'-phosphate synthase)	pdxH BCG_2632	Mycobacterium bovis (strain BCG / Pasteur 1173P2)	224
A1KLV6	PDXS_MYCBP	reviewed	Pyridoxal 5'-phosphate synthase subunit PdxS (PLP synthase subunit PdxS) (EC 4.3.3.6) (Pdx1)	pdxS BCG_2631c	Mycobacterium bovis (strain BCG / Pasteur 1173P2)	299
A1KHF2	PTH_MYCBP	reviewed	Peptidyl-tRNA hydrolase (PTH) (EC 3.1.1.29)	pth BCG_1071c	Mycobacterium bovis (strain BCG / Pasteur 1173P2)	191
A1KFE2	PCP_MYCBP	reviewed	Pyrrolidone-carboxylate peptidase (EC 3.4.19.3) (5-oxoprolyl-peptidase) (Pyroglutamyl-peptidase I) (PGP-I) (Pyrase)	pcp BCG_0359	Mycobacterium bovis (strain BCG / Pasteur 1173P2)	222
A1KNE3	NUOC_MYCBP	reviewed	NADH-quinone oxidoreductase subunit C (EC 1.6.5.11) (NADH dehydrogenase I subunit C) (NDH-1 subunit C)	nuoC BCG_3170	Mycobacterium bovis (strain BCG / Pasteur 1173P2)	236
A1KNE8	NUOH_MYCBP	reviewed	NADH-quinone oxidoreductase subunit H (EC 1.6.5.11) (NADH dehydrogenase I subunit H) (NDH-1 subunit H)	nuoH BCG_3175	Mycobacterium bovis (strain BCG / Pasteur 1173P2)	410
A1KNE9	NUOI_MYCBP	reviewed	NADH-quinone oxidoreductase subunit I (EC 1.6.5.11) (NADH dehydrogenase I subunit I) (NDH-1 subunit I)	nuoI BCG_3176	Mycobacterium bovis (strain BCG / Pasteur 1173P2)	211
A1KNF1	NUOK_MYCBP	reviewed	NADH-quinone oxidoreductase subunit K (EC 1.6.5.11) (NADH dehydrogenase I subunit K) (NDH-1 subunit K)	nuoK BCG_3178	Mycobacterium bovis (strain BCG / Pasteur 1173P2)	99
A1KKF3	PSB_MYCBP	reviewed	Proteasome subunit beta (EC 3.4.25.1) (20S proteasome beta subunit) (Proteasome core protein PrcB)	prcB BCG_2127c	Mycobacterium bovis (strain BCG / Pasteur 1173P2)	291
A1KQF9	PAPA1_MYCBP	reviewed	Acyltransferase papA1 (EC 2.3.1.-) (Polyketide synthase-associated protein A1)	papA1 BCG_3887c	Mycobacterium bovis (strain BCG / Pasteur 1173P2)	511
A1KQF4	PAPA2_MYCBP	reviewed	Acyltransferase papA2 (EC 2.3.1.-) (Polyketide synthase-associated protein A2)	papA2 BCG_3882c	Mycobacterium bovis (strain BCG / Pasteur 1173P2)	468
A1KG35	MENG_MYCBP	reviewed	Demethylmenaquinone methyltransferase (EC 2.1.1.163)	menG BCG_0603	Mycobacterium bovis (strain BCG / Pasteur 1173P2)	234
A1KHS4	METE_MYCBP	reviewed	5-methyltetrahydropteroyltriglutamate--homocysteine methyltransferase (EC 2.1.1.14) (Cobalamin-independent methionine synthase) (Methionine synthase, vitamin-B12 independent isozyme)	metE BCG_1194c	Mycobacterium bovis (strain BCG / Pasteur 1173P2)	759
A1KG30	MENC_MYCBP	reviewed	o-succinylbenzoate synthase (OSB synthase) (OSBS) (EC 4.2.1.113) (4-(2'-carboxyphenyl)-4-oxybutyric acid synthase) (o-succinylbenzoic acid synthase)	menC BCG_0598	Mycobacterium bovis (strain BCG / Pasteur 1173P2)	326
A1KG32	MEND_MYCBP	reviewed	2-succinyl-5-enolpyruvyl-6-hydroxy-3-cyclohexene-1-carboxylate synthase (SEPHCHC synthase) (EC 2.2.1.9) (Menaquinone biosynthesis protein MenD)	menD BCG_0600	Mycobacterium bovis (strain BCG / Pasteur 1173P2)	554
A1KP32	METXA_MYCBP	reviewed	Homoserine O-acetyltransferase (HAT) (EC 2.3.1.31) (Homoserine transacetylase) (HTA)	metXA BCG_3411	Mycobacterium bovis (strain BCG / Pasteur 1173P2)	379
A1KIJ9	MFS55_MYCBP	reviewed	Probable triacylglyceride transporter BCG_1471c (MFS-type drug efflux transporter P55)	BCG_1471c	Mycobacterium bovis (strain BCG / Pasteur 1173P2)	518
A1KLB3	NADD_MYCBP	reviewed	Probable nicotinate-nucleotide adenylyltransferase (EC 2.7.7.18) (Deamido-NAD(+) diphosphorylase) (Deamido-NAD(+) pyrophosphorylase) (Nicotinate mononucleotide adenylyltransferase) (NaMN adenylyltransferase)	nadD BCG_2437c	Mycobacterium bovis (strain BCG / Pasteur 1173P2)	211
A1KFV6	MURB_MYCBP	reviewed	UDP-N-acetylenolpyruvoylglucosamine reductase (EC 1.3.1.98) (UDP-N-acetylmuramate dehydrogenase)	murB BCG_0523	Mycobacterium bovis (strain BCG / Pasteur 1173P2)	369
A1KKJ8	MURD_MYCBP	reviewed	UDP-N-acetylmuramoylalanine--D-glutamate ligase (EC 6.3.2.9) (D-glutamic acid-adding enzyme) (UDP-N-acetylmuramoyl-L-alanyl-D-glutamate synthetase)	murD BCG_2172c	Mycobacterium bovis (strain BCG / Pasteur 1173P2)	496
A1KM71	MIAB_MYCBP	reviewed	tRNA-2-methylthio-N(6)-dimethylallyladenosine synthase (EC 2.8.4.3) ((Dimethylallyl)adenosine tRNA methylthiotransferase MiaB) (tRNA-i(6)A37 methylthiotransferase)	miaB BCG_2746c	Mycobacterium bovis (strain BCG / Pasteur 1173P2)	545
A1KJ10	NADA_MYCBP	reviewed	Quinolinate synthase A (EC 2.5.1.72)	nadA BCG_1632	Mycobacterium bovis (strain BCG / Pasteur 1173P2)	349
A1KM65	MIAA_MYCBP	reviewed	tRNA dimethylallyltransferase (EC 2.5.1.75) (Dimethylallyl diphosphate:tRNA dimethylallyltransferase) (DMAPP:tRNA dimethylallyltransferase) (DMATase) (Isopentenyl-diphosphate:tRNA isopentenyltransferase) (IPP transferase) (IPPT) (IPTase)	miaA BCG_2740c	Mycobacterium bovis (strain BCG / Pasteur 1173P2)	314
A1KIM6	PGK_MYCBP	reviewed	Phosphoglycerate kinase (EC 2.7.2.3)	pgk BCG_1498	Mycobacterium bovis (strain BCG / Pasteur 1173P2)	412
A1KQG0	PHAS_MYCBP	reviewed	Phthioceranic/hydroxyphthioceranic acid synthase (EC 2.3.1.-) (Polyketide synthase pks2)	pks2 BCG_3888c	Mycobacterium bovis (strain BCG / Pasteur 1173P2)	2126
A1KMU5	PHKR_MYCBP	reviewed	Phthiodiolone/phenolphthiodiolone dimycocerosates ketoreductase (EC 1.2.-.-)	BCG_2972c	Mycobacterium bovis (strain BCG / Pasteur 1173P2)	381
A1KMU6	PHMT_MYCBP	reviewed	Phthiotriol/phenolphthiotriol dimycocerosates methyltransferase (EC 2.1.1.-)	BCG_2973	Mycobacterium bovis (strain BCG / Pasteur 1173P2)	270
A1KHV0	PHS_MYCBP	reviewed	Putative pterin-4-alpha-carbinolamine dehydratase (PHS) (EC 4.2.1.96) (4-alpha-hydroxy-tetrahydropterin dehydratase) (Pterin carbinolamine dehydratase) (PCD)	BCG_1221c	Mycobacterium bovis (strain BCG / Pasteur 1173P2)	94
A1KGR3	PUR7_MYCBP	reviewed	Phosphoribosylaminoimidazole-succinocarboxamide synthase (EC 6.3.2.6) (SAICAR synthetase)	purC BCG_0832	Mycobacterium bovis (strain BCG / Pasteur 1173P2)	297
A1KQH3	PHEA_MYCBP	reviewed	Prephenate dehydratase (PDT) (EC 4.2.1.51)	pheA BCG_3901c	Mycobacterium bovis (strain BCG / Pasteur 1173P2)	321
A1KLV4	PDXT_MYCBP	reviewed	Pyridoxal 5'-phosphate synthase subunit PdxT (EC 4.3.3.6) (Pdx2) (Pyridoxal 5'-phosphate synthase glutaminase subunit) (EC 3.5.1.2)	pdxT BCG_2629c	Mycobacterium bovis (strain BCG / Pasteur 1173P2)	198
A1KNZ9	PILIN_MYCBP	reviewed	Pilin (Pili structural subunit)	mtp BCG_3378c	Mycobacterium bovis (strain BCG / Pasteur 1173P2)	103
A1KLH6	PLSB_MYCBP	reviewed	Glycerol-3-phosphate acyltransferase (GPAT) (EC 2.3.1.15)	plsB BCG_2500c	Mycobacterium bovis (strain BCG / Pasteur 1173P2)	789
A1KMP8	RL19_MYCBP	reviewed	50S ribosomal protein L19	rplS BCG_2925c	Mycobacterium bovis (strain BCG / Pasteur 1173P2)	113
A1KPD0	RL13_MYCBP	reviewed	50S ribosomal protein L13	rplM BCG_3509c	Mycobacterium bovis (strain BCG / Pasteur 1173P2)	147
A1KGI9	RL16_MYCBP	reviewed	50S ribosomal protein L16	rplP BCG_0758	Mycobacterium bovis (strain BCG / Pasteur 1173P2)	138
A1KPE2	RL17_MYCBP	reviewed	50S ribosomal protein L17	rplQ BCG_3521c	Mycobacterium bovis (strain BCG / Pasteur 1173P2)	180
A1KGJ0	RL29_MYCBP	reviewed	50S ribosomal protein L29	rpmC BCG_0759	Mycobacterium bovis (strain BCG / Pasteur 1173P2)	77
A1KMV6	RNTF_MYCBP	reviewed	PGL/p-HBAD biosynthesis rhamnosyltransferase (EC 2.4.1.-)	BCG_2983c	Mycobacterium bovis (strain BCG / Pasteur 1173P2)	449
A1KJ60	RL20_MYCBP	reviewed	50S ribosomal protein L20	rplT BCG_1682	Mycobacterium bovis (strain BCG / Pasteur 1173P2)	129
A1KGI7	RL22_MYCBP	reviewed	50S ribosomal protein L22	rplV BCG_0756	Mycobacterium bovis (strain BCG / Pasteur 1173P2)	197
A1KGJ6	RL24_MYCBP	reviewed	50S ribosomal protein L24	rplX BCG_0765	Mycobacterium bovis (strain BCG / Pasteur 1173P2)	105
A1KLD7	RL27_MYCBP	reviewed	50S ribosomal protein L27	rpmA BCG_2461c	Mycobacterium bovis (strain BCG / Pasteur 1173P2)	86
A1KL99	RNZ_MYCBP	reviewed	Ribonuclease Z (RNase Z) (EC 3.1.26.11) (tRNA 3 endonuclease) (tRNase Z)	rnz BCG_2423	Mycobacterium bovis (strain BCG / Pasteur 1173P2)	280
A1KGI4	RL23_MYCBP	reviewed	50S ribosomal protein L23	rplW BCG_0753	Mycobacterium bovis (strain BCG / Pasteur 1173P2)	100
A1KF53	RIR2H_MYCBP	reviewed	R2-like ligand binding oxidase (EC 1.-.-.-) (Ribonucleotide reductase R2 subunit homolog) (Ribonucleotide reductase small subunit homolog)	BCG_0270	Mycobacterium bovis (strain BCG / Pasteur 1173P2)	314
A1KGC1	RL1_MYCBP	reviewed	50S ribosomal protein L1	rplA BCG_0690	Mycobacterium bovis (strain BCG / Pasteur 1173P2)	235
A1KHB5	RL32_MYCBP	reviewed	50S ribosomal protein L32	rpmF BCG_1034	Mycobacterium bovis (strain BCG / Pasteur 1173P2)	57
A1KPE7	RL36_MYCBP	reviewed	50S ribosomal protein L36	rpmJ BCG_3526c	Mycobacterium bovis (strain BCG / Pasteur 1173P2)	37
A1KGI3	RL4_MYCBP	reviewed	50S ribosomal protein L4	rplD BCG_0752	Mycobacterium bovis (strain BCG / Pasteur 1173P2)	223
A1KPE3	RPOA_MYCBP	reviewed	DNA-directed RNA polymerase subunit alpha (RNAP subunit alpha) (EC 2.7.7.6) (RNA polymerase subunit alpha) (Transcriptase subunit alpha)	rpoA BCG_3522c	Mycobacterium bovis (strain BCG / Pasteur 1173P2)	347
A1KGE7	RPOB_MYCBP	reviewed	DNA-directed RNA polymerase subunit beta (RNAP subunit beta) (EC 2.7.7.6) (RNA polymerase subunit beta) (Transcriptase subunit beta)	rpoB BCG_0716	Mycobacterium bovis (strain BCG / Pasteur 1173P2)	1178
A1KMQ3	RS16_MYCBP	reviewed	30S ribosomal protein S16	rpsP BCG_2930c	Mycobacterium bovis (strain BCG / Pasteur 1173P2)	162
A1KGB4	RL331_MYCBP	reviewed	50S ribosomal protein L33 1	rpmG1 BCG_0683	Mycobacterium bovis (strain BCG / Pasteur 1173P2)	55
A1KKA3	RL332_MYCBP	reviewed	50S ribosomal protein L33 2	rpmG2 BCG_2076c	Mycobacterium bovis (strain BCG / Pasteur 1173P2)	54
A1KGE8	RPOC_MYCBP	reviewed	DNA-directed RNA polymerase subunit beta' (RNAP subunit beta') (EC 2.7.7.6) (RNA polymerase subunit beta') (Transcriptase subunit beta')	rpoC BCG_0717	Mycobacterium bovis (strain BCG / Pasteur 1173P2)	1316
A1KEM4	RL9_MYCBP	reviewed	50S ribosomal protein L9	rplI BCG_0087	Mycobacterium bovis (strain BCG / Pasteur 1173P2)	152
A1KMI5	RIMP_MYCBP	reviewed	Ribosome maturation factor RimP	rimP BCG_2862c	Mycobacterium bovis (strain BCG / Pasteur 1173P2)	183
A1KMQ1	RIMM_MYCBP	reviewed	Ribosome maturation factor RimM	rimM BCG_2928c	Mycobacterium bovis (strain BCG / Pasteur 1173P2)	176
A1KMM7	PYRH_MYCBP	reviewed	Uridylate kinase (UK) (EC 2.7.4.22) (Uridine monophosphate kinase) (UMP kinase) (UMPK)	pyrH BCG_2904c	Mycobacterium bovis (strain BCG / Pasteur 1173P2)	261
A1KNJ7	NUDC_MYCBP	reviewed	NADH pyrophosphatase (EC 3.6.1.22)	nudC BCG_3224c	Mycobacterium bovis (strain BCG / Pasteur 1173P2)	313
A1KQA5	PATR_MYCBP	reviewed	Putative phenylalanine aminotransferase (EC 2.6.1.-)	pat BCG_3833	Mycobacterium bovis (strain BCG / Pasteur 1173P2)	353
A1KPT7	PANC_MYCBP	reviewed	Pantothenate synthetase (PS) (EC 6.3.2.1) (Pantoate--beta-alanine ligase) (Pantoate-activating enzyme)	panC BCG_3666c	Mycobacterium bovis (strain BCG / Pasteur 1173P2)	309
A1KPT6	PAND_MYCBP	reviewed	Aspartate 1-decarboxylase (EC 4.1.1.11) (Aspartate alpha-decarboxylase) [Cleaved into: Aspartate 1-decarboxylase beta chain; Aspartate 1-decarboxylase alpha chain]	panD BCG_3665c	Mycobacterium bovis (strain BCG / Pasteur 1173P2)	139
A1KLK6	ORN_MYCBP	reviewed	Oligoribonuclease (EC 3.1.-.-)	orn BCG_2531	Mycobacterium bovis (strain BCG / Pasteur 1173P2)	215
A1KKR8	PANB_MYCBP	reviewed	3-methyl-2-oxobutanoate hydroxymethyltransferase (EC 2.1.2.11) (Ketopantoate hydroxymethyltransferase) (KPHMT)	panB BCG_2242	Mycobacterium bovis (strain BCG / Pasteur 1173P2)	281
A1KIG8	PYRR_MYCBP	reviewed	Bifunctional protein PyrR [Includes: Pyrimidine operon regulatory protein; Uracil phosphoribosyltransferase (UPRTase) (EC 2.4.2.9)]	pyrR BCG_1440	Mycobacterium bovis (strain BCG / Pasteur 1173P2)	193
A1KI87	RF1_MYCBP	reviewed	Peptide chain release factor 1 (RF-1)	prfA BCG_1359	Mycobacterium bovis (strain BCG / Pasteur 1173P2)	357
A1KQ47	RECR_MYCBP	reviewed	Recombination protein RecR	recR BCG_3775c	Mycobacterium bovis (strain BCG / Pasteur 1173P2)	203
A1KGK0	RL6_MYCBP	reviewed	50S ribosomal protein L6	rplF BCG_0769	Mycobacterium bovis (strain BCG / Pasteur 1173P2)	179
A1KM74	RECX_MYCBP	reviewed	Regulatory protein RecX	recX BCG_2749c	Mycobacterium bovis (strain BCG / Pasteur 1173P2)	174
A1KGJ8	RS14Z_MYCBP	reviewed	30S ribosomal protein S14 type Z	rpsZ rpsN BCG_0767	Mycobacterium bovis (strain BCG / Pasteur 1173P2)	61
A1KKA2	RS14_MYCBP	reviewed	30S ribosomal protein S14	rpsN BCG_2075c	Mycobacterium bovis (strain BCG / Pasteur 1173P2)	101
A1KGG2	RS12_MYCBP	reviewed	30S ribosomal protein S12	rpsL BCG_0731	Mycobacterium bovis (strain BCG / Pasteur 1173P2)	124
A1KQI8	RRAAH_MYCBP	reviewed	Putative 4-hydroxy-4-methyl-2-oxoglutarate aldolase (HMG aldolase) (EC 4.1.3.17) (Oxaloacetate decarboxylase) (OAA decarboxylase) (EC 4.1.1.112) (Regulator of ribonuclease activity homolog) (RraA-like protein)	BCG_3916	Mycobacterium bovis (strain BCG / Pasteur 1173P2)	157
A1KIH9	RPOZ_MYCBP	reviewed	DNA-directed RNA polymerase subunit omega (RNAP omega subunit) (EC 2.7.7.6) (RNA polymerase omega subunit) (Transcriptase subunit omega)	rpoZ BCG_1451	Mycobacterium bovis (strain BCG / Pasteur 1173P2)	110
A1KLA4	RS20_MYCBP	reviewed	30S ribosomal protein S20	rpsT BCG_2428	Mycobacterium bovis (strain BCG / Pasteur 1173P2)	86
A1KKA1	RS182_MYCBP	reviewed	30S ribosomal protein S18 2	rpsR2 BCG_2074c	Mycobacterium bovis (strain BCG / Pasteur 1173P2)	88
A1KMM6	RRF_MYCBP	reviewed	Ribosome-recycling factor (RRF) (Ribosome-releasing factor)	frr BCG_2903c	Mycobacterium bovis (strain BCG / Pasteur 1173P2)	185
A1KI93	ATPL_MYCBP	reviewed	ATP synthase subunit c (ATP synthase F(0) sector subunit c) (F-type ATPase subunit c) (F-ATPase subunit c) (Lipid-binding protein)	atpE BCG_1365	Mycobacterium bovis (strain BCG / Pasteur 1173P2)	81
A1KPA9	CH10_MYCBP	reviewed	10 kDa chaperonin (GroES protein) (Protein Cpn10)	groS groES BCG_3488c	Mycobacterium bovis (strain BCG / Pasteur 1173P2)	100
A1KKY1	CDH_MYCBP	reviewed	CDP-diacylglycerol pyrophosphatase (EC 3.6.1.26) (CDP-diacylglycerol phosphatidylhydrolase) (CDP-diglyceride hydrolase)	cdh BCG_2305	Mycobacterium bovis (strain BCG / Pasteur 1173P2)	260
A1KJW6	CINAL_MYCBP	reviewed	CinA-like protein	BCG_1940	Mycobacterium bovis (strain BCG / Pasteur 1173P2)	430
A1KI99	ATPE_MYCBP	reviewed	ATP synthase epsilon chain (ATP synthase F1 sector epsilon subunit) (F-ATPase epsilon subunit)	atpC BCG_1371	Mycobacterium bovis (strain BCG / Pasteur 1173P2)	121
A1KI94	ATPF_MYCBP	reviewed	ATP synthase subunit b (ATP synthase F(0) sector subunit b) (ATPase subunit I) (F-type ATPase subunit b) (F-ATPase subunit b)	atpF BCG_1366	Mycobacterium bovis (strain BCG / Pasteur 1173P2)	171
A1KI95	ATPFD_MYCBP	reviewed	ATP synthase subunit b-delta [Includes: ATP synthase subunit b (ATP synthase F(0) sector subunit b 2) (ATPase subunit I 2) (F-type ATPase subunit b 2) (F-ATPase subunit b 2); ATP synthase subunit delta (ATP synthase F(1) sector subunit delta) (F-type ATPase subunit delta) (F-ATPase subunit delta)]	atpFH atpF atpH BCG_1367	Mycobacterium bovis (strain BCG / Pasteur 1173P2)	446
A1KI98	ATPB_MYCBP	reviewed	ATP synthase subunit beta (EC 7.1.2.2) (ATP synthase F1 sector subunit beta) (F-ATPase subunit beta)	atpD BCG_1370	Mycobacterium bovis (strain BCG / Pasteur 1173P2)	486
A1KI97	ATPG_MYCBP	reviewed	ATP synthase gamma chain (ATP synthase F1 sector gamma subunit) (F-ATPase gamma subunit)	atpG BCG_1369	Mycobacterium bovis (strain BCG / Pasteur 1173P2)	305
A1KPM0	ACDH_MYCBP	reviewed	Acetaldehyde dehydrogenase (EC 1.2.1.10) (Acetaldehyde dehydrogenase [acetylating])	BCG_3599c	Mycobacterium bovis (strain BCG / Pasteur 1173P2)	303
A1KP00	ADD_MYCBP	reviewed	Adenosine deaminase (EC 3.5.4.4) (Adenosine aminohydrolase)	add BCG_3379c	Mycobacterium bovis (strain BCG / Pasteur 1173P2)	365
A1KLC4	AHPD_MYCBP	reviewed	Alkyl hydroperoxide reductase AhpD (EC 1.11.1.15) (Alkylhydroperoxidase AhpD)	ahpD BCG_2448	Mycobacterium bovis (strain BCG / Pasteur 1173P2)	177
A1KGT3	APEB_MYCBP	reviewed	Probable M18 family aminopeptidase 2 (EC 3.4.11.-)	apeB BCG_0852	Mycobacterium bovis (strain BCG / Pasteur 1173P2)	433
A1KLT2	APT_MYCBP	reviewed	Adenine phosphoribosyltransferase (APRT) (EC 2.4.2.7)	apt BCG_2607c	Mycobacterium bovis (strain BCG / Pasteur 1173P2)	223
A1KJ74	ARGR_MYCBP	reviewed	Arginine repressor	argR BCG_1696	Mycobacterium bovis (strain BCG / Pasteur 1173P2)	170
A1KJ76	ARLY_MYCBP	reviewed	Argininosuccinate lyase (ASAL) (EC 4.3.2.1) (Arginosuccinase)	argH BCG_1698	Mycobacterium bovis (strain BCG / Pasteur 1173P2)	470
A1KJ71	ARGB_MYCBP	reviewed	Acetylglutamate kinase (EC 2.7.2.8) (N-acetyl-L-glutamate 5-phosphotransferase) (NAG kinase) (NAGK)	argB BCG_1693	Mycobacterium bovis (strain BCG / Pasteur 1173P2)	294
A1KJ69	ARGC_MYCBP	reviewed	N-acetyl-gamma-glutamyl-phosphate reductase (AGPR) (EC 1.2.1.38) (N-acetyl-glutamate semialdehyde dehydrogenase) (NAGSA dehydrogenase)	argC BCG_1691	Mycobacterium bovis (strain BCG / Pasteur 1173P2)	352
A1KHD9	ARCA_MYCBP	reviewed	Arginine deiminase (ADI) (EC 3.5.3.6) (Arginine dihydrolase) (AD)	arcA BCG_1058	Mycobacterium bovis (strain BCG / Pasteur 1173P2)	402
A1KKF8	ARC_MYCBP	reviewed	Proteasome-associated ATPase (AAA ATPase forming ring-shaped complexes) (ARC) (Mycobacterial proteasome ATPase)	mpa BCG_2132c	Mycobacterium bovis (strain BCG / Pasteur 1173P2)	609
A1KH32	ARFB_MYCBP	reviewed	Uncharacterized membrane protein ArfB	arfB BCG_0952	Mycobacterium bovis (strain BCG / Pasteur 1173P2)	50
A1KKQ5	AMPA_MYCBP	reviewed	Probable cytosol aminopeptidase (EC 3.4.11.1) (Leucine aminopeptidase) (LAP) (EC 3.4.11.10) (Leucyl aminopeptidase)	pepA BCG_2229	Mycobacterium bovis (strain BCG / Pasteur 1173P2)	515
A1KL54	ERA_MYCBP	reviewed	GTPase Era	era BCG_2378c	Mycobacterium bovis (strain BCG / Pasteur 1173P2)	300
A1KIP0	COXX_MYCBP	reviewed	Protoheme IX farnesyltransferase (EC 2.5.1.141) (Heme B farnesyltransferase) (Heme O synthase)	ctaB BCG_1512	Mycobacterium bovis (strain BCG / Pasteur 1173P2)	308
A1KKQ0	COBS_MYCBP	reviewed	Adenosylcobinamide-GDP ribazoletransferase (EC 2.7.8.26) (Cobalamin synthase) (Cobalamin-5'-phosphate synthase)	cobS BCG_2224	Mycobacterium bovis (strain BCG / Pasteur 1173P2)	249
A1KFH2	DNAK_MYCBP	reviewed	Chaperone protein DnaK (HSP70) (Heat shock 70 kDa protein) (Heat shock protein 70)	dnaK BCG_0389	Mycobacterium bovis (strain BCG / Pasteur 1173P2)	625
A1KN60	DNLI_MYCBP	reviewed	Probable DNA ligase (EC 6.5.1.1) (Polydeoxyribonucleotide synthase [ATP])	lig BCG_3087	Mycobacterium bovis (strain BCG / Pasteur 1173P2)	507
A1KM64	DAPF_MYCBP	reviewed	Diaminopimelate epimerase (DAP epimerase) (EC 5.1.1.7) (PLP-independent amino acid racemase)	dapF BCG_2739c	Mycobacterium bovis (strain BCG / Pasteur 1173P2)	289
A1KFE4	DCDB_MYCBP	reviewed	dCTP deaminase, dUMP-forming (EC 3.5.4.30) (Bifunctional dCTP deaminase:dUTPase) (DCD-DUT)	dcd BCG_0361	Mycobacterium bovis (strain BCG / Pasteur 1173P2)	190
A1KN09	DNLJ_MYCBP	reviewed	DNA ligase (EC 6.5.1.2) (Polydeoxyribonucleotide synthase [NAD(+)])	ligA BCG_3036c	Mycobacterium bovis (strain BCG / Pasteur 1173P2)	691
A1KMB5	DAPB_MYCBP	reviewed	4-hydroxy-tetrahydrodipicolinate reductase (HTPA reductase) (EC 1.17.1.8)	dapB BCG_2790c	Mycobacterium bovis (strain BCG / Pasteur 1173P2)	245
A1KM94	DAPA_MYCBP	reviewed	4-hydroxy-tetrahydrodipicolinate synthase (HTPA synthase) (EC 4.3.3.7)	dapA BCG_2769c	Mycobacterium bovis (strain BCG / Pasteur 1173P2)	300
A1KI72	CYSD_MYCBP	reviewed	Sulfate adenylyltransferase subunit 2 (EC 2.7.7.4) (ATP-sulfurylase small subunit) (Sulfate adenylate transferase) (SAT)	cysD BCG_1344	Mycobacterium bovis (strain BCG / Pasteur 1173P2)	309
A1KL82	CYSH_MYCBP	reviewed	Phosphoadenosine phosphosulfate reductase (EC 1.8.4.8) (3'-phosphoadenylylsulfate reductase) (PAPS reductase, thioredoxin dependent) (PAPS sulfotransferase) (PAdoPS reductase)	cysH BCG_2406	Mycobacterium bovis (strain BCG / Pasteur 1173P2)	254
A1KM20	DXS_MYCBP	reviewed	1-deoxy-D-xylulose-5-phosphate synthase (EC 2.2.1.7) (1-deoxyxylulose-5-phosphate synthase) (DXP synthase) (DXPS)	dxs BCG_2695c	Mycobacterium bovis (strain BCG / Pasteur 1173P2)	638
A1KM35	DUT_MYCBP	reviewed	Deoxyuridine 5'-triphosphate nucleotidohydrolase (dUTPase) (EC 3.6.1.23) (dUTP pyrophosphatase)	dut BCG_2710c	Mycobacterium bovis (strain BCG / Pasteur 1173P2)	154
A1KML5	DXR_MYCBP	reviewed	1-deoxy-D-xylulose 5-phosphate reductoisomerase (DXP reductoisomerase) (EC 1.1.1.267) (1-deoxyxylulose-5-phosphate reductoisomerase) (2-C-methyl-D-erythritol 4-phosphate synthase)	dxr BCG_2892c	Mycobacterium bovis (strain BCG / Pasteur 1173P2)	413
A1KLS7	DHAA_MYCBP	reviewed	Haloalkane dehalogenase (EC 3.8.1.5)	dhaA BCG_2602	Mycobacterium bovis (strain BCG / Pasteur 1173P2)	300
A1KMN3	EFTS_MYCBP	reviewed	Elongation factor Ts (EF-Ts)	tsf BCG_2910c	Mycobacterium bovis (strain BCG / Pasteur 1173P2)	271
A1KLN4	AROQ_MYCBP	reviewed	3-dehydroquinate dehydratase (3-dehydroquinase) (EC 4.2.1.10) (Type II DHQase)	aroQ BCG_2559c	Mycobacterium bovis (strain BCG / Pasteur 1173P2)	147
A1KH33	ARFC_MYCBP	reviewed	Uncharacterized membrane protein ArfC	arfC BCG_0953	Mycobacterium bovis (strain BCG / Pasteur 1173P2)	175
A1KLN6	AROK_MYCBP	reviewed	Shikimate kinase (SK) (EC 2.7.1.71)	aroK BCG_2561c	Mycobacterium bovis (strain BCG / Pasteur 1173P2)	176
A1KH31	ARFA_MYCBP	reviewed	Peptidoglycan-binding protein ArfA (Outer membrane protein A) (OmpATb) (Outer membrane protein ArfA)	arfA ompA BCG_0951	Mycobacterium bovis (strain BCG / Pasteur 1173P2)	326
A1KLN7	AROC_MYCBP	reviewed	Chorismate synthase (CS) (EC 4.2.3.5) (5-enolpyruvylshikimate-3-phosphate phospholyase)	aroC BCG_2562c	Mycobacterium bovis (strain BCG / Pasteur 1173P2)	401
A1KJ75	ASSY_MYCBP	reviewed	Argininosuccinate synthase (EC 6.3.4.5) (Citrulline--aspartate ligase)	argG BCG_1697	Mycobacterium bovis (strain BCG / Pasteur 1173P2)	398
A1KFV2	DEOC_MYCBP	reviewed	Deoxyribose-phosphate aldolase (DERA) (EC 4.1.2.4) (2-deoxy-D-ribose 5-phosphate aldolase) (Phosphodeoxyriboaldolase) (Deoxyriboaldolase)	deoC BCG_0519	Mycobacterium bovis (strain BCG / Pasteur 1173P2)	224
A1KMX5	DDL_MYCBP	reviewed	D-alanine--D-alanine ligase (EC 6.3.2.4) (D-Ala-D-Ala ligase) (D-alanylalanine synthetase)	ddl BCG_3002c	Mycobacterium bovis (strain BCG / Pasteur 1173P2)	373
A1KHG1	ENO_MYCBP	reviewed	Enolase (EC 4.2.1.11) (2-phospho-D-glycerate hydro-lyase) (2-phosphoglycerate dehydratase)	eno BCG_1080	Mycobacterium bovis (strain BCG / Pasteur 1173P2)	429
A1KM16	DCUP_MYCBP	reviewed	Uroporphyrinogen decarboxylase (UPD) (URO-D) (EC 4.1.1.37)	hemE BCG_2691c	Mycobacterium bovis (strain BCG / Pasteur 1173P2)	357
A1KFQ1	DEF_MYCBP	reviewed	Peptide deformylase (PDF) (EC 3.5.1.88) (Polypeptide deformylase)	def BCG_0468c	Mycobacterium bovis (strain BCG / Pasteur 1173P2)	197
A1KL43	DGTL1_MYCBP	reviewed	Deoxyguanosinetriphosphate triphosphohydrolase-like protein	BCG_2367c	Mycobacterium bovis (strain BCG / Pasteur 1173P2)	431
A1KPS2	DISA_MYCBP	reviewed	DNA integrity scanning protein DisA (Cyclic di-AMP synthase) (c-di-AMP synthase) (Diadenylate cyclase) (EC 2.7.7.85)	disA BCG_3651	Mycobacterium bovis (strain BCG / Pasteur 1173P2)	358
A1KJD0	DER_MYCBP	reviewed	GTPase Der (GTP-binding protein EngA)	der engA BCG_1752	Mycobacterium bovis (strain BCG / Pasteur 1173P2)	463
A1KJW2	DTD_MYCBP	reviewed	D-aminoacyl-tRNA deacylase (DTD) (EC 3.1.1.96) (Gly-tRNA(Ala) deacylase) (EC 3.1.1.-)	dtd BCG_1936c	Mycobacterium bovis (strain BCG / Pasteur 1173P2)	143
A1KG10	FABH_MYCBP	reviewed	3-oxoacyl-[acyl-carrier-protein] synthase 3 (EC 2.3.1.180) (3-oxoacyl-[acyl-carrier-protein] synthase III) (Beta-ketoacyl-ACP synthase III) (KAS III)	fabH BCG_0577c	Mycobacterium bovis (strain BCG / Pasteur 1173P2)	335
A1KIJ5	FMT_MYCBP	reviewed	Methionyl-tRNA formyltransferase (EC 2.1.2.9)	fmt BCG_1467	Mycobacterium bovis (strain BCG / Pasteur 1173P2)	312
A1KGF0	END4_MYCBP	reviewed	Probable endonuclease 4 (EC 3.1.21.2) (Endodeoxyribonuclease IV) (Endonuclease IV)	nfo BCG_0719	Mycobacterium bovis (strain BCG / Pasteur 1173P2)	252
A1KLA8	EIS_MYCBP	reviewed	N-acetyltransferase Eis (EC 2.3.1.-) (Enhanced intracellular survival protein) (Protein-lysine N-acetyltransferase)	eis BCG_2432c	Mycobacterium bovis (strain BCG / Pasteur 1173P2)	402
A1KN36	ECH17_MYCBP	reviewed	Probable enoyl-CoA hydratase echA17 (EC 4.2.1.17)	echA17 BCG_3063c	Mycobacterium bovis (strain BCG / Pasteur 1173P2)	254
A1KJR1	URE2_MYCBP	reviewed	Urease subunit beta (EC 3.5.1.5) (Urea amidohydrolase subunit beta)	ureB BCG_1885	Mycobacterium bovis (strain BCG / Pasteur 1173P2)	104
A1KJR3	UREF_MYCBP	reviewed	Urease accessory protein UreF	ureF BCG_1887	Mycobacterium bovis (strain BCG / Pasteur 1173P2)	211
A1KJR4	UREG_MYCBP	reviewed	Urease accessory protein UreG	ureG BCG_1888	Mycobacterium bovis (strain BCG / Pasteur 1173P2)	224
A1KLZ1	Y2666_MYCBP	reviewed	UPF0060 membrane protein BCG_2666c	BCG_2666c	Mycobacterium bovis (strain BCG / Pasteur 1173P2)	110
A1KMX0	UNG_MYCBP	reviewed	Uracil-DNA glycosylase (UDG) (EC 3.2.2.27)	ung BCG_2997c	Mycobacterium bovis (strain BCG / Pasteur 1173P2)	227
A1KG43	Y611_MYCBP	reviewed	UPF0234 protein BCG_0611c	BCG_0611c	Mycobacterium bovis (strain BCG / Pasteur 1173P2)	163
A1KKH9	UPPP_MYCBP	reviewed	Undecaprenyl-diphosphatase (EC 3.6.1.27) (Bacitracin resistance protein) (Undecaprenyl pyrophosphate phosphatase)	uppP BCG_2153c	Mycobacterium bovis (strain BCG / Pasteur 1173P2)	276
A1KJR2	URE1_MYCBP	reviewed	Urease subunit alpha (EC 3.5.1.5) (Urea amidohydrolase subunit alpha)	ureC BCG_1886	Mycobacterium bovis (strain BCG / Pasteur 1173P2)	577
A1KGL2	Y781_MYCBP	reviewed	Putative S-adenosyl-L-methionine-dependent methyltransferase BCG_0781c (EC 2.1.1.-)	BCG_0781c	Mycobacterium bovis (strain BCG / Pasteur 1173P2)	318
A1KGU6	Y865_MYCBP	reviewed	UPF0678 fatty acid-binding protein-like protein BCG_0865c	BCG_0865c	Mycobacterium bovis (strain BCG / Pasteur 1173P2)	226
A1KGK6	Y775_MYCBP	reviewed	Putative S-adenosyl-L-methionine-dependent methyltransferase BCG_0775c (EC 2.1.1.-)	BCG_0775c	Mycobacterium bovis (strain BCG / Pasteur 1173P2)	301
A1KGW3	Y883_MYCBP	reviewed	Putative S-adenosyl-L-methionine-dependent methyltransferase BCG_0883 (EC 2.1.1.-)	BCG_0883	Mycobacterium bovis (strain BCG / Pasteur 1173P2)	301
A1KNI8	Y3215_MYCBP	reviewed	UPF0182 protein BCG_3215c	BCG_3215c	Mycobacterium bovis (strain BCG / Pasteur 1173P2)	992
A1KG37	Y605_MYCBP	reviewed	Uncharacterized protein BCG_0605c	BCG_0605c	Mycobacterium bovis (strain BCG / Pasteur 1173P2)	241
A1KFN6	THIE_MYCBP	reviewed	Thiamine-phosphate synthase (TP synthase) (TPS) (EC 2.5.1.3) (Thiamine-phosphate pyrophosphorylase) (TMP pyrophosphorylase) (TMP-PPase)	thiE BCG_0453c	Mycobacterium bovis (strain BCG / Pasteur 1173P2)	222
A1KLF8	TIG_MYCBP	reviewed	Trigger factor (TF) (EC 5.2.1.8) (PPIase)	tig BCG_2482c	Mycobacterium bovis (strain BCG / Pasteur 1173P2)	466
A1KM95	THYX_MYCBP	reviewed	Flavin-dependent thymidylate synthase (FDTS) (EC 2.1.1.148) (FAD-dependent thymidylate synthase) (Thymidylate synthase ThyX) (TS) (TSase)	thyX BCG_2770c	Mycobacterium bovis (strain BCG / Pasteur 1173P2)	250
A1KNZ5	UPP_MYCBP	reviewed	Uracil phosphoribosyltransferase (EC 2.4.2.9) (UMP pyrophosphorylase) (UPRTase)	upp BCG_3374c	Mycobacterium bovis (strain BCG / Pasteur 1173P2)	207
A1KGK7	Y776_MYCBP	reviewed	Putative S-adenosyl-L-methionine-dependent methyltransferase BCG_0776c (EC 2.1.1.-)	BCG_0776c	Mycobacterium bovis (strain BCG / Pasteur 1173P2)	367
A1KJR0	URE3_MYCBP	reviewed	Urease subunit gamma (EC 3.5.1.5) (Urea amidohydrolase subunit gamma)	ureA BCG_1884	Mycobacterium bovis (strain BCG / Pasteur 1173P2)	100
A1KEG3	RSMG_MYCBP	reviewed	Ribosomal RNA small subunit methyltransferase G (EC 2.1.1.-) (16S rRNA 7-methylguanosine methyltransferase) (16S rRNA m7G methyltransferase)	rsmG1 BCG_0025c; rsmG2 BCG_3977c	Mycobacterium bovis (strain BCG / Pasteur 1173P2)	224
A1KI80	SYR_MYCBP	reviewed	Arginine--tRNA ligase (EC 6.1.1.19) (Arginyl-tRNA synthetase) (ArgRS)	argS BCG_1352	Mycobacterium bovis (strain BCG / Pasteur 1173P2)	550
A1KEK9	SYL_MYCBP	reviewed	Leucine--tRNA ligase (EC 6.1.1.4) (Leucyl-tRNA synthetase) (LeuRS)	leuS BCG_0072	Mycobacterium bovis (strain BCG / Pasteur 1173P2)	969
A1KQG9	SYS_MYCBP	reviewed	Serine--tRNA ligase (EC 6.1.1.11) (Seryl-tRNA synthetase) (SerRS) (Seryl-tRNA(Ser/Sec) synthetase)	serS BCG_3897c	Mycobacterium bovis (strain BCG / Pasteur 1173P2)	419
A1KLW4	SYT_MYCBP	reviewed	Threonine--tRNA ligase (EC 6.1.1.3) (Threonyl-tRNA synthetase) (ThrRS)	thrS BCG_2639c	Mycobacterium bovis (strain BCG / Pasteur 1173P2)	692
A1KFR7	SIGK_MYCBP	reviewed	ECF RNA polymerase sigma factor SigK (ECF sigma factor SigK) (Alternative RNA polymerase sigma factor SigK) (RNA polymerase sigma-K factor) (Sigma-K factor)	sigK BCG_0484c	Mycobacterium bovis (strain BCG / Pasteur 1173P2)	187
A1KLS8	SYH_MYCBP	reviewed	Histidine--tRNA ligase (EC 6.1.1.21) (Histidyl-tRNA synthetase) (HisRS)	hisS BCG_2603c	Mycobacterium bovis (strain BCG / Pasteur 1173P2)	423
A1KNP2	SECA1_MYCBP	reviewed	Protein translocase subunit SecA 1	secA1 BCG_3269c	Mycobacterium bovis (strain BCG / Pasteur 1173P2)	949
A1KJN3	SECA2_MYCBP	reviewed	Protein translocase subunit SecA 2	secA2 BCG_1856	Mycobacterium bovis (strain BCG / Pasteur 1173P2)	808
A1KPT4	SYK_MYCBP	reviewed	Lysine--tRNA ligase (EC 6.1.1.6) (Lysyl-tRNA synthetase) (LysRS)	lysS BCG_3663c	Mycobacterium bovis (strain BCG / Pasteur 1173P2)	505
A1KGJ9	RS8_MYCBP	reviewed	30S ribosomal protein S8	rpsH BCG_0768	Mycobacterium bovis (strain BCG / Pasteur 1173P2)	132
A1KFR6	RSKA_MYCBP	reviewed	Dysfunctional anti-sigma-K factor RskA (Regulator of SigK) (Sigma-K anti-sigma factor RskA)	rskA BCG_0483c	Mycobacterium bovis (strain BCG / Pasteur 1173P2)	232
A1KNQ0	SAHH_MYCBP	reviewed	Adenosylhomocysteinase (EC 3.3.1.1) (S-adenosyl-L-homocysteine hydrolase) (AdoHcyase)	ahcY BCG_3277c	Mycobacterium bovis (strain BCG / Pasteur 1173P2)	495
A1KKJ0	SEPF_MYCBP	reviewed	Cell division protein SepF	sepF BCG_2164c	Mycobacterium bovis (strain BCG / Pasteur 1173P2)	218
A1KLU2	RUVC_MYCBP	reviewed	Crossover junction endodeoxyribonuclease RuvC (EC 3.1.22.4) (Holliday junction nuclease RuvC) (Holliday junction resolvase RuvC)	ruvC BCG_2617c	Mycobacterium bovis (strain BCG / Pasteur 1173P2)	188
A1KMY6	SYE_MYCBP	reviewed	Glutamate--tRNA ligase (EC 6.1.1.17) (Glutamyl-tRNA synthetase) (GluRS)	gltX BCG_3013c	Mycobacterium bovis (strain BCG / Pasteur 1173P2)	490
A1KJ66	SYFA_MYCBP	reviewed	Phenylalanine--tRNA ligase alpha subunit (EC 6.1.1.20) (Phenylalanyl-tRNA synthetase alpha subunit) (PheRS)	pheS BCG_1688	Mycobacterium bovis (strain BCG / Pasteur 1173P2)	341
A1KF44	Y261_MYCBP	reviewed	Uncharacterized methyltransferase BCG_0261c (EC 2.1.1.-)	BCG_0261c	Mycobacterium bovis (strain BCG / Pasteur 1173P2)	254
A1KPB0	TSAD_MYCBP	reviewed	tRNA N6-adenosine threonylcarbamoyltransferase (EC 2.3.1.234) (N6-L-threonylcarbamoyladenine synthase) (t(6)A synthase) (t(6)A37 threonylcarbamoyladenosine biosynthesis protein TsaD) (tRNA threonylcarbamoyladenosine biosynthesis protein TsaD)	tsaD gcp BCG_3489c	Mycobacterium bovis (strain BCG / Pasteur 1173P2)	344
A1KFA4	Y321_MYCBP	reviewed	Putative S-adenosyl-L-methionine-dependent methyltransferase BCG_0321 (EC 2.1.1.-)	BCG_0321	Mycobacterium bovis (strain BCG / Pasteur 1173P2)	302
A1KMA6	TYSY_MYCBP	reviewed	Thymidylate synthase (TS) (TSase) (EC 2.1.1.45)	thyA BCG_2781c	Mycobacterium bovis (strain BCG / Pasteur 1173P2)	263
A1KPR5	Y3644_MYCBP	reviewed	Uncharacterized tRNA/rRNA methyltransferase BCG_3644c (EC 2.1.1.-)	BCG_3644c	Mycobacterium bovis (strain BCG / Pasteur 1173P2)	322
A1KF28	TRMB_MYCBP	reviewed	tRNA (guanine-N(7)-)-methyltransferase (EC 2.1.1.33) (tRNA (guanine(46)-N(7))-methyltransferase) (tRNA(m7G46)-methyltransferase)	trmB BCG_0245c	Mycobacterium bovis (strain BCG / Pasteur 1173P2)	263
A1KM55	Y2730_MYCBP	reviewed	UPF0678 fatty acid-binding protein-like protein BCG_2730c	BCG_2730c	Mycobacterium bovis (strain BCG / Pasteur 1173P2)	164
A1KQ98	Y3826_MYCBP	reviewed	Putative S-adenosyl-L-methionine-dependent methyltransferase BCG_3826c (EC 2.1.1.-)	BCG_3826c	Mycobacterium bovis (strain BCG / Pasteur 1173P2)	314
A1KQC1	Y3849_MYCBP	reviewed	Putative S-adenosyl-L-methionine-dependent methyltransferase BCG_3849c (EC 2.1.1.-)	BCG_3849c	Mycobacterium bovis (strain BCG / Pasteur 1173P2)	308
A1KP90	Y3469_MYCBP	reviewed	Putative S-adenosyl-L-methionine-dependent methyltransferase BCG_3469 (EC 2.1.1.-)	BCG_3469	Mycobacterium bovis (strain BCG / Pasteur 1173P2)	348
A1KMD6	TRUB_MYCBP	reviewed	tRNA pseudouridine synthase B (EC 5.4.99.25) (tRNA pseudouridine(55) synthase) (Psi55 synthase) (tRNA pseudouridylate synthase) (tRNA-uridine isomerase)	truB BCG_2811c	Mycobacterium bovis (strain BCG / Pasteur 1173P2)	298
A1KLV3	Y2628_MYCBP	reviewed	Probable transcriptional regulatory protein BCG_2628c	BCG_2628c	Mycobacterium bovis (strain BCG / Pasteur 1173P2)	251
A1KJE6	Y1768_MYCBP	reviewed	Putative S-adenosyl-L-methionine-dependent methyltransferase BCG_1768c (EC 2.1.1.-)	BCG_1768c	Mycobacterium bovis (strain BCG / Pasteur 1173P2)	312
A1KIM7	TPIS_MYCBP	reviewed	Triosephosphate isomerase (TIM) (TPI) (EC 5.3.1.1) (Triose-phosphate isomerase)	tpiA BCG_1499	Mycobacterium bovis (strain BCG / Pasteur 1173P2)	261
A1KJ29	TRPA_MYCBP	reviewed	Tryptophan synthase alpha chain (EC 4.2.1.20)	trpA BCG_1651	Mycobacterium bovis (strain BCG / Pasteur 1173P2)	270
A1KIS1	Y1543_MYCBP	reviewed	UPF0353 protein BCG_1543	BCG_1543	Mycobacterium bovis (strain BCG / Pasteur 1173P2)	335
A1KJ27	TRPC_MYCBP	reviewed	Indole-3-glycerol phosphate synthase (IGPS) (EC 4.1.1.48)	trpC BCG_1649	Mycobacterium bovis (strain BCG / Pasteur 1173P2)	272
A1KIL0	Y1482_MYCBP	reviewed	Nucleotide-binding protein BCG_1482	BCG_1482	Mycobacterium bovis (strain BCG / Pasteur 1173P2)	301
A1KEW5	Y181_MYCBP	reviewed	Putative S-adenosyl-L-methionine-dependent methyltransferase BCG_0181 (EC 2.1.1.-)	BCG_0181	Mycobacterium bovis (strain BCG / Pasteur 1173P2)	311
A1KEW6	Y182_MYCBP	reviewed	Putative S-adenosyl-L-methionine-dependent methyltransferase BCG_0182 (EC 2.1.1.-)	BCG_0182	Mycobacterium bovis (strain BCG / Pasteur 1173P2)	310
A1KJW1	Y1935_MYCBP	reviewed	Putative S-adenosyl-L-methionine-dependent methyltransferase BCG_1935c (EC 2.1.1.-)	BCG_1935c	Mycobacterium bovis (strain BCG / Pasteur 1173P2)	303
A1KKN4	TRPD_MYCBP	reviewed	Anthranilate phosphoribosyltransferase (EC 2.4.2.18)	trpD BCG_2208c	Mycobacterium bovis (strain BCG / Pasteur 1173P2)	370
A1KIK9	UVRC_MYCBP	reviewed	UvrABC system protein C (Protein UvrC) (Excinuclease ABC subunit C)	uvrC BCG_1481	Mycobacterium bovis (strain BCG / Pasteur 1173P2)	646
A1KL57	YBEY_MYCBP	reviewed	Endoribonuclease YbeY (EC 3.1.-.-)	ybeY BCG_2381c	Mycobacterium bovis (strain BCG / Pasteur 1173P2)	177
A1KLQ3	SYA_MYCBP	reviewed	Alanine--tRNA ligase (EC 6.1.1.7) (Alanyl-tRNA synthetase) (AlaRS)	alaS BCG_2578c	Mycobacterium bovis (strain BCG / Pasteur 1173P2)	904
A1KNT4	Y3311_MYCBP	reviewed	Maf-like protein BCG_3311	BCG_3311	Mycobacterium bovis (strain BCG / Pasteur 1173P2)	222
A1KMQ0	TRMD_MYCBP	reviewed	tRNA (guanine-N(1)-)-methyltransferase (EC 2.1.1.228) (M1G-methyltransferase) (tRNA [GM37] methyltransferase)	trmD BCG_2927c	Mycobacterium bovis (strain BCG / Pasteur 1173P2)	230
A1KI08	Y1280_MYCBP	reviewed	Putative O-methyltransferase BCG_1280c (EC 2.1.1.-)	BCG_1280c	Mycobacterium bovis (strain BCG / Pasteur 1173P2)	224
A1KEN2	Y095_MYCBP	reviewed	UPF0182 protein BCG_0095	BCG_0095	Mycobacterium bovis (strain BCG / Pasteur 1173P2)	979
A1KH25	Y945_MYCBP	reviewed	Putative S-adenosyl-L-methionine-dependent methyltransferase BCG_0945c (EC 2.1.1.-)	BCG_0945c	Mycobacterium bovis (strain BCG / Pasteur 1173P2)	325
A1KMW6	Y2993_MYCBP	reviewed	Uncharacterized oxidoreductase BCG_2993 (EC 1.-.-.-)	BCG_2993	Mycobacterium bovis (strain BCG / Pasteur 1173P2)	282
A1KMP2	Y2919_MYCBP	reviewed	UPF0102 protein BCG_2919c	BCG_2919c	Mycobacterium bovis (strain BCG / Pasteur 1173P2)	128
A1KQ48	Y3776_MYCBP	reviewed	Nucleoid-associated protein BCG_3776c	BCG_3776c	Mycobacterium bovis (strain BCG / Pasteur 1173P2)	133
A1KEK6	Y069_MYCBP	reviewed	UPF0301 protein BCG_0069	BCG_0069	Mycobacterium bovis (strain BCG / Pasteur 1173P2)	202
A1KHP7	EX7S_MYCBP	reviewed	Exodeoxyribonuclease 7 small subunit (EC 3.1.11.6) (Exodeoxyribonuclease VII small subunit) (Exonuclease VII small subunit)	xseB BCG_1167c	Mycobacterium bovis (strain BCG / Pasteur 1173P2)	85
A1KHP8	EX7L_MYCBP	reviewed	Exodeoxyribonuclease 7 large subunit (EC 3.1.11.6) (Exodeoxyribonuclease VII large subunit) (Exonuclease VII large subunit)	xseA BCG_1168c	Mycobacterium bovis (strain BCG / Pasteur 1173P2)	415
A1KMR9	FPG_MYCBP	reviewed	Formamidopyrimidine-DNA glycosylase (Fapy-DNA glycosylase) (EC 3.2.2.23) (DNA-(apurinic or apyrimidinic site) lyase MutM) (AP lyase MutM) (EC 4.2.99.18)	mutM fpg BCG_2946c	Mycobacterium bovis (strain BCG / Pasteur 1173P2)	289
A1KFQ5	GCS2_MYCBP	reviewed	Putative glutamate--cysteine ligase 2 (EC 6.3.2.2) (Gamma-glutamylcysteine synthetase 2) (GCS 2) (Gamma-GCS 2)	BCG_0472	Mycobacterium bovis (strain BCG / Pasteur 1173P2)	376
A1KG98	GAL1_MYCBP	reviewed	Galactokinase (EC 2.7.1.6) (Galactose kinase)	galK BCG_0666	Mycobacterium bovis (strain BCG / Pasteur 1173P2)	363
A1KPU4	GCH1_MYCBP	reviewed	GTP cyclohydrolase 1 (EC 3.5.4.16) (GTP cyclohydrolase I) (GTP-CH-I)	folE BCG_3673c	Mycobacterium bovis (strain BCG / Pasteur 1173P2)	202
A1KN04	GATB_MYCBP	reviewed	Aspartyl/glutamyl-tRNA(Asn/Gln) amidotransferase subunit B (Asp/Glu-ADT subunit B) (EC 6.3.5.-)	gatB BCG_3031c	Mycobacterium bovis (strain BCG / Pasteur 1173P2)	509
A1KIY4	FRDD_MYCBP	reviewed	Fumarate reductase subunit D	frdD BCG_1606	Mycobacterium bovis (strain BCG / Pasteur 1173P2)	125
A1KP49	FOLD_MYCBP	reviewed	Bifunctional protein FolD [Includes: Methylenetetrahydrofolate dehydrogenase (EC 1.5.1.5); Methenyltetrahydrofolate cyclohydrolase (EC 3.5.4.9)]	folD BCG_3428c	Mycobacterium bovis (strain BCG / Pasteur 1173P2)	281
A1KJE8	GABD2_MYCBP	reviewed	Putative succinate-semialdehyde dehydrogenase [NADP(+)] 2 (SSADH 2) (SSDH 2) (EC 1.2.1.79)	gabD2 BCG_1770	Mycobacterium bovis (strain BCG / Pasteur 1173P2)	518
A1KN07	GATC_MYCBP	reviewed	Aspartyl/glutamyl-tRNA(Asn/Gln) amidotransferase subunit C (Asp/Glu-ADT subunit C) (EC 6.3.5.-)	gatC BCG_3034c	Mycobacterium bovis (strain BCG / Pasteur 1173P2)	99
A1KMV2	GLTR2_MYCBP	reviewed	Inactive PGL/p-HBAD biosynthesis glycosyltransferase BCG_2979c	BCG_2979c	Mycobacterium bovis (strain BCG / Pasteur 1173P2)	366
A1KMI2	IF2_MYCBP	reviewed	Translation initiation factor IF-2	infB BCG_2859c	Mycobacterium bovis (strain BCG / Pasteur 1173P2)	900
A1KFW3	GPMA_MYCBP	reviewed	2,3-bisphosphoglycerate-dependent phosphoglycerate mutase (BPG-dependent PGAM) (PGAM) (Phosphoglyceromutase) (dPGM) (EC 5.4.2.11)	gpmA BCG_0530	Mycobacterium bovis (strain BCG / Pasteur 1173P2)	249
A1KFY6	HEM3_MYCBP	reviewed	Porphobilinogen deaminase (PBG) (EC 2.5.1.61) (Hydroxymethylbilane synthase) (HMBS) (Pre-uroporphyrinogen synthase)	hemC BCG_0553	Mycobacterium bovis (strain BCG / Pasteur 1173P2)	309
A1KJ19	HIS4_MYCBP	reviewed	Phosphoribosyl isomerase A (1-(5-phosphoribosyl)-5-[(5-phosphoribosylamino)methylideneamino] imidazole-4-carboxamide isomerase) (EC 5.3.1.16) (N-(5'-phosphoribosyl)anthranilate isomerase) (PRAI) (EC 5.3.1.24) (Phosphoribosylformimino-5-aminoimidazole carboxamide ribotide isomerase)	priA hisA BCG_1641	Mycobacterium bovis (strain BCG / Pasteur 1173P2)	245
A1KET4	GMHA_MYCBP	reviewed	Phosphoheptose isomerase (EC 5.3.1.28) (Sedoheptulose 7-phosphate isomerase)	gmhA BCG_0146	Mycobacterium bovis (strain BCG / Pasteur 1173P2)	196
A1KPE8	IF1_MYCBP	reviewed	Translation initiation factor IF-1	infA BCG_3527c	Mycobacterium bovis (strain BCG / Pasteur 1173P2)	73
A1KHL8	GREA_MYCBP	reviewed	Transcription elongation factor GreA (Transcript cleavage factor GreA)	greA BCG_1138c	Mycobacterium bovis (strain BCG / Pasteur 1173P2)	164
A1KFH3	GRPE_MYCBP	reviewed	Protein GrpE (HSP-70 cofactor)	grpE BCG_0390	Mycobacterium bovis (strain BCG / Pasteur 1173P2)	235
A1KKG5	HIS2_MYCBP	reviewed	Phosphoribosyl-ATP pyrophosphatase (PRA-PH) (EC 3.6.1.31)	hisE BCG_2139c	Mycobacterium bovis (strain BCG / Pasteur 1173P2)	93
A1KKG4	HIS1_MYCBP	reviewed	ATP phosphoribosyltransferase (ATP-PRT) (ATP-PRTase) (EC 2.4.2.17)	hisG BCG_2138c	Mycobacterium bovis (strain BCG / Pasteur 1173P2)	284
A1KJ16	HIS8_MYCBP	reviewed	Histidinol-phosphate aminotransferase (EC 2.6.1.9) (Imidazole acetol-phosphate transaminase)	hisC BCG_1638	Mycobacterium bovis (strain BCG / Pasteur 1173P2)	380
A1KPL9	HOA_MYCBP	reviewed	4-hydroxy-2-oxovalerate aldolase (HOA) (EC 4.1.3.39) (4-hydroxy-2-keto-pentanoic acid aldolase) (4-hydroxy-2-oxopentanoate aldolase)	BCG_3598c	Mycobacterium bovis (strain BCG / Pasteur 1173P2)	346
A1KIS5	HEMH_MYCBP	reviewed	Ferrochelatase (EC 4.99.1.1) (Heme synthase) (Protoheme ferro-lyase)	hemH BCG_1547	Mycobacterium bovis (strain BCG / Pasteur 1173P2)	344
A1KJ17	HIS7_MYCBP	reviewed	Imidazoleglycerol-phosphate dehydratase (IGPD) (EC 4.2.1.19)	hisB BCG_1639	Mycobacterium bovis (strain BCG / Pasteur 1173P2)	210
A1KKZ1	HTPG_MYCBP	reviewed	Chaperone protein HtpG (Heat shock protein HtpG) (High temperature protein G)	htpG BCG_2315c	Mycobacterium bovis (strain BCG / Pasteur 1173P2)	647
A1KL96	LEPA_MYCBP	reviewed	Elongation factor 4 (EF-4) (EC 3.6.5.n1) (Ribosomal back-translocase LepA)	lepA BCG_2420c	Mycobacterium bovis (strain BCG / Pasteur 1173P2)	653
A1KLE9	MOBA_MYCBP	reviewed	Probable molybdenum cofactor guanylyltransferase (MoCo guanylyltransferase) (EC 2.7.7.77) (GTP:molybdopterin guanylyltransferase) (Mo-MPT guanylyltransferase) (Molybdopterin guanylyltransferase) (Molybdopterin-guanine dinucleotide synthase) (MGD synthase)	mobA BCG_2473c	Mycobacterium bovis (strain BCG / Pasteur 1173P2)	201
A1KNB8	MOAR1_MYCBP	reviewed	Transcriptional regulatory protein MoaR1 (Molybdopterin biosynthesis positive regulator)	moaR1 BCG_3145	Mycobacterium bovis (strain BCG / Pasteur 1173P2)	311
A1KHB7	MPRA_MYCBP	reviewed	Response regulator MprA (Mycobacterial persistence regulator A)	mprA BCG_1036	Mycobacterium bovis (strain BCG / Pasteur 1173P2)	230
A1KFW0	MSHA_MYCBP	reviewed	D-inositol 3-phosphate glycosyltransferase (EC 2.4.1.250) (N-acetylglucosamine-inositol-phosphate N-acetylglucosaminyltransferase) (GlcNAc-Ins-P N-acetylglucosaminyltransferase)	mshA BCG_0527	Mycobacterium bovis (strain BCG / Pasteur 1173P2)	480
A1KQF8	MMPL8_MYCBP	reviewed	Probable transport protein MmpL8	mmpL8 BCG_3886c	Mycobacterium bovis (strain BCG / Pasteur 1173P2)	1089
A1KN20	MNMA_MYCBP	reviewed	tRNA-specific 2-thiouridylase MnmA (EC 2.8.1.13)	mnmA trmU BCG_3047c	Mycobacterium bovis (strain BCG / Pasteur 1173P2)	367
A1KEV7	MSRA_MYCBP	reviewed	Peptide methionine sulfoxide reductase MsrA (Protein-methionine-S-oxide reductase) (EC 1.8.4.11) (Peptide-methionine (S)-S-oxide reductase) (Peptide Met(O) reductase)	msrA BCG_0173c	Mycobacterium bovis (strain BCG / Pasteur 1173P2)	182
A1KHC1	MSCL_MYCBP	reviewed	Large-conductance mechanosensitive channel	mscL BCG_1040c	Mycobacterium bovis (strain BCG / Pasteur 1173P2)	151
A1KMJ5	MQO_MYCBP	reviewed	Probable malate:quinone oxidoreductase (EC 1.1.5.4) (MQO) (Malate dehydrogenase [quinone])	mqo BCG_2872c	Mycobacterium bovis (strain BCG / Pasteur 1173P2)	493
A1KKJ9	MRAY_MYCBP	reviewed	Phospho-N-acetylmuramoyl-pentapeptide-transferase (EC 2.7.8.13) (UDP-MurNAc-pentapeptide phosphotransferase)	mraY BCG_2173c	Mycobacterium bovis (strain BCG / Pasteur 1173P2)	359
A1KHW1	MSHB_MYCBP	reviewed	1D-myo-inositol 2-acetamido-2-deoxy-alpha-D-glucopyranoside deacetylase (GlcNAc-Ins deacetylase) (EC 3.5.1.103) (N-acetyl-1-D-myo-inositol 2-amino-2-deoxy-alpha-D-glucopyranoside deacetylase)	mshB BCG_1233	Mycobacterium bovis (strain BCG / Pasteur 1173P2)	303
A1KKH3	MSHC_MYCBP	reviewed	L-cysteine:1D-myo-inositol 2-amino-2-deoxy-alpha-D-glucopyranoside ligase (L-Cys:GlcN-Ins ligase) (EC 6.3.1.13) (Mycothiol ligase) (MSH ligase)	mshC BCG_2147c	Mycobacterium bovis (strain BCG / Pasteur 1173P2)	414
A1KHB8	MPRB_MYCBP	reviewed	Signal transduction histidine-protein kinase/phosphatase MprB (EC 2.7.13.3) (EC 3.1.3.-) (Mycobacterial persistence regulator B)	mprB BCG_1037	Mycobacterium bovis (strain BCG / Pasteur 1173P2)	504
A1KIG2	GLST_MYCBP	reviewed	Glycolipid sulfotransferase BCG_1434 (EC 2.8.2.-)	BCG_1434	Mycobacterium bovis (strain BCG / Pasteur 1173P2)	327
A1KMV1	GLTR1_MYCBP	reviewed	PGL/p-HBAD biosynthesis glycosyltransferase BCG_2978 (EC 2.4.1.-)	BCG_2978	Mycobacterium bovis (strain BCG / Pasteur 1173P2)	256
A1KJG2	IDI_MYCBP	reviewed	Isopentenyl-diphosphate Delta-isomerase (IPP isomerase) (EC 5.3.3.2) (IPP:DMAPP isomerase) (Isopentenyl pyrophosphate isomerase)	idi BCG_1784c	Mycobacterium bovis (strain BCG / Pasteur 1173P2)	176
A1KHN9	GLPX_MYCBP	reviewed	Fructose-1,6-bisphosphatase class 2 (FBPase class 2) (EC 3.1.3.11) (D-fructose-1,6-bisphosphate 1-phosphohydrolase class 2)	glpX BCG_1159c	Mycobacterium bovis (strain BCG / Pasteur 1173P2)	362
A1KIB6	GLGB_MYCBP	reviewed	1,4-alpha-glucan branching enzyme GlgB (EC 2.4.1.18) (1,4-alpha-D-glucan:1,4-alpha-D-glucan 6-glucosyl-transferase) (Alpha-(1->4)-glucan branching enzyme) (Glycogen branching enzyme) (BE)	glgB BCG_1388c	Mycobacterium bovis (strain BCG / Pasteur 1173P2)	731
A1KJN8	GCSH_MYCBP	reviewed	Glycine cleavage system H protein	gcvH BCG_1861	Mycobacterium bovis (strain BCG / Pasteur 1173P2)	134
A1KKJ5	MURC_MYCBP	reviewed	UDP-N-acetylmuramate--L-alanine ligase (EC 6.3.2.8) (UDP-N-acetylmuramoyl-L-alanine synthetase)	murC BCG_2169c	Mycobacterium bovis (strain BCG / Pasteur 1173P2)	494
A1KIW9	LSPA_MYCBP	reviewed	Lipoprotein signal peptidase (EC 3.4.23.36) (Prolipoprotein signal peptidase) (Signal peptidase II) (SPase II)	lspA BCG_1591	Mycobacterium bovis (strain BCG / Pasteur 1173P2)	202
A1KMY9	LEU3_MYCBP	reviewed	3-isopropylmalate dehydrogenase (EC 1.1.1.85) (3-IPM-DH) (Beta-IPM dehydrogenase) (IMDH)	leuB BCG_3016c	Mycobacterium bovis (strain BCG / Pasteur 1173P2)	336
A0A0H3MGR5	LPPX_MYCBP	reviewed	Putative phthiocerol dimycocerosate transporter LppX (Lipoprotein LppX)	lppX BCG_2967c	Mycobacterium bovis (strain BCG / Pasteur 1173P2)	233
A1KNP6	LPQB_MYCBP	reviewed	Lipoprotein LpqB	lpqB BCG_3273c	Mycobacterium bovis (strain BCG / Pasteur 1173P2)	587
A0A0H3M9Z0	LPQH_MYCBP	reviewed	Lipoprotein LpqH (19 kDa lipoprotein antigen) (Putative transporter LpqH)	lpqH BCG_3822	Mycobacterium bovis (strain BCG / Pasteur 1173P2)	159
A1KMY2	LEUC_MYCBP	reviewed	3-isopropylmalate dehydratase large subunit (EC 4.2.1.33) (Alpha-IPM isomerase) (IPMI) (Isopropylmalate isomerase)	leuC BCG_3009c	Mycobacterium bovis (strain BCG / Pasteur 1173P2)	473
A1KMY1	LEUD_MYCBP	reviewed	3-isopropylmalate dehydratase small subunit (EC 4.2.1.33) (Alpha-IPM isomerase) (IPMI) (Isopropylmalate isomerase)	leuD BCG_3008c	Mycobacterium bovis (strain BCG / Pasteur 1173P2)	198
A1KKR0	LIPA_MYCBP	reviewed	Lipoyl synthase (EC 2.8.1.8) (Lip-syn) (LS) (Lipoate synthase) (Lipoic acid synthase) (Sulfur insertion protein LipA)	lipA BCG_2234	Mycobacterium bovis (strain BCG / Pasteur 1173P2)	311
A1KKQ9	LIPB_MYCBP	reviewed	Octanoyltransferase (EC 2.3.1.181) (Lipoate-protein ligase B) (Lipoyl/octanoyl transferase) (Octanoyl-[acyl-carrier-protein]-protein N-octanoyltransferase)	lipB BCG_2233	Mycobacterium bovis (strain BCG / Pasteur 1173P2)	230
A1KM58	LEXA_MYCBP	reviewed	LexA repressor (EC 3.4.21.88)	lexA BCG_2733	Mycobacterium bovis (strain BCG / Pasteur 1173P2)	236
A1KJ30	LGT_MYCBP	reviewed	Prolipoprotein diacylglyceryl transferase (EC 2.4.99.-)	lgt BCG_1652	Mycobacterium bovis (strain BCG / Pasteur 1173P2)	468
A1KN49	NRDI_MYCBP	reviewed	Protein NrdI	nrdI BCG_3076c	Mycobacterium bovis (strain BCG / Pasteur 1173P2)	150
A1KM56	NRDR_MYCBP	reviewed	Transcriptional repressor NrdR	nrdR BCG_2731c	Mycobacterium bovis (strain BCG / Pasteur 1173P2)	154
A1KGV2	MSHD_MYCBP	reviewed	Mycothiol acetyltransferase (MSH acetyltransferase) (EC 2.3.1.189) (Mycothiol synthase)	mshD BCG_0871	Mycobacterium bovis (strain BCG / Pasteur 1173P2)	315
A1KLE1	NDK_MYCBP	reviewed	Nucleoside diphosphate kinase (NDK) (NDP kinase) (EC 2.7.4.6) (Nucleoside-2-P kinase)	ndk BCG_2465c	Mycobacterium bovis (strain BCG / Pasteur 1173P2)	136
A1KLQ2	YQGF_MYCBP	reviewed	Putative pre-16S rRNA nuclease (EC 3.1.-.-)	BCG_2577c	Mycobacterium bovis (strain BCG / Pasteur 1173P2)	170
A1KFR2	CH602_MYCBP	reviewed	60 kDa chaperonin 2 (GroEL protein 2) (Protein Cpn60 2)	groL2 groEL2 BCG_0479	Mycobacterium bovis (strain BCG / Pasteur 1173P2)	540
A1KPA8	CH601_MYCBP	reviewed	60 kDa chaperonin 1 (GroEL protein 1) (Protein Cpn60 1)	groL1 groEL1 BCG_3487c	Mycobacterium bovis (strain BCG / Pasteur 1173P2)	539
A1KJ05	BIOB_MYCBP	reviewed	Biotin synthase (EC 2.8.1.6)	bioB BCG_1627	Mycobacterium bovis (strain BCG / Pasteur 1173P2)	349
A1KLF3	CLPX_MYCBP	reviewed	ATP-dependent Clp protease ATP-binding subunit ClpX	clpX BCG_2477c	Mycobacterium bovis (strain BCG / Pasteur 1173P2)	426
A1KJ00	BIOF_MYCBP	reviewed	8-amino-7-oxononanoate synthase (AONS) (EC 2.3.1.47) (7-keto-8-amino-pelargonic acid synthase) (7-KAP synthase) (KAPA synthase) (8-amino-7-ketopelargonate synthase) (Alpha-oxoamine synthase)	BCG_1622	Mycobacterium bovis (strain BCG / Pasteur 1173P2)	386
A1KHN2	COAA_MYCBP	reviewed	Pantothenate kinase (EC 2.7.1.33) (Pantothenic acid kinase)	coaA BCG_1152c	Mycobacterium bovis (strain BCG / Pasteur 1173P2)	312
A1KJU9	A85B_MYCBP	reviewed	Diacylglycerol acyltransferase/mycolyltransferase Ag85B (DGAT) (EC 2.3.1.122) (EC 2.3.1.20) (30 kDa extracellular protein) (Acyl-CoA:diacylglycerol acyltransferase) (Antigen 85 complex B) (85B) (Ag85B) (Extracellular alpha-antigen) (Fibronectin-binding protein B) (Fbps B)	fbpB BCG_1923c	Mycobacterium bovis (strain BCG / Pasteur 1173P2)	325
A1KMR7	ACYP_MYCBP	reviewed	Acylphosphatase (EC 3.6.1.7) (Acylphosphate phosphohydrolase)	acyP BCG_2944c	Mycobacterium bovis (strain BCG / Pasteur 1173P2)	93
A1KLL9	ACPS_MYCBP	reviewed	Holo-[acyl-carrier-protein] synthase (Holo-ACP synthase) (EC 2.7.8.7) (4'-phosphopantetheinyl transferase AcpS)	acpS BCG_2544c	Mycobacterium bovis (strain BCG / Pasteur 1173P2)	130
A1KI96	ATPA_MYCBP	reviewed	ATP synthase subunit alpha (EC 7.1.2.2) (ATP synthase F1 sector subunit alpha) (F-ATPase subunit alpha)	atpA BCG_1368	Mycobacterium bovis (strain BCG / Pasteur 1173P2)	549
A1KHA2	CSOR_MYCBP	reviewed	Copper-sensing transcriptional repressor CsoR (Copper-sensitive operon repressor)	csoR BCG_1021	Mycobacterium bovis (strain BCG / Pasteur 1173P2)	119
A1KMV9	COAD_MYCBP	reviewed	Phosphopantetheine adenylyltransferase (EC 2.7.7.3) (Dephospho-CoA pyrophosphorylase) (Pantetheine-phosphate adenylyltransferase) (PPAT)	coaD BCG_2986c	Mycobacterium bovis (strain BCG / Pasteur 1173P2)	161
A1KJA4	3MGH_MYCBP	reviewed	Putative 3-methyladenine DNA glycosylase (EC 3.2.2.-)	BCG_1726	Mycobacterium bovis (strain BCG / Pasteur 1173P2)	203
A1KIC1	CLPS_MYCBP	reviewed	ATP-dependent Clp protease adapter protein ClpS	clpS BCG_1393	Mycobacterium bovis (strain BCG / Pasteur 1173P2)	101
A1KJ01	BIOD_MYCBP	reviewed	ATP-dependent dethiobiotin synthetase BioD (EC 6.3.3.3) (DTB synthetase) (DTBS) (Dethiobiotin synthase)	bioD BCG_1623	Mycobacterium bovis (strain BCG / Pasteur 1173P2)	226
A1KKP9	COBT_MYCBP	reviewed	Nicotinate-nucleotide--dimethylbenzimidazole phosphoribosyltransferase (NN:DBI PRT) (EC 2.4.2.21) (N(1)-alpha-phosphoribosyltransferase)	cobT BCG_2223	Mycobacterium bovis (strain BCG / Pasteur 1173P2)	361
A1KPT5	COAX_MYCBP	reviewed	Type III pantothenate kinase (EC 2.7.1.33) (PanK-III) (Pantothenic acid kinase)	coaX BCG_3664c	Mycobacterium bovis (strain BCG / Pasteur 1173P2)	272
A1KMX7	COFC_MYCBP	reviewed	2-phospho-L-lactate guanylyltransferase (LP guanylyltransferase) (EC 2.7.7.68)	cofC BCG_3004	Mycobacterium bovis (strain BCG / Pasteur 1173P2)	214
A1KF76	COBQ_MYCBP	reviewed	Cobyric acid synthase	cobQ BCG_0293c	Mycobacterium bovis (strain BCG / Pasteur 1173P2)	494
A1KNR3	COFD_MYCBP	reviewed	2-phospho-L-lactate transferase (EC 2.7.8.28) (LPPG:FO 2-phospho-L-lactate transferase)	cofD BCG_3290	Mycobacterium bovis (strain BCG / Pasteur 1173P2)	331
A1KJX3	KATG_MYCBP	reviewed	Catalase-peroxidase (CP) (EC 1.11.1.21) (Peroxidase/catalase)	katG BCG_1947c	Mycobacterium bovis (strain BCG / Pasteur 1173P2)	740
A1KHH0	KDPC_MYCBP	reviewed	Potassium-transporting ATPase KdpC subunit (ATP phosphohydrolase [potassium-transporting] C chain) (Potassium-binding and translocating subunit C) (Potassium-translocating ATPase C chain)	kdpC BCG_1089	Mycobacterium bovis (strain BCG / Pasteur 1173P2)	189
A1KHE9	ISPE_MYCBP	reviewed	4-diphosphocytidyl-2-C-methyl-D-erythritol kinase (CMK) (EC 2.7.1.148) (4-(cytidine-5'-diphospho)-2-C-methyl-D-erythritol kinase)	ispE BCG_1068	Mycobacterium bovis (strain BCG / Pasteur 1173P2)	306
A1KPR8	ISPD_MYCBP	reviewed	2-C-methyl-D-erythritol 4-phosphate cytidylyltransferase (EC 2.7.7.60) (4-diphosphocytidyl-2C-methyl-D-erythritol synthase) (MEP cytidylyltransferase) (MCT)	ispD BCG_3647c	Mycobacterium bovis (strain BCG / Pasteur 1173P2)	231
A0A0H3MAZ5	IFTNT_MYCBP	reviewed	Immunity factor for TNT homolog (IFT homolog) (Tuberculosis necrotizing toxin homolog antitoxin) (TNT homolog antitoxin)	BCG_3959c	Mycobacterium bovis (strain BCG / Pasteur 1173P2)	176
A1KJC9	KCY_MYCBP	reviewed	Cytidylate kinase (CK) (EC 2.7.4.25) (Cytidine monophosphate kinase) (CMP kinase)	cmk BCG_1751	Mycobacterium bovis (strain BCG / Pasteur 1173P2)	230
A1KGY5	KDC_MYCBP	reviewed	Alpha-keto-acid decarboxylase (KDC) (EC 4.1.1.-)	kdc BCG_0905c	Mycobacterium bovis (strain BCG / Pasteur 1173P2)	560
A1KHG8	KDPA_MYCBP	reviewed	Potassium-transporting ATPase potassium-binding subunit (ATP phosphohydrolase [potassium-transporting] A chain) (Potassium-binding and translocating subunit A) (Potassium-translocating ATPase A chain)	kdpA BCG_1087	Mycobacterium bovis (strain BCG / Pasteur 1173P2)	571
A1KGL4	KAD_MYCBP	reviewed	Adenylate kinase (AK) (EC 2.7.4.3) (ATP-AMP transphosphorylase) (ATP:AMP phosphotransferase) (Adenylate monophosphate kinase)	adk BCG_0783	Mycobacterium bovis (strain BCG / Pasteur 1173P2)	181
A1KKK9	MRAZ_MYCBP	reviewed	Transcriptional regulator MraZ	mraZ BCG_2183c	Mycobacterium bovis (strain BCG / Pasteur 1173P2)	143
A1KJ21	HIS6_MYCBP	reviewed	Imidazole glycerol phosphate synthase subunit HisF (EC 4.1.3.-) (IGP synthase cyclase subunit) (IGP synthase subunit HisF) (ImGP synthase subunit HisF) (IGPS subunit HisF)	hisF BCG_1643	Mycobacterium bovis (strain BCG / Pasteur 1173P2)	267
A1KI01	GLGC_MYCBP	reviewed	Glucose-1-phosphate adenylyltransferase (EC 2.7.7.27) (ADP-glucose pyrophosphorylase) (ADPGlc PPase) (ADP-glucose synthase)	glgC BCG_1273	Mycobacterium bovis (strain BCG / Pasteur 1173P2)	404
A1KPC8	GLMM_MYCBP	reviewed	Phosphoglucosamine mutase (EC 5.4.2.10)	glmM BCG_3507c	Mycobacterium bovis (strain BCG / Pasteur 1173P2)	448
A1KJ22	HIS3_MYCBP	reviewed	Phosphoribosyl-AMP cyclohydrolase (PRA-CH) (EC 3.5.4.19)	hisI BCG_1644	Mycobacterium bovis (strain BCG / Pasteur 1173P2)	115
A1KL64	HRCA_MYCBP	reviewed	Heat-inducible transcription repressor HrcA	hrcA BCG_2388c	Mycobacterium bovis (strain BCG / Pasteur 1173P2)	343
A1KG40	HTPX_MYCBP	reviewed	Protease HtpX homolog (EC 3.4.24.-)	htpX BCG_0608	Mycobacterium bovis (strain BCG / Pasteur 1173P2)	286
A1KML3	ISPG_MYCBP	reviewed	4-hydroxy-3-methylbut-2-en-1-yl diphosphate synthase (flavodoxin) (EC 1.17.7.3) (1-hydroxy-2-methyl-2-(E)-butenyl 4-diphosphate synthase)	ispG BCG_2890c	Mycobacterium bovis (strain BCG / Pasteur 1173P2)	387
A1KPR7	ISPF_MYCBP	reviewed	2-C-methyl-D-erythritol 2,4-cyclodiphosphate synthase (MECDP-synthase) (MECPP-synthase) (MECPS) (EC 4.6.1.12)	ispF BCG_3646c	Mycobacterium bovis (strain BCG / Pasteur 1173P2)	159
A1KGG5	EFTU_MYCBP	reviewed	Elongation factor Tu (EF-Tu)	tuf BCG_0734	Mycobacterium bovis (strain BCG / Pasteur 1173P2)	396
A1KGG4	EFG_MYCBP	reviewed	Elongation factor G (EF-G)	fusA BCG_0733	Mycobacterium bovis (strain BCG / Pasteur 1173P2)	701
A1KLN1	EFP_MYCBP	reviewed	Elongation factor P (EF-P)	efp BCG_2556c	Mycobacterium bovis (strain BCG / Pasteur 1173P2)	187
A1KFU9	HBHA_MYCBP	reviewed	Heparin-binding hemagglutinin (Adhesin)	hbhA BCG_0516	Mycobacterium bovis (strain BCG / Pasteur 1173P2)	199
A1KEU8	MAK_MYCBP	reviewed	Maltokinase (MaK) (EC 2.7.1.175) (Maltose-1-phosphate synthase)	mak BCG_0161	Mycobacterium bovis (strain BCG / Pasteur 1173P2)	455
A1KKJ6	MURG_MYCBP	reviewed	UDP-N-acetylglucosamine--N-acetylmuramyl-(pentapeptide) pyrophosphoryl-undecaprenol N-acetylglucosamine transferase (EC 2.4.1.227) (Undecaprenyl-PP-MurNAc-pentapeptide-UDPGlcNAc GlcNAc transferase)	murG BCG_2170c	Mycobacterium bovis (strain BCG / Pasteur 1173P2)	410
A1KII1	METK_MYCBP	reviewed	S-adenosylmethionine synthase (AdoMet synthase) (EC 2.5.1.6) (MAT) (Methionine adenosyltransferase)	metK BCG_1453	Mycobacterium bovis (strain BCG / Pasteur 1173P2)	403
A1KJP9	MASZ_MYCBP	reviewed	Malate synthase G (EC 2.3.3.9)	glcB BCG_1872c	Mycobacterium bovis (strain BCG / Pasteur 1173P2)	741
A1KI28	MDH_MYCBP	reviewed	Malate dehydrogenase (EC 1.1.1.37)	mdh BCG_1300	Mycobacterium bovis (strain BCG / Pasteur 1173P2)	329
A1KF14	MDREP_MYCBP	reviewed	Multidrug efflux ATP-binding/permease protein BCG_0231 (EC 3.6.3.-)	BCG_0231	Mycobacterium bovis (strain BCG / Pasteur 1173P2)	1194
A1KIC8	MURI_MYCBP	reviewed	Glutamate racemase (EC 5.1.1.3)	murI BCG_1400	Mycobacterium bovis (strain BCG / Pasteur 1173P2)	271
A1KKF2	PSA_MYCBP	reviewed	Proteasome subunit alpha (EC 3.4.25.1) (20S proteasome alpha subunit) (Proteasome core protein PrcA)	prcA BCG_2126c	Mycobacterium bovis (strain BCG / Pasteur 1173P2)	248
A1KKI2	PYRD_MYCBP	reviewed	Dihydroorotate dehydrogenase (quinone) (EC 1.3.5.2) (DHOdehase) (DHOD) (DHODase) (Dihydroorotate oxidase)	pyrD BCG_2156	Mycobacterium bovis (strain BCG / Pasteur 1173P2)	357
A0A0H3M950	PSTS1_MYCBP	reviewed	Phosphate-binding protein PstS1 (PstS-1) (38-kDa lipoprotein) (P38)	pstS1 BCG_0988	Mycobacterium bovis (strain BCG / Pasteur 1173P2)	374
A0A0H3MBL5	PSTS2_MYCBP	reviewed	Phosphate-binding protein PstS2 (PstS-2) (38-kDa lipoprotein) (P38)	pstS2 BCG_0985c	Mycobacterium bovis (strain BCG / Pasteur 1173P2)	370
A0A0H3MBK5	PSTS3_MYCBP	reviewed	Phosphate-binding protein PstS3 (PstS-3) (38-kDa lipoprotein) (P38)	pstS3 BCG_0980	Mycobacterium bovis (strain BCG / Pasteur 1173P2)	370
A1KKF4	PUP_MYCBP	reviewed	Prokaryotic ubiquitin-like protein Pup (Bacterial ubiquitin-like modifier)	pup BCG_2128c	Mycobacterium bovis (strain BCG / Pasteur 1173P2)	64
A1KFK3	PYRE_MYCBP	reviewed	Orotate phosphoribosyltransferase (OPRT) (OPRTase) (EC 2.4.2.10)	pyrE BCG_0420c	Mycobacterium bovis (strain BCG / Pasteur 1173P2)	179
A1KMX8	PPK1_MYCBP	reviewed	Polyphosphate kinase (EC 2.7.4.1) (ATP-polyphosphate phosphotransferase) (Polyphosphoric acid kinase)	ppk BCG_3005	Mycobacterium bovis (strain BCG / Pasteur 1173P2)	742
A1KLD5	PROB_MYCBP	reviewed	Glutamate 5-kinase (EC 2.7.2.11) (Gamma-glutamyl kinase) (GK)	proB BCG_2459c	Mycobacterium bovis (strain BCG / Pasteur 1173P2)	376
A1KMC6	PNP_MYCBP	reviewed	Polyribonucleotide nucleotidyltransferase (EC 2.7.7.8) (Polynucleotide phosphorylase) (PNPase)	pnp BCG_2801c	Mycobacterium bovis (strain BCG / Pasteur 1173P2)	752
A1KKE3	PAFA_MYCBP	reviewed	Pup--protein ligase (EC 6.3.1.19) (Proteasome accessory factor A) (Pup-conjugating enzyme)	pafA BCG_2117c	Mycobacterium bovis (strain BCG / Pasteur 1173P2)	452
A1KJ73	OTC_MYCBP	reviewed	Ornithine carbamoyltransferase (OTCase) (EC 2.1.3.3)	argF BCG_1695	Mycobacterium bovis (strain BCG / Pasteur 1173P2)	307
A1KP65	OTSB_MYCBP	reviewed	Trehalose-phosphate phosphatase (TPP) (EC 3.1.3.12) (Trehalose-6-phosphate phosphatase)	otsB BCG_3444	Mycobacterium bovis (strain BCG / Pasteur 1173P2)	391
A1KPH5	OTSA_MYCBP	reviewed	Trehalose-6-phosphate synthase (TPS) (EC 2.4.1.15) (EC 2.4.1.347) (Alpha,alpha-trehalose-phosphate synthase [UDP-forming]) (Osmoregulatory trehalose synthesis protein A) (OtsA)	otsA BCG_3554	Mycobacterium bovis (strain BCG / Pasteur 1173P2)	500
A1KH91	PUR9_MYCBP	reviewed	Bifunctional purine biosynthesis protein PurH [Includes: Phosphoribosylaminoimidazolecarboxamide formyltransferase (EC 2.1.2.3) (AICAR transformylase); IMP cyclohydrolase (EC 3.5.4.10) (ATIC) (IMP synthase) (Inosinicase)]	purH BCG_1011	Mycobacterium bovis (strain BCG / Pasteur 1173P2)	523
A1KLC0	PROA_MYCBP	reviewed	Gamma-glutamyl phosphate reductase (GPR) (EC 1.2.1.41) (Glutamate-5-semialdehyde dehydrogenase) (Glutamyl-gamma-semialdehyde dehydrogenase) (GSA dehydrogenase)	proA BCG_2444c	Mycobacterium bovis (strain BCG / Pasteur 1173P2)	415
P80149	PRP_MYCBP	reviewed	Proline-rich protein (Fragment)		Mycobacterium bovis (strain BCG / Pasteur 1173P2)	15
A1KNE4	NUOD_MYCBP	reviewed	NADH-quinone oxidoreductase subunit D (EC 1.6.5.11) (NADH dehydrogenase I subunit D) (NDH-1 subunit D)	nuoD BCG_3171	Mycobacterium bovis (strain BCG / Pasteur 1173P2)	440
A1KNE2	NUOB_MYCBP	reviewed	NADH-quinone oxidoreductase subunit B (EC 1.6.5.11) (NADH dehydrogenase I subunit B) (NDH-1 subunit B)	nuoB BCG_3169	Mycobacterium bovis (strain BCG / Pasteur 1173P2)	184
A1KLN0	NUSB_MYCBP	reviewed	Transcription antitermination protein NusB (Antitermination factor NusB)	nusB BCG_2555c	Mycobacterium bovis (strain BCG / Pasteur 1173P2)	156
A1KLD6	OBG_MYCBP	reviewed	GTPase Obg (EC 3.6.5.-) (GTP-binding protein Obg)	obg BCG_2460c	Mycobacterium bovis (strain BCG / Pasteur 1173P2)	479
A1KIH4	PYRF_MYCBP	reviewed	Orotidine 5'-phosphate decarboxylase (EC 4.1.1.23) (OMP decarboxylase) (OMPDCase) (OMPdecase)	pyrF BCG_1446	Mycobacterium bovis (strain BCG / Pasteur 1173P2)	274
A1KMI8	SYP_MYCBP	reviewed	Proline--tRNA ligase (EC 6.1.1.15) (Prolyl-tRNA synthetase) (ProRS)	proS BCG_2865c	Mycobacterium bovis (strain BCG / Pasteur 1173P2)	582
A1KLU1	RUVA_MYCBP	reviewed	Holliday junction ATP-dependent DNA helicase RuvA (EC 3.6.4.12)	ruvA BCG_2616c	Mycobacterium bovis (strain BCG / Pasteur 1173P2)	196
A1KLU0	RUVB_MYCBP	reviewed	Holliday junction ATP-dependent DNA helicase RuvB (EC 3.6.4.12)	ruvB BCG_2615c	Mycobacterium bovis (strain BCG / Pasteur 1173P2)	344
A1KFP5	THIC_MYCBP	reviewed	Phosphomethylpyrimidine synthase (EC 4.1.99.17) (Hydroxymethylpyrimidine phosphate synthase) (HMP-P synthase) (HMP-phosphate synthase) (HMPP synthase) (Thiamine biosynthesis protein ThiC)	thiC BCG_0462c	Mycobacterium bovis (strain BCG / Pasteur 1173P2)	547
A1KFN9	THIG_MYCBP	reviewed	Thiazole synthase (EC 2.8.1.10)	thiG BCG_0456	Mycobacterium bovis (strain BCG / Pasteur 1173P2)	252
A1KI12	TATB_MYCBP	reviewed	Sec-independent protein translocase protein TatB	tatB BCG_1284	Mycobacterium bovis (strain BCG / Pasteur 1173P2)	131
A1KKE0	TATA_MYCBP	reviewed	Sec-independent protein translocase protein TatA	tatA BCG_2114c	Mycobacterium bovis (strain BCG / Pasteur 1173P2)	83
A1KMC8	RS15_MYCBP	reviewed	30S ribosomal protein S15	rpsO BCG_2803c	Mycobacterium bovis (strain BCG / Pasteur 1173P2)	89
A1KEM3	RS181_MYCBP	reviewed	30S ribosomal protein S18 1	rpsR1 BCG_0086	Mycobacterium bovis (strain BCG / Pasteur 1173P2)	84
A1KEM1	RS6_MYCBP	reviewed	30S ribosomal protein S6	rpsF BCG_0084	Mycobacterium bovis (strain BCG / Pasteur 1173P2)	96
A1KGI6	RS19_MYCBP	reviewed	30S ribosomal protein S19	rpsS BCG_0755	Mycobacterium bovis (strain BCG / Pasteur 1173P2)	93
A1KGI8	RS3_MYCBP	reviewed	30S ribosomal protein S3	rpsC BCG_0757	Mycobacterium bovis (strain BCG / Pasteur 1173P2)	274
A1KPE4	RS4_MYCBP	reviewed	30S ribosomal protein S4	rpsD BCG_3523c	Mycobacterium bovis (strain BCG / Pasteur 1173P2)	201
A1KMU7	TAER_MYCBP	reviewed	Trans-acting enoyl reductase (EC 1.3.1.-)	BCG_2974	Mycobacterium bovis (strain BCG / Pasteur 1173P2)	418
A1KM51	STHA_MYCBP	reviewed	Soluble pyridine nucleotide transhydrogenase (STH) (EC 1.6.1.1) (NAD(P)(+) transhydrogenase [B-specific])	sthA BCG_2726	Mycobacterium bovis (strain BCG / Pasteur 1173P2)	468
A1KIN7	TAL_MYCBP	reviewed	Transaldolase (EC 2.2.1.2)	tal BCG_1509c	Mycobacterium bovis (strain BCG / Pasteur 1173P2)	373
A1KH85	SUCC_MYCBP	reviewed	Succinate--CoA ligase [ADP-forming] subunit beta (EC 6.2.1.5) (Succinyl-CoA synthetase subunit beta) (SCS-beta)	sucC BCG_1005	Mycobacterium bovis (strain BCG / Pasteur 1173P2)	387
A1KGK2	RS5_MYCBP	reviewed	30S ribosomal protein S5	rpsE BCG_0771	Mycobacterium bovis (strain BCG / Pasteur 1173P2)	220
A1KN98	SSRP_MYCBP	reviewed	SsrA-binding protein (Small protein B)	smpB BCG_3125c	Mycobacterium bovis (strain BCG / Pasteur 1173P2)	160
A1KPE5	RS11_MYCBP	reviewed	30S ribosomal protein S11	rpsK BCG_3524c	Mycobacterium bovis (strain BCG / Pasteur 1173P2)	139
A1KPE6	RS13_MYCBP	reviewed	30S ribosomal protein S13	rpsM BCG_3525c	Mycobacterium bovis (strain BCG / Pasteur 1173P2)	124
A1KGI1	RS10_MYCBP	reviewed	30S ribosomal protein S10	rpsJ BCG_0750	Mycobacterium bovis (strain BCG / Pasteur 1173P2)	101
A1KID0	RNPH_MYCBP	reviewed	Ribonuclease PH (RNase PH) (EC 2.7.7.56) (tRNA nucleotidyltransferase)	rph BCG_1402	Mycobacterium bovis (strain BCG / Pasteur 1173P2)	259
A1KGI5	RL2_MYCBP	reviewed	50S ribosomal protein L2	rplB BCG_0754	Mycobacterium bovis (strain BCG / Pasteur 1173P2)	280
A1KGK3	RL30_MYCBP	reviewed	50S ribosomal protein L30	rpmD BCG_0772	Mycobacterium bovis (strain BCG / Pasteur 1173P2)	65
A1KJ59	RL35_MYCBP	reviewed	50S ribosomal protein L35	rpmI BCG_1681	Mycobacterium bovis (strain BCG / Pasteur 1173P2)	64
A1KI86	RL31_MYCBP	reviewed	50S ribosomal protein L31	rpmE BCG_1358	Mycobacterium bovis (strain BCG / Pasteur 1173P2)	80
A1KGI2	RL3_MYCBP	reviewed	50S ribosomal protein L3	rplC BCG_0751	Mycobacterium bovis (strain BCG / Pasteur 1173P2)	217
A1KKK8	RSMH_MYCBP	reviewed	Ribosomal RNA small subunit methyltransferase H (EC 2.1.1.199) (16S rRNA m(4)C1402 methyltransferase) (rRNA (cytosine-N(4)-)-methyltransferase RsmH)	rsmH mraW BCG_2182c	Mycobacterium bovis (strain BCG / Pasteur 1173P2)	396
A1KHE8	RSMA_MYCBP	reviewed	Ribosomal RNA small subunit methyltransferase A (EC 2.1.1.182) (16S rRNA (adenine(1518)-N(6)/adenine(1519)-N(6))-dimethyltransferase) (16S rRNA dimethyladenosine transferase) (16S rRNA dimethylase) (S-adenosylmethionine-6-N', N'-adenosyl(rRNA) dimethyltransferase)	rsmA ksgA BCG_1067	Mycobacterium bovis (strain BCG / Pasteur 1173P2)	317
A1KPR6	SYC_MYCBP	reviewed	Cysteine--tRNA ligase (EC 6.1.1.16) (Cysteinyl-tRNA synthetase) (CysRS)	cysS BCG_3645c	Mycobacterium bovis (strain BCG / Pasteur 1173P2)	469
A1KPC9	RS9_MYCBP	reviewed	30S ribosomal protein S9	rpsI BCG_3508c	Mycobacterium bovis (strain BCG / Pasteur 1173P2)	151
A1KGG3	RS7_MYCBP	reviewed	30S ribosomal protein S7	rpsG BCG_0732	Mycobacterium bovis (strain BCG / Pasteur 1173P2)	156
A1KFB7	TAM_MYCBP	reviewed	Trans-aconitate 2-methyltransferase (EC 2.1.1.144)	tam BCG_0334	Mycobacterium bovis (strain BCG / Pasteur 1173P2)	261
A1KIL2	WHIA_MYCBP	reviewed	Probable cell division protein WhiA	whiA BCG_1484	Mycobacterium bovis (strain BCG / Pasteur 1173P2)	325
A1KMN8	XERC_MYCBP	reviewed	Tyrosine recombinase XerC	xerC BCG_2915c	Mycobacterium bovis (strain BCG / Pasteur 1173P2)	298
A1KG00	GSA_MYCBP	reviewed	Glutamate-1-semialdehyde 2,1-aminomutase (GSA) (EC 5.4.3.8) (Glutamate-1-semialdehyde aminotransferase) (GSA-AT)	hemL BCG_0567	Mycobacterium bovis (strain BCG / Pasteur 1173P2)	462
A1KF54	GABD1_MYCBP	reviewed	Succinate-semialdehyde dehydrogenase [NADP(+)] 1 (SSADH 1) (SSDH 1) (EC 1.2.1.79)	gabD1 BCG_0271c	Mycobacterium bovis (strain BCG / Pasteur 1173P2)	457
A1KFY5	HEM1_MYCBP	reviewed	Glutamyl-tRNA reductase (GluTR) (EC 1.2.1.70)	hemA BCG_0552	Mycobacterium bovis (strain BCG / Pasteur 1173P2)	468
A1KN06	GATA_MYCBP	reviewed	Glutamyl-tRNA(Gln) amidotransferase subunit A (Glu-ADT subunit A) (EC 6.3.5.7)	gatA BCG_3033c	Mycobacterium bovis (strain BCG / Pasteur 1173P2)	494
A1KJP4	GCSP_MYCBP	reviewed	Glycine dehydrogenase (decarboxylating) (EC 1.4.4.2) (Glycine cleavage system P-protein) (Glycine decarboxylase) (Glycine dehydrogenase (aminomethyl-transferring))	gcvP BCG_1867	Mycobacterium bovis (strain BCG / Pasteur 1173P2)	941
A1KP87	GUAA_MYCBP	reviewed	GMP synthase [glutamine-hydrolyzing] (EC 6.3.5.2) (GMP synthetase) (Glutamine amidotransferase)	guaA BCG_3466c	Mycobacterium bovis (strain BCG / Pasteur 1173P2)	525
A1KH80	G6PI_MYCBP	reviewed	Glucose-6-phosphate isomerase (GPI) (EC 5.3.1.9) (Phosphoglucose isomerase) (PGI) (Phosphohexose isomerase) (PHI)	pgi BCG_1000c	Mycobacterium bovis (strain BCG / Pasteur 1173P2)	553
A0A0H3M4X7	A0A0H3M4X7_MYCBP	unreviewed	PE-PGRS family protein	PE_PGRS17 BCG_1032c	Mycobacterium bovis (strain BCG / Pasteur 1173P2)	335
A0A0H3M7S8	A0A0H3M7S8_MYCBP	unreviewed	Probable lipoprotein lpqJ	lpqJ BCG_0383c	Mycobacterium bovis (strain BCG / Pasteur 1173P2)	186
A0A0H3M2I4	A0A0H3M2I4_MYCBP	unreviewed	Uncharacterized protein	BCG_0590c	Mycobacterium bovis (strain BCG / Pasteur 1173P2)	128
A0A0H3MDF0	A0A0H3MDF0_MYCBP	unreviewed	Probable two-component system transcriptional regulator	BCG_1664	Mycobacterium bovis (strain BCG / Pasteur 1173P2)	205
A0A0H3M700	A0A0H3M700_MYCBP	unreviewed	Uncharacterized protein	BCG_2330	Mycobacterium bovis (strain BCG / Pasteur 1173P2)	95
A0A0H3M971	A0A0H3M971_MYCBP	unreviewed	Cadmium inducible protein cadI	cadI BCG_2668	Mycobacterium bovis (strain BCG / Pasteur 1173P2)	152
A0A0H3M552	A0A0H3M552_MYCBP	unreviewed	Ribonuclease VapC (RNase VapC) (EC 3.1.-.-) (Toxin VapC)	vapC BCG_2001c	Mycobacterium bovis (strain BCG / Pasteur 1173P2)	135
A0A0H3M3Z0	A0A0H3M3Z0_MYCBP	unreviewed	Probable conserved integral membrane protein	BCG_0630c	Mycobacterium bovis (strain BCG / Pasteur 1173P2)	795
A0A0H3MDW8	A0A0H3MDW8_MYCBP	unreviewed	Uncharacterized protein	BCG_3092	Mycobacterium bovis (strain BCG / Pasteur 1173P2)	136
A0A0H3MDX2	A0A0H3MDX2_MYCBP	unreviewed	Uncharacterized protein	BCG_3097c	Mycobacterium bovis (strain BCG / Pasteur 1173P2)	174
A0A0H3M9P9	A0A0H3M9P9_MYCBP	unreviewed	Probable ferredoxin fdxD	fdxD BCG_3567c	Mycobacterium bovis (strain BCG / Pasteur 1173P2)	63
A0A0H3MF51	A0A0H3MF51_MYCBP	unreviewed	Probable conserved transmembrane protein	BCG_2282	Mycobacterium bovis (strain BCG / Pasteur 1173P2)	409
A0A0H3M4H2	A0A0H3M4H2_MYCBP	unreviewed	Uncharacterized protein	sseC2 BCG_0866c	Mycobacterium bovis (strain BCG / Pasteur 1173P2)	100
A0A0H3M668	A0A0H3M668_MYCBP	unreviewed	Uncharacterized protein	BCG_2029	Mycobacterium bovis (strain BCG / Pasteur 1173P2)	164
A0A0H3M1D0	A0A0H3M1D0_MYCBP	unreviewed	Possible transmembrane acyltransferase (EC 2.3.1.-)	BCG_0144	Mycobacterium bovis (strain BCG / Pasteur 1173P2)	685
A0A0H3M2J0	A0A0H3M2J0_MYCBP	unreviewed	Uncharacterized protein	BCG_0137	Mycobacterium bovis (strain BCG / Pasteur 1173P2)	504
A0A0H3MFF2	A0A0H3MFF2_MYCBP	unreviewed	Uncharacterized protein	BCG_2404c	Mycobacterium bovis (strain BCG / Pasteur 1173P2)	185
A0A0H3M8B6	A0A0H3M8B6_MYCBP	unreviewed	Uncharacterized protein	BCG_0551	Mycobacterium bovis (strain BCG / Pasteur 1173P2)	97
A0A0H3M6E1	A0A0H3M6E1_MYCBP	unreviewed	Probable transmembrane protein	BCG_1629	Mycobacterium bovis (strain BCG / Pasteur 1173P2)	221
A0A0H3MEU2	A0A0H3MEU2_MYCBP	unreviewed	Uncharacterized protein	BCG_2185	Mycobacterium bovis (strain BCG / Pasteur 1173P2)	206
A0A0H3MFJ0	A0A0H3MFJ0_MYCBP	unreviewed	50S ribosomal protein L21	rplU BCG_2462c	Mycobacterium bovis (strain BCG / Pasteur 1173P2)	104
A0A0H3MHG1	A0A0H3MHG1_MYCBP	unreviewed	Ribosome hibernation promoting factor (HPF)	hpf BCG_3270c	Mycobacterium bovis (strain BCG / Pasteur 1173P2)	214
A0A0H3M2R0	A0A0H3M2R0_MYCBP	unreviewed	Uncharacterized protein	BCG_0222	Mycobacterium bovis (strain BCG / Pasteur 1173P2)	169
A0A0H3MF95	A0A0H3MF95_MYCBP	unreviewed	Uncharacterized protein	BCG_3701	Mycobacterium bovis (strain BCG / Pasteur 1173P2)	63
A0A0H3MGS9	A0A0H3MGS9_MYCBP	unreviewed	Conserved hypothetical alanine rich protein	BCG_2996c	Mycobacterium bovis (strain BCG / Pasteur 1173P2)	553
A0A0H3M6H6	A0A0H3M6H6_MYCBP	unreviewed	PE-PGRS family protein [first part]	PE_PGRS43a BCG_2510c	Mycobacterium bovis (strain BCG / Pasteur 1173P2)	475
A0A0H3MCE1	A0A0H3MCE1_MYCBP	unreviewed	Probable lipoprotein lprE	lprE BCG_1312c	Mycobacterium bovis (strain BCG / Pasteur 1173P2)	202
A0A0H3M7I5	A0A0H3M7I5_MYCBP	unreviewed	Putative transposase	BCG_2830	Mycobacterium bovis (strain BCG / Pasteur 1173P2)	469
A0A0H3M8H7	A0A0H3M8H7_MYCBP	unreviewed	Uncharacterized protein	BCG_3272c	Mycobacterium bovis (strain BCG / Pasteur 1173P2)	280
A0A0H3MFI4	A0A0H3MFI4_MYCBP	unreviewed	Uncharacterized protein	BCG_3792	Mycobacterium bovis (strain BCG / Pasteur 1173P2)	352
A0A0H3MI75	A0A0H3MI75_MYCBP	unreviewed	Probable integral membrane protein	BCG_3545c	Mycobacterium bovis (strain BCG / Pasteur 1173P2)	229
A0A0H3MAD7	A0A0H3MAD7_MYCBP	unreviewed	Uncharacterized protein	BCG_3139	Mycobacterium bovis (strain BCG / Pasteur 1173P2)	176
A0A0H3M4W0	A0A0H3M4W0_MYCBP	unreviewed	Probable urease accessory protein ureD	ureD BCG_1889	Mycobacterium bovis (strain BCG / Pasteur 1173P2)	208
A0A0H3MAN1	A0A0H3MAN1_MYCBP	unreviewed	Uncharacterized protein	BCG_0584	Mycobacterium bovis (strain BCG / Pasteur 1173P2)	220
A0A0H3MAU4	A0A0H3MAU4_MYCBP	unreviewed	Probable conserved transmembrane protein	BCG_3906c	Mycobacterium bovis (strain BCG / Pasteur 1173P2)	342
A0A0H3M278	A0A0H3M278_MYCBP	unreviewed	RNA polymerase sigma factor	sigL BCG_0785	Mycobacterium bovis (strain BCG / Pasteur 1173P2)	177
A0A0H3M4M5	A0A0H3M4M5_MYCBP	unreviewed	Probable transmembrane serine/threonine-protein kinase E pknE (EC 2.7.1.-)	pknE BCG_1782	Mycobacterium bovis (strain BCG / Pasteur 1173P2)	566
A0A0H3M6L0	A0A0H3M6L0_MYCBP	unreviewed	Probable conserved integral membrane protein	BCG_2196	Mycobacterium bovis (strain BCG / Pasteur 1173P2)	427
A0A0H3M0L9	A0A0H3M0L9_MYCBP	unreviewed	Probable l-serine dehydratase sdaA (EC 4.3.1.17)	sdaA BCG_0100c	Mycobacterium bovis (strain BCG / Pasteur 1173P2)	461
A0A0H3MHN9	A0A0H3MHN9_MYCBP	unreviewed	Possible methyltransferase (EC 2.1.1.-)	BCG_3388c	Mycobacterium bovis (strain BCG / Pasteur 1173P2)	204
A0A0H3M5G7	A0A0H3M5G7_MYCBP	unreviewed	tRNA (adenine(58)-N(1))-methyltransferase TrmI (EC 2.1.1.220)	BCG_2135c	Mycobacterium bovis (strain BCG / Pasteur 1173P2)	280
A0A0H3M1M6	A0A0H3M1M6_MYCBP	unreviewed	Probable acyl-CoA dehydrogenase fadE3 (EC 1.3.99.-)	fadE3 BCG_0252c	Mycobacterium bovis (strain BCG / Pasteur 1173P2)	388
A0A0H3M9L1	A0A0H3M9L1_MYCBP	unreviewed	Probable conserved transmembrane protein	BCG_3519	Mycobacterium bovis (strain BCG / Pasteur 1173P2)	561
A0A0H3MEN1	A0A0H3MEN1_MYCBP	unreviewed	Uncharacterized protein	BCG_2107	Mycobacterium bovis (strain BCG / Pasteur 1173P2)	76
A0A0H3M750	A0A0H3M750_MYCBP	unreviewed	GTPase HflX (GTP-binding protein HflX)	hflX BCG_2738c	Mycobacterium bovis (strain BCG / Pasteur 1173P2)	495
A0A0H3MEU7	A0A0H3MEU7_MYCBP	unreviewed	Uncharacterized protein	esxU BCG_3511c	Mycobacterium bovis (strain BCG / Pasteur 1173P2)	125
A0A0H3MAT2	A0A0H3MAT2_MYCBP	unreviewed	Uncharacterized protein	BCG_0657c	Mycobacterium bovis (strain BCG / Pasteur 1173P2)	385
A0A0H3MJD0	A0A0H3MJD0_MYCBP	unreviewed	Probable glycerophosphoryl diester phosphodiesterase glpQ1 (EC 3.1.4.46)	glpQ1 BCG_3905c	Mycobacterium bovis (strain BCG / Pasteur 1173P2)	274
A0A0H3M7A2	A0A0H3M7A2_MYCBP	unreviewed	Uncharacterized protein	BCG_0131	Mycobacterium bovis (strain BCG / Pasteur 1173P2)	183
A0A0H3M7M4	A0A0H3M7M4_MYCBP	unreviewed	Uncharacterized protein	BCG_2675	Mycobacterium bovis (strain BCG / Pasteur 1173P2)	77
A0A0H3M1D1	A0A0H3M1D1_MYCBP	unreviewed	Uncharacterized protein	BCG_0405c	Mycobacterium bovis (strain BCG / Pasteur 1173P2)	129
A0A0H3M893	A0A0H3M893_MYCBP	unreviewed	Putative two component sensor histidine kinase senX3 (EC 2.7.3.-)	senX3 BCG_0531	Mycobacterium bovis (strain BCG / Pasteur 1173P2)	410
A0A0H3MB01	A0A0H3MB01_MYCBP	unreviewed	PPE Family protein [first part]	PPE56a BCG_3422c	Mycobacterium bovis (strain BCG / Pasteur 1173P2)	432
A0A0H3M8P4	A0A0H3M8P4_MYCBP	unreviewed	Probable conserved membrane protein	BCG_0786	Mycobacterium bovis (strain BCG / Pasteur 1173P2)	250
A0A0H3MC73	A0A0H3MC73_MYCBP	unreviewed	Uncharacterized protein	BCG_1208	Mycobacterium bovis (strain BCG / Pasteur 1173P2)	216
A0A0H3M8Y1	A0A0H3M8Y1_MYCBP	unreviewed	Conserved hypothetical alanine and proline-rich protein	BCG_3214	Mycobacterium bovis (strain BCG / Pasteur 1173P2)	153
A0A0H3M2Q7	A0A0H3M2Q7_MYCBP	unreviewed	Uncharacterized protein	BCG_0685	Mycobacterium bovis (strain BCG / Pasteur 1173P2)	142
A0A0H3M3D7	A0A0H3M3D7_MYCBP	unreviewed	Uncharacterized protein	BCG_0937	Mycobacterium bovis (strain BCG / Pasteur 1173P2)	340
A0A0H3M7J9	A0A0H3M7J9_MYCBP	unreviewed	Uncharacterized protein	BCG_2052c	Mycobacterium bovis (strain BCG / Pasteur 1173P2)	280
A0A0H3MEL1	A0A0H3MEL1_MYCBP	unreviewed	Uncharacterized protein	BCG_3426	Mycobacterium bovis (strain BCG / Pasteur 1173P2)	129
A0A0H3MEP8	A0A0H3MEP8_MYCBP	unreviewed	Possible cyclase	BCG_3448c	Mycobacterium bovis (strain BCG / Pasteur 1173P2)	483
A0A0H3M3D5	A0A0H3M3D5_MYCBP	unreviewed	Uncharacterized protein	BCG_1254c	Mycobacterium bovis (strain BCG / Pasteur 1173P2)	421
A0A0H3MBU1	A0A0H3MBU1_MYCBP	unreviewed	Gamma-glutamyl-hercynylcysteine sulfoxide hydrolase (EC 3.5.1.118) (Gamma-glutamyl hercynylcysteine S-oxide hydrolase)	egtC BCG_3761c	Mycobacterium bovis (strain BCG / Pasteur 1173P2)	233
A0A0H3MAJ6	A0A0H3MAJ6_MYCBP	unreviewed	Uncharacterized protein	BCG_1628	Mycobacterium bovis (strain BCG / Pasteur 1173P2)	79
A0A0H3MBG8	A0A0H3MBG8_MYCBP	unreviewed	Uncharacterized protein	BCG_1982c	Mycobacterium bovis (strain BCG / Pasteur 1173P2)	125
A0A0H3MDQ2	A0A0H3MDQ2_MYCBP	unreviewed	Uncharacterized protein	BCG_2981c	Mycobacterium bovis (strain BCG / Pasteur 1173P2)	82
A0A0H3MB90	A0A0H3MB90_MYCBP	unreviewed	Probable dehydrogenase (EC 1.-.-.-)	BCG_0895	Mycobacterium bovis (strain BCG / Pasteur 1173P2)	334
A0A0H3MG87	A0A0H3MG87_MYCBP	unreviewed	PE-PGRS family protein	PE_PGRS47a BCG_2755	Mycobacterium bovis (strain BCG / Pasteur 1173P2)	10
A0A0H3MH46	A0A0H3MH46_MYCBP	unreviewed	Peptide chain release factor 2 (RF-2)	prfB BCG_3130c	Mycobacterium bovis (strain BCG / Pasteur 1173P2)	378
A0A0H3M301	A0A0H3M301_MYCBP	unreviewed	Uncharacterized protein	BCG_0814c	Mycobacterium bovis (strain BCG / Pasteur 1173P2)	181
A0A0H3MAL2	A0A0H3MAL2_MYCBP	unreviewed	Delta-aminolevulinic acid dehydratase (EC 4.2.1.24)	hemB BCG_0555	Mycobacterium bovis (strain BCG / Pasteur 1173P2)	329
A0A0H3M719	A0A0H3M719_MYCBP	unreviewed	Possible molybdopterin biosynthesis protein moeW	moeW BCG_2360c	Mycobacterium bovis (strain BCG / Pasteur 1173P2)	318
A0A0H3MFB6	A0A0H3MFB6_MYCBP	unreviewed	Probable conserved lipoprotein lppQ	lppQ BCG_2364	Mycobacterium bovis (strain BCG / Pasteur 1173P2)	139
A0A0H3M7F7	A0A0H3M7F7_MYCBP	unreviewed	Uncharacterized protein	BCG_2012	Mycobacterium bovis (strain BCG / Pasteur 1173P2)	255
A0A0H3M579	A0A0H3M579_MYCBP	unreviewed	Probable Proline-rich antigen homolog pra	pra BCG_1136	Mycobacterium bovis (strain BCG / Pasteur 1173P2)	240
A0A0H3MAA3	A0A0H3MAA3_MYCBP	unreviewed	Possible conserved membrane protein	BCG_3754	Mycobacterium bovis (strain BCG / Pasteur 1173P2)	310
A0A0H3M556	A0A0H3M556_MYCBP	unreviewed	Partial REP13E12 repeat protein	BCG_1625c	Mycobacterium bovis (strain BCG / Pasteur 1173P2)	318
A0A0H3MA18	A0A0H3MA18_MYCBP	unreviewed	Possible conserved secreted protein	BCG_3001	Mycobacterium bovis (strain BCG / Pasteur 1173P2)	181
A0A0H3MC79	A0A0H3MC79_MYCBP	unreviewed	Uncharacterized protein	BCG_3931	Mycobacterium bovis (strain BCG / Pasteur 1173P2)	573
A0A0H3MD07	A0A0H3MD07_MYCBP	unreviewed	Uncharacterized protein	BCG_2646c	Mycobacterium bovis (strain BCG / Pasteur 1173P2)	117
A0A0H3M5E3	A0A0H3M5E3_MYCBP	unreviewed	Probable dipeptidase PepE (EC 3.4.13.-)	pepE BCG_2109c	Mycobacterium bovis (strain BCG / Pasteur 1173P2)	375
A0A0H3M9V7	A0A0H3M9V7_MYCBP	unreviewed	Possible dna ligase ligC (EC 6.5.1.1)	ligC BCG_3791	Mycobacterium bovis (strain BCG / Pasteur 1173P2)	358
A0A0H3MFA3	A0A0H3MFA3_MYCBP	unreviewed	PE family protein	PE23 BCG_2349	Mycobacterium bovis (strain BCG / Pasteur 1173P2)	382
A0A0H3M3B9	A0A0H3M3B9_MYCBP	unreviewed	Uncharacterized protein	BCG_1234	Mycobacterium bovis (strain BCG / Pasteur 1173P2)	146
A0A0H3M9D1	A0A0H3M9D1_MYCBP	unreviewed	Uncharacterized protein	BCG_3605c	Mycobacterium bovis (strain BCG / Pasteur 1173P2)	129
A0A0H3MEU8	A0A0H3MEU8_MYCBP	unreviewed	Conserved hypothetical regulatory protein	BCG_2190c	Mycobacterium bovis (strain BCG / Pasteur 1173P2)	146
A0A0H3MEZ4	A0A0H3MEZ4_MYCBP	unreviewed	Possible coenzyme F420-dependent oxidoreductase (EC 1.-.-.-)	BCG_3584c	Mycobacterium bovis (strain BCG / Pasteur 1173P2)	347
A0A0H3MFQ3	A0A0H3MFQ3_MYCBP	unreviewed	Probable propionyl-CoA carboxylase beta chain 4 accD4 (EC 6.4.1.3)	accD4 BCG_3861c	Mycobacterium bovis (strain BCG / Pasteur 1173P2)	522
A0A0H3MGG2	A0A0H3MGG2_MYCBP	unreviewed	Uncharacterized protein	BCG_2827	Mycobacterium bovis (strain BCG / Pasteur 1173P2)	103
A0A0H3M8J7	A0A0H3M8J7_MYCBP	unreviewed	PE family protein	PE29 BCG_3045c	Mycobacterium bovis (strain BCG / Pasteur 1173P2)	104
A0A0H3MHQ2	A0A0H3MHQ2_MYCBP	unreviewed	Probable alternative RNA polymerase sigma factor sigJ	sigJ BCG_3398c	Mycobacterium bovis (strain BCG / Pasteur 1173P2)	312
A0A0H3M9I7	A0A0H3M9I7_MYCBP	unreviewed	Uncharacterized protein	BCG_1163c	Mycobacterium bovis (strain BCG / Pasteur 1173P2)	106
A0A0H3MCA1	A0A0H3MCA1_MYCBP	unreviewed	Uncharacterized protein	BCG_1252	Mycobacterium bovis (strain BCG / Pasteur 1173P2)	275
A0A0H3MAV6	A0A0H3MAV6_MYCBP	unreviewed	Probable transcriptional regulatory protein	BCG_1712c	Mycobacterium bovis (strain BCG / Pasteur 1173P2)	218
A0A0H3MG70	A0A0H3MG70_MYCBP	unreviewed	Possible hydrolase	BCG_2728	Mycobacterium bovis (strain BCG / Pasteur 1173P2)	341
A0A0H3M7G9	A0A0H3M7G9_MYCBP	unreviewed	Putative two component transcriptional regulatory protein (Probably luxR-family)	BCG_0232	Mycobacterium bovis (strain BCG / Pasteur 1173P2)	211
A0A0H3MD96	A0A0H3MD96_MYCBP	unreviewed	Conserved hypothetical arginine rich protein [first part]	BCG_2758c	Mycobacterium bovis (strain BCG / Pasteur 1173P2)	195
A0A0H3M451	A0A0H3M451_MYCBP	unreviewed	Uncharacterized protein	BCG_0682	Mycobacterium bovis (strain BCG / Pasteur 1173P2)	83
A0A0H3M7Y4	A0A0H3M7Y4_MYCBP	unreviewed	Phosphate acetyltransferase (EC 2.3.1.8) (Phosphotransacetylase)	pta BCG_0447	Mycobacterium bovis (strain BCG / Pasteur 1173P2)	690
A0A0H3MB59	A0A0H3MB59_MYCBP	unreviewed	Uncharacterized protein	BCG_0856	Mycobacterium bovis (strain BCG / Pasteur 1173P2)	209
A0A0H3M3Y8	A0A0H3M3Y8_MYCBP	unreviewed	Possible transcriptional regulatory protein	BCG_1535	Mycobacterium bovis (strain BCG / Pasteur 1173P2)	63
A0A0H3M2S0	A0A0H3M2S0_MYCBP	unreviewed	Dioxygenase (EC 1.13.11.-)	BCG_0703	Mycobacterium bovis (strain BCG / Pasteur 1173P2)	501
A0A0H3M1A0	A0A0H3M1A0_MYCBP	unreviewed	Uncharacterized protein	BCG_0371	Mycobacterium bovis (strain BCG / Pasteur 1173P2)	261
A0A0H3M8L3	A0A0H3M8L3_MYCBP	unreviewed	Possible membrane protein	BCG_0715	Mycobacterium bovis (strain BCG / Pasteur 1173P2)	57
A0A0H3MA92	A0A0H3MA92_MYCBP	unreviewed	Probable glutaredoxin electron transport component of nrdEF (Glutaredoxin-like protein) nrdH	nrdH BCG_3077c	Mycobacterium bovis (strain BCG / Pasteur 1173P2)	79
A0A0H3M5R2	A0A0H3M5R2_MYCBP	unreviewed	Conserved hypothetical membrane protein	BCG_1859	Mycobacterium bovis (strain BCG / Pasteur 1173P2)	121
A0A0H3MJ25	A0A0H3MJ25_MYCBP	unreviewed	Putative integrase	BCG_3810	Mycobacterium bovis (strain BCG / Pasteur 1173P2)	71
A0A0H3M7Y6	A0A0H3M7Y6_MYCBP	unreviewed	Cytochrome bc1 complex cytochrome c subunit (EC 1.10.2.2)	qcrC BCG_2210	Mycobacterium bovis (strain BCG / Pasteur 1173P2)	280
A0A0H3M351	A0A0H3M351_MYCBP	unreviewed	Uncharacterized protein	BCG_0368c	Mycobacterium bovis (strain BCG / Pasteur 1173P2)	208
A0A0H3M6T5	A0A0H3M6T5_MYCBP	unreviewed	Uncharacterized protein	BCG_2640	Mycobacterium bovis (strain BCG / Pasteur 1173P2)	75
A0A0H3MDX3	A0A0H3MDX3_MYCBP	unreviewed	Uncharacterized protein	BCG_1811c	Mycobacterium bovis (strain BCG / Pasteur 1173P2)	149
A0A0H3M5J2	A0A0H3M5J2_MYCBP	unreviewed	Uncharacterized protein	BCG_1771c	Mycobacterium bovis (strain BCG / Pasteur 1173P2)	182
A0A0H3M3B6	A0A0H3M3B6_MYCBP	unreviewed	Possible GTP-binding translation elongation factor typA	typA BCG_1227	Mycobacterium bovis (strain BCG / Pasteur 1173P2)	628
A0A0H3M4T3	A0A0H3M4T3_MYCBP	unreviewed	Possible oxidoreductase (EC 1.-.-.-)	BCG_0994c	Mycobacterium bovis (strain BCG / Pasteur 1173P2)	288
A0A0H3MCB7	A0A0H3MCB7_MYCBP	unreviewed	Uncharacterized protein	BCG_2332	Mycobacterium bovis (strain BCG / Pasteur 1173P2)	174
A0A0H3M4F1	A0A0H3M4F1_MYCBP	unreviewed	Adenylyl cyclase (EC 4.6.1.1)	BCG_1323	Mycobacterium bovis (strain BCG / Pasteur 1173P2)	397
A0A0H3M4G8	A0A0H3M4G8_MYCBP	unreviewed	Beta-carbonic anhydrase (EC 4.2.1.1)	canA BCG_1343	Mycobacterium bovis (strain BCG / Pasteur 1173P2)	163
A0A0H3M6D2	A0A0H3M6D2_MYCBP	unreviewed	Putative conserved integral membrane transport protein	BCG_2476c	Mycobacterium bovis (strain BCG / Pasteur 1173P2)	418
A0A0H3MEX1	A0A0H3MEX1_MYCBP	unreviewed	Possible conserved protein cpsA	cpsA BCG_3548	Mycobacterium bovis (strain BCG / Pasteur 1173P2)	512
A0A0H3M383	A0A0H3M383_MYCBP	unreviewed	Uncharacterized protein	BCG_0891	Mycobacterium bovis (strain BCG / Pasteur 1173P2)	270
A0A0H3M9Q8	A0A0H3M9Q8_MYCBP	unreviewed	Uncharacterized protein	BCG_0113	Mycobacterium bovis (strain BCG / Pasteur 1173P2)	152
A0A0H3M9W2	A0A0H3M9W2_MYCBP	unreviewed	Transcriptional regulatory protein (Probably araC/xylS-family)	BCG_3796	Mycobacterium bovis (strain BCG / Pasteur 1173P2)	353
A0A0H3M2G9	A0A0H3M2G9_MYCBP	unreviewed	Possible formate hydrogenlyase hycD (FHL) (EC 1.-.-.-)	hycD BCG_0117	Mycobacterium bovis (strain BCG / Pasteur 1173P2)	316
A0A0H3M796	A0A0H3M796_MYCBP	unreviewed	Uncharacterized protein	BCG_0121	Mycobacterium bovis (strain BCG / Pasteur 1173P2)	224
A0A0H3MCL3	A0A0H3MCL3_MYCBP	unreviewed	Uncharacterized protein	BCG_2438	Mycobacterium bovis (strain BCG / Pasteur 1173P2)	90
A0A0H3M3P8	A0A0H3M3P8_MYCBP	unreviewed	Uncharacterized protein	BCG_1053	Mycobacterium bovis (strain BCG / Pasteur 1173P2)	83
A0A0H3M967	A0A0H3M967_MYCBP	unreviewed	Phosphoribosylglycinamide formyltransferase (EC 2.1.2.2) (5'-phosphoribosylglycinamide transformylase) (GAR transformylase) (GART)	purN BCG_1010	Mycobacterium bovis (strain BCG / Pasteur 1173P2)	215
A0A0H3MD77	A0A0H3MD77_MYCBP	unreviewed	Possible conserved transmembrane alanine and glycine rich protein	BCG_2734c	Mycobacterium bovis (strain BCG / Pasteur 1173P2)	699
A0A0H3M156	A0A0H3M156_MYCBP	unreviewed	Probable acyl carrier protein acpA (ACP)	acpA BCG_0064	Mycobacterium bovis (strain BCG / Pasteur 1173P2)	87
A0A0H3M3I8	A0A0H3M3I8_MYCBP	unreviewed	Uncharacterized protein	BCG_0480c	Mycobacterium bovis (strain BCG / Pasteur 1173P2)	142
A0A0H3M4M1	A0A0H3M4M1_MYCBP	unreviewed	Probable acyl-CoA dehydrogenase fadE10 (EC 1.3.99.-)	fadE10 BCG_0925	Mycobacterium bovis (strain BCG / Pasteur 1173P2)	650
A0A0H3MCZ3	A0A0H3MCZ3_MYCBP	unreviewed	Uncharacterized protein	BCG_2626	Mycobacterium bovis (strain BCG / Pasteur 1173P2)	95
A0A0H3M3U4	A0A0H3M3U4_MYCBP	unreviewed	Probable conserved transmembrane protein	BCG_0571	Mycobacterium bovis (strain BCG / Pasteur 1173P2)	529
A0A0H3MAT5	A0A0H3MAT5_MYCBP	unreviewed	Uncharacterized protein	BCG_3894	Mycobacterium bovis (strain BCG / Pasteur 1173P2)	160
A0A0H3M3X4	A0A0H3M3X4_MYCBP	unreviewed	Vitamin B12-dependent ribonucleotide reductase (EC 1.17.4.1)	nrdZ BCG_0615	Mycobacterium bovis (strain BCG / Pasteur 1173P2)	710
A0A0H3MA28	A0A0H3MA28_MYCBP	unreviewed	Possible conserved protein	BCG_0262	Mycobacterium bovis (strain BCG / Pasteur 1173P2)	384
A0A0H3MAC2	A0A0H3MAC2_MYCBP	unreviewed	Uncharacterized protein	BCG_1516	Mycobacterium bovis (strain BCG / Pasteur 1173P2)	287
A0A0H3M5T1	A0A0H3M5T1_MYCBP	unreviewed	Probable acyl carrier protein	BCG_1406	Mycobacterium bovis (strain BCG / Pasteur 1173P2)	106
A0A0H3MAJ0	A0A0H3MAJ0_MYCBP	unreviewed	Uncharacterized protein	BCG_1610	Mycobacterium bovis (strain BCG / Pasteur 1173P2)	148
A0A0H3MGQ2	A0A0H3MGQ2_MYCBP	unreviewed	Uncharacterized protein	BCG_2951	Mycobacterium bovis (strain BCG / Pasteur 1173P2)	103
A0A0H3MC96	A0A0H3MC96_MYCBP	unreviewed	Possible conserved membrane protein [first part]	BCG_3951c	Mycobacterium bovis (strain BCG / Pasteur 1173P2)	833
A0A0H3MI09	A0A0H3MI09_MYCBP	unreviewed	Antitoxin	BCG_3477	Mycobacterium bovis (strain BCG / Pasteur 1173P2)	99
A0A0H3M298	A0A0H3M298_MYCBP	unreviewed	PE-PGRS family protein	PE_PGRS11 BCG_0805	Mycobacterium bovis (strain BCG / Pasteur 1173P2)	584
A0A0H3M3B2	A0A0H3M3B2_MYCBP	unreviewed	Possible protein transport protein secE2	secE2 BCG_0417	Mycobacterium bovis (strain BCG / Pasteur 1173P2)	71
A0A0H3M7L0	A0A0H3M7L0_MYCBP	unreviewed	Uncharacterized protein	BCG_2659c	Mycobacterium bovis (strain BCG / Pasteur 1173P2)	93
A0A0H3MIP3	A0A0H3MIP3_MYCBP	unreviewed	Probable dipeptide-transport integral membrane protein ABC transporter dppB	dppB BCG_3723c	Mycobacterium bovis (strain BCG / Pasteur 1173P2)	308
A0A0H3M405	A0A0H3M405_MYCBP	unreviewed	Isoprenyl transferase (EC 2.5.1.-)	BCG_1144	Mycobacterium bovis (strain BCG / Pasteur 1173P2)	262
A0A0H3M9G6	A0A0H3M9G6_MYCBP	unreviewed	Cyclopropane-fatty-acyl-phospholipid synthase 1 cmaA1 (EC 2.1.1.79)	cmaA1 BCG_3461c	Mycobacterium bovis (strain BCG / Pasteur 1173P2)	287
A0A0H3MF49	A0A0H3MF49_MYCBP	unreviewed	Possible conserved lipoprotein lppH	lppH BCG_3641	Mycobacterium bovis (strain BCG / Pasteur 1173P2)	237
A0A0H3M872	A0A0H3M872_MYCBP	unreviewed	Conserved hypothetical proline rich protein	BCG_2281c	Mycobacterium bovis (strain BCG / Pasteur 1173P2)	592
A0A0H3MED4	A0A0H3MED4_MYCBP	unreviewed	mRNA interferase (EC 3.1.-.-)	BCG_2008c	Mycobacterium bovis (strain BCG / Pasteur 1173P2)	114
A0A0H3MHS7	A0A0H3MHS7_MYCBP	unreviewed	Uncharacterized protein	BCG_3423c	Mycobacterium bovis (strain BCG / Pasteur 1173P2)	264
A0A0H3M7S4	A0A0H3M7S4_MYCBP	unreviewed	Possible transcriptional regulatory protein	BCG_0378c	Mycobacterium bovis (strain BCG / Pasteur 1173P2)	832
A0A0H3M459	A0A0H3M459_MYCBP	unreviewed	Possible lipoprotein lprI	lprI BCG_1593c	Mycobacterium bovis (strain BCG / Pasteur 1173P2)	197
A0A0H3M8B8	A0A0H3M8B8_MYCBP	unreviewed	Uncharacterized protein	BCG_2333	Mycobacterium bovis (strain BCG / Pasteur 1173P2)	89
A0A0H3M2S6	A0A0H3M2S6_MYCBP	unreviewed	Conserved transmembrane transport protein mmpL3	mmpL3 BCG_0243c	Mycobacterium bovis (strain BCG / Pasteur 1173P2)	944
A0A0H3M9K3	A0A0H3M9K3_MYCBP	unreviewed	Uncharacterized protein	BCG_3506c	Mycobacterium bovis (strain BCG / Pasteur 1173P2)	103
A0A0H3M9S0	A0A0H3M9S0_MYCBP	unreviewed	Probable proline dehydrogenase (EC 1.5.99.8)	BCG_1250	Mycobacterium bovis (strain BCG / Pasteur 1173P2)	329
A0A0H3MAZ9	A0A0H3MAZ9_MYCBP	unreviewed	Uncharacterized protein	BCG_1766	Mycobacterium bovis (strain BCG / Pasteur 1173P2)	189
A0A0H3M1C0	A0A0H3M1C0_MYCBP	unreviewed	Uncharacterized protein	BCG_0394c	Mycobacterium bovis (strain BCG / Pasteur 1173P2)	214
A0A0H3M3I1	A0A0H3M3I1_MYCBP	unreviewed	Divalent metal cation transporter MntH	mntH BCG_0976c	Mycobacterium bovis (strain BCG / Pasteur 1173P2)	428
A0A0H3MA86	A0A0H3MA86_MYCBP	unreviewed	PPE family protein	PPE4 BCG_0326	Mycobacterium bovis (strain BCG / Pasteur 1173P2)	513
A0A0H3M2A3	A0A0H3M2A3_MYCBP	unreviewed	Possible two component system response sensor kinase membrane associated phoR (EC 2.7.-.-)	phoR BCG_0810	Mycobacterium bovis (strain BCG / Pasteur 1173P2)	485
A0A0H3M2J8	A0A0H3M2J8_MYCBP	unreviewed	Putative molybdenum cofactor biosynthesis protein e2 moaE2	moaE2 BCG_0918	Mycobacterium bovis (strain BCG / Pasteur 1173P2)	141
A0A0H3M1F4	A0A0H3M1F4_MYCBP	unreviewed	Possible secreted protein	BCG_0431c	Mycobacterium bovis (strain BCG / Pasteur 1173P2)	239
A0A0H3M9V3	A0A0H3M9V3_MYCBP	unreviewed	Possible mycobactin utilization protein viuB	viuB BCG_2916c	Mycobacterium bovis (strain BCG / Pasteur 1173P2)	283
A0A0H3M683	A0A0H3M683_MYCBP	unreviewed	Conserved hypothetical transmembrane protein	BCG_1569	Mycobacterium bovis (strain BCG / Pasteur 1173P2)	254
A0A0H3MCM2	A0A0H3MCM2_MYCBP	unreviewed	Uncharacterized protein	BCG_2452c	Mycobacterium bovis (strain BCG / Pasteur 1173P2)	96
A0A0H3M7K8	A0A0H3M7K8_MYCBP	unreviewed	Probable acyl-CoA dehydrogenase fadE5 (EC 1.3.99.-)	fadE5 BCG_0282c	Mycobacterium bovis (strain BCG / Pasteur 1173P2)	611
A0A0H3M944	A0A0H3M944_MYCBP	unreviewed	Uncharacterized protein	BCG_0978c	Mycobacterium bovis (strain BCG / Pasteur 1173P2)	358
A0A0H3M7Q4	A0A0H3M7Q4_MYCBP	unreviewed	PPE family protein	PPE6 BCG_0345c	Mycobacterium bovis (strain BCG / Pasteur 1173P2)	1975
A0A0H3MFY4	A0A0H3MFY4_MYCBP	unreviewed	Probable conserved integral membrane protein	BCG_2623	Mycobacterium bovis (strain BCG / Pasteur 1173P2)	68
A0A0H3MID2	A0A0H3MID2_MYCBP	unreviewed	Uncharacterized protein	BCG_3591	Mycobacterium bovis (strain BCG / Pasteur 1173P2)	149
A0A0H3MB74	A0A0H3MB74_MYCBP	unreviewed	Haloalkane dehalogenase (EC 3.8.1.5)	dhmA BCG_1868c	Mycobacterium bovis (strain BCG / Pasteur 1173P2)	286
A0A0H3MJ98	A0A0H3MJ98_MYCBP	unreviewed	PE-PGRS family protein	PE_PGRS62 BCG_3874	Mycobacterium bovis (strain BCG / Pasteur 1173P2)	504
A0A0H3MDM5	A0A0H3MDM5_MYCBP	unreviewed	Transport permease protein	BCG_1724c	Mycobacterium bovis (strain BCG / Pasteur 1173P2)	226
A0A0H3MBR7	A0A0H3MBR7_MYCBP	unreviewed	Probable integral membrane protein	BCG_2130	Mycobacterium bovis (strain BCG / Pasteur 1173P2)	397
A0A0H3M5V9	A0A0H3M5V9_MYCBP	unreviewed	Uncharacterized protein	BCG_2274c	Mycobacterium bovis (strain BCG / Pasteur 1173P2)	177
A0A0H3MEC9	A0A0H3MEC9_MYCBP	unreviewed	Uncharacterized protein	BCG_3297	Mycobacterium bovis (strain BCG / Pasteur 1173P2)	229
A0A0H3M0W2	A0A0H3M0W2_MYCBP	unreviewed	Probable conserved transmembrane protein	BCG_0225	Mycobacterium bovis (strain BCG / Pasteur 1173P2)	143
A0A0H3M914	A0A0H3M914_MYCBP	unreviewed	Probable multifunctional geranylgeranyl pyrophosphate synthetase idsA1 (EC 2.5.1.1) (EC 2.5.1.10) (EC 2.5.1.29)	idsA1 BCG_3468c	Mycobacterium bovis (strain BCG / Pasteur 1173P2)	359
A0A0H3M5P4	A0A0H3M5P4_MYCBP	unreviewed	Probable oligopeptide-transport integral membrane protein ABC transporter oppC	oppC BCG_1341c	Mycobacterium bovis (strain BCG / Pasteur 1173P2)	291
A0A0H3M766	A0A0H3M766_MYCBP	unreviewed	Probable transposase [first part]	BCG_2441c	Mycobacterium bovis (strain BCG / Pasteur 1173P2)	97
A0A0H3M0I5	A0A0H3M0I5_MYCBP	unreviewed	Putative secreted protein P60-related protein [first part]	BCG_0054	Mycobacterium bovis (strain BCG / Pasteur 1173P2)	277
A0A0H3M1Z8	A0A0H3M1Z8_MYCBP	unreviewed	Isoniazid inductible gene protein iniA	iniA BCG_0381	Mycobacterium bovis (strain BCG / Pasteur 1173P2)	640
A0A0H3M443	A0A0H3M443_MYCBP	unreviewed	Probable 6-phosphogluconate dehydrogenase, decarboxylating gnd2 (EC 1.1.1.44)	gnd2 BCG_1183	Mycobacterium bovis (strain BCG / Pasteur 1173P2)	340
A0A0H3M5A7	A0A0H3M5A7_MYCBP	unreviewed	Uncharacterized protein	BCG_1186	Mycobacterium bovis (strain BCG / Pasteur 1173P2)	414
A0A0H3M2F9	A0A0H3M2F9_MYCBP	unreviewed	Possible conserved transmembrane protein	BCG_0556	Mycobacterium bovis (strain BCG / Pasteur 1173P2)	182
A0A0H3M362	A0A0H3M362_MYCBP	unreviewed	Mycothiol S-conjugate amidase (EC 3.5.1.115)	mca BCG_1140	Mycobacterium bovis (strain BCG / Pasteur 1173P2)	288
A0A0H3M1E3	A0A0H3M1E3_MYCBP	unreviewed	Probable conserved transmembrane protein	BCG_0162	Mycobacterium bovis (strain BCG / Pasteur 1173P2)	259
A0A0H3M3B5	A0A0H3M3B5_MYCBP	unreviewed	Putative molybdopterin biosynthesis mog protein	mog BCG_0917	Mycobacterium bovis (strain BCG / Pasteur 1173P2)	160
A0A0H3M711	A0A0H3M711_MYCBP	unreviewed	Conserved hypothetical transmembrane protein	BCG_1881c	Mycobacterium bovis (strain BCG / Pasteur 1173P2)	316
A0A0H3M8H9	A0A0H3M8H9_MYCBP	unreviewed	Low molecular weight protein antigen 6 cfp6	cfp6 BCG_3026	Mycobacterium bovis (strain BCG / Pasteur 1173P2)	112
A0A0H3M450	A0A0H3M450_MYCBP	unreviewed	Probable pyruvate, phosphate dikinase ppdK (EC 2.7.9.1)	ppdK BCG_1188c	Mycobacterium bovis (strain BCG / Pasteur 1173P2)	490
A0A0H3M7J2	A0A0H3M7J2_MYCBP	unreviewed	Probable aldehyde dehydrogenase (EC 1.2.1.-)	BCG_0259c	Mycobacterium bovis (strain BCG / Pasteur 1173P2)	269
A0A0H3M7D8	A0A0H3M7D8_MYCBP	unreviewed	PE family protein	PE3 BCG_0195c	Mycobacterium bovis (strain BCG / Pasteur 1173P2)	468
A0A0H3M784	A0A0H3M784_MYCBP	unreviewed	Uncharacterized protein	BCG_1946c	Mycobacterium bovis (strain BCG / Pasteur 1173P2)	215
A0A0H3M5H9	A0A0H3M5H9_MYCBP	unreviewed	Uncharacterized protein	cysQ BCG_2148c	Mycobacterium bovis (strain BCG / Pasteur 1173P2)	267
A0A0H3M322	A0A0H3M322_MYCBP	unreviewed	Uncharacterized protein	BCG_0835	Mycobacterium bovis (strain BCG / Pasteur 1173P2)	228
A0A0H3M4I6	A0A0H3M4I6_MYCBP	unreviewed	Possible transposase [first part]	BCG_1374c	Mycobacterium bovis (strain BCG / Pasteur 1173P2)	205
A0A0H3MBB9	A0A0H3MBB9_MYCBP	unreviewed	Uncharacterized protein	BCG_0926c	Mycobacterium bovis (strain BCG / Pasteur 1173P2)	386
A0A0H3MAN3	A0A0H3MAN3_MYCBP	unreviewed	Probable O-antigen/lipopolysaccharide transport ATP-binding protein ABC transporter rfbE	rbfE BCG_3843	Mycobacterium bovis (strain BCG / Pasteur 1173P2)	273
A0A0H3M3K4	A0A0H3M3K4_MYCBP	unreviewed	Uncharacterized protein	BCG_0996	Mycobacterium bovis (strain BCG / Pasteur 1173P2)	92
A0A0H3MGF8	A0A0H3MGF8_MYCBP	unreviewed	Uncharacterized protein	BCG_2822c	Mycobacterium bovis (strain BCG / Pasteur 1173P2)	209
A0A0H3MJJ5	A0A0H3MJJ5_MYCBP	unreviewed	Uncharacterized protein	BCG_3963c	Mycobacterium bovis (strain BCG / Pasteur 1173P2)	169
A0A0H3M4C7	A0A0H3M4C7_MYCBP	unreviewed	Putative transposase	BCG_0807c	Mycobacterium bovis (strain BCG / Pasteur 1173P2)	61
A0A0H3M526	A0A0H3M526_MYCBP	unreviewed	Probable IS1560 transposase	BCG_1094c	Mycobacterium bovis (strain BCG / Pasteur 1173P2)	112
A0A0H3M0W8	A0A0H3M0W8_MYCBP	unreviewed	Uncharacterized protein	BCG_0230c	Mycobacterium bovis (strain BCG / Pasteur 1173P2)	615
A0A0H3MDR9	A0A0H3MDR9_MYCBP	unreviewed	D-3-phosphoglycerate dehydrogenase (EC 1.1.1.95)	serA1 BCG_3017c	Mycobacterium bovis (strain BCG / Pasteur 1173P2)	528
A0A0H3M2T5	A0A0H3M2T5_MYCBP	unreviewed	Probable conserved transmembrane protein	BCG_0255	Mycobacterium bovis (strain BCG / Pasteur 1173P2)	442
A0A0H3MC78	A0A0H3MC78_MYCBP	unreviewed	Probable conserved lipoprotein lppOa	lppOa BCG_2306	Mycobacterium bovis (strain BCG / Pasteur 1173P2)	51
A0A0H3M7C8	A0A0H3M7C8_MYCBP	unreviewed	Uncharacterized protein	BCG_2535c	Mycobacterium bovis (strain BCG / Pasteur 1173P2)	153
A0A0H3M8F0	A0A0H3M8F0_MYCBP	unreviewed	Uncharacterized protein	BCG_0624	Mycobacterium bovis (strain BCG / Pasteur 1173P2)	252
A0A0H3M9B8	A0A0H3M9B8_MYCBP	unreviewed	Ribose-phosphate pyrophosphokinase (RPPK) (EC 2.7.6.1) (5-phospho-D-ribosyl alpha-1-diphosphate) (Phosphoribosyl diphosphate synthase) (Phosphoribosyl pyrophosphate synthase) (P-Rib-PP synthase) (PRPP synthase) (PRPPase)	prsA prs BCG_1074c	Mycobacterium bovis (strain BCG / Pasteur 1173P2)	326
A0A0H3M3A5	A0A0H3M3A5_MYCBP	unreviewed	Probable carbon monoxyde dehydrogenase (Small chain) (EC 1.2.99.2)	BCG_0412c	Mycobacterium bovis (strain BCG / Pasteur 1173P2)	159
A0A0H3MG65	A0A0H3MG65_MYCBP	unreviewed	Probable conserved transmembrane protein	BCG_2722	Mycobacterium bovis (strain BCG / Pasteur 1173P2)	148
A0A0H3MDY9	A0A0H3MDY9_MYCBP	unreviewed	Probable lipoprotein lppT	lppT BCG_1831	Mycobacterium bovis (strain BCG / Pasteur 1173P2)	63
A0A0H3MIG3	A0A0H3MIG3_MYCBP	unreviewed	Probable acyl-CoA dehydrogenase fadE33 (EC 1.3.99.-)	fadE33 BCG_3628	Mycobacterium bovis (strain BCG / Pasteur 1173P2)	318
A0A0H3M916	A0A0H3M916_MYCBP	unreviewed	Uncharacterized protein	BCG_3271c	Mycobacterium bovis (strain BCG / Pasteur 1173P2)	213
A0A0H3M9A8	A0A0H3M9A8_MYCBP	unreviewed	Probable membrane protein	BCG_1061c	Mycobacterium bovis (strain BCG / Pasteur 1173P2)	419
A0A0H3M2S3	A0A0H3M2S3_MYCBP	unreviewed	Phosphate import ATP-binding protein PstB (EC 3.6.3.27) (ABC phosphate transporter) (Phosphate-transporting ATPase)	pstBb pstB BCG_0987	Mycobacterium bovis (strain BCG / Pasteur 1173P2)	213
A0A0H3M7T2	A0A0H3M7T2_MYCBP	unreviewed	Uncharacterized protein	BCG_2131	Mycobacterium bovis (strain BCG / Pasteur 1173P2)	207
A0A0H3M8Y0	A0A0H3M8Y0_MYCBP	unreviewed	Uncharacterized protein	BCG_2564	Mycobacterium bovis (strain BCG / Pasteur 1173P2)	403
A0A0H3M9A0	A0A0H3M9A0_MYCBP	unreviewed	Possible ribosomal-protein-alanine acetyltransferase rimJ (EC 2.3.1.128)	rimJ BCG_1050	Mycobacterium bovis (strain BCG / Pasteur 1173P2)	203
A0A0H3M9H5	A0A0H3M9H5_MYCBP	unreviewed	PE-PGRS family protein	PE_PGRS59 BCG_3660c	Mycobacterium bovis (strain BCG / Pasteur 1173P2)	492
A0A0H3MH77	A0A0H3MH77_MYCBP	unreviewed	Probable acyl-CoA dehydrogenase fadE24 (EC 1.3.99.-)	fadE24 BCG_3162	Mycobacterium bovis (strain BCG / Pasteur 1173P2)	468
A0A0H3M844	A0A0H3M844_MYCBP	unreviewed	Phosphotyrosine protein phosphatase ptpA (EC 3.1.3.48)	ptpA BCG_2251	Mycobacterium bovis (strain BCG / Pasteur 1173P2)	163
A0A0H3MBH6	A0A0H3MBH6_MYCBP	unreviewed	Uncharacterized protein	BCG_1992	Mycobacterium bovis (strain BCG / Pasteur 1173P2)	103
A0A0H3M7D9	A0A0H3M7D9_MYCBP	unreviewed	Toxin	BCG_1998c	Mycobacterium bovis (strain BCG / Pasteur 1173P2)	98
A0A0H3M2L3	A0A0H3M2L3_MYCBP	unreviewed	Possible conserved transmembrane protein	BCG_0928c	Mycobacterium bovis (strain BCG / Pasteur 1173P2)	548
A0A0H3M2U0	A0A0H3M2U0_MYCBP	unreviewed	Probable conserved integral membrane protein	BCG_1009	Mycobacterium bovis (strain BCG / Pasteur 1173P2)	455
A0A0H3M9S9	A0A0H3M9S9_MYCBP	unreviewed	50S ribosomal protein L28	rpmB1 rpmB BCG_0138c	Mycobacterium bovis (strain BCG / Pasteur 1173P2)	94
A0A0H3M8K0	A0A0H3M8K0_MYCBP	unreviewed	Probable conserved integral membrane protein [first part]	BCG_2409	Mycobacterium bovis (strain BCG / Pasteur 1173P2)	146
A0A0H3MA78	A0A0H3MA78_MYCBP	unreviewed	Probable transcriptional regulatory protein	BCG_1456	Mycobacterium bovis (strain BCG / Pasteur 1173P2)	344
A0A0H3M741	A0A0H3M741_MYCBP	unreviewed	Putative isochorismate synthase mbtI	mbtI BCG_2400c	Mycobacterium bovis (strain BCG / Pasteur 1173P2)	450
A0A0H3MFK8	A0A0H3MFK8_MYCBP	unreviewed	Possible osmoprotectant (Glycine betaine/carnitine/choline/l-proline) binding lipoprotein proX	proX BCG_3818c	Mycobacterium bovis (strain BCG / Pasteur 1173P2)	315
A0A0H3MFV1	A0A0H3MFV1_MYCBP	unreviewed	Possible membrane protein	BCG_3914	Mycobacterium bovis (strain BCG / Pasteur 1173P2)	94
A0A0H3M7Y0	A0A0H3M7Y0_MYCBP	unreviewed	Probable conserved lipoprotein lppY	lppY BCG_3021	Mycobacterium bovis (strain BCG / Pasteur 1173P2)	321
A0A0H3M1I8	A0A0H3M1I8_MYCBP	unreviewed	MCE-family protein mce1D	mce1D BCG_0209	Mycobacterium bovis (strain BCG / Pasteur 1173P2)	530
A0A0H3MDW5	A0A0H3MDW5_MYCBP	unreviewed	Probable acyl-CoA dehydrogenase fadE22 (EC 1.3.99.-)	fadE22 BCG_3086c	Mycobacterium bovis (strain BCG / Pasteur 1173P2)	721
A0A0H3M2J9	A0A0H3M2J9_MYCBP	unreviewed	Possible sugar kinase (EC 2.-.-.-)	BCG_0149	Mycobacterium bovis (strain BCG / Pasteur 1173P2)	355
A0A0H3M9X6	A0A0H3M9X6_MYCBP	unreviewed	2-hydroxy-6-oxo-6-phenylhexa-2,4-dienoate hydrolase bphD (EC 3.7.1.-)	bphD BCG_3634c	Mycobacterium bovis (strain BCG / Pasteur 1173P2)	291
A0A0H3M8Q0	A0A0H3M8Q0_MYCBP	unreviewed	Uncharacterized protein	BCG_2472c	Mycobacterium bovis (strain BCG / Pasteur 1173P2)	48
A0A0H3MAG1	A0A0H3MAG1_MYCBP	unreviewed	Possible protein thiS	thiS BCG_0455	Mycobacterium bovis (strain BCG / Pasteur 1173P2)	68
A0A0H3M680	A0A0H3M680_MYCBP	unreviewed	Possible conserved membrane protein	BCG_2417c	Mycobacterium bovis (strain BCG / Pasteur 1173P2)	67
A0A0H3M843	A0A0H3M843_MYCBP	unreviewed	Uncharacterized protein	BCG_3106	Mycobacterium bovis (strain BCG / Pasteur 1173P2)	412
A0A0H3MA53	A0A0H3MA53_MYCBP	unreviewed	Uncharacterized protein	BCG_3050c	Mycobacterium bovis (strain BCG / Pasteur 1173P2)	246
A0A0H3M461	A0A0H3M461_MYCBP	unreviewed	Probable lipase/esterase lipG (EC 3.1.-.-)	lipG BCG_0695c	Mycobacterium bovis (strain BCG / Pasteur 1173P2)	301
A0A0H3M4K7	A0A0H3M4K7_MYCBP	unreviewed	dITP/XTP pyrophosphatase (EC 3.6.1.66) (Non-canonical purine NTP pyrophosphatase) (Non-standard purine NTP pyrophosphatase) (Nucleoside-triphosphate diphosphatase) (Nucleoside-triphosphate pyrophosphatase) (NTPase)	BCG_1403	Mycobacterium bovis (strain BCG / Pasteur 1173P2)	204
A0A0H3M187	A0A0H3M187_MYCBP	unreviewed	Probable oxidoreductase (EC 1.-.-.-)	BCG_0099	Mycobacterium bovis (strain BCG / Pasteur 1173P2)	303
A0A0H3MF85	A0A0H3MF85_MYCBP	unreviewed	Possible integrase	BCG_2329c	Mycobacterium bovis (strain BCG / Pasteur 1173P2)	151
A0A0H3M5B2	A0A0H3M5B2_MYCBP	unreviewed	Uncharacterized protein	BCG_2078	Mycobacterium bovis (strain BCG / Pasteur 1173P2)	511
A0A0H3M9U1	A0A0H3M9U1_MYCBP	unreviewed	DNA polymerase III subunit gamma/tau (EC 2.7.7.7)	dnaZX dnaX BCG_3781c	Mycobacterium bovis (strain BCG / Pasteur 1173P2)	578
A0A0H3M5W2	A0A0H3M5W2_MYCBP	unreviewed	Probable membrane protein	BCG_1930	Mycobacterium bovis (strain BCG / Pasteur 1173P2)	103
A0A0H3MD60	A0A0H3MD60_MYCBP	unreviewed	Conserved hypothetical alanine and glycine and valine rich protein	BCG_2709c	Mycobacterium bovis (strain BCG / Pasteur 1173P2)	259
A0A0H3MBW0	A0A0H3MBW0_MYCBP	unreviewed	Phospho-2-dehydro-3-deoxyheptonate aldolase (EC 2.5.1.54)	aroG BCG_2193c	Mycobacterium bovis (strain BCG / Pasteur 1173P2)	462
A0A0H3M9B6	A0A0H3M9B6_MYCBP	unreviewed	Possible oxidoreductase (EC 1.-.-.-)	BCG_3424c	Mycobacterium bovis (strain BCG / Pasteur 1173P2)	123
A0A0H3MC16	A0A0H3MC16_MYCBP	unreviewed	Probable glutamine synthetase glnA2 (EC 6.3.1.2)	glnA2 BCG_2239c	Mycobacterium bovis (strain BCG / Pasteur 1173P2)	446
A0A0H3MC10	A0A0H3MC10_MYCBP	unreviewed	Uncharacterized protein	BCG_1127c	Mycobacterium bovis (strain BCG / Pasteur 1173P2)	587
A0A0H3M7L6	A0A0H3M7L6_MYCBP	unreviewed	Putative bifunctional cobalamin biosynthesis protein cobU: cobinamide kinase + cobinamide phosphate guanylyltransferase (EC 2.-.-.-)	cobU BCG_0292c	Mycobacterium bovis (strain BCG / Pasteur 1173P2)	174
A0A0H3MCA7	A0A0H3MCA7_MYCBP	unreviewed	Probable conserved transmembrane protein	BCG_3967	Mycobacterium bovis (strain BCG / Pasteur 1173P2)	1184
A0A0H3M211	A0A0H3M211_MYCBP	unreviewed	Uncharacterized protein	BCG_0659	Mycobacterium bovis (strain BCG / Pasteur 1173P2)	201
A0A0H3MA48	A0A0H3MA48_MYCBP	unreviewed	PE family protein	esxS BCG_3043c	Mycobacterium bovis (strain BCG / Pasteur 1173P2)	97
A0A0H3M582	A0A0H3M582_MYCBP	unreviewed	Uncharacterized protein	BCG_2035	Mycobacterium bovis (strain BCG / Pasteur 1173P2)	239
A0A0H3M6E5	A0A0H3M6E5_MYCBP	unreviewed	Uncharacterized protein	BCG_1635	Mycobacterium bovis (strain BCG / Pasteur 1173P2)	252
A0A0H3MG78	A0A0H3MG78_MYCBP	unreviewed	Uncharacterized protein	BCG_2743	Mycobacterium bovis (strain BCG / Pasteur 1173P2)	158
A0A0H3M9R8	A0A0H3M9R8_MYCBP	unreviewed	Probable cytochrome P450 monooxygenase 142 cyp142a [first part] (EC 1.14.-.-)	cyp142a BCG_3582c	Mycobacterium bovis (strain BCG / Pasteur 1173P2)	205
A0A0H3M223	A0A0H3M223_MYCBP	unreviewed	Uncharacterized protein	BCG_0414c	Mycobacterium bovis (strain BCG / Pasteur 1173P2)	380
A0A0H3M8S0	A0A0H3M8S0_MYCBP	unreviewed	Probable conserved exported protein	BCG_0826c	Mycobacterium bovis (strain BCG / Pasteur 1173P2)	303
A0A0H3M3Z2	A0A0H3M3Z2_MYCBP	unreviewed	Conserved exported protein	BCG_1133c	Mycobacterium bovis (strain BCG / Pasteur 1173P2)	314
A0A0H3M4H9	A0A0H3M4H9_MYCBP	unreviewed	Hypothetical integral membrane protein	BCG_1716	Mycobacterium bovis (strain BCG / Pasteur 1173P2)	300
A0A0H3MA42	A0A0H3MA42_MYCBP	unreviewed	Probable lipoprotein lpqA	lpqA BCG_3038	Mycobacterium bovis (strain BCG / Pasteur 1173P2)	209
A0A0H3MB85	A0A0H3MB85_MYCBP	unreviewed	Uncharacterized protein	BCG_3504	Mycobacterium bovis (strain BCG / Pasteur 1173P2)	280
A0A0H3MBC1	A0A0H3MBC1_MYCBP	unreviewed	Uncharacterized protein	BCG_3555	Mycobacterium bovis (strain BCG / Pasteur 1173P2)	192
A0A0H3M5L1	A0A0H3M5L1_MYCBP	unreviewed	PPE family protein	PPE24 BCG_1792c	Mycobacterium bovis (strain BCG / Pasteur 1173P2)	1026
A0A0H3M9E7	A0A0H3M9E7_MYCBP	unreviewed	Possible oxidoreductase (EC 1.-.-.-)	BCG_3440c	Mycobacterium bovis (strain BCG / Pasteur 1173P2)	214
A0A0H3M4W6	A0A0H3M4W6_MYCBP	unreviewed	Uncharacterized protein	BCG_1022	Mycobacterium bovis (strain BCG / Pasteur 1173P2)	98
A0A0H3MAB9	A0A0H3MAB9_MYCBP	unreviewed	PE family protein	PE6 BCG_0374c	Mycobacterium bovis (strain BCG / Pasteur 1173P2)	171
A0A0H3MAE6	A0A0H3MAE6_MYCBP	unreviewed	Probable transcriptional regulatory protein (Probably luxR/uhpA-family)	BCG_0424	Mycobacterium bovis (strain BCG / Pasteur 1173P2)	1085
A0A0H3MF59	A0A0H3MF59_MYCBP	unreviewed	Uncharacterized protein	BCG_2292	Mycobacterium bovis (strain BCG / Pasteur 1173P2)	289
A0A0H3M4F5	A0A0H3M4F5_MYCBP	unreviewed	Conserved probable secreted protein	BCG_1328c	Mycobacterium bovis (strain BCG / Pasteur 1173P2)	124
A0A0H3MHP5	A0A0H3MHP5_MYCBP	unreviewed	Uncharacterized protein	BCG_3393	Mycobacterium bovis (strain BCG / Pasteur 1173P2)	116
A0A0H3MAH1	A0A0H3MAH1_MYCBP	unreviewed	Putative oxidoreductase (EC 1.-.-.-)	BCG_3785	Mycobacterium bovis (strain BCG / Pasteur 1173P2)	333
A0A0H3MFU7	A0A0H3MFU7_MYCBP	unreviewed	Conserved hypothetical alanine leucine valine rich protein	BCG_2582c	Mycobacterium bovis (strain BCG / Pasteur 1173P2)	452
A0A0H3MCD0	A0A0H3MCD0_MYCBP	unreviewed	Probable sugar-binding lipoprotein lpqY	lpqY BCG_1295	Mycobacterium bovis (strain BCG / Pasteur 1173P2)	468
A0A0H3MA02	A0A0H3MA02_MYCBP	unreviewed	Probable conserved integral membrane protein	BCG_0228	Mycobacterium bovis (strain BCG / Pasteur 1173P2)	413
A0A0H3M2P5	A0A0H3M2P5_MYCBP	unreviewed	MCE-family protein mce1B	mce1B BCG_0207	Mycobacterium bovis (strain BCG / Pasteur 1173P2)	346
A0A0H3M3V8	A0A0H3M3V8_MYCBP	unreviewed	Possible conserved transmembrane protein	BCG_0588c	Mycobacterium bovis (strain BCG / Pasteur 1173P2)	92
A0A0H3MBK7	A0A0H3MBK7_MYCBP	unreviewed	Possible transposase	BCG_2031	Mycobacterium bovis (strain BCG / Pasteur 1173P2)	196
A0A0H3M4K0	A0A0H3M4K0_MYCBP	unreviewed	PPE family protein	PPE22 BCG_1743c	Mycobacterium bovis (strain BCG / Pasteur 1173P2)	385
A0A0H3M982	A0A0H3M982_MYCBP	unreviewed	Uncharacterized protein	BCG_3547c	Mycobacterium bovis (strain BCG / Pasteur 1173P2)	220
A0A0H3MCX2	A0A0H3MCX2_MYCBP	unreviewed	Conserved hypothetical alanine and leucine rich protein	BCG_2590	Mycobacterium bovis (strain BCG / Pasteur 1173P2)	884
A0A0H3M5N8	A0A0H3M5N8_MYCBP	unreviewed	Probable cytochrome P450 143 cyp143 (EC 1.14.-.-)	cyp143 BCG_1817c	Mycobacterium bovis (strain BCG / Pasteur 1173P2)	393
A0A0H3MAD0	A0A0H3MAD0_MYCBP	unreviewed	Possible nitrogen fixation related protein	BCG_1526	Mycobacterium bovis (strain BCG / Pasteur 1173P2)	162
A0A0H3M2Y5	A0A0H3M2Y5_MYCBP	unreviewed	Ribonuclease VapC (RNase VapC) (EC 3.1.-.-) (Toxin VapC)	vapC BCG_0799	Mycobacterium bovis (strain BCG / Pasteur 1173P2)	142
A0A0H3MCQ9	A0A0H3MCQ9_MYCBP	unreviewed	PE-PGRS family protein [first part]	PE_PGRS42ab BCG_2506c	Mycobacterium bovis (strain BCG / Pasteur 1173P2)	527
A0A0H3M512	A0A0H3M512_MYCBP	unreviewed	Uncharacterized protein	BCG_1571	Mycobacterium bovis (strain BCG / Pasteur 1173P2)	89
A0A0H3M5J1	A0A0H3M5J1_MYCBP	unreviewed	Probable serine protease htrA (EC 3.4.21.-)	htrA BCG_1283	Mycobacterium bovis (strain BCG / Pasteur 1173P2)	528
A0A0H3M9H3	A0A0H3M9H3_MYCBP	unreviewed	Uncharacterized protein	BCG_1141	Mycobacterium bovis (strain BCG / Pasteur 1173P2)	88
A0A0H3MC68	A0A0H3MC68_MYCBP	unreviewed	Possible histone-like protein hns	hns BCG_3915	Mycobacterium bovis (strain BCG / Pasteur 1173P2)	134
A0A0H3M5N6	A0A0H3M5N6_MYCBP	unreviewed	Probable conserved transmembrane protein	BCG_2213c	Mycobacterium bovis (strain BCG / Pasteur 1173P2)	214
A0A0H3M4G0	A0A0H3M4G0_MYCBP	unreviewed	Putative lipoprotein lprB	lprB BCG_1333	Mycobacterium bovis (strain BCG / Pasteur 1173P2)	185
A0A0H3MAU5	A0A0H3MAU5_MYCBP	unreviewed	UPF0336 protein BCG_0684	BCG_0684	Mycobacterium bovis (strain BCG / Pasteur 1173P2)	158
A0A0H3M4N8	A0A0H3M4N8_MYCBP	unreviewed	Uncharacterized protein	BCG_1439c	Mycobacterium bovis (strain BCG / Pasteur 1173P2)	475
A0A0H3M9D8	A0A0H3M9D8_MYCBP	unreviewed	Possible conserved membrane alanine rich protein	BCG_2759c	Mycobacterium bovis (strain BCG / Pasteur 1173P2)	270
A0A0H3M9V0	A0A0H3M9V0_MYCBP	unreviewed	Putative f420-dependant glucose-6-phosphate dehydrogenase fgd2 (EC 1.-.-.-)	fgd2 BCG_0166c	Mycobacterium bovis (strain BCG / Pasteur 1173P2)	360
A0A0H3M9M8	A0A0H3M9M8_MYCBP	unreviewed	Uncharacterized protein	BCG_0080	Mycobacterium bovis (strain BCG / Pasteur 1173P2)	137
A0A0H3M2K7	A0A0H3M2K7_MYCBP	unreviewed	Uncharacterized protein	TB27.3 BCG_0622	Mycobacterium bovis (strain BCG / Pasteur 1173P2)	261
A0A0H3MHD6	A0A0H3MHD6_MYCBP	unreviewed	Possible dna-methyltransferase (EC 2.1.1.-)	BCG_3230	Mycobacterium bovis (strain BCG / Pasteur 1173P2)	101
A0A0H3M7L4	A0A0H3M7L4_MYCBP	unreviewed	Possible transmembrane protein dedA	dedA BCG_2664	Mycobacterium bovis (strain BCG / Pasteur 1173P2)	218
A0A0H3M310	A0A0H3M310_MYCBP	unreviewed	Probable conserved transmembrane protein	BCG_0330	Mycobacterium bovis (strain BCG / Pasteur 1173P2)	472
A0A0H3MHK6	A0A0H3MHK6_MYCBP	unreviewed	Probable rna polymerase sigma factor sigF	sigF BCG_3315c	Mycobacterium bovis (strain BCG / Pasteur 1173P2)	261
A0A0H3MHQ7	A0A0H3MHQ7_MYCBP	unreviewed	Hypothetical proline rich protein	BCG_3403c	Mycobacterium bovis (strain BCG / Pasteur 1173P2)	281
A0A0H3M8T5	A0A0H3M8T5_MYCBP	unreviewed	Probable oxidoreductase [second part] (EC 1.-.-.-)	BCG_0847c	Mycobacterium bovis (strain BCG / Pasteur 1173P2)	203
A0A0H3MIR5	A0A0H3MIR5_MYCBP	unreviewed	Probable lyase (EC 4.-.-.-)	BCG_3743	Mycobacterium bovis (strain BCG / Pasteur 1173P2)	346
A0A0H3M395	A0A0H3M395_MYCBP	unreviewed	Uncharacterized protein	BCG_1195	Mycobacterium bovis (strain BCG / Pasteur 1173P2)	78
A0A0H3MI89	A0A0H3MI89_MYCBP	unreviewed	Conserved hypothetical mce associated protein	BCG_3556c	Mycobacterium bovis (strain BCG / Pasteur 1173P2)	160
A0A0H3M4J5	A0A0H3M4J5_MYCBP	unreviewed	Probable conserved integral membrane protein	BCG_0894	Mycobacterium bovis (strain BCG / Pasteur 1173P2)	430
A0A0H3MAF0	A0A0H3MAF0_MYCBP	unreviewed	Conserved 13E12 repeat family protein	BCG_0434	Mycobacterium bovis (strain BCG / Pasteur 1173P2)	122
A0A0H3M8P9	A0A0H3M8P9_MYCBP	unreviewed	Uncharacterized protein	BCG_3100c	Mycobacterium bovis (strain BCG / Pasteur 1173P2)	307
A0A0H3M6L6	A0A0H3M6L6_MYCBP	unreviewed	Uncharacterized protein	BCG_2201c	Mycobacterium bovis (strain BCG / Pasteur 1173P2)	129
A0A0H3M6B2	A0A0H3M6B2_MYCBP	unreviewed	Possible fatty acyl-CoA reductase (EC 1.2.1.-)	BCG_1595	Mycobacterium bovis (strain BCG / Pasteur 1173P2)	341
A0A0H3M8Q5	A0A0H3M8Q5_MYCBP	unreviewed	Cyclic pyranopterin monophosphate synthase (EC 4.6.1.17) (Molybdenum cofactor biosynthesis protein C)	moaC3 moaC BCG_3390c	Mycobacterium bovis (strain BCG / Pasteur 1173P2)	177
A0A0H3M2F3	A0A0H3M2F3_MYCBP	unreviewed	Probable isocitrate dehydrogenase (EC 1.1.1.42)	icd2 BCG_0097c	Mycobacterium bovis (strain BCG / Pasteur 1173P2)	745
A0A0H3M0Q5	A0A0H3M0Q5_MYCBP	unreviewed	Probable oxalyl-CoA decarboxylase oxcA (EC 4.1.1.8)	oxcA BCG_0152c	Mycobacterium bovis (strain BCG / Pasteur 1173P2)	582
A0A0H3MF00	A0A0H3MF00_MYCBP	unreviewed	Possible oxidoreductase (EC 1.-.-.-)	BCG_3594c	Mycobacterium bovis (strain BCG / Pasteur 1173P2)	260
A0A0H3MA80	A0A0H3MA80_MYCBP	unreviewed	Ribonuclease VapC (RNase VapC) (EC 3.1.-.-) (Toxin VapC)	vapC BCG_0315c	Mycobacterium bovis (strain BCG / Pasteur 1173P2)	142
A0A0H3M237	A0A0H3M237_MYCBP	unreviewed	Putative malonyl coa-acyl carrier protein Transacylase fabD2 (EC 2.3.1.39)	fabD2 BCG_0698	Mycobacterium bovis (strain BCG / Pasteur 1173P2)	224
A0A0H3MI82	A0A0H3MI82_MYCBP	unreviewed	Uncharacterized protein	BCG_3550	Mycobacterium bovis (strain BCG / Pasteur 1173P2)	149
A0A0H3MFW3	A0A0H3MFW3_MYCBP	unreviewed	Uncharacterized protein	BCG_2597	Mycobacterium bovis (strain BCG / Pasteur 1173P2)	167
A0A0H3M9V8	A0A0H3M9V8_MYCBP	unreviewed	Uncharacterized protein	BCG_2922c	Mycobacterium bovis (strain BCG / Pasteur 1173P2)	101
A0A0H3M9G5	A0A0H3M9G5_MYCBP	unreviewed	Probable conserved transmembrane protein	BCG_1130	Mycobacterium bovis (strain BCG / Pasteur 1173P2)	278
A0A0H3M3P5	A0A0H3M3P5_MYCBP	unreviewed	Uncharacterized protein	BCG_1429c	Mycobacterium bovis (strain BCG / Pasteur 1173P2)	377
A0A0H3MA91	A0A0H3MA91_MYCBP	unreviewed	Probable cytochrome P450 137 cyp137 (EC 1.14.-.-)	cyp137 BCG_3744c	Mycobacterium bovis (strain BCG / Pasteur 1173P2)	476
A0A0H3M191	A0A0H3M191_MYCBP	unreviewed	Probable glutamine-transport atp-binding protein ABC transporter glnQ	BCG_0104	Mycobacterium bovis (strain BCG / Pasteur 1173P2)	330
A0A0H3M490	A0A0H3M490_MYCBP	unreviewed	Probable conserved transmembrane protein	BCG_0729c	Mycobacterium bovis (strain BCG / Pasteur 1173P2)	124
A0A0H3M1S9	A0A0H3M1S9_MYCBP	unreviewed	Uncharacterized protein	BCG_0540	Mycobacterium bovis (strain BCG / Pasteur 1173P2)	280
A0A0H3M1T9	A0A0H3M1T9_MYCBP	unreviewed	Possible methyltransferase/methylase (EC 2.1.1.-)	BCG_0563	Mycobacterium bovis (strain BCG / Pasteur 1173P2)	116
A0A0H3MFJ7	A0A0H3MFJ7_MYCBP	unreviewed	Uncharacterized protein	BCG_3808c	Mycobacterium bovis (strain BCG / Pasteur 1173P2)	169
A0A0H3M1I0	A0A0H3M1I0_MYCBP	unreviewed	Possible lipoprotein peptidase lpqM (EC 3.4.11.-)	lpqM BCG_0458	Mycobacterium bovis (strain BCG / Pasteur 1173P2)	498
A0A0H3M204	A0A0H3M204_MYCBP	unreviewed	Probable conserved membrane protein	BCG_0386	Mycobacterium bovis (strain BCG / Pasteur 1173P2)	328
A0A0H3M9C6	A0A0H3M9C6_MYCBP	unreviewed	Conserved hypothetical alanine and leucine rich protein	BCG_2727	Mycobacterium bovis (strain BCG / Pasteur 1173P2)	324
A0A0H3M8C5	A0A0H3M8C5_MYCBP	unreviewed	Possible methyltransferase/methylase (EC 2.1.1.-)	BCG_0564	Mycobacterium bovis (strain BCG / Pasteur 1173P2)	101
A0A0H3M912	A0A0H3M912_MYCBP	unreviewed	Probable transmembrane protein	BCG_0934	Mycobacterium bovis (strain BCG / Pasteur 1173P2)	94
A0A0H3M3U5	A0A0H3M3U5_MYCBP	unreviewed	PE family protein	PE16 BCG_1491	Mycobacterium bovis (strain BCG / Pasteur 1173P2)	528
A0A0H3M9C1	A0A0H3M9C1_MYCBP	unreviewed	Probable conserved membrane protein	BCG_3588	Mycobacterium bovis (strain BCG / Pasteur 1173P2)	343
A0A0H3M2N2	A0A0H3M2N2_MYCBP	unreviewed	Possible transcriptional regulatory protein	BCG_0943c	Mycobacterium bovis (strain BCG / Pasteur 1173P2)	285
A0A0H3M9E6	A0A0H3M9E6_MYCBP	unreviewed	Possible cell division transmembrane protein ftsK	ftsK BCG_2764c	Mycobacterium bovis (strain BCG / Pasteur 1173P2)	883
A0A0H3M7R6	A0A0H3M7R6_MYCBP	unreviewed	Possible secreted alanine rich protein	BCG_2713	Mycobacterium bovis (strain BCG / Pasteur 1173P2)	216
A0A0H3M5Y9	A0A0H3M5Y9_MYCBP	unreviewed	Uncharacterized protein	BCG_1480	Mycobacterium bovis (strain BCG / Pasteur 1173P2)	157
A0A0H3MCA9	A0A0H3MCA9_MYCBP	unreviewed	Probable succinyl-diaminopimelate desuccinylase dapE (EC 3.5.1.18)	dapE BCG_1262	Mycobacterium bovis (strain BCG / Pasteur 1173P2)	354
A0A0H3MA51	A0A0H3MA51_MYCBP	unreviewed	Probable conserved lipoprotein lprD	lprD BCG_1405c	Mycobacterium bovis (strain BCG / Pasteur 1173P2)	126
A0A0H3M6E4	A0A0H3M6E4_MYCBP	unreviewed	Probable esterase/lipase lipP (EC 3.1.-.-)	lipP BCG_2483	Mycobacterium bovis (strain BCG / Pasteur 1173P2)	394
A0A0H3MBL4	A0A0H3MBL4_MYCBP	unreviewed	Uncharacterized protein	BCG_2041c	Mycobacterium bovis (strain BCG / Pasteur 1173P2)	225
A0A0H3M546	A0A0H3M546_MYCBP	unreviewed	Ribonuclease VapC (RNase VapC) (EC 3.1.-.-) (Toxin VapC)	vapC BCG_1613	Mycobacterium bovis (strain BCG / Pasteur 1173P2)	134
A0A0H3MAC4	A0A0H3MAC4_MYCBP	unreviewed	Hypothetical oxidoreductase (EC 1.-.-.-)	BCG_3118c	Mycobacterium bovis (strain BCG / Pasteur 1173P2)	334
A0A0H3M8X2	A0A0H3M8X2_MYCBP	unreviewed	Probable restriction system protein mrr	mrr BCG_2549c	Mycobacterium bovis (strain BCG / Pasteur 1173P2)	306
A0A0H3M9L2	A0A0H3M9L2_MYCBP	unreviewed	Probable epoxide hydrolase ephC (EC 3.3.2.9)	ephC BCG_1185	Mycobacterium bovis (strain BCG / Pasteur 1173P2)	316
A0A0H3M864	A0A0H3M864_MYCBP	unreviewed	Putative cell division ATP-binding protein ftsE	ftsE BCG_3127c	Mycobacterium bovis (strain BCG / Pasteur 1173P2)	229
A0A0H3M856	A0A0H3M856_MYCBP	unreviewed	Uncharacterized protein	BCG_0511c	Mycobacterium bovis (strain BCG / Pasteur 1173P2)	146
A0A0H3M910	A0A0H3M910_MYCBP	unreviewed	Probable conserved integral membrane transport protein	BCG_3265c	Mycobacterium bovis (strain BCG / Pasteur 1173P2)	385
A0A0H3M722	A0A0H3M722_MYCBP	unreviewed	Uncharacterized protein	BCG_2365	Mycobacterium bovis (strain BCG / Pasteur 1173P2)	85
A0A0H3M8Y9	A0A0H3M8Y9_MYCBP	unreviewed	Uncharacterized protein	BCG_0909	Mycobacterium bovis (strain BCG / Pasteur 1173P2)	157
A0A0H3MA77	A0A0H3MA77_MYCBP	unreviewed	Uncharacterized protein	BCG_3929	Mycobacterium bovis (strain BCG / Pasteur 1173P2)	283
A0A0H3M6I0	A0A0H3M6I0_MYCBP	unreviewed	Uncharacterized protein	BCG_2159c	Mycobacterium bovis (strain BCG / Pasteur 1173P2)	105
A0A0H3M4N0	A0A0H3M4N0_MYCBP	unreviewed	Uncharacterized protein	BCG_1428	Mycobacterium bovis (strain BCG / Pasteur 1173P2)	273
A0A0H3M6G0	A0A0H3M6G0_MYCBP	unreviewed	Possible alanine and proline rich membrane protein	BCG_2493	Mycobacterium bovis (strain BCG / Pasteur 1173P2)	238
A0A0H3MEN7	A0A0H3MEN7_MYCBP	unreviewed	Histidine kinase (EC 2.7.13.3)	BCG_3437c	Mycobacterium bovis (strain BCG / Pasteur 1173P2)	876
A0A0H3M7P7	A0A0H3M7P7_MYCBP	unreviewed	Probable arsenic-transport integral membrane protein arsA	arsA BCG_2697	Mycobacterium bovis (strain BCG / Pasteur 1173P2)	429
A0A0H3M6Q8	A0A0H3M6Q8_MYCBP	unreviewed	Probable hydrolase (EC 3.-.-.-)	BCG_1762	Mycobacterium bovis (strain BCG / Pasteur 1173P2)	415
A0A0H3MB76	A0A0H3MB76_MYCBP	unreviewed	Uncharacterized protein	BCG_3494c	Mycobacterium bovis (strain BCG / Pasteur 1173P2)	120
A0A0H3MF90	A0A0H3MF90_MYCBP	unreviewed	Uncharacterized protein	BCG_2334c	Mycobacterium bovis (strain BCG / Pasteur 1173P2)	284
A0A0H3MFY9	A0A0H3MFY9_MYCBP	unreviewed	Possible conserved membrane protein [second part]	BCG_3950c	Mycobacterium bovis (strain BCG / Pasteur 1173P2)	561
A0A0H3M6L7	A0A0H3M6L7_MYCBP	unreviewed	Uncharacterized protein	BCG_1708	Mycobacterium bovis (strain BCG / Pasteur 1173P2)	115
A0A0H3M7P5	A0A0H3M7P5_MYCBP	unreviewed	Uncharacterized protein	BCG_0329	Mycobacterium bovis (strain BCG / Pasteur 1173P2)	295
A0A0H3MDY0	A0A0H3MDY0_MYCBP	unreviewed	PPE family protein	PPE26 BCG_1821	Mycobacterium bovis (strain BCG / Pasteur 1173P2)	393
A0A0H3MC74	A0A0H3MC74_MYCBP	unreviewed	Diacylglycerol O-acyltransferase (EC 2.3.1.20)	BCG_2300	Mycobacterium bovis (strain BCG / Pasteur 1173P2)	445
A0A0H3MC39	A0A0H3MC39_MYCBP	unreviewed	Uncharacterized protein	BCG_2265	Mycobacterium bovis (strain BCG / Pasteur 1173P2)	134
A0A0H3M8U7	A0A0H3M8U7_MYCBP	unreviewed	Probable amino acid aminotransferase (EC 2.6.1.-)	BCG_0864	Mycobacterium bovis (strain BCG / Pasteur 1173P2)	289
A0A0H3MIE0	A0A0H3MIE0_MYCBP	unreviewed	PPE family protein	PPE63 BCG_3603	Mycobacterium bovis (strain BCG / Pasteur 1173P2)	479
A0A0H3MA11	A0A0H3MA11_MYCBP	unreviewed	Conserved hypothetical secreted protein	BCG_1351c	Mycobacterium bovis (strain BCG / Pasteur 1173P2)	111
A0A0H3MB27	A0A0H3MB27_MYCBP	unreviewed	Possible 4-carboxymuconolactone decarboxylase (EC 4.1.1.44)	BCG_0823	Mycobacterium bovis (strain BCG / Pasteur 1173P2)	144
A0A0H3M1H5	A0A0H3M1H5_MYCBP	unreviewed	Possible conserved membrane protein	BCG_0451c	Mycobacterium bovis (strain BCG / Pasteur 1173P2)	439
A0A0H3M4G1	A0A0H3M4G1_MYCBP	unreviewed	Uncharacterized protein	BCG_1684c	Mycobacterium bovis (strain BCG / Pasteur 1173P2)	351
A0A0H3M1U6	A0A0H3M1U6_MYCBP	unreviewed	Probable integral membrane protein	BCG_0581c	Mycobacterium bovis (strain BCG / Pasteur 1173P2)	477
A0A0H3MBR8	A0A0H3MBR8_MYCBP	unreviewed	Uncharacterized protein	BCG_1033c	Mycobacterium bovis (strain BCG / Pasteur 1173P2)	64
A0A0H3MHZ4	A0A0H3MHZ4_MYCBP	unreviewed	Possible multi-functional enzyme with acyl-CoA-reductase activity acrA1 (EC 1.2.1.-)	acrA1 BCG_3460	Mycobacterium bovis (strain BCG / Pasteur 1173P2)	650
A0A0H3M705	A0A0H3M705_MYCBP	unreviewed	PE-PGRS family protein	PE_PGRS34a BCG_1876c	Mycobacterium bovis (strain BCG / Pasteur 1173P2)	272
A0A0H3MHF0	A0A0H3MHF0_MYCBP	unreviewed	Possible soj/parA-related protein	BCG_3240c	Mycobacterium bovis (strain BCG / Pasteur 1173P2)	266
A0A0H3M6M5	A0A0H3M6M5_MYCBP	unreviewed	Probable Ubiquinol-cytochrome C reductase QcrB (Cytochrome B subunit)	qcrB BCG_2212	Mycobacterium bovis (strain BCG / Pasteur 1173P2)	549
A0A0H3MD23	A0A0H3MD23_MYCBP	unreviewed	Possible exported conserved protein	BCG_1550	Mycobacterium bovis (strain BCG / Pasteur 1173P2)	381
A0A0H3M7X3	A0A0H3M7X3_MYCBP	unreviewed	Probable conserved transmembrane protein	BCG_2189	Mycobacterium bovis (strain BCG / Pasteur 1173P2)	567
A0A0H3MHG6	A0A0H3MHG6_MYCBP	unreviewed	Thymidylate kinase (EC 2.7.4.9) (dTMP kinase)	tmk BCG_3276c	Mycobacterium bovis (strain BCG / Pasteur 1173P2)	214
A0A0H3M5B9	A0A0H3M5B9_MYCBP	unreviewed	Probable integral membrane protein	BCG_1202	Mycobacterium bovis (strain BCG / Pasteur 1173P2)	282
A0A0H3M8N2	A0A0H3M8N2_MYCBP	unreviewed	Uncharacterized protein	BCG_0747	Mycobacterium bovis (strain BCG / Pasteur 1173P2)	109
A0A0H3MAW6	A0A0H3MAW6_MYCBP	unreviewed	Uncharacterized protein	BCG_3928	Mycobacterium bovis (strain BCG / Pasteur 1173P2)	103
A0A0H3MIA2	A0A0H3MIA2_MYCBP	unreviewed	Probable short-chain type dehydrogenase/reductase (EC 1.-.-.-)	BCG_3566c	Mycobacterium bovis (strain BCG / Pasteur 1173P2)	317
A0A0H3M568	A0A0H3M568_MYCBP	unreviewed	Uncharacterized protein	BCG_2020c	Mycobacterium bovis (strain BCG / Pasteur 1173P2)	285
A0A0H3M583	A0A0H3M583_MYCBP	unreviewed	PE family protein	PE9 BCG_1147	Mycobacterium bovis (strain BCG / Pasteur 1173P2)	144
A0A0H3MF30	A0A0H3MF30_MYCBP	unreviewed	Uncharacterized protein	BCG_2257c	Mycobacterium bovis (strain BCG / Pasteur 1173P2)	265
A0A0H3M3M8	A0A0H3M3M8_MYCBP	unreviewed	9.5 kDa culture filtrate antigen cfp10A	BCG_1397	Mycobacterium bovis (strain BCG / Pasteur 1173P2)	93
A0A0H3M9P1	A0A0H3M9P1_MYCBP	unreviewed	Uncharacterized protein	BCG_1217	Mycobacterium bovis (strain BCG / Pasteur 1173P2)	195
A0A0H3MAE9	A0A0H3MAE9_MYCBP	unreviewed	Probable membrane nadh dehydrogenase ndhA (EC 1.6.99.3)	ndhA BCG_0429c	Mycobacterium bovis (strain BCG / Pasteur 1173P2)	470
A0A0H3M7F0	A0A0H3M7F0_MYCBP	unreviewed	MCE-family protein mce1F	mce1F BCG_0211	Mycobacterium bovis (strain BCG / Pasteur 1173P2)	515
A0A0H3MAH6	A0A0H3MAH6_MYCBP	unreviewed	Uncharacterized protein	BCG_3790c	Mycobacterium bovis (strain BCG / Pasteur 1173P2)	346
A0A0H3MFI1	A0A0H3MFI1_MYCBP	unreviewed	PPE family protein	PPE41 BCG_2449c	Mycobacterium bovis (strain BCG / Pasteur 1173P2)	194
A0A0H3M3X2	A0A0H3M3X2_MYCBP	unreviewed	Possible integrase	BCG_1113	Mycobacterium bovis (strain BCG / Pasteur 1173P2)	44
A0A0H3M9J9	A0A0H3M9J9_MYCBP	unreviewed	PPE family protein	PPE44 BCG_2787c	Mycobacterium bovis (strain BCG / Pasteur 1173P2)	382
A0A0H3M759	A0A0H3M759_MYCBP	unreviewed	Uncharacterized protein	BCG_2429c	Mycobacterium bovis (strain BCG / Pasteur 1173P2)	316
A0A0H3M8F6	A0A0H3M8F6_MYCBP	unreviewed	Probable molybdenum cofactor biosynthesis protein moeB1	moeB1 BCG_3232c	Mycobacterium bovis (strain BCG / Pasteur 1173P2)	392
A0A0H3M7R0	A0A0H3M7R0_MYCBP	unreviewed	Possible beta-1,3-glucanase (EC 3.2.1.-)	BCG_0355	Mycobacterium bovis (strain BCG / Pasteur 1173P2)	294
A0A0H3M1G9	A0A0H3M1G9_MYCBP	unreviewed	F420-dependent glucose-6-phosphate dehydrogenase (FGD) (G6PD) (EC 1.1.98.2)	fgd1 fgd BCG_0446	Mycobacterium bovis (strain BCG / Pasteur 1173P2)	336
A0A0H3M6W6	A0A0H3M6W6_MYCBP	unreviewed	Anti-sigma factor antagonist	BCG_2665	Mycobacterium bovis (strain BCG / Pasteur 1173P2)	148
A0A0H3M6Y4	A0A0H3M6Y4_MYCBP	unreviewed	Uncharacterized protein	BCG_1851	Mycobacterium bovis (strain BCG / Pasteur 1173P2)	26
A0A0H3M6W3	A0A0H3M6W3_MYCBP	unreviewed	Probable cytochrome P450 124 CYP124 (EC 1.14.-.-)	cyp124 BCG_2283	Mycobacterium bovis (strain BCG / Pasteur 1173P2)	428
A0A0H3M5V4	A0A0H3M5V4_MYCBP	unreviewed	Probable conserved membrane protein	BCG_1431	Mycobacterium bovis (strain BCG / Pasteur 1173P2)	317
A0A0H3M7V3	A0A0H3M7V3_MYCBP	unreviewed	Uncharacterized protein	TB18.6 BCG_2157c	Mycobacterium bovis (strain BCG / Pasteur 1173P2)	176
A0A0H3M6C2	A0A0H3M6C2_MYCBP	unreviewed	50S ribosomal protein L28	rpmB2 rpmB BCG_2077c	Mycobacterium bovis (strain BCG / Pasteur 1173P2)	78
A0A0H3MA44	A0A0H3MA44_MYCBP	unreviewed	Uncharacterized protein	BCG_3709	Mycobacterium bovis (strain BCG / Pasteur 1173P2)	345
A0A0H3M9K2	A0A0H3M9K2_MYCBP	unreviewed	Uncharacterized protein	BCG_1180c	Mycobacterium bovis (strain BCG / Pasteur 1173P2)	49
A0A0H3MAT3	A0A0H3MAT3_MYCBP	unreviewed	Uncharacterized protein	BCG_3298	Mycobacterium bovis (strain BCG / Pasteur 1173P2)	93
A0A0H3M2L9	A0A0H3M2L9_MYCBP	unreviewed	Possible rRNA methyltransferase (EC 2.1.1.-)	BCG_0933	Mycobacterium bovis (strain BCG / Pasteur 1173P2)	288
A0A0H3M890	A0A0H3M890_MYCBP	unreviewed	Uncharacterized protein	BCG_2301c	Mycobacterium bovis (strain BCG / Pasteur 1173P2)	87
A0A0H3M4D4	A0A0H3M4D4_MYCBP	unreviewed	Probable oxidoreductase (EC 1.-.-.-)	BCG_0817c	Mycobacterium bovis (strain BCG / Pasteur 1173P2)	275
A0A0H3M7N7	A0A0H3M7N7_MYCBP	unreviewed	Possible penicillin-binding lipoprotein	BCG_2886c	Mycobacterium bovis (strain BCG / Pasteur 1173P2)	603
A0A0H3M958	A0A0H3M958_MYCBP	unreviewed	Anti-sigma factor rsbW	rsbW BCG_3316c	Mycobacterium bovis (strain BCG / Pasteur 1173P2)	145
A0A0H3M9J0	A0A0H3M9J0_MYCBP	unreviewed	Conserved hypothetical alanine and glycine rich protein	BCG_3680c	Mycobacterium bovis (strain BCG / Pasteur 1173P2)	392
A0A0H3MA04	A0A0H3MA04_MYCBP	unreviewed	ATP-dependent zinc metalloprotease FtsH (EC 3.4.24.-)	ftsH BCG_3674c	Mycobacterium bovis (strain BCG / Pasteur 1173P2)	760
A0A0H3MD82	A0A0H3MD82_MYCBP	unreviewed	Conserved hypothetical alanine rich protein	BCG_2741c	Mycobacterium bovis (strain BCG / Pasteur 1173P2)	231
A0A0H3M130	A0A0H3M130_MYCBP	unreviewed	Uncharacterized protein	BCG_0297c	Mycobacterium bovis (strain BCG / Pasteur 1173P2)	247
A0A0H3M689	A0A0H3M689_MYCBP	unreviewed	Probable conserved transmembrane transport protein mmpL12	mmpL12 BCG_1574c	Mycobacterium bovis (strain BCG / Pasteur 1173P2)	1107
A0A0H3MG27	A0A0H3MG27_MYCBP	unreviewed	Putative transposase for insertion sequence element IS1081	BCG_2679	Mycobacterium bovis (strain BCG / Pasteur 1173P2)	267
A0A0H3MCA3	A0A0H3MCA3_MYCBP	unreviewed	Putative ESAT-6 like protein 13 esxF	esxF BCG_3962c	Mycobacterium bovis (strain BCG / Pasteur 1173P2)	57
A0A0H3MCD6	A0A0H3MCD6_MYCBP	unreviewed	Uncharacterized protein	BCG_2352	Mycobacterium bovis (strain BCG / Pasteur 1173P2)	128
A0A0H3MA70	A0A0H3MA70_MYCBP	unreviewed	Putative lipoprotein lprF	lprF BCG_1430	Mycobacterium bovis (strain BCG / Pasteur 1173P2)	261
A0A0H3MAN8	A0A0H3MAN8_MYCBP	unreviewed	Uncharacterized protein	BCG_0595c	Mycobacterium bovis (strain BCG / Pasteur 1173P2)	88
A0A0H3MA14	A0A0H3MA14_MYCBP	unreviewed	Uncharacterized protein	BCG_0244c	Mycobacterium bovis (strain BCG / Pasteur 1173P2)	242
A0A0H3M2C2	A0A0H3M2C2_MYCBP	unreviewed	Possible cytochrome P450 126 cyp126 (EC 1.14.-.-)	cyp126 BCG_0830	Mycobacterium bovis (strain BCG / Pasteur 1173P2)	414
A0A0H3M2D2	A0A0H3M2D2_MYCBP	unreviewed	Uncharacterized protein	BCG_0067c	Mycobacterium bovis (strain BCG / Pasteur 1173P2)	226
A0A0H3M519	A0A0H3M519_MYCBP	unreviewed	Probable conserved lipoprotein	BCG_1961	Mycobacterium bovis (strain BCG / Pasteur 1173P2)	371
A0A0H3M5X3	A0A0H3M5X3_MYCBP	unreviewed	Probable exported protein	BCG_1949c	Mycobacterium bovis (strain BCG / Pasteur 1173P2)	197
A0A0H3MAL0	A0A0H3MAL0_MYCBP	unreviewed	Antitoxin	BCG_3207c	Mycobacterium bovis (strain BCG / Pasteur 1173P2)	150
A0A0H3MB95	A0A0H3MB95_MYCBP	unreviewed	Possible cysteine synthase a cysK2 (EC 2.5.1.47)	cysK2 BCG_0900	Mycobacterium bovis (strain BCG / Pasteur 1173P2)	372
A0A0H3M5J7	A0A0H3M5J7_MYCBP	unreviewed	UDP-N-acetylmuramoyl-L-alanyl-D-glutamate--2,6-diaminopimelate ligase (EC 6.3.2.13) (Meso-A2pm-adding enzyme) (Meso-diaminopimelate-adding enzyme) (UDP-MurNAc-L-Ala-D-Glu:meso-diaminopimelate ligase) (UDP-MurNAc-tripeptide synthetase) (UDP-N-acetylmuramyl-tripeptide synthetase)	murE BCG_2175c	Mycobacterium bovis (strain BCG / Pasteur 1173P2)	535
A0A0H3MH08	A0A0H3MH08_MYCBP	unreviewed	Probable conserved integral membrane protein	BCG_3089c	Mycobacterium bovis (strain BCG / Pasteur 1173P2)	141
A0A0H3M349	A0A0H3M349_MYCBP	unreviewed	Uncharacterized protein	BCG_0862c	Mycobacterium bovis (strain BCG / Pasteur 1173P2)	60
A0A0H3M7W2	A0A0H3M7W2_MYCBP	unreviewed	Cell division protein FtsQ	ftsQ BCG_2168c	Mycobacterium bovis (strain BCG / Pasteur 1173P2)	314
A0A0H3MAG4	A0A0H3MAG4_MYCBP	unreviewed	Probable glycosyltransferase (EC 2.4.1.-)	BCG_1578c	Mycobacterium bovis (strain BCG / Pasteur 1173P2)	426
A0A0H3MB08	A0A0H3MB08_MYCBP	unreviewed	Uncharacterized protein	BCG_0798	Mycobacterium bovis (strain BCG / Pasteur 1173P2)	85
A0A0H3M7M8	A0A0H3M7M8_MYCBP	unreviewed	Uncharacterized protein	BCG_2080c	Mycobacterium bovis (strain BCG / Pasteur 1173P2)	134
A0A0H3M817	A0A0H3M817_MYCBP	unreviewed	Superoxide dismutase [Cu-Zn] (EC 1.15.1.1)	sodC BCG_0471	Mycobacterium bovis (strain BCG / Pasteur 1173P2)	240
A0A0H3M3X1	A0A0H3M3X1_MYCBP	unreviewed	Probable conserved transmembrane protein	BCG_1520c	Mycobacterium bovis (strain BCG / Pasteur 1173P2)	591
A0A0H3M4P3	A0A0H3M4P3_MYCBP	unreviewed	PE family protein	PE15 BCG_1447	Mycobacterium bovis (strain BCG / Pasteur 1173P2)	102
A0A0H3MAW9	A0A0H3MAW9_MYCBP	unreviewed	Probable lipoprotein lprJ	lprJ BCG_1728	Mycobacterium bovis (strain BCG / Pasteur 1173P2)	127
A0A0H3MB63	A0A0H3MB63_MYCBP	unreviewed	Phosphoribosylformylglycinamidine cyclo-ligase (EC 6.3.3.1) (AIR synthase) (AIRS) (Phosphoribosyl-aminoimidazole synthetase)	purM BCG_0861	Mycobacterium bovis (strain BCG / Pasteur 1173P2)	364
A0A0H3M421	A0A0H3M421_MYCBP	unreviewed	Conserved membrane protein	BCG_1161c	Mycobacterium bovis (strain BCG / Pasteur 1173P2)	342
A0A0H3M874	A0A0H3M874_MYCBP	unreviewed	Possible conserved transmembrane protein	BCG_2898	Mycobacterium bovis (strain BCG / Pasteur 1173P2)	104
A0A0H3M5M4	A0A0H3M5M4_MYCBP	unreviewed	Hypothetical HIT-like protein	BCG_1321c	Mycobacterium bovis (strain BCG / Pasteur 1173P2)	144
A0A0H3M881	A0A0H3M881_MYCBP	unreviewed	Possible conserved transmembrane protein	BCG_0517	Mycobacterium bovis (strain BCG / Pasteur 1173P2)	87
A0A0H3M8G7	A0A0H3M8G7_MYCBP	unreviewed	Probable conserved lipoprotein lpqO	lpqO BCG_0650	Mycobacterium bovis (strain BCG / Pasteur 1173P2)	316
A0A0H3M9T2	A0A0H3M9T2_MYCBP	unreviewed	Methionine aminopeptidase (MAP) (MetAP) (EC 3.4.11.18) (Peptidase M)	mapB map BCG_2883c	Mycobacterium bovis (strain BCG / Pasteur 1173P2)	285
A0A0H3M2E4	A0A0H3M2E4_MYCBP	unreviewed	Uncharacterized protein	BCG_0534c	Mycobacterium bovis (strain BCG / Pasteur 1173P2)	109
A0A0H3M8S3	A0A0H3M8S3_MYCBP	unreviewed	Possible conserved transmembrane protein	BCG_0831c	Mycobacterium bovis (strain BCG / Pasteur 1173P2)	206
A0A0H3M4S9	A0A0H3M4S9_MYCBP	unreviewed	Uncharacterized protein	BCG_1495	Mycobacterium bovis (strain BCG / Pasteur 1173P2)	45
A0A0H3M768	A0A0H3M768_MYCBP	unreviewed	Uncharacterized protein	BCG_0078c	Mycobacterium bovis (strain BCG / Pasteur 1173P2)	180
A0A0H3M9R6	A0A0H3M9R6_MYCBP	unreviewed	Possible membrane protein	BCG_0123	Mycobacterium bovis (strain BCG / Pasteur 1173P2)	256
A0A0H3M603	A0A0H3M603_MYCBP	unreviewed	Hypothetical glycine rich protein	BCG_2326c	Mycobacterium bovis (strain BCG / Pasteur 1173P2)	143
A0A0H3MJ41	A0A0H3MJ41_MYCBP	unreviewed	Uncharacterized protein	BCG_3825	Mycobacterium bovis (strain BCG / Pasteur 1173P2)	229
A0A0H3M2T4	A0A0H3M2T4_MYCBP	unreviewed	ATP-dependent DNA helicase (EC 3.6.4.12)	uvrD1 BCG_1003	Mycobacterium bovis (strain BCG / Pasteur 1173P2)	771
A0A0H3M5C5	A0A0H3M5C5_MYCBP	unreviewed	Possible hypothetical exported or envelope protein	BCG_2093c	Mycobacterium bovis (strain BCG / Pasteur 1173P2)	262
A0A0H3MFR4	A0A0H3MFR4_MYCBP	unreviewed	Exported repetitive protein pirG	pirG BCG_3872	Mycobacterium bovis (strain BCG / Pasteur 1173P2)	284
A0A0H3M4L3	A0A0H3M4L3_MYCBP	unreviewed	Uncharacterized protein	BCG_0915	Mycobacterium bovis (strain BCG / Pasteur 1173P2)	93
A0A0H3M3V1	A0A0H3M3V1_MYCBP	unreviewed	Probable conserved Proline, Glycine, Valine-rich secreted protein	BCG_1496c	Mycobacterium bovis (strain BCG / Pasteur 1173P2)	209
A0A0H3M4Y9	A0A0H3M4Y9_MYCBP	unreviewed	Uncharacterized protein	BCG_1920c	Mycobacterium bovis (strain BCG / Pasteur 1173P2)	158
A0A0H3MCB1	A0A0H3MCB1_MYCBP	unreviewed	Uncharacterized protein	BCG_2327c	Mycobacterium bovis (strain BCG / Pasteur 1173P2)	60
A0A0H3M2K9	A0A0H3M2K9_MYCBP	unreviewed	Ribonuclease VapC (RNase VapC) (EC 3.1.-.-) (Toxin VapC)	vapC BCG_0627	Mycobacterium bovis (strain BCG / Pasteur 1173P2)	135
A0A0H3MBJ9	A0A0H3MBJ9_MYCBP	unreviewed	Uncharacterized protein	BCG_2021c	Mycobacterium bovis (strain BCG / Pasteur 1173P2)	498
A0A0H3M9T4	A0A0H3M9T4_MYCBP	unreviewed	Cytokinin riboside 5'-monophosphate phosphoribohydrolase (EC 3.2.2.n1)	BCG_1265	Mycobacterium bovis (strain BCG / Pasteur 1173P2)	187
A0A0H3MGW2	A0A0H3MGW2_MYCBP	unreviewed	PPE family protein	PPE47 BCG_3044c	Mycobacterium bovis (strain BCG / Pasteur 1173P2)	435
A0A0H3M2H3	A0A0H3M2H3_MYCBP	unreviewed	Possible two component sensor kinase (EC 2.7.-.-)	BCG_0897	Mycobacterium bovis (strain BCG / Pasteur 1173P2)	425
A0A0H3M7F9	A0A0H3M7F9_MYCBP	unreviewed	Uncharacterized protein	BCG_2588	Mycobacterium bovis (strain BCG / Pasteur 1173P2)	533
A0A0H3M608	A0A0H3M608_MYCBP	unreviewed	Possible lipoprotein	lppG BCG_1985c	Mycobacterium bovis (strain BCG / Pasteur 1173P2)	150
A0A0H3MA56	A0A0H3MA56_MYCBP	unreviewed	Probable drugs-transport transmembrane ATP-binding protein ABC transporter	BCG_1410	Mycobacterium bovis (strain BCG / Pasteur 1173P2)	859
A0A0H3M577	A0A0H3M577_MYCBP	unreviewed	Uncharacterized protein	BCG_1131	Mycobacterium bovis (strain BCG / Pasteur 1173P2)	283
A0A0H3M9G4	A0A0H3M9G4_MYCBP	unreviewed	Possible conserved lipoprotein lpqE	lpqE BCG_3649	Mycobacterium bovis (strain BCG / Pasteur 1173P2)	182
A0A0H3MC07	A0A0H3MC07_MYCBP	unreviewed	Branched-chain-amino-acid aminotransferase (EC 2.6.1.42)	ilvE BCG_2226c	Mycobacterium bovis (strain BCG / Pasteur 1173P2)	368
A0A0H3M5P0	A0A0H3M5P0_MYCBP	unreviewed	Uncharacterized protein	BCG_1336	Mycobacterium bovis (strain BCG / Pasteur 1173P2)	417
A0A0H3M5D7	A0A0H3M5D7_MYCBP	unreviewed	Probable respiratory nitrate reductase (Beta chain) narH (EC 1.7.99.4)	narH BCG_1224	Mycobacterium bovis (strain BCG / Pasteur 1173P2)	558
A0A0H3M884	A0A0H3M884_MYCBP	unreviewed	Uncharacterized protein	BCG_2912	Mycobacterium bovis (strain BCG / Pasteur 1173P2)	249
A0A0H3M7E1	A0A0H3M7E1_MYCBP	unreviewed	Uncharacterized protein	TB18.5 BCG_0200	Mycobacterium bovis (strain BCG / Pasteur 1173P2)	161
A0A0H3MBI3	A0A0H3MBI3_MYCBP	unreviewed	Possible oxidoreductase (EC 1.-.-.-)	BCG_3632c	Mycobacterium bovis (strain BCG / Pasteur 1173P2)	187
A0A0H3M5U7	A0A0H3M5U7_MYCBP	unreviewed	Uncharacterized protein	BCG_2259	Mycobacterium bovis (strain BCG / Pasteur 1173P2)	414
A0A0H3MBR0	A0A0H3MBR0_MYCBP	unreviewed	Uncharacterized protein	BCG_1017c	Mycobacterium bovis (strain BCG / Pasteur 1173P2)	266
A0A0H3M7Q6	A0A0H3M7Q6_MYCBP	unreviewed	PPE family protein	PPE45 BCG_2913c	Mycobacterium bovis (strain BCG / Pasteur 1173P2)	408
A0A0H3MA34	A0A0H3MA34_MYCBP	unreviewed	Secreted MPT51/MPB51 antigen protein fbpD (EC 2.3.1.-)	fbpD BCG_3865c	Mycobacterium bovis (strain BCG / Pasteur 1173P2)	299
A0A0H3M7H5	A0A0H3M7H5_MYCBP	unreviewed	Uncharacterized protein	BCG_2032c	Mycobacterium bovis (strain BCG / Pasteur 1173P2)	418
A0A0H3M246	A0A0H3M246_MYCBP	unreviewed	Beta lactamase like protein	BCG_0445c	Mycobacterium bovis (strain BCG / Pasteur 1173P2)	272
A0A0H3M9I9	A0A0H3M9I9_MYCBP	unreviewed	Uncharacterized protein	BCG_3491c	Mycobacterium bovis (strain BCG / Pasteur 1173P2)	211
A0A0H3M8N4	A0A0H3M8N4_MYCBP	unreviewed	Purine nucleoside phosphorylase (EC 2.4.2.1) (Inosine-guanosine phosphorylase)	deoD BCG_3372	Mycobacterium bovis (strain BCG / Pasteur 1173P2)	268
A0A0H3MBJ0	A0A0H3MBJ0_MYCBP	unreviewed	Uncharacterized protein	BCG_3642	Mycobacterium bovis (strain BCG / Pasteur 1173P2)	288
A0A0H3MJA9	A0A0H3MJA9_MYCBP	unreviewed	Uncharacterized protein	BCG_3885	Mycobacterium bovis (strain BCG / Pasteur 1173P2)	282
A0A0H3MB50	A0A0H3MB50_MYCBP	unreviewed	Probable conserved lipoprotein lpqD	lpqD BCG_3459	Mycobacterium bovis (strain BCG / Pasteur 1173P2)	236
A0A0H3M8X4	A0A0H3M8X4_MYCBP	unreviewed	Probable conserved transmembrane protein	BCG_0893	Mycobacterium bovis (strain BCG / Pasteur 1173P2)	80
A0A0H3M4P2	A0A0H3M4P2_MYCBP	unreviewed	Two component sensor histidine kinase prrB (EC 2.7.3.-)	prrB BCG_0954c	Mycobacterium bovis (strain BCG / Pasteur 1173P2)	446
A0A0H3M294	A0A0H3M294_MYCBP	unreviewed	Uncharacterized protein	BCG_0800c	Mycobacterium bovis (strain BCG / Pasteur 1173P2)	45
A0A0H3M2L6	A0A0H3M2L6_MYCBP	unreviewed	Uncharacterized protein	BCG_0174	Mycobacterium bovis (strain BCG / Pasteur 1173P2)	167
A0A0H3MFI8	A0A0H3MFI8_MYCBP	unreviewed	Probable conserved transmembrane protein	BCG_3797	Mycobacterium bovis (strain BCG / Pasteur 1173P2)	529
A0A0H3M8E6	A0A0H3M8E6_MYCBP	unreviewed	Uncharacterized protein	BCG_2353	Mycobacterium bovis (strain BCG / Pasteur 1173P2)	112
A0A0H3MEW7	A0A0H3MEW7_MYCBP	unreviewed	Hypothetical transmembrane protein [second part]	BCG_3543	Mycobacterium bovis (strain BCG / Pasteur 1173P2)	348
A0A0H3M5B7	A0A0H3M5B7_MYCBP	unreviewed	Possible 23S rRNA methyltransferase tsnR (EC 2.1.1.-)	tsnR BCG_1683	Mycobacterium bovis (strain BCG / Pasteur 1173P2)	260
A0A0H3M7X7	A0A0H3M7X7_MYCBP	unreviewed	Probable conserved integral membrane protein	BCG_3015	Mycobacterium bovis (strain BCG / Pasteur 1173P2)	445
A0A0H3M1Z7	A0A0H3M1Z7_MYCBP	unreviewed	Possible mce-family lipoprotein lprL	lprL BCG_0639	Mycobacterium bovis (strain BCG / Pasteur 1173P2)	402
A0A0H3M9Q0	A0A0H3M9Q0_MYCBP	unreviewed	Uncharacterized protein	BCG_2848c	Mycobacterium bovis (strain BCG / Pasteur 1173P2)	89
A0A0H3M2C5	A0A0H3M2C5_MYCBP	unreviewed	Uncharacterized protein	BCG_0057	Mycobacterium bovis (strain BCG / Pasteur 1173P2)	477
A0A0H3M6Y3	A0A0H3M6Y3_MYCBP	unreviewed	Probable conserved transmembrane protein	BCG_2686	Mycobacterium bovis (strain BCG / Pasteur 1173P2)	433
A0A0H3MFZ8	A0A0H3MFZ8_MYCBP	unreviewed	Uncharacterized protein	BCG_2643	Mycobacterium bovis (strain BCG / Pasteur 1173P2)	166
A0A0H3M2X6	A0A0H3M2X6_MYCBP	unreviewed	Probable integral membrane nitrite extrusion protein narK3	narK3 BCG_0299c	Mycobacterium bovis (strain BCG / Pasteur 1173P2)	469
A0A0H3M1J6	A0A0H3M1J6_MYCBP	unreviewed	Probable molybdopterin biosynthesis protein moeA2	moeA2 BCG_0477c	Mycobacterium bovis (strain BCG / Pasteur 1173P2)	405
A0A0H3M3E7	A0A0H3M3E7_MYCBP	unreviewed	Uncharacterized protein	BCG_1269	Mycobacterium bovis (strain BCG / Pasteur 1173P2)	122
A0A0H3MBZ0	A0A0H3MBZ0_MYCBP	unreviewed	Uncharacterized protein	BCG_1101c	Mycobacterium bovis (strain BCG / Pasteur 1173P2)	341
A0A0H3M6U8	A0A0H3M6U8_MYCBP	unreviewed	Uncharacterized protein	BCG_1805c	Mycobacterium bovis (strain BCG / Pasteur 1173P2)	50
A0A0H3M274	A0A0H3M274_MYCBP	unreviewed	Uncharacterized protein	BCG_0469	Mycobacterium bovis (strain BCG / Pasteur 1173P2)	102
A0A0H3MIN8	A0A0H3MIN8_MYCBP	unreviewed	Uncharacterized protein	BCG_3718c	Mycobacterium bovis (strain BCG / Pasteur 1173P2)	350
A0A0H3M852	A0A0H3M852_MYCBP	unreviewed	Probable cob(I)alamin adenosyltransferase cobO (EC 2.5.1.17)	cobO BCG_2869c	Mycobacterium bovis (strain BCG / Pasteur 1173P2)	207
A0A0H3M7Q9	A0A0H3M7Q9_MYCBP	unreviewed	Uncharacterized protein	BCG_2106	Mycobacterium bovis (strain BCG / Pasteur 1173P2)	201
A0A0H3MJ67	A0A0H3MJ67_MYCBP	unreviewed	Uncharacterized protein	BCG_3847	Mycobacterium bovis (strain BCG / Pasteur 1173P2)	357
A0A0H3M755	A0A0H3M755_MYCBP	unreviewed	Probable cytochrome p450 140 CYP140 (EC 1.14.-.-)	cyp140 BCG_1917c	Mycobacterium bovis (strain BCG / Pasteur 1173P2)	438
A0A0H3MAV9	A0A0H3MAV9_MYCBP	unreviewed	Probable conserved integral membrane protein	BCG_0707c	Mycobacterium bovis (strain BCG / Pasteur 1173P2)	238
A0A0H3MBU0	A0A0H3MBU0_MYCBP	unreviewed	Uncharacterized protein	BCG_1063	Mycobacterium bovis (strain BCG / Pasteur 1173P2)	567
A0A0H3MB78	A0A0H3MB78_MYCBP	unreviewed	Uncharacterized protein	BCG_1874c	Mycobacterium bovis (strain BCG / Pasteur 1173P2)	87
A0A0H3M7H2	A0A0H3M7H2_MYCBP	unreviewed	Ribonuclease VapC (RNase VapC) (EC 3.1.-.-) (Toxin VapC)	vapC BCG_2027	Mycobacterium bovis (strain BCG / Pasteur 1173P2)	132
A0A0H3M5I2	A0A0H3M5I2_MYCBP	unreviewed	Uncharacterized protein	BCG_2154c	Mycobacterium bovis (strain BCG / Pasteur 1173P2)	137
A0A0H3M206	A0A0H3M206_MYCBP	unreviewed	Uncharacterized protein	BCG_0654	Mycobacterium bovis (strain BCG / Pasteur 1173P2)	81
A0A0H3MBQ4	A0A0H3MBQ4_MYCBP	unreviewed	Possible oxidoreductase (EC 1.-.-.-)	BCG_1007c	Mycobacterium bovis (strain BCG / Pasteur 1173P2)	282
A0A0H3M632	A0A0H3M632_MYCBP	unreviewed	Cysteine synthase (EC 2.5.1.47)	cysK1 BCG_2356	Mycobacterium bovis (strain BCG / Pasteur 1173P2)	310
A0A0H3M4Q5	A0A0H3M4Q5_MYCBP	unreviewed	Putative methyltransferase (EC 2.1.1.-)	BCG_1464c	Mycobacterium bovis (strain BCG / Pasteur 1173P2)	274
A0A0H3MEY7	A0A0H3MEY7_MYCBP	unreviewed	Uncharacterized protein	BCG_3574c	Mycobacterium bovis (strain BCG / Pasteur 1173P2)	278
A0A0H3M2C3	A0A0H3M2C3_MYCBP	unreviewed	Uncharacterized protein	BCG_0051c	Mycobacterium bovis (strain BCG / Pasteur 1173P2)	322
A0A0H3M7J1	A0A0H3M7J1_MYCBP	unreviewed	PPE family protein	PPE42 BCG_2633	Mycobacterium bovis (strain BCG / Pasteur 1173P2)	580
A0A0H3M5G5	A0A0H3M5G5_MYCBP	unreviewed	Possible alternative RNA polymerase sigma factor sigI	sigI BCG_1251	Mycobacterium bovis (strain BCG / Pasteur 1173P2)	401
A0A0H3MA38	A0A0H3MA38_MYCBP	unreviewed	Possible oxidoreductase (EC 1.-.-.-)	BCG_3029c	Mycobacterium bovis (strain BCG / Pasteur 1173P2)	204
A0A0H3M2S1	A0A0H3M2S1_MYCBP	unreviewed	Uncharacterized protein	BCG_0238c	Mycobacterium bovis (strain BCG / Pasteur 1173P2)	167
A0A0H3M4S3	A0A0H3M4S3_MYCBP	unreviewed	Uncharacterized protein	BCG_1490	Mycobacterium bovis (strain BCG / Pasteur 1173P2)	422
A0A0H3M5S2	A0A0H3M5S2_MYCBP	unreviewed	Probable transcriptional regulatory protein	BCG_1394	Mycobacterium bovis (strain BCG / Pasteur 1173P2)	218
A0A0H3MBF9	A0A0H3MBF9_MYCBP	unreviewed	Uncharacterized protein	BCG_3595c	Mycobacterium bovis (strain BCG / Pasteur 1173P2)	375
A0A0H3MD15	A0A0H3MD15_MYCBP	unreviewed	Possible membrane protein	BCG_1538	Mycobacterium bovis (strain BCG / Pasteur 1173P2)	186
A0A0H3MHB5	A0A0H3MHB5_MYCBP	unreviewed	Uncharacterized protein	BCG_3203	Mycobacterium bovis (strain BCG / Pasteur 1173P2)	119
A0A0H3MBZ1	A0A0H3MBZ1_MYCBP	unreviewed	Probable remnant of a transposase	BCG_3830c	Mycobacterium bovis (strain BCG / Pasteur 1173P2)	60
A0A0H3MAT4	A0A0H3MAT4_MYCBP	unreviewed	Probable integral membrane protein	BCG_0662	Mycobacterium bovis (strain BCG / Pasteur 1173P2)	80
A0A0H3MDV0	A0A0H3MDV0_MYCBP	unreviewed	Probable conserved ATP-binding protein ABC transporter	BCG_3065c	Mycobacterium bovis (strain BCG / Pasteur 1173P2)	287
A0A0H3M712	A0A0H3M712_MYCBP	unreviewed	Probable nitrite extrusion protein 1 narK1	narK1 BCG_2350c	Mycobacterium bovis (strain BCG / Pasteur 1173P2)	515
A0A0H3M1E0	A0A0H3M1E0_MYCBP	unreviewed	Uncharacterized protein	BCG_0156	Mycobacterium bovis (strain BCG / Pasteur 1173P2)	122
A0A0H3M4Z9	A0A0H3M4Z9_MYCBP	unreviewed	Uncharacterized protein	BCG_1056	Mycobacterium bovis (strain BCG / Pasteur 1173P2)	252
A0A0H3M8K1	A0A0H3M8K1_MYCBP	unreviewed	Probable electron transfer flavoprotein (Beta-subunit) fixA	fixA BCG_3052c	Mycobacterium bovis (strain BCG / Pasteur 1173P2)	266
A0A0H3MEG5	A0A0H3MEG5_MYCBP	unreviewed	Uncharacterized protein	BCG_2038c	Mycobacterium bovis (strain BCG / Pasteur 1173P2)	101
A0A0H3M6X5	A0A0H3M6X5_MYCBP	unreviewed	Uncharacterized protein	BCG_2676	Mycobacterium bovis (strain BCG / Pasteur 1173P2)	84
A0A0H3M9H0	A0A0H3M9H0_MYCBP	unreviewed	PE-PGRS family protein	PE_PGRS58 BCG_3655c	Mycobacterium bovis (strain BCG / Pasteur 1173P2)	584
A0A0H3MFH1	A0A0H3MFH1_MYCBP	unreviewed	Uncharacterized protein	BCG_2427c	Mycobacterium bovis (strain BCG / Pasteur 1173P2)	551
A0A0H3MDZ0	A0A0H3MDZ0_MYCBP	unreviewed	Probable conserved integral membrane protein	BCG_3117c	Mycobacterium bovis (strain BCG / Pasteur 1173P2)	306
A0A0H3M4B6	A0A0H3M4B6_MYCBP	unreviewed	Uncharacterized protein	BCG_1263c	Mycobacterium bovis (strain BCG / Pasteur 1173P2)	194
A0A0H3M6J8	A0A0H3M6J8_MYCBP	unreviewed	Probable conserved lipoprotein lppM	lppM BCG_2186	Mycobacterium bovis (strain BCG / Pasteur 1173P2)	227
A0A0H3MCW2	A0A0H3MCW2_MYCBP	unreviewed	Uncharacterized protein	BCG_2573c	Mycobacterium bovis (strain BCG / Pasteur 1173P2)	81
A0A0H3M2E7	A0A0H3M2E7_MYCBP	unreviewed	Probable conserved transmembrane protein	BCG_0539	Mycobacterium bovis (strain BCG / Pasteur 1173P2)	310
A0A0H3MF67	A0A0H3MF67_MYCBP	unreviewed	Uncharacterized protein	BCG_2302c	Mycobacterium bovis (strain BCG / Pasteur 1173P2)	133
A0A0H3M8W2	A0A0H3M8W2_MYCBP	unreviewed	Uncharacterized protein	BCG_2533	Mycobacterium bovis (strain BCG / Pasteur 1173P2)	45
A0A0H3M9Z4	A0A0H3M9Z4_MYCBP	unreviewed	Uncharacterized protein	BCG_1335c	Mycobacterium bovis (strain BCG / Pasteur 1173P2)	158
A0A0H3M575	A0A0H3M575_MYCBP	unreviewed	Possible transposase	BCG_2030	Mycobacterium bovis (strain BCG / Pasteur 1173P2)	205
A0A0H3M5Y5	A0A0H3M5Y5_MYCBP	unreviewed	Uncharacterized protein	BCG_1474	Mycobacterium bovis (strain BCG / Pasteur 1173P2)	171
A0A0H3M160	A0A0H3M160_MYCBP	unreviewed	ESAT-6-like protein	esxH BCG_0328	Mycobacterium bovis (strain BCG / Pasteur 1173P2)	96
A0A0H3M6M6	A0A0H3M6M6_MYCBP	unreviewed	Probable conserved lipoprotein lppB	lppB BCG_2567	Mycobacterium bovis (strain BCG / Pasteur 1173P2)	220
A0A0H3M8H4	A0A0H3M8H4_MYCBP	unreviewed	Probable phoH-like protein phoH1	phoH1 BCG_2382c	Mycobacterium bovis (strain BCG / Pasteur 1173P2)	352
A0A0H3MGF5	A0A0H3MGF5_MYCBP	unreviewed	Probable membrane protein	BCG_2817	Mycobacterium bovis (strain BCG / Pasteur 1173P2)	209
A0A0H3M6S8	A0A0H3M6S8_MYCBP	unreviewed	Glutamine synthetase (EC 6.3.1.2)	glnA1 BCG_2237	Mycobacterium bovis (strain BCG / Pasteur 1173P2)	478
A0A0H3M505	A0A0H3M505_MYCBP	unreviewed	Probable para-aminobenzoate synthase component I pabD (EC 4.1.3.-)	pabB BCG_1062c	Mycobacterium bovis (strain BCG / Pasteur 1173P2)	478
A0A0H3M7Y2	A0A0H3M7Y2_MYCBP	unreviewed	Uncharacterized protein	BCG_2204c	Mycobacterium bovis (strain BCG / Pasteur 1173P2)	385
A0A0H3MB99	A0A0H3MB99_MYCBP	unreviewed	Uncharacterized protein	BCG_0906	Mycobacterium bovis (strain BCG / Pasteur 1173P2)	147
A0A0H3MGR9	A0A0H3MGR9_MYCBP	unreviewed	Uncharacterized protein	BCG_2975c	Mycobacterium bovis (strain BCG / Pasteur 1173P2)	241
A0A0H3MBM9	A0A0H3MBM9_MYCBP	unreviewed	Possible conserved transmembrane protein	BCG_2056c	Mycobacterium bovis (strain BCG / Pasteur 1173P2)	324
A0A0H3MDK5	A0A0H3MDK5_MYCBP	unreviewed	Antitoxin	BCG_2887	Mycobacterium bovis (strain BCG / Pasteur 1173P2)	93
A0A0H3MBN3	A0A0H3MBN3_MYCBP	unreviewed	Uncharacterized protein	BCG_2066c	Mycobacterium bovis (strain BCG / Pasteur 1173P2)	854
A0A0H3M8H3	A0A0H3M8H3_MYCBP	unreviewed	Uncharacterized protein	BCG_3020c	Mycobacterium bovis (strain BCG / Pasteur 1173P2)	67
A0A0H3M1L8	A0A0H3M1L8_MYCBP	unreviewed	Possible exported protein	BCG_0240	Mycobacterium bovis (strain BCG / Pasteur 1173P2)	136
A0A0H3M997	A0A0H3M997_MYCBP	unreviewed	Mce-family protein mce4A	mce4A BCG_3563c	Mycobacterium bovis (strain BCG / Pasteur 1173P2)	400
A0A0H3MFU6	A0A0H3MFU6_MYCBP	unreviewed	Superoxide dismutase (EC 1.15.1.1)	sodA BCG_3909	Mycobacterium bovis (strain BCG / Pasteur 1173P2)	207
A0A0H3M0M9	A0A0H3M0M9_MYCBP	unreviewed	Probable oxidoreductase (EC 1.-.-.-)	BCG_0115	Mycobacterium bovis (strain BCG / Pasteur 1173P2)	159
A0A0H3M5I8	A0A0H3M5I8_MYCBP	unreviewed	Uncharacterized protein	BCG_1764c	Mycobacterium bovis (strain BCG / Pasteur 1173P2)	236
A0A0H3M8D7	A0A0H3M8D7_MYCBP	unreviewed	Uncharacterized protein	BCG_0587c	Mycobacterium bovis (strain BCG / Pasteur 1173P2)	100
A0A0H3MIQ5	A0A0H3MIQ5_MYCBP	unreviewed	Possible membrane protein	BCG_3733	Mycobacterium bovis (strain BCG / Pasteur 1173P2)	125
A0A0H3M7D3	A0A0H3M7D3_MYCBP	unreviewed	Uncharacterized protein	BCG_2546c	Mycobacterium bovis (strain BCG / Pasteur 1173P2)	240
A0A0H3M7Q0	A0A0H3M7Q0_MYCBP	unreviewed	Uncharacterized protein	BCG_0335c	Mycobacterium bovis (strain BCG / Pasteur 1173P2)	267
A0A0H3M0K6	A0A0H3M0K6_MYCBP	unreviewed	Probable conserved transmembrane protein	BCG_0082	Mycobacterium bovis (strain BCG / Pasteur 1173P2)	560
A0A0H3MBT7	A0A0H3MBT7_MYCBP	unreviewed	Uncharacterized protein	BCG_3756A	Mycobacterium bovis (strain BCG / Pasteur 1173P2)	74
A0A0H3M2F1	A0A0H3M2F1_MYCBP	unreviewed	Possible udp-glucose 4-epimerase galE2 (EC 5.1.3.2)	galE2 BCG_0544	Mycobacterium bovis (strain BCG / Pasteur 1173P2)	376
A0A0H3M4H5	A0A0H3M4H5_MYCBP	unreviewed	Uncharacterized protein	BCG_1711c	Mycobacterium bovis (strain BCG / Pasteur 1173P2)	310
A0A0H3M936	A0A0H3M936_MYCBP	unreviewed	dTDP-4-dehydrorhamnose reductase (EC 1.1.1.133)	rmld BCG_3295c	Mycobacterium bovis (strain BCG / Pasteur 1173P2)	304
A0A0H3MBI4	A0A0H3MBI4_MYCBP	unreviewed	Antitoxin	BCG_2001A	Mycobacterium bovis (strain BCG / Pasteur 1173P2)	90
A0A0H3M4I5	A0A0H3M4I5_MYCBP	unreviewed	Uncharacterized protein	BCG_0884c	Mycobacterium bovis (strain BCG / Pasteur 1173P2)	271
A0A0H3MAH7	A0A0H3MAH7_MYCBP	unreviewed	PPE family protein	PPE53 BCG_3182c	Mycobacterium bovis (strain BCG / Pasteur 1173P2)	589
A0A0H3MA84	A0A0H3MA84_MYCBP	unreviewed	PPE family protein	PPE3 BCG_0320	Mycobacterium bovis (strain BCG / Pasteur 1173P2)	536
A0A0H3M3X6	A0A0H3M3X6_MYCBP	unreviewed	Uncharacterized protein	BCG_1118	Mycobacterium bovis (strain BCG / Pasteur 1173P2)	157
A0A0H3M8J3	A0A0H3M8J3_MYCBP	unreviewed	PPE family protein	PPE46 BCG_3040c	Mycobacterium bovis (strain BCG / Pasteur 1173P2)	437
A0A0H3M296	A0A0H3M296_MYCBP	unreviewed	Uncharacterized protein	BCG_0494c	Mycobacterium bovis (strain BCG / Pasteur 1173P2)	148
A0A0H3MFC3	A0A0H3MFC3_MYCBP	unreviewed	Possible membrane-anchored thioredoxin-like protein (EC 1.-.-.-)	BCG_3731c	Mycobacterium bovis (strain BCG / Pasteur 1173P2)	227
A0A0H3M408	A0A0H3M408_MYCBP	unreviewed	Probable two component sensor kinase [second part] (EC 2.7.3.-)	BCG_0646c	Mycobacterium bovis (strain BCG / Pasteur 1173P2)	168
A0A0H3M257	A0A0H3M257_MYCBP	unreviewed	Uncharacterized protein	BCG_0727	Mycobacterium bovis (strain BCG / Pasteur 1173P2)	165
A0A0H3MEJ1	A0A0H3MEJ1_MYCBP	unreviewed	Uncharacterized protein	BCG_2063c	Mycobacterium bovis (strain BCG / Pasteur 1173P2)	105
A0A0H3MEQ1	A0A0H3MEQ1_MYCBP	unreviewed	Ribonuclease VapC (RNase VapC) (EC 3.1.-.-) (Toxin VapC)	vapC BCG_3453c	Mycobacterium bovis (strain BCG / Pasteur 1173P2)	130
A0A0H3M8X5	A0A0H3M8X5_MYCBP	unreviewed	Possible transcriptional regulatory protein	BCG_3209	Mycobacterium bovis (strain BCG / Pasteur 1173P2)	109
A0A0H3M9G0	A0A0H3M9G0_MYCBP	unreviewed	Uncharacterized protein	BCG_2776c	Mycobacterium bovis (strain BCG / Pasteur 1173P2)	89
A0A0H3M8X0	A0A0H3M8X0_MYCBP	unreviewed	Uncharacterized protein	BCG_0888c	Mycobacterium bovis (strain BCG / Pasteur 1173P2)	240
A0A0H3MB33	A0A0H3MB33_MYCBP	unreviewed	Uncharacterized protein	BCG_0828c	Mycobacterium bovis (strain BCG / Pasteur 1173P2)	259
A0A0H3M4J6	A0A0H3M4J6_MYCBP	unreviewed	Uncharacterized protein	BCG_1738	Mycobacterium bovis (strain BCG / Pasteur 1173P2)	207
A0A0H3M366	A0A0H3M366_MYCBP	unreviewed	PE-PGRS family protein	PE_PGRS21 BCG_1145	Mycobacterium bovis (strain BCG / Pasteur 1173P2)	809
A0A0H3M7T3	A0A0H3M7T3_MYCBP	unreviewed	Uncharacterized protein	BCG_0388	Mycobacterium bovis (strain BCG / Pasteur 1173P2)	219
A0A0H3MC83	A0A0H3MC83_MYCBP	unreviewed	Conserved hypothetical alanine and glycine rich protein	BCG_3936c	Mycobacterium bovis (strain BCG / Pasteur 1173P2)	460
A0A0H3M0X9	A0A0H3M0X9_MYCBP	unreviewed	Probable conserved transmembrane protein	BCG_0241c	Mycobacterium bovis (strain BCG / Pasteur 1173P2)	427
A0A0H3MDI1	A0A0H3MDI1_MYCBP	unreviewed	Possible chalcone synthase pks11 (EC 2.3.1.74)	pks11 BCG_1704	Mycobacterium bovis (strain BCG / Pasteur 1173P2)	353
A0A0H3MAG6	A0A0H3MAG6_MYCBP	unreviewed	Uncharacterized protein	BCG_0467c	Mycobacterium bovis (strain BCG / Pasteur 1173P2)	302
A0A0H3MBU6	A0A0H3MBU6_MYCBP	unreviewed	Alkyl hydroperoxide reductase AhpD (EC 1.11.1.15)	BCG_2176c	Mycobacterium bovis (strain BCG / Pasteur 1173P2)	344
A0A0H3ME02	A0A0H3ME02_MYCBP	unreviewed	Uncharacterized protein	BCG_1847c	Mycobacterium bovis (strain BCG / Pasteur 1173P2)	143
A0A0H3MHE5	A0A0H3MHE5_MYCBP	unreviewed	Uncharacterized protein	TB9.4 BCG_3235c	Mycobacterium bovis (strain BCG / Pasteur 1173P2)	90
A0A0H3M4N1	A0A0H3M4N1_MYCBP	unreviewed	Uncharacterized protein	BCG_0935c	Mycobacterium bovis (strain BCG / Pasteur 1173P2)	253
A0A0H3MAJ1	A0A0H3MAJ1_MYCBP	unreviewed	tRNA-specific adenosine deaminase (EC 3.5.4.33)	tadA BCG_3811c	Mycobacterium bovis (strain BCG / Pasteur 1173P2)	152
A0A0H3M8S1	A0A0H3M8S1_MYCBP	unreviewed	Probable penicillin-binding protein dacB1 (EC 3.4.16.4)	dacB1 BCG_3400	Mycobacterium bovis (strain BCG / Pasteur 1173P2)	405
A0A0H3M4E3	A0A0H3M4E3_MYCBP	unreviewed	ATP-dependent RNA helicase DeaD (EC 3.6.4.13) (Cold-shock DEAD box protein A)	deaD BCG_1313	Mycobacterium bovis (strain BCG / Pasteur 1173P2)	563
A0A0H3MFF9	A0A0H3MFF9_MYCBP	unreviewed	Probable sulfate-binding lipoprotein subI	subI BCG_2415c	Mycobacterium bovis (strain BCG / Pasteur 1173P2)	356
A0A0H3M7P3	A0A0H3M7P3_MYCBP	unreviewed	Ribonuclease VapC (RNase VapC) (EC 3.1.-.-) (Toxin VapC)	vapC BCG_2894	Mycobacterium bovis (strain BCG / Pasteur 1173P2)	147
A0A0H3M7G0	A0A0H3M7G0_MYCBP	unreviewed	Probable lipoprotein lppU	lppU BCG_2802c	Mycobacterium bovis (strain BCG / Pasteur 1173P2)	171
A0A0H3MCI8	A0A0H3MCI8_MYCBP	unreviewed	Homoserine dehydrogenase (EC 1.1.1.3)	thrA BCG_1354	Mycobacterium bovis (strain BCG / Pasteur 1173P2)	441
A0A0H3MAW8	A0A0H3MAW8_MYCBP	unreviewed	Probable succinate dehydrogenase (Cytochrome B-556 subunit) SDHC (EC 1.3.99.1)	sdhC BCG_3382	Mycobacterium bovis (strain BCG / Pasteur 1173P2)	112
A0A0H3MBB2	A0A0H3MBB2_MYCBP	unreviewed	Probable resuscitation-promoting factor rpfC	rpfC BCG_1921c	Mycobacterium bovis (strain BCG / Pasteur 1173P2)	176
A0A0H3M5C2	A0A0H3M5C2_MYCBP	unreviewed	Probable conserved transmembrane transport protein mmpL13	mmpL13 BCG_1207	Mycobacterium bovis (strain BCG / Pasteur 1173P2)	781
A0A0H3M1U2	A0A0H3M1U2_MYCBP	unreviewed	Possible thioredoxin protein (EC 1.-.-.-)	BCG_0569	Mycobacterium bovis (strain BCG / Pasteur 1173P2)	216
A0A0H3MHI5	A0A0H3MHI5_MYCBP	unreviewed	Probable dTDP-RHA:A-D-GlcNAc-diphosphoryl polyprenol, A-3-L-rhamnosyl transferase wbbL1 (EC 2.-.-.-)	wbbL1 BCG_3294c	Mycobacterium bovis (strain BCG / Pasteur 1173P2)	297
A0A0H3M8E0	A0A0H3M8E0_MYCBP	unreviewed	Possible peroxidase bpoC (Non-haem peroxidase) (EC 1.11.1.-)	bpoC BCG_0599	Mycobacterium bovis (strain BCG / Pasteur 1173P2)	262
A0A0H3M9Y2	A0A0H3M9Y2_MYCBP	unreviewed	MCE-family protein mce1C	mce1C BCG_0208	Mycobacterium bovis (strain BCG / Pasteur 1173P2)	515
A0A0H3MGZ8	A0A0H3MGZ8_MYCBP	unreviewed	Uncharacterized protein	BCG_3078c	Mycobacterium bovis (strain BCG / Pasteur 1173P2)	122
A0A0H3M3N8	A0A0H3M3N8_MYCBP	unreviewed	Possible conserved exported protein	BCG_1043	Mycobacterium bovis (strain BCG / Pasteur 1173P2)	386
A0A0H3M5P5	A0A0H3M5P5_MYCBP	unreviewed	Conserved hypothetical membrane protein	BCG_1827	Mycobacterium bovis (strain BCG / Pasteur 1173P2)	503
A0A0H3M625	A0A0H3M625_MYCBP	unreviewed	Uncharacterized protein	BCG_2000	Mycobacterium bovis (strain BCG / Pasteur 1173P2)	164
A0A0H3M3Z7	A0A0H3M3Z7_MYCBP	unreviewed	Mce-family protein mce2B	mce2B BCG_0635	Mycobacterium bovis (strain BCG / Pasteur 1173P2)	343
A0A0H3M6X7	A0A0H3M6X7_MYCBP	unreviewed	Possible exported alanine and valine rich protein	BCG_2681	Mycobacterium bovis (strain BCG / Pasteur 1173P2)	173
A0A0H3MFC9	A0A0H3MFC9_MYCBP	unreviewed	Uncharacterized protein	BCG_3736c	Mycobacterium bovis (strain BCG / Pasteur 1173P2)	151
A0A0H3M9W4	A0A0H3M9W4_MYCBP	unreviewed	PE family protein	PE1 BCG_0187c	Mycobacterium bovis (strain BCG / Pasteur 1173P2)	588
A0A0H3MIL1	A0A0H3MIL1_MYCBP	unreviewed	Probable conserved integral membrane protein	BCG_3688	Mycobacterium bovis (strain BCG / Pasteur 1173P2)	431
A0A0H3M7G7	A0A0H3M7G7_MYCBP	unreviewed	Possible conserved membrane glycine rich protein	BCG_2598	Mycobacterium bovis (strain BCG / Pasteur 1173P2)	293
A0A0H3MAJ2	A0A0H3MAJ2_MYCBP	unreviewed	Possible peroxidase (Non-haem peroxidase) (EC 1.11.1.-)	BCG_3202	Mycobacterium bovis (strain BCG / Pasteur 1173P2)	286
A0A0H3M7Y5	A0A0H3M7Y5_MYCBP	unreviewed	Uncharacterized protein	BCG_3035	Mycobacterium bovis (strain BCG / Pasteur 1173P2)	218
A0A0H3MDE3	A0A0H3MDE3_MYCBP	unreviewed	Secreted l-alanine dehydrogenase ald_a [first part] (EC 1.4.1.1)	ald_a BCG_2797	Mycobacterium bovis (strain BCG / Pasteur 1173P2)	132
A0A0H3M496	A0A0H3M496_MYCBP	unreviewed	Partial REP13E12 repeat protein	BCG_1626c	Mycobacterium bovis (strain BCG / Pasteur 1173P2)	222
A0A0H3M5K2	A0A0H3M5K2_MYCBP	unreviewed	Probable penicillin-binding membrane protein pbpB	pbpB BCG_2180c	Mycobacterium bovis (strain BCG / Pasteur 1173P2)	679
A0A0H3M4D1	A0A0H3M4D1_MYCBP	unreviewed	Probable membrane protein	BCG_1291c	Mycobacterium bovis (strain BCG / Pasteur 1173P2)	180
A0A0H3M787	A0A0H3M787_MYCBP	unreviewed	S-adenosyl-L-methionine-dependent methyltransferase (EC 2.1.1.-)	BCG_2767	Mycobacterium bovis (strain BCG / Pasteur 1173P2)	296
A0A0H3M3L3	A0A0H3M3L3_MYCBP	unreviewed	Uncharacterized protein	BCG_1375c	Mycobacterium bovis (strain BCG / Pasteur 1173P2)	193
A0A0H3MDY3	A0A0H3MDY3_MYCBP	unreviewed	Virulence-regulating transcriptional regulator virS (AraC/xylS family)	virS BCG_3107c	Mycobacterium bovis (strain BCG / Pasteur 1173P2)	340
A0A0H3MEI5	A0A0H3MEI5_MYCBP	unreviewed	Uncharacterized protein	BCG_3396c	Mycobacterium bovis (strain BCG / Pasteur 1173P2)	214
A0A0H3M9L9	A0A0H3M9L9_MYCBP	unreviewed	Probable conserved integral membrane protein	BCG_0068c	Mycobacterium bovis (strain BCG / Pasteur 1173P2)	441
A0A0H3MED0	A0A0H3MED0_MYCBP	unreviewed	Conserved hypothetical integral membrane protein yrbE3A	yrbE3A BCG_2003	Mycobacterium bovis (strain BCG / Pasteur 1173P2)	134
A0A0H3MFH7	A0A0H3MFH7_MYCBP	unreviewed	Probable transposase [second part]	BCG_2440c	Mycobacterium bovis (strain BCG / Pasteur 1173P2)	230
A0A0H3MFW7	A0A0H3MFW7_MYCBP	unreviewed	Uncharacterized protein	BCG_3930	Mycobacterium bovis (strain BCG / Pasteur 1173P2)	183
A0A0H3MAD2	A0A0H3MAD2_MYCBP	unreviewed	Uncharacterized protein	BCG_0398c	Mycobacterium bovis (strain BCG / Pasteur 1173P2)	145
A0A0H3M6T0	A0A0H3M6T0_MYCBP	unreviewed	Probable conserved membrane protein	BCG_2634c	Mycobacterium bovis (strain BCG / Pasteur 1173P2)	351
A0A0H3MF74	A0A0H3MF74_MYCBP	unreviewed	Uncharacterized protein	BCG_3676c	Mycobacterium bovis (strain BCG / Pasteur 1173P2)	109
A0A0H3M9N3	A0A0H3M9N3_MYCBP	unreviewed	Uncharacterized protein	BCG_0088	Mycobacterium bovis (strain BCG / Pasteur 1173P2)	173
A0A0H3M9V5	A0A0H3M9V5_MYCBP	unreviewed	Putative oxidoreductase (EC 1.-.-.-)	BCG_0175	Mycobacterium bovis (strain BCG / Pasteur 1173P2)	340
A0A0H3M1T6	A0A0H3M1T6_MYCBP	unreviewed	Probable conserved transmembrane transport protein mmpL2	mmpL2 BCG_0550	Mycobacterium bovis (strain BCG / Pasteur 1173P2)	968
A0A0H3M9C3	A0A0H3M9C3_MYCBP	unreviewed	Uncharacterized protein	BCG_2721c	Mycobacterium bovis (strain BCG / Pasteur 1173P2)	82
A0A0H3M2P4	A0A0H3M2P4_MYCBP	unreviewed	Possible membrane protein	BCG_0668	Mycobacterium bovis (strain BCG / Pasteur 1173P2)	315
A0A0H3MDU1	A0A0H3MDU1_MYCBP	unreviewed	Probable conserved transmembrane ATP-binding protein ABC transporter	BCG_1786	Mycobacterium bovis (strain BCG / Pasteur 1173P2)	865
A0A0H3M282	A0A0H3M282_MYCBP	unreviewed	Uncharacterized protein	BCG_0790	Mycobacterium bovis (strain BCG / Pasteur 1173P2)	175
A0A0H3M5I9	A0A0H3M5I9_MYCBP	unreviewed	Probable tetronasin-transport integral membrane protein ABC transporter	BCG_1277c	Mycobacterium bovis (strain BCG / Pasteur 1173P2)	548
A0A0H3MCN5	A0A0H3MCN5_MYCBP	unreviewed	Hypothetical proline and serine rich protein	BCG_2471	Mycobacterium bovis (strain BCG / Pasteur 1173P2)	132
A0A0H3MD48	A0A0H3MD48_MYCBP	unreviewed	Probable methyltransferase (EC 2.1.1.-)	BCG_1575	Mycobacterium bovis (strain BCG / Pasteur 1173P2)	347
A0A0H3MF53	A0A0H3MF53_MYCBP	unreviewed	Probable lipoprotein lppN	lppN BCG_2287	Mycobacterium bovis (strain BCG / Pasteur 1173P2)	175
A0A0H3M8C7	A0A0H3M8C7_MYCBP	unreviewed	Probable ornithine aminotransferase (N-terminus part) rocD1 (EC 2.6.1.13)	rocD1 BCG_2343c	Mycobacterium bovis (strain BCG / Pasteur 1173P2)	221
A0A0H3MIL8	A0A0H3MIL8_MYCBP	unreviewed	Probable conserved transmembrane protein	BCG_3693	Mycobacterium bovis (strain BCG / Pasteur 1173P2)	591
A0A0H3M771	A0A0H3M771_MYCBP	unreviewed	PE family protein	PE25 BCG_2450c	Mycobacterium bovis (strain BCG / Pasteur 1173P2)	99
A0A0H3MDS7	A0A0H3MDS7_MYCBP	unreviewed	Probable conserved lipoprotein lppZ	lppZ BCG_3028	Mycobacterium bovis (strain BCG / Pasteur 1173P2)	373
A0A0H3M7R3	A0A0H3M7R3_MYCBP	unreviewed	Uncharacterized protein	BCG_2707c	Mycobacterium bovis (strain BCG / Pasteur 1173P2)	122
A0A0H3MAB1	A0A0H3MAB1_MYCBP	unreviewed	Uncharacterized protein	BCG_3098c	Mycobacterium bovis (strain BCG / Pasteur 1173P2)	118
A0A0H3M528	A0A0H3M528_MYCBP	unreviewed	Thiol peroxidase (Tpx) (EC 1.11.1.15) (Peroxiredoxin tpx) (Prx) (Thioredoxin peroxidase)	tpx BCG_1971	Mycobacterium bovis (strain BCG / Pasteur 1173P2)	165
A0A0H3M4C2	A0A0H3M4C2_MYCBP	unreviewed	PE family protein	PE14 BCG_1274c	Mycobacterium bovis (strain BCG / Pasteur 1173P2)	110
A0A0H3MBW8	A0A0H3MBW8_MYCBP	unreviewed	Probable long-chain-fatty-acid-CoA ligase fadD15 (EC 6.2.1.3)	fadD15 BCG_2203	Mycobacterium bovis (strain BCG / Pasteur 1173P2)	508
A0A0H3M542	A0A0H3M542_MYCBP	unreviewed	Probable conserved membrane protein mmpS6	mmpS6 BCG_1608	Mycobacterium bovis (strain BCG / Pasteur 1173P2)	148
A0A0H3MAA2	A0A0H3MAA2_MYCBP	unreviewed	Uncharacterized protein	BCG_3954c	Mycobacterium bovis (strain BCG / Pasteur 1173P2)	329
A0A0H3M6R3	A0A0H3M6R3_MYCBP	unreviewed	Uncharacterized protein	BCG_1767c	Mycobacterium bovis (strain BCG / Pasteur 1173P2)	256
A0A0H3MA65	A0A0H3MA65_MYCBP	unreviewed	Probable conserved secreted protein TB22.2	TB22.2 BCG_3060c	Mycobacterium bovis (strain BCG / Pasteur 1173P2)	227
A0A0H3ME14	A0A0H3ME14_MYCBP	unreviewed	Uncharacterized protein	BCG_3150c	Mycobacterium bovis (strain BCG / Pasteur 1173P2)	116
A0A0H3ME51	A0A0H3ME51_MYCBP	unreviewed	Probable conserved integral membrane protein [first part]	BCG_1913	Mycobacterium bovis (strain BCG / Pasteur 1173P2)	511
A0A0H3MCR4	A0A0H3MCR4_MYCBP	unreviewed	Uncharacterized protein	BCG_2511	Mycobacterium bovis (strain BCG / Pasteur 1173P2)	207
A0A0H3M3E2	A0A0H3M3E2_MYCBP	unreviewed	Probable transcriptional regulatory protein (Probably luxR-family)	BCG_0942c	Mycobacterium bovis (strain BCG / Pasteur 1173P2)	882
A0A0H3MA08	A0A0H3MA08_MYCBP	unreviewed	Probable conserved integral membrane protein	BCG_2989c	Mycobacterium bovis (strain BCG / Pasteur 1173P2)	210
A0A0H3MCN1	A0A0H3MCN1_MYCBP	unreviewed	Probable conserved integral membrane protein	BCG_2466c	Mycobacterium bovis (strain BCG / Pasteur 1173P2)	123
A0A0H3M1R0	A0A0H3M1R0_MYCBP	unreviewed	Probable transcriptional regulatory protein	BCG_0515	Mycobacterium bovis (strain BCG / Pasteur 1173P2)	140
A0A0H3M379	A0A0H3M379_MYCBP	unreviewed	Uncharacterized protein	BCG_1169c	Mycobacterium bovis (strain BCG / Pasteur 1173P2)	212
A0A0H3M4Q1	A0A0H3M4Q1_MYCBP	unreviewed	Uncharacterized protein	BCG_1459c	Mycobacterium bovis (strain BCG / Pasteur 1173P2)	85
A0A0H3M2T9	A0A0H3M2T9_MYCBP	unreviewed	Probable aldehyde dehydrogenase (EC 1.2.1.-)	BCG_0260c	Mycobacterium bovis (strain BCG / Pasteur 1173P2)	116
A0A0H3MDW6	A0A0H3MDW6_MYCBP	unreviewed	Diacylglycerol O-acyltransferase (EC 2.3.1.20)	BCG_1801	Mycobacterium bovis (strain BCG / Pasteur 1173P2)	509
A0A0H3M991	A0A0H3M991_MYCBP	unreviewed	Possible pterin-4-alpha-carbinolamine dehydratase moaB2 (EC 4.2.1.96)	moaB2 BCG_1039	Mycobacterium bovis (strain BCG / Pasteur 1173P2)	181
A0A0H3M2Z9	A0A0H3M2Z9_MYCBP	unreviewed	Putative conserved lipoprotein lpqU	lpqU BCG_1079	Mycobacterium bovis (strain BCG / Pasteur 1173P2)	243
A0A0H3MB43	A0A0H3MB43_MYCBP	unreviewed	Uncharacterized protein	BCG_0839	Mycobacterium bovis (strain BCG / Pasteur 1173P2)	319
A0A0H3M6P6	A0A0H3M6P6_MYCBP	unreviewed	Uncharacterized protein	BCG_1745c	Mycobacterium bovis (strain BCG / Pasteur 1173P2)	55
A0A0H3MDZ7	A0A0H3MDZ7_MYCBP	unreviewed	PPE family protein	PPE32 BCG_1841	Mycobacterium bovis (strain BCG / Pasteur 1173P2)	409
A0A0H3MA71	A0A0H3MA71_MYCBP	unreviewed	Uncharacterized protein	BCG_3913	Mycobacterium bovis (strain BCG / Pasteur 1173P2)	218
A0A0H3MAF1	A0A0H3MAF1_MYCBP	unreviewed	Probable membrane protein	BCG_1553	Mycobacterium bovis (strain BCG / Pasteur 1173P2)	435
A0A0H3M6N3	A0A0H3M6N3_MYCBP	unreviewed	Ribonuclease VapC (RNase VapC) (EC 3.1.-.-) (Toxin VapC)	vapC BCG_2572c	Mycobacterium bovis (strain BCG / Pasteur 1173P2)	131
A0A0H3M3W1	A0A0H3M3W1_MYCBP	unreviewed	Glucose-6-phosphate 1-dehydrogenase (G6PD) (EC 1.1.1.49)	zwf2 zwf BCG_1508c	Mycobacterium bovis (strain BCG / Pasteur 1173P2)	514
A0A0H3M4A6	A0A0H3M4A6_MYCBP	unreviewed	Probable conserved transmembrane protein	BCG_0763	Mycobacterium bovis (strain BCG / Pasteur 1173P2)	313
A0A0H3M6K6	A0A0H3M6K6_MYCBP	unreviewed	Possible conserved membrane protein	BCG_2541c	Mycobacterium bovis (strain BCG / Pasteur 1173P2)	75
A0A0H3MGF0	A0A0H3MGF0_MYCBP	unreviewed	Uncharacterized protein	BCG_2812c	Mycobacterium bovis (strain BCG / Pasteur 1173P2)	227
A0A0H3M9X2	A0A0H3M9X2_MYCBP	unreviewed	Uncharacterized protein	BCG_3807	Mycobacterium bovis (strain BCG / Pasteur 1173P2)	119
A0A0H3M7M5	A0A0H3M7M5_MYCBP	unreviewed	Probable periplasmic iron-transport lipoprotein	BCG_0303c	Mycobacterium bovis (strain BCG / Pasteur 1173P2)	330
A0A0H3MDN4	A0A0H3MDN4_MYCBP	unreviewed	Probable catechol-o-methyltransferase (EC 2.1.1.6)	BCG_1741c	Mycobacterium bovis (strain BCG / Pasteur 1173P2)	196
A0A0H3MEQ3	A0A0H3MEQ3_MYCBP	unreviewed	Probable conserved lipoprotein lppK	lppK BCG_2133	Mycobacterium bovis (strain BCG / Pasteur 1173P2)	189
A0A0H3MBE3	A0A0H3MBE3_MYCBP	unreviewed	Diacylglycerol O-acyltransferase (EC 2.3.1.20)	BCG_0947	Mycobacterium bovis (strain BCG / Pasteur 1173P2)	505
A0A0H3MBM0	A0A0H3MBM0_MYCBP	unreviewed	UDP-glucose 4-epimerase galE1 (EC 5.1.3.2)	galE1 BCG_3692c	Mycobacterium bovis (strain BCG / Pasteur 1173P2)	314
A0A0H3M4D7	A0A0H3M4D7_MYCBP	unreviewed	Probable dehydrogenase/reductase (EC 1.1.1.-)	BCG_0822	Mycobacterium bovis (strain BCG / Pasteur 1173P2)	295
A0A0H3MET8	A0A0H3MET8_MYCBP	unreviewed	Glutamate decarboxylase (EC 4.1.1.15)	gadB BCG_3498c	Mycobacterium bovis (strain BCG / Pasteur 1173P2)	460
A0A0H3M2G1	A0A0H3M2G1_MYCBP	unreviewed	Probable membrane protein	BCG_0107c	Mycobacterium bovis (strain BCG / Pasteur 1173P2)	129
A0A0H3MAG5	A0A0H3MAG5_MYCBP	unreviewed	Probable pyruvate formate lyase activating protein pflA (EC 1.97.1.4)	pflA BCG_3161	Mycobacterium bovis (strain BCG / Pasteur 1173P2)	362
A0A0H3MHN2	A0A0H3MHN2_MYCBP	unreviewed	Probable succinate dehydrogenase (Hydrophobic membrane anchor subunit) sdhD (EC 1.3.99.1)	sdhD BCG_3383	Mycobacterium bovis (strain BCG / Pasteur 1173P2)	144
A0A0H3M1P1	A0A0H3M1P1_MYCBP	unreviewed	Probable acyl-CoA dehydrogenase fadE4 (EC 1.3.99.-)	fadE4 BCG_0268	Mycobacterium bovis (strain BCG / Pasteur 1173P2)	568
A0A0H3MB70	A0A0H3MB70_MYCBP	unreviewed	Uncharacterized protein	cfp17 BCG_1862	Mycobacterium bovis (strain BCG / Pasteur 1173P2)	162
A0A0H3M0U3	A0A0H3M0U3_MYCBP	unreviewed	Conserved hypothetical integral membrane protein yrbE1B	yrbE1B BCG_0205	Mycobacterium bovis (strain BCG / Pasteur 1173P2)	289
A0A0H3MC54	A0A0H3MC54_MYCBP	unreviewed	Probable conserved membrane protein	BCG_3898	Mycobacterium bovis (strain BCG / Pasteur 1173P2)	452
A0A0H3M767	A0A0H3M767_MYCBP	unreviewed	Uncharacterized protein	BCG_2752c	Mycobacterium bovis (strain BCG / Pasteur 1173P2)	68
A0A0H3MBE5	A0A0H3MBE5_MYCBP	unreviewed	Uncharacterized protein	BCG_3585	Mycobacterium bovis (strain BCG / Pasteur 1173P2)	303
A0A0H3M5Z4	A0A0H3M5Z4_MYCBP	unreviewed	Possible monooxygenase (EC 1.-.-.-)	BCG_1975	Mycobacterium bovis (strain BCG / Pasteur 1173P2)	369
A0A0H3MAT6	A0A0H3MAT6_MYCBP	unreviewed	Possible membrane protein	BCG_0667	Mycobacterium bovis (strain BCG / Pasteur 1173P2)	385
A0A0H3M904	A0A0H3M904_MYCBP	unreviewed	Uncharacterized protein	BCG_2591c	Mycobacterium bovis (strain BCG / Pasteur 1173P2)	341
A0A0H3ME23	A0A0H3ME23_MYCBP	unreviewed	Probable monophosphatase (EC 3.1.3.-)	BCG_3160	Mycobacterium bovis (strain BCG / Pasteur 1173P2)	260
A0A0H3MFV3	A0A0H3MFV3_MYCBP	unreviewed	Uncharacterized protein	BCG_2587	Mycobacterium bovis (strain BCG / Pasteur 1173P2)	583
A0A0H3M6C7	A0A0H3M6C7_MYCBP	unreviewed	Probable resuscitation-promoting factor rpfE	rpfE BCG_2470c	Mycobacterium bovis (strain BCG / Pasteur 1173P2)	172
A0A0H3MAB7	A0A0H3MAB7_MYCBP	unreviewed	Uncharacterized protein	BCG_1504c	Mycobacterium bovis (strain BCG / Pasteur 1173P2)	161
A0A0H3MBQ0	A0A0H3MBQ0_MYCBP	unreviewed	Uncharacterized protein	BCG_3737c	Mycobacterium bovis (strain BCG / Pasteur 1173P2)	53
A0A0H3MGY1	A0A0H3MGY1_MYCBP	unreviewed	Uncharacterized protein	BCG_3061c	Mycobacterium bovis (strain BCG / Pasteur 1173P2)	358
A0A0H3MIM5	A0A0H3MIM5_MYCBP	unreviewed	Probable conserved transmembrane protein	BCG_3703	Mycobacterium bovis (strain BCG / Pasteur 1173P2)	549
A0A0H3M6V6	A0A0H3M6V6_MYCBP	unreviewed	Uncharacterized protein	BCG_2655	Mycobacterium bovis (strain BCG / Pasteur 1173P2)	120
A0A0H3M2A5	A0A0H3M2A5_MYCBP	unreviewed	Uncharacterized protein	BCG_0504c	Mycobacterium bovis (strain BCG / Pasteur 1173P2)	190
A0A0H3M7P4	A0A0H3M7P4_MYCBP	unreviewed	Possible conserved transmembrane protein	BCG_2095c	Mycobacterium bovis (strain BCG / Pasteur 1173P2)	323
A0A0H3M5J9	A0A0H3M5J9_MYCBP	unreviewed	Probable transmembrane protein	BCG_1294	Mycobacterium bovis (strain BCG / Pasteur 1173P2)	175
A0A0H3MFI6	A0A0H3MFI6_MYCBP	unreviewed	Putative cyclase (EC 4.6.1.-)	BCG_2454c	Mycobacterium bovis (strain BCG / Pasteur 1173P2)	730
A0A0H3M8B1	A0A0H3M8B1_MYCBP	unreviewed	Cyclopropane-fatty-acyl-phospholipid synthase 2 cmaA2 (EC 2.1.1.79)	cmaA2 BCG_0546c	Mycobacterium bovis (strain BCG / Pasteur 1173P2)	302
A0A0H3M4K4	A0A0H3M4K4_MYCBP	unreviewed	Segregation and condensation protein A	BCG_1748	Mycobacterium bovis (strain BCG / Pasteur 1173P2)	278
A0A0H3MEP1	A0A0H3MEP1_MYCBP	unreviewed	Uncharacterized protein	BCG_2119	Mycobacterium bovis (strain BCG / Pasteur 1173P2)	550
A0A0H3M3F1	A0A0H3M3F1_MYCBP	unreviewed	Acetate kinase (EC 2.7.2.1) (Acetokinase)	ackA BCG_0448	Mycobacterium bovis (strain BCG / Pasteur 1173P2)	385
A0A0H3M6R6	A0A0H3M6R6_MYCBP	unreviewed	Probable conserved transmembrane protein	BCG_2222	Mycobacterium bovis (strain BCG / Pasteur 1173P2)	236
A0A0H3M929	A0A0H3M929_MYCBP	unreviewed	Probable conserved membrane protein	BCG_2622	Mycobacterium bovis (strain BCG / Pasteur 1173P2)	143
A0A0H3M8Y7	A0A0H3M8Y7_MYCBP	unreviewed	Uncharacterized protein	BCG_3441	Mycobacterium bovis (strain BCG / Pasteur 1173P2)	144
A0A0H3M2U2	A0A0H3M2U2_MYCBP	unreviewed	Probable membrane protein	BCG_0735	Mycobacterium bovis (strain BCG / Pasteur 1173P2)	265
A0A0H3MC63	A0A0H3MC63_MYCBP	unreviewed	Probable conserved transmembrane protein	BCG_2290	Mycobacterium bovis (strain BCG / Pasteur 1173P2)	109
A0A0H3MAN4	A0A0H3MAN4_MYCBP	unreviewed	Phosphate transporter	pitA BCG_0589c	Mycobacterium bovis (strain BCG / Pasteur 1173P2)	417
A0A0H3MC59	A0A0H3MC59_MYCBP	unreviewed	Ferritin	bfrB BCG_3904	Mycobacterium bovis (strain BCG / Pasteur 1173P2)	181
A0A0H3MHC4	A0A0H3MHC4_MYCBP	unreviewed	Probable transposase	BCG_3213c	Mycobacterium bovis (strain BCG / Pasteur 1173P2)	344
A0A0H3M9R7	A0A0H3M9R7_MYCBP	unreviewed	Possible multifunctional enzyme siroheme synthase cysG: uroporphyrin-iii c-methyltransferase + precorrin-2 oxidase + ferrochelatase (EC 1.-.-.-) (EC 2.1.1.107) (EC 4.99.1.-)	cysG BCG_2867c	Mycobacterium bovis (strain BCG / Pasteur 1173P2)	405
A0A0H3M8U9	A0A0H3M8U9_MYCBP	unreviewed	Probable pyruvate dehydrogenase E1 component (Alpha subunit) pdhA (EC 1.2.4.1)	pdhA BCG_2517c	Mycobacterium bovis (strain BCG / Pasteur 1173P2)	367
A0A0H3MH21	A0A0H3MH21_MYCBP	unreviewed	Uncharacterized protein	BCG_3104c	Mycobacterium bovis (strain BCG / Pasteur 1173P2)	275
A0A0H3M3G3	A0A0H3M3G3_MYCBP	unreviewed	Probable sugar-transport integral membrane protein ABC Transporter sugB	sugB BCG_1297	Mycobacterium bovis (strain BCG / Pasteur 1173P2)	274
A0A0H3M144	A0A0H3M144_MYCBP	unreviewed	Uncharacterized protein	BCG_0312	Mycobacterium bovis (strain BCG / Pasteur 1173P2)	193
A0A0H3MAF9	A0A0H3MAF9_MYCBP	unreviewed	Uncharacterized protein	BCG_3151c	Mycobacterium bovis (strain BCG / Pasteur 1173P2)	193
A0A0H3M938	A0A0H3M938_MYCBP	unreviewed	Uncharacterized protein	BCG_3492c	Mycobacterium bovis (strain BCG / Pasteur 1173P2)	168
A0A0H3M463	A0A0H3M463_MYCBP	unreviewed	Uncharacterized protein	BCG_1199c	Mycobacterium bovis (strain BCG / Pasteur 1173P2)	122
A0A0H3M203	A0A0H3M203_MYCBP	unreviewed	Possible exported protein	BCG_0649	Mycobacterium bovis (strain BCG / Pasteur 1173P2)	103
A0A0H3M2S4	A0A0H3M2S4_MYCBP	unreviewed	Uncharacterized protein	BCG_0708c	Mycobacterium bovis (strain BCG / Pasteur 1173P2)	102
A0A0H3M1V9	A0A0H3M1V9_MYCBP	unreviewed	Uncharacterized protein	BCG_0322	Mycobacterium bovis (strain BCG / Pasteur 1173P2)	631
A0A0H3MI31	A0A0H3MI31_MYCBP	unreviewed	Possible conserved transmembrane protein	BCG_3500c	Mycobacterium bovis (strain BCG / Pasteur 1173P2)	237
A0A0H3M9R0	A0A0H3M9R0_MYCBP	unreviewed	Probable ferredoxin fdxC (EC 1.-.-.-)	fdxC BCG_1240	Mycobacterium bovis (strain BCG / Pasteur 1173P2)	108
A0A0H3M2A1	A0A0H3M2A1_MYCBP	unreviewed	Uncharacterized protein	BCG_0499	Mycobacterium bovis (strain BCG / Pasteur 1173P2)	163
A0A0H3M494	A0A0H3M494_MYCBP	unreviewed	Uncharacterized protein	BCG_0738c	Mycobacterium bovis (strain BCG / Pasteur 1173P2)	84
A0A0H3MDT8	A0A0H3MDT8_MYCBP	unreviewed	ESAT-6-like protein	esxR BCG_3042c	Mycobacterium bovis (strain BCG / Pasteur 1173P2)	96
A0A0H3M6W2	A0A0H3M6W2_MYCBP	unreviewed	Uncharacterized protein	BCG_2660c	Mycobacterium bovis (strain BCG / Pasteur 1173P2)	161
A0A0H3M781	A0A0H3M781_MYCBP	unreviewed	Probable C4-dicarboxylate-transport transmembrane protein dctA	dctA BCG_2463	Mycobacterium bovis (strain BCG / Pasteur 1173P2)	491
A0A0H3MFX3	A0A0H3MFX3_MYCBP	unreviewed	Uncharacterized protein	BCG_3935c	Mycobacterium bovis (strain BCG / Pasteur 1173P2)	115
A0A0H3MA59	A0A0H3MA59_MYCBP	unreviewed	Possible transferase (EC 2.-.-.-)	BCG_3055	Mycobacterium bovis (strain BCG / Pasteur 1173P2)	414
A0A0H3M3W2	A0A0H3M3W2_MYCBP	unreviewed	Uncharacterized protein	BCG_0594c	Mycobacterium bovis (strain BCG / Pasteur 1173P2)	102
A0A0H3M540	A0A0H3M540_MYCBP	unreviewed	Uncharacterized protein	BCG_1986	Mycobacterium bovis (strain BCG / Pasteur 1173P2)	133
A0A0H3M4Z2	A0A0H3M4Z2_MYCBP	unreviewed	Uncharacterized protein	BCG_1926c	Mycobacterium bovis (strain BCG / Pasteur 1173P2)	57
A0A0H3M7X2	A0A0H3M7X2_MYCBP	unreviewed	Uncharacterized protein	BCG_0427	Mycobacterium bovis (strain BCG / Pasteur 1173P2)	140
A0A0H3M2C9	A0A0H3M2C9_MYCBP	unreviewed	Putative remnant of a transposase	BCG_0062	Mycobacterium bovis (strain BCG / Pasteur 1173P2)	70
A0A0H3M8K6	A0A0H3M8K6_MYCBP	unreviewed	Ribonuclease VapC (RNase VapC) (EC 3.1.-.-) (Toxin VapC)	vapC BCG_0705c	Mycobacterium bovis (strain BCG / Pasteur 1173P2)	127
A0A0H3M9L0	A0A0H3M9L0_MYCBP	unreviewed	Uncharacterized protein	BCG_3705c	Mycobacterium bovis (strain BCG / Pasteur 1173P2)	192
A0A0H3M8R1	A0A0H3M8R1_MYCBP	unreviewed	Ribose-5-phosphate isomerase (EC 5.3.1.6)	rpiB BCG_2485c	Mycobacterium bovis (strain BCG / Pasteur 1173P2)	162
A0A0H3M8G6	A0A0H3M8G6_MYCBP	unreviewed	Uncharacterized protein	BCG_3261c	Mycobacterium bovis (strain BCG / Pasteur 1173P2)	169
A0A0H3M454	A0A0H3M454_MYCBP	unreviewed	Transcription termination/antitermination protein NusG	nusG BCG_0688	Mycobacterium bovis (strain BCG / Pasteur 1173P2)	238
A0A0H3MI19	A0A0H3MI19_MYCBP	unreviewed	Probable ribosomal-protein-alanine acetyltransferase rimI (EC 2.3.1.128)	rimI BCG_3490c	Mycobacterium bovis (strain BCG / Pasteur 1173P2)	158
A0A0H3M2P8	A0A0H3M2P8_MYCBP	unreviewed	Uncharacterized protein	BCG_0962	Mycobacterium bovis (strain BCG / Pasteur 1173P2)	144
A0A0H3MEQ5	A0A0H3MEQ5_MYCBP	unreviewed	Possible dehydrogenase (EC 1.-.-.-)	BCG_3458c	Mycobacterium bovis (strain BCG / Pasteur 1173P2)	290
A0A0H3M909	A0A0H3M909_MYCBP	unreviewed	2-dehydropantoate 2-reductase (EC 1.1.1.169) (Ketopantoate reductase)	BCG_2596	Mycobacterium bovis (strain BCG / Pasteur 1173P2)	246
A0A0H3M3M1	A0A0H3M3M1_MYCBP	unreviewed	Uncharacterized protein	BCG_1013A	Mycobacterium bovis (strain BCG / Pasteur 1173P2)	73
A0A0H3MBW2	A0A0H3MBW2_MYCBP	unreviewed	Two component sensor histidine kinase trcS (EC 2.7.3.-)	trcS BCG_1090c	Mycobacterium bovis (strain BCG / Pasteur 1173P2)	509
A0A0H3M6P4	A0A0H3M6P4_MYCBP	unreviewed	Uncharacterized protein	BCG_2589	Mycobacterium bovis (strain BCG / Pasteur 1173P2)	597
A0A0H3M174	A0A0H3M174_MYCBP	unreviewed	Uncharacterized protein	BCG_0339	Mycobacterium bovis (strain BCG / Pasteur 1173P2)	100
A0A0H3M758	A0A0H3M758_MYCBP	unreviewed	Probable conserved transmembrane protein	BCG_2745c	Mycobacterium bovis (strain BCG / Pasteur 1173P2)	204
A0A0H3M7H7	A0A0H3M7H7_MYCBP	unreviewed	mRNA interferase (EC 3.1.-.-)	BCG_2819c	Mycobacterium bovis (strain BCG / Pasteur 1173P2)	118
A0A0H3MDF4	A0A0H3MDF4_MYCBP	unreviewed	Dephospho-CoA kinase (EC 2.7.1.24) (Dephosphocoenzyme A kinase)	coaE BCG_1669	Mycobacterium bovis (strain BCG / Pasteur 1173P2)	407
A0A0H3M3J4	A0A0H3M3J4_MYCBP	unreviewed	Uncharacterized protein	BCG_0487c	Mycobacterium bovis (strain BCG / Pasteur 1173P2)	221
A0A0H3M2N0	A0A0H3M2N0_MYCBP	unreviewed	Probable nad(P) transhydrogenase (Subunit alpha) pntAa [first part] (EC 1.6.1.2)	pntAa BCG_0191	Mycobacterium bovis (strain BCG / Pasteur 1173P2)	366
A0A0H3MEL7	A0A0H3MEL7_MYCBP	unreviewed	Probable precorrin-6y methyltransferase CobLb [second part] (EC 2.1.1.132)	cobLb BCG_2091c	Mycobacterium bovis (strain BCG / Pasteur 1173P2)	294
A0A0H3M3Q1	A0A0H3M3Q1_MYCBP	unreviewed	Possible conserved secreted protein	BCG_0518	Mycobacterium bovis (strain BCG / Pasteur 1173P2)	148
A0A0H3M4Q4	A0A0H3M4Q4_MYCBP	unreviewed	Possible glycine betaine transport integral membrane protein betP	betP BCG_0969	Mycobacterium bovis (strain BCG / Pasteur 1173P2)	593
A0A0H3MDY4	A0A0H3MDY4_MYCBP	unreviewed	Uncharacterized protein	BCG_1826	Mycobacterium bovis (strain BCG / Pasteur 1173P2)	300
A0A0H3MJ19	A0A0H3MJ19_MYCBP	unreviewed	Probable PE family protein	PE34 BCG_3805c	Mycobacterium bovis (strain BCG / Pasteur 1173P2)	111
A0A0H3M529	A0A0H3M529_MYCBP	unreviewed	Pseudouridine synthase (EC 5.4.99.-)	BCG_1592	Mycobacterium bovis (strain BCG / Pasteur 1173P2)	308
A0A0H3MB35	A0A0H3MB35_MYCBP	unreviewed	ESAT-6-like protein	esxM BCG_1824	Mycobacterium bovis (strain BCG / Pasteur 1173P2)	98
A0A0H3M6X0	A0A0H3M6X0_MYCBP	unreviewed	Uncharacterized protein	BCG_2671c	Mycobacterium bovis (strain BCG / Pasteur 1173P2)	105
A0A0H3MF82	A0A0H3MF82_MYCBP	unreviewed	Uncharacterized protein	BCG_2324c	Mycobacterium bovis (strain BCG / Pasteur 1173P2)	281
A0A0H3MF64	A0A0H3MF64_MYCBP	unreviewed	Probable ATP-dependent clp proteasE ATP-binding subunit clpC (EC 3.4.-.-)	clpC BCG_3661c	Mycobacterium bovis (strain BCG / Pasteur 1173P2)	848
A0A0H3MAP1	A0A0H3MAP1_MYCBP	unreviewed	Uncharacterized protein	BCG_3848c	Mycobacterium bovis (strain BCG / Pasteur 1173P2)	407
A0A0H3M7C3	A0A0H3M7C3_MYCBP	unreviewed	Uncharacterized protein	BCG_1983c	Mycobacterium bovis (strain BCG / Pasteur 1173P2)	196
A0A0H3M4V9	A0A0H3M4V9_MYCBP	unreviewed	Possible lipoprotein lprP	lprP BCG_1016c	Mycobacterium bovis (strain BCG / Pasteur 1173P2)	224
A0A0H3M2T8	A0A0H3M2T8_MYCBP	unreviewed	Possible conserved membrane protein mmpS5	mmpS5 BCG_0726c	Mycobacterium bovis (strain BCG / Pasteur 1173P2)	142
A0A0H3MEV5	A0A0H3MEV5_MYCBP	unreviewed	Uncharacterized protein	BCG_3528	Mycobacterium bovis (strain BCG / Pasteur 1173P2)	285
A0A0H3MFM4	A0A0H3MFM4_MYCBP	unreviewed	Uncharacterized protein	BCG_3835c	Mycobacterium bovis (strain BCG / Pasteur 1173P2)	78
A0A0H3MAU2	A0A0H3MAU2_MYCBP	unreviewed	RecBCD enzyme subunit RecC (EC 3.1.11.5) (Exonuclease V subunit RecC) (ExoV subunit RecC) (Helicase/nuclease RecBCD subunit RecC)	recC BCG_0678c	Mycobacterium bovis (strain BCG / Pasteur 1173P2)	1097
A0A0H3M9I4	A0A0H3M9I4_MYCBP	unreviewed	Probable membrane glycine and proline rich protein	BCG_1157c	Mycobacterium bovis (strain BCG / Pasteur 1173P2)	293
A0A0H3M7Y9	A0A0H3M7Y9_MYCBP	unreviewed	Possible membrane protein	BCG_2784c	Mycobacterium bovis (strain BCG / Pasteur 1173P2)	117
A0A0H3M5I7	A0A0H3M5I7_MYCBP	unreviewed	Uncharacterized protein	BCG_2160	Mycobacterium bovis (strain BCG / Pasteur 1173P2)	352
A0A0H3MAX5	A0A0H3MAX5_MYCBP	unreviewed	Possible secreted protease (EC 3.4.-.-)	BCG_3938c	Mycobacterium bovis (strain BCG / Pasteur 1173P2)	446
A0A0H3MGV2	A0A0H3MGV2_MYCBP	unreviewed	Uncharacterized protein	BCG_3030	Mycobacterium bovis (strain BCG / Pasteur 1173P2)	207
A0A0H3MCX1	A0A0H3MCX1_MYCBP	unreviewed	Possible conserved exported protein	BCG_1494	Mycobacterium bovis (strain BCG / Pasteur 1173P2)	273
A0A0H3MAM4	A0A0H3MAM4_MYCBP	unreviewed	Uncharacterized protein	BCG_3832c	Mycobacterium bovis (strain BCG / Pasteur 1173P2)	108
A0A0H3M2M8	A0A0H3M2M8_MYCBP	unreviewed	Uncharacterized protein	BCG_0186c	Mycobacterium bovis (strain BCG / Pasteur 1173P2)	95
A0A0H3MBG1	A0A0H3MBG1_MYCBP	unreviewed	Probable acyl-CoA dehydrogenase fadE18 (EC 1.3.99.-)	fadE18 BCG_1972c	Mycobacterium bovis (strain BCG / Pasteur 1173P2)	363
A0A0H3M870	A0A0H3M870_MYCBP	unreviewed	Uncharacterized protein	BCG_2893	Mycobacterium bovis (strain BCG / Pasteur 1173P2)	85
A0A0H3MEX2	A0A0H3MEX2_MYCBP	unreviewed	Uncharacterized protein	BCG_3553	Mycobacterium bovis (strain BCG / Pasteur 1173P2)	54
A0A0H3MDI4	A0A0H3MDI4_MYCBP	unreviewed	Uncharacterized protein	BCG_2847c	Mycobacterium bovis (strain BCG / Pasteur 1173P2)	181
A0A0H3M993	A0A0H3M993_MYCBP	unreviewed	Mce-family protein mce4F	mce4F BCG_3558c	Mycobacterium bovis (strain BCG / Pasteur 1173P2)	564
A0A0H3MBX3	A0A0H3MBX3_MYCBP	unreviewed	Uncharacterized protein	BCG_3804c	Mycobacterium bovis (strain BCG / Pasteur 1173P2)	70
A0A0H3MEG9	A0A0H3MEG9_MYCBP	unreviewed	Probable cytidine deaminase cdd (EC 3.5.4.5)	cdd BCG_3381c	Mycobacterium bovis (strain BCG / Pasteur 1173P2)	133
A0A0H3M0J7	A0A0H3M0J7_MYCBP	unreviewed	Secreted proline rich protein MTC28 (PROLINE RICH 28 kDa ANTIGEN)	mtc28 BCG_0071c	Mycobacterium bovis (strain BCG / Pasteur 1173P2)	310
A0A0H3ME11	A0A0H3ME11_MYCBP	unreviewed	Uncharacterized protein	BCG_3144	Mycobacterium bovis (strain BCG / Pasteur 1173P2)	164
A0A0H3MA01	A0A0H3MA01_MYCBP	unreviewed	Uncharacterized protein	BCG_3834c	Mycobacterium bovis (strain BCG / Pasteur 1173P2)	114
A0A0H3MAV0	A0A0H3MAV0_MYCBP	unreviewed	Methoxy mycolic acid synthase 4 mmaA4 (EC 2.1.1.-)	mmaA4 BCG_0691c	Mycobacterium bovis (strain BCG / Pasteur 1173P2)	301
A0A0H3M7T9	A0A0H3M7T9_MYCBP	unreviewed	Probable fructose-bisphosphate aldolase fba (EC 4.1.2.13)	fba BCG_0401c	Mycobacterium bovis (strain BCG / Pasteur 1173P2)	344
A0A0H3M7S1	A0A0H3M7S1_MYCBP	unreviewed	Uncharacterized protein	BCG_0372	Mycobacterium bovis (strain BCG / Pasteur 1173P2)	124
A0A0H3MBX8	A0A0H3MBX8_MYCBP	unreviewed	Putative excisionase	BCG_3809c	Mycobacterium bovis (strain BCG / Pasteur 1173P2)	130
A0A0H3MI44	A0A0H3MI44_MYCBP	unreviewed	Probable conserved membrane protein	BCG_3513c	Mycobacterium bovis (strain BCG / Pasteur 1173P2)	1236
A0A0H3MCT9	A0A0H3MCT9_MYCBP	unreviewed	Probable bacterioferritin comigratory protein bcp	bcp BCG_2542	Mycobacterium bovis (strain BCG / Pasteur 1173P2)	157
A0A0H3MEV9	A0A0H3MEV9_MYCBP	unreviewed	Possible dTDP-glucose 4,6-dehydratase rmlB2 (EC 4.2.1.46)	rmlB2 BCG_3533c	Mycobacterium bovis (strain BCG / Pasteur 1173P2)	364
A0A0H3MDJ3	A0A0H3MDJ3_MYCBP	unreviewed	Uncharacterized protein	BCG_2857c	Mycobacterium bovis (strain BCG / Pasteur 1173P2)	336
A0A0H3M799	A0A0H3M799_MYCBP	unreviewed	Uncharacterized protein	BCG_2492	Mycobacterium bovis (strain BCG / Pasteur 1173P2)	97
A0A0H3M7B6	A0A0H3M7B6_MYCBP	unreviewed	Possible oxidase regulatory-related protein	BCG_2519c	Mycobacterium bovis (strain BCG / Pasteur 1173P2)	185
A0A0H3M7T5	A0A0H3M7T5_MYCBP	unreviewed	Uncharacterized protein	BCG_0396	Mycobacterium bovis (strain BCG / Pasteur 1173P2)	215
A0A0H3M4J7	A0A0H3M4J7_MYCBP	unreviewed	Probable lipoprotein lpqS	lpqS BCG_0899	Mycobacterium bovis (strain BCG / Pasteur 1173P2)	130
A0A0H3M7M1	A0A0H3M7M1_MYCBP	unreviewed	Possible magnesium chelatase (EC 4.99.1.-)	BCG_2870c	Mycobacterium bovis (strain BCG / Pasteur 1173P2)	629
A0A0H3M9I2	A0A0H3M9I2_MYCBP	unreviewed	Ribonuclease VapC (RNase VapC) (EC 3.1.-.-) (Toxin VapC)	vapC BCG_3478	Mycobacterium bovis (strain BCG / Pasteur 1173P2)	136
A0A0H3M963	A0A0H3M963_MYCBP	unreviewed	Uncharacterized protein	BCG_2657	Mycobacterium bovis (strain BCG / Pasteur 1173P2)	179
A0A0H3MCK8	A0A0H3MCK8_MYCBP	unreviewed	Uncharacterized protein	BCG_2431c	Mycobacterium bovis (strain BCG / Pasteur 1173P2)	297
A0A0H3MAQ9	A0A0H3MAQ9_MYCBP	unreviewed	Diacylglycerol O-acyltransferase (EC 2.3.1.20)	BCG_3263c	Mycobacterium bovis (strain BCG / Pasteur 1173P2)	469
A0A0H3MFQ5	A0A0H3MFQ5_MYCBP	unreviewed	Uncharacterized protein	BCG_2534	Mycobacterium bovis (strain BCG / Pasteur 1173P2)	140
A0A0H3MA45	A0A0H3MA45_MYCBP	unreviewed	Heat shock protein hsp	hsp BCG_0289c	Mycobacterium bovis (strain BCG / Pasteur 1173P2)	159
A0A0H3MEU3	A0A0H3MEU3_MYCBP	unreviewed	Possible conserved transmembrane protein	BCG_3503	Mycobacterium bovis (strain BCG / Pasteur 1173P2)	158
A0A0H3M6F5	A0A0H3M6F5_MYCBP	unreviewed	Probable helicase helZ (EC 3.6.-.-)	helZ BCG_2120	Mycobacterium bovis (strain BCG / Pasteur 1173P2)	1013
A0A0H3MEJ5	A0A0H3MEJ5_MYCBP	unreviewed	Probable conserved integral membrane protein	BCG_3406c	Mycobacterium bovis (strain BCG / Pasteur 1173P2)	289
A0A0H3M218	A0A0H3M218_MYCBP	unreviewed	Uncharacterized protein	BCG_0669	Mycobacterium bovis (strain BCG / Pasteur 1173P2)	84
A0A0H3MGL3	A0A0H3MGL3_MYCBP	unreviewed	Uncharacterized protein	BCG_2889c	Mycobacterium bovis (strain BCG / Pasteur 1173P2)	284
A0A0H3M2G7	A0A0H3M2G7_MYCBP	unreviewed	Probable proline iminopeptidase pip (EC 3.4.11.5)	pip BCG_0892c	Mycobacterium bovis (strain BCG / Pasteur 1173P2)	286
A0A0H3MFD9	A0A0H3MFD9_MYCBP	unreviewed	Uncharacterized protein	BCG_3746c	Mycobacterium bovis (strain BCG / Pasteur 1173P2)	81
A0A0H3ME56	A0A0H3ME56_MYCBP	unreviewed	Possible conserved lipoprotein lppE	lppE BCG_1918c	Mycobacterium bovis (strain BCG / Pasteur 1173P2)	140
A0A0H3MJI9	A0A0H3MJI9_MYCBP	unreviewed	Possible membrane protein	BCG_3958c	Mycobacterium bovis (strain BCG / Pasteur 1173P2)	131
A0A0H3M4I9	A0A0H3M4I9_MYCBP	unreviewed	Possible adenylate cyclase (EC 4.6.1.1)	BCG_1379c	Mycobacterium bovis (strain BCG / Pasteur 1173P2)	541
A0A0H3M8C4	A0A0H3M8C4_MYCBP	unreviewed	Uncharacterized protein	BCG_3190c	Mycobacterium bovis (strain BCG / Pasteur 1173P2)	319
A0A0H3M1J3	A0A0H3M1J3_MYCBP	unreviewed	Probable conserved mce associated protein	BCG_0214	Mycobacterium bovis (strain BCG / Pasteur 1173P2)	184
A0A0H3M3M9	A0A0H3M3M9_MYCBP	unreviewed	Probable conserved integral membrane protein	BCG_1024	Mycobacterium bovis (strain BCG / Pasteur 1173P2)	210
A0A0H3M880	A0A0H3M880_MYCBP	unreviewed	Uncharacterized protein	BCG_2291c	Mycobacterium bovis (strain BCG / Pasteur 1173P2)	105
A0A0H3M2Q0	A0A0H3M2Q0_MYCBP	unreviewed	Probable conserved mce associated membrane protein	BCG_0212	Mycobacterium bovis (strain BCG / Pasteur 1173P2)	213
A0A0H3MBP1	A0A0H3MBP1_MYCBP	unreviewed	Probable conserved transmembrane protein	BCG_3727	Mycobacterium bovis (strain BCG / Pasteur 1173P2)	172
A0A0H3M410	A0A0H3M410_MYCBP	unreviewed	PRobable cellulase celA2a (EC 3.2.1.4)	celA2a BCG_1149	Mycobacterium bovis (strain BCG / Pasteur 1173P2)	34
A0A0H3M9J7	A0A0H3M9J7_MYCBP	unreviewed	Possible conserved membrane protein	BCG_3690	Mycobacterium bovis (strain BCG / Pasteur 1173P2)	114
A0A0H3MIT3	A0A0H3MIT3_MYCBP	unreviewed	Possible conserved transmembrane protein	BCG_3753c	Mycobacterium bovis (strain BCG / Pasteur 1173P2)	330
A0A0H3M7A5	A0A0H3M7A5_MYCBP	unreviewed	Uncharacterized protein	BCG_1963c	Mycobacterium bovis (strain BCG / Pasteur 1173P2)	126
A0A0H3M9N1	A0A0H3M9N1_MYCBP	unreviewed	Probable short-chain type dehydrogenase/reductase (EC 1.-.-.-)	BCG_1206	Mycobacterium bovis (strain BCG / Pasteur 1173P2)	250
A0A0H3M585	A0A0H3M585_MYCBP	unreviewed	Uncharacterized protein	BCG_2040c	Mycobacterium bovis (strain BCG / Pasteur 1173P2)	119
A0A0H3MBV8	A0A0H3MBV8_MYCBP	unreviewed	Probable conserved transmembrane protein	BCG_3783	Mycobacterium bovis (strain BCG / Pasteur 1173P2)	254
A0A0H3M5I4	A0A0H3M5I4_MYCBP	unreviewed	Ribonuclease VapC (RNase VapC) (EC 3.1.-.-) (Toxin VapC)	vapC BCG_1759c	Mycobacterium bovis (strain BCG / Pasteur 1173P2)	129
A0A0H3M8V8	A0A0H3M8V8_MYCBP	unreviewed	Uncharacterized protein	BCG_3189c	Mycobacterium bovis (strain BCG / Pasteur 1173P2)	160
A0A0H3MFD7	A0A0H3MFD7_MYCBP	unreviewed	Uncharacterized protein	BCG_2389	Mycobacterium bovis (strain BCG / Pasteur 1173P2)	105
A0A0H3M0R3	A0A0H3M0R3_MYCBP	unreviewed	Secreted antigen 85-c fbpC (85C) (EC 2.3.1.-)	fbpC BCG_0163c	Mycobacterium bovis (strain BCG / Pasteur 1173P2)	340
A0A0H3MBQ6	A0A0H3MBQ6_MYCBP	unreviewed	Uncharacterized protein	BCG_1013	Mycobacterium bovis (strain BCG / Pasteur 1173P2)	672
A0A0H3M672	A0A0H3M672_MYCBP	unreviewed	Uncharacterized protein	BCG_2407	Mycobacterium bovis (strain BCG / Pasteur 1173P2)	299
A0A0H3MCQ7	A0A0H3MCQ7_MYCBP	unreviewed	Uncharacterized protein	BCG_2499c	Mycobacterium bovis (strain BCG / Pasteur 1173P2)	107
A0A0H3M4E4	A0A0H3M4E4_MYCBP	unreviewed	Probable integral membrane cytochrome D ubiquinol oxidase (Subunit I) cydA (EC 1.10.3.-)	cydA BCG_1661c	Mycobacterium bovis (strain BCG / Pasteur 1173P2)	485
A0A0H3MCR5	A0A0H3MCR5_MYCBP	unreviewed	Putative transferase (EC 2.-.-.-)	BCG_1438c	Mycobacterium bovis (strain BCG / Pasteur 1173P2)	212
A0A0H3MFU0	A0A0H3MFU0_MYCBP	unreviewed	Possible transcriptional regulatory protein	BCG_3903	Mycobacterium bovis (strain BCG / Pasteur 1173P2)	137
A0A0H3M4W9	A0A0H3M4W9_MYCBP	unreviewed	Probable macrolide-transport ATP-binding protein ABC transporter	BCG_1534	Mycobacterium bovis (strain BCG / Pasteur 1173P2)	542
A0A0H3M9T6	A0A0H3M9T6_MYCBP	unreviewed	Uncharacterized protein	BCG_2888	Mycobacterium bovis (strain BCG / Pasteur 1173P2)	87
A0A0H3M4A4	A0A0H3M4A4_MYCBP	unreviewed	Imidazole glycerol phosphate synthase subunit HisH (EC 2.4.2.-) (IGP synthase glutamine amidotransferase subunit) (IGP synthase subunit HisH) (ImGP synthase subunit HisH) (IGPS subunit HisH)	hisH BCG_1640	Mycobacterium bovis (strain BCG / Pasteur 1173P2)	206
A0A0H3M5A9	A0A0H3M5A9_MYCBP	unreviewed	Uncharacterized protein	BCG_1670c	Mycobacterium bovis (strain BCG / Pasteur 1173P2)	147
A0A0H3M7B4	A0A0H3M7B4_MYCBP	unreviewed	Probable acyl-CoA dehydrogenase fadE17 (EC 1.3.99.-)	fadE17 BCG_1973c	Mycobacterium bovis (strain BCG / Pasteur 1173P2)	409
A0A0H3MBJ1	A0A0H3MBJ1_MYCBP	unreviewed	Probable transcriptional regulatory protein	BCG_2011c	Mycobacterium bovis (strain BCG / Pasteur 1173P2)	118
A0A0H3MAC9	A0A0H3MAC9_MYCBP	unreviewed	Probable heat shock protein transcriptional regulator hspR (MerR family)	hspR BCG_0392	Mycobacterium bovis (strain BCG / Pasteur 1173P2)	126
A0A0H3MGK7	A0A0H3MGK7_MYCBP	unreviewed	Uncharacterized protein	BCG_2884c	Mycobacterium bovis (strain BCG / Pasteur 1173P2)	194
A0A0H3M677	A0A0H3M677_MYCBP	unreviewed	Probable glycosyltransferase (EC 2.-.-.-)	BCG_1564	Mycobacterium bovis (strain BCG / Pasteur 1173P2)	342
A0A0H3MFH4	A0A0H3MFH4_MYCBP	unreviewed	Uncharacterized protein	BCG_2434c	Mycobacterium bovis (strain BCG / Pasteur 1173P2)	247
A0A0H3MGU7	A0A0H3MGU7_MYCBP	unreviewed	Acetolactate synthase (EC 2.2.1.6)	ilvB1 BCG_3025c	Mycobacterium bovis (strain BCG / Pasteur 1173P2)	618
A0A0H3M8P6	A0A0H3M8P6_MYCBP	unreviewed	Putative fluoride ion transporter CrcB	crcB BCG_3095	Mycobacterium bovis (strain BCG / Pasteur 1173P2)	126
A0A0H3M222	A0A0H3M222_MYCBP	unreviewed	Uncharacterized protein	BCG_0674c	Mycobacterium bovis (strain BCG / Pasteur 1173P2)	383
A0A0H3M5T5	A0A0H3M5T5_MYCBP	unreviewed	Probable drugs-transport transmembrane ATP-binding protein ABC transporter	BCG_1411	Mycobacterium bovis (strain BCG / Pasteur 1173P2)	579
A0A0H3MDL2	A0A0H3MDL2_MYCBP	unreviewed	Possible molybdopterin biosynthesis protein moeX	moeX BCG_1719	Mycobacterium bovis (strain BCG / Pasteur 1173P2)	330
A0A0H3MJ36	A0A0H3MJ36_MYCBP	unreviewed	Possible acyl-CoA dehydrogenase fadE36 (EC 1.3.99.-)	fadE36 BCG_3820c	Mycobacterium bovis (strain BCG / Pasteur 1173P2)	351
A0A0H3MCL1	A0A0H3MCL1_MYCBP	unreviewed	Uncharacterized protein	BCG_1383	Mycobacterium bovis (strain BCG / Pasteur 1173P2)	98
A0A0H3M754	A0A0H3M754_MYCBP	unreviewed	Uncharacterized protein	BCG_0056	Mycobacterium bovis (strain BCG / Pasteur 1173P2)	120
A0A0H3M5G6	A0A0H3M5G6_MYCBP	unreviewed	Probable D-serine/alanine/glycine transporter protein cycA	cycA BCG_1742c	Mycobacterium bovis (strain BCG / Pasteur 1173P2)	556
A0A0H3MB19	A0A0H3MB19_MYCBP	unreviewed	Uncharacterized protein	BCG_1804c	Mycobacterium bovis (strain BCG / Pasteur 1173P2)	155
A0A0H3M7Z3	A0A0H3M7Z3_MYCBP	unreviewed	Probable conserved transmembrane protein	BCG_2789c	Mycobacterium bovis (strain BCG / Pasteur 1173P2)	157
A0A0H3M2Y7	A0A0H3M2Y7_MYCBP	unreviewed	Probable deoxyribonuclease TatD (YjjV protein) (EC 3.1.21.-)	tatD BCG_1065	Mycobacterium bovis (strain BCG / Pasteur 1173P2)	264
A0A0H3MEE4	A0A0H3MEE4_MYCBP	unreviewed	Uncharacterized protein	BCG_2018	Mycobacterium bovis (strain BCG / Pasteur 1173P2)	250
A0A0H3M9P7	A0A0H3M9P7_MYCBP	unreviewed	Putative hydrolase (EC 3.-.-.-)	BCG_3735c	Mycobacterium bovis (strain BCG / Pasteur 1173P2)	264
A0A0H3MCD2	A0A0H3MCD2_MYCBP	unreviewed	Putative transmembrane ATP-binding protein ABC transporter	BCG_2347c	Mycobacterium bovis (strain BCG / Pasteur 1173P2)	697
A0A0H3MBD1	A0A0H3MBD1_MYCBP	unreviewed	Uncharacterized protein	BCG_1945c	Mycobacterium bovis (strain BCG / Pasteur 1173P2)	156
A0A0H3M6T8	A0A0H3M6T8_MYCBP	unreviewed	Uncharacterized protein	BCG_1795c	Mycobacterium bovis (strain BCG / Pasteur 1173P2)	394
A0A0H3M866	A0A0H3M866_MYCBP	unreviewed	Ribonuclease VapC (RNase VapC) (EC 3.1.-.-) (Toxin VapC)	vapC BCG_2885	Mycobacterium bovis (strain BCG / Pasteur 1173P2)	126
A0A0H3M5R4	A0A0H3M5R4_MYCBP	unreviewed	Endonuclease NucS (EC 3.1.-.-)	nucS BCG_1382	Mycobacterium bovis (strain BCG / Pasteur 1173P2)	226
A0A0H3MCP9	A0A0H3MCP9_MYCBP	unreviewed	Probable oxidoreductase (EC 1.-.-.-)	BCG_1422	Mycobacterium bovis (strain BCG / Pasteur 1173P2)	340
A0A0H3M3H0	A0A0H3M3H0_MYCBP	unreviewed	Possible membrane protein	BCG_1309c	Mycobacterium bovis (strain BCG / Pasteur 1173P2)	262
A0A0H3M8T6	A0A0H3M8T6_MYCBP	unreviewed	Probable transcriptional regulatory protein (LuxR-family)	BCG_2507c	Mycobacterium bovis (strain BCG / Pasteur 1173P2)	1137
A0A0H3MBI6	A0A0H3MBI6_MYCBP	unreviewed	Uncharacterized protein	BCG_3637	Mycobacterium bovis (strain BCG / Pasteur 1173P2)	176
A0A0H3M400	A0A0H3M400_MYCBP	unreviewed	Enoyl-[acyl-carrier-protein] reductase [NADH] (EC 1.3.1.9)	inhA BCG_1546	Mycobacterium bovis (strain BCG / Pasteur 1173P2)	269
A0A0H3M4J3	A0A0H3M4J3_MYCBP	unreviewed	Uncharacterized protein	BCG_1384c	Mycobacterium bovis (strain BCG / Pasteur 1173P2)	152
A0A0H3MAY4	A0A0H3MAY4_MYCBP	unreviewed	Probable transposase fusion protein	BCG_3397	Mycobacterium bovis (strain BCG / Pasteur 1173P2)	570
A0A0H3MAD5	A0A0H3MAD5_MYCBP	unreviewed	Probable thioredoxin trxA (EC 1.-.-.-)	trxA BCG_1531	Mycobacterium bovis (strain BCG / Pasteur 1173P2)	124
A0A0H3MDS1	A0A0H3MDS1_MYCBP	unreviewed	Uncharacterized protein	BCG_1763c	Mycobacterium bovis (strain BCG / Pasteur 1173P2)	139
A0A0H3M2Y2	A0A0H3M2Y2_MYCBP	unreviewed	Probable 5-oxoprolinase oplA (EC 3.5.2.9)	oplA BCG_0304c	Mycobacterium bovis (strain BCG / Pasteur 1173P2)	1209
A0A0H3M3I2	A0A0H3M3I2_MYCBP	unreviewed	Uncharacterized protein	BCG_1324	Mycobacterium bovis (strain BCG / Pasteur 1173P2)	226
A0A0H3MEC1	A0A0H3MEC1_MYCBP	unreviewed	Uncharacterized protein	BCG_1994	Mycobacterium bovis (strain BCG / Pasteur 1173P2)	170
A0A0H3MG60	A0A0H3MG60_MYCBP	unreviewed	Uncharacterized protein	BCG_2717	Mycobacterium bovis (strain BCG / Pasteur 1173P2)	142
A0A0H3MG15	A0A0H3MG15_MYCBP	unreviewed	Uncharacterized protein	BCG_2663	Mycobacterium bovis (strain BCG / Pasteur 1173P2)	225
A0A0H3MHZ9	A0A0H3MHZ9_MYCBP	unreviewed	Probable membrane protein	BCG_3465	Mycobacterium bovis (strain BCG / Pasteur 1173P2)	208
A0A0H3M4Z4	A0A0H3M4Z4_MYCBP	unreviewed	Probable conserved transmembrane protein	BCG_1051	Mycobacterium bovis (strain BCG / Pasteur 1173P2)	358
A0A0H3M1T8	A0A0H3M1T8_MYCBP	unreviewed	Possible transmembrane protein	BCG_0557	Mycobacterium bovis (strain BCG / Pasteur 1173P2)	99
A0A0H3MCJ6	A0A0H3MCJ6_MYCBP	unreviewed	Probable sulfate-transport integral membrane protein ABC transporter cysW	cysW BCG_2413c	Mycobacterium bovis (strain BCG / Pasteur 1173P2)	272
A0A0H3M8R0	A0A0H3M8R0_MYCBP	unreviewed	Uncharacterized protein	BCG_0811c	Mycobacterium bovis (strain BCG / Pasteur 1173P2)	110
A0A0H3MEH6	A0A0H3MEH6_MYCBP	unreviewed	Probable phosphofructokinase pfkB (EC 2.7.1.-)	pfkB BCG_2048c	Mycobacterium bovis (strain BCG / Pasteur 1173P2)	339
A0A0H3MDX0	A0A0H3MDX0_MYCBP	unreviewed	Uncharacterized protein	BCG_1806c	Mycobacterium bovis (strain BCG / Pasteur 1173P2)	479
A0A0H3MBM5	A0A0H3MBM5_MYCBP	unreviewed	Uncharacterized protein	BCG_0995c	Mycobacterium bovis (strain BCG / Pasteur 1173P2)	257
A0A0H3MC26	A0A0H3MC26_MYCBP	unreviewed	PE family protein	PE10 BCG_1148	Mycobacterium bovis (strain BCG / Pasteur 1173P2)	101
A0A0H3MC75	A0A0H3MC75_MYCBP	unreviewed	Hypothetical alanine rich protein	BCG_3926	Mycobacterium bovis (strain BCG / Pasteur 1173P2)	392
A0A0H3MII2	A0A0H3MII2_MYCBP	unreviewed	Carbonic anhydrase (EC 4.2.1.1) (Carbonate dehydratase)	canB BCG_3653c	Mycobacterium bovis (strain BCG / Pasteur 1173P2)	207
A0A0H3MJ30	A0A0H3MJ30_MYCBP	unreviewed	Possible osmoprotectant (Glycine betaine/carnitine/choline/l-proline) transport integral membrane protein ABC transporter proZ	proZ BCG_3815c	Mycobacterium bovis (strain BCG / Pasteur 1173P2)	239
A0A0H3MI04	A0A0H3MI04_MYCBP	unreviewed	Uncharacterized protein	BCG_3472c	Mycobacterium bovis (strain BCG / Pasteur 1173P2)	350
A0A0H3MAG8	A0A0H3MAG8_MYCBP	unreviewed	Probable response regulator	BCG_3166	Mycobacterium bovis (strain BCG / Pasteur 1173P2)	133
A0A0H3MD01	A0A0H3MD01_MYCBP	unreviewed	Uncharacterized protein	BCG_1523	Mycobacterium bovis (strain BCG / Pasteur 1173P2)	397
A0A0H3M692	A0A0H3M692_MYCBP	unreviewed	Uncharacterized protein	BCG_2430c	Mycobacterium bovis (strain BCG / Pasteur 1173P2)	514
A0A0H3MBS3	A0A0H3MBS3_MYCBP	unreviewed	Probable adhesion component transport transmembrane protein ABC transporter	BCG_1042	Mycobacterium bovis (strain BCG / Pasteur 1173P2)	855
A0A0H3MD74	A0A0H3MD74_MYCBP	unreviewed	Uncharacterized protein	BCG_2725c	Mycobacterium bovis (strain BCG / Pasteur 1173P2)	352
A0A0H3M757	A0A0H3M757_MYCBP	unreviewed	Uncharacterized protein	BCG_0061	Mycobacterium bovis (strain BCG / Pasteur 1173P2)	109
A0A0H3MFN4	A0A0H3MFN4_MYCBP	unreviewed	Uncharacterized protein	BCG_2513	Mycobacterium bovis (strain BCG / Pasteur 1173P2)	73
A0A0H3MCK3	A0A0H3MCK3_MYCBP	unreviewed	Putative ada regulatory protein alkA (EC 2.1.1.63)	alkA BCG_1378c	Mycobacterium bovis (strain BCG / Pasteur 1173P2)	496
A0A0H3M5M1	A0A0H3M5M1_MYCBP	unreviewed	Hypothetical exported protein	BCG_1802c	Mycobacterium bovis (strain BCG / Pasteur 1173P2)	127
A0A0H3MG35	A0A0H3MG35_MYCBP	unreviewed	Uncharacterized protein	BCG_2689c	Mycobacterium bovis (strain BCG / Pasteur 1173P2)	231
A0A0H3M774	A0A0H3M774_MYCBP	unreviewed	Possible dehydrogenase [first part] (EC 1.1.-.-)	BCG_1933	Mycobacterium bovis (strain BCG / Pasteur 1173P2)	107
A0A0H3M488	A0A0H3M488_MYCBP	unreviewed	Possible inv protein	BCG_1619c	Mycobacterium bovis (strain BCG / Pasteur 1173P2)	230
A0A0H3M7L3	A0A0H3M7L3_MYCBP	unreviewed	Putative succinate dehydrogenase [membrane anchor subunit]	BCG_0287c	Mycobacterium bovis (strain BCG / Pasteur 1173P2)	273
A0A0H3M8C8	A0A0H3M8C8_MYCBP	unreviewed	Uncharacterized protein	BCG_2976c	Mycobacterium bovis (strain BCG / Pasteur 1173P2)	321
A0A0H3MAJ9	A0A0H3MAJ9_MYCBP	unreviewed	Probable inositol-monophosphatase impA (EC 3.1.3.25)	impA BCG_1642	Mycobacterium bovis (strain BCG / Pasteur 1173P2)	270
A0A0H3M225	A0A0H3M225_MYCBP	unreviewed	Possible exported protein	BCG_0680c	Mycobacterium bovis (strain BCG / Pasteur 1173P2)	276
A0A0H3M6K1	A0A0H3M6K1_MYCBP	unreviewed	Uncharacterized protein	BCG_2536c	Mycobacterium bovis (strain BCG / Pasteur 1173P2)	415
A0A0H3M8D0	A0A0H3M8D0_MYCBP	unreviewed	Possible non-heme haloperoxidase hpx (EC 1.11.1.-)	hpx BCG_3195c	Mycobacterium bovis (strain BCG / Pasteur 1173P2)	299
A0A0H3M233	A0A0H3M233_MYCBP	unreviewed	Methoxy mycolic acid synthase 2 mmaA2 (EC 2.1.1.-)	mmaA2 BCG_0693c	Mycobacterium bovis (strain BCG / Pasteur 1173P2)	287
A0A0H3MBU5	A0A0H3MBU5_MYCBP	unreviewed	Conserved hypothetical proline rich protein	BCG_3766c	Mycobacterium bovis (strain BCG / Pasteur 1173P2)	106
A0A0H3M8K2	A0A0H3M8K2_MYCBP	unreviewed	Possible sugar kinase (EC 2.7.-.-)	BCG_0699	Mycobacterium bovis (strain BCG / Pasteur 1173P2)	302
A0A0H3MAR9	A0A0H3MAR9_MYCBP	unreviewed	Uncharacterized protein	BCG_0626	Mycobacterium bovis (strain BCG / Pasteur 1173P2)	71
A0A0H3MBL1	A0A0H3MBL1_MYCBP	unreviewed	Hypoxanthine phosphoribosyltransferase (EC 2.4.2.8)	hpt BCG_3682c	Mycobacterium bovis (strain BCG / Pasteur 1173P2)	216
A0A0H3MGG6	A0A0H3MGG6_MYCBP	unreviewed	Probable transposase	BCG_2833c	Mycobacterium bovis (strain BCG / Pasteur 1173P2)	108
A0A0H3M1Y3	A0A0H3M1Y3_MYCBP	unreviewed	Probable conserved integral membrane protein	BCG_0358c	Mycobacterium bovis (strain BCG / Pasteur 1173P2)	264
A0A0H3MAY3	A0A0H3MAY3_MYCBP	unreviewed	PPE family protein	PPE23 BCG_1744c	Mycobacterium bovis (strain BCG / Pasteur 1173P2)	394
A0A0H3M288	A0A0H3M288_MYCBP	unreviewed	Uncharacterized protein	BCG_0795	Mycobacterium bovis (strain BCG / Pasteur 1173P2)	175
A0A0H3M5W6	A0A0H3M5W6_MYCBP	unreviewed	Guanylate kinase (EC 2.7.4.8) (GMP kinase)	gmk BCG_1450	Mycobacterium bovis (strain BCG / Pasteur 1173P2)	208
A0A0H3M4Y7	A0A0H3M4Y7_MYCBP	unreviewed	Uncharacterized protein	BCG_1551	Mycobacterium bovis (strain BCG / Pasteur 1173P2)	118
A0A0H3M3F9	A0A0H3M3F9_MYCBP	unreviewed	Uncharacterized protein	BCG_1292c	Mycobacterium bovis (strain BCG / Pasteur 1173P2)	435
A0A0H3MC15	A0A0H3MC15_MYCBP	unreviewed	Integral membrane indolylacetylinositol arabinosyltransferase embB (EC 2.4.2.34)	embB BCG_3857	Mycobacterium bovis (strain BCG / Pasteur 1173P2)	1098
A0A0H3M2Z4	A0A0H3M2Z4_MYCBP	unreviewed	Uncharacterized protein	BCG_0314	Mycobacterium bovis (strain BCG / Pasteur 1173P2)	306
A0A0H3MAI6	A0A0H3MAI6_MYCBP	unreviewed	Uncharacterized protein	BCG_3192	Mycobacterium bovis (strain BCG / Pasteur 1173P2)	378
A0A0H3MGP9	A0A0H3MGP9_MYCBP	unreviewed	Uncharacterized protein	BCG_2945c	Mycobacterium bovis (strain BCG / Pasteur 1173P2)	137
A0A0H3MF25	A0A0H3MF25_MYCBP	unreviewed	SURF1-like protein	BCG_2252	Mycobacterium bovis (strain BCG / Pasteur 1173P2)	271
A0A0H3MGN3	A0A0H3MGN3_MYCBP	unreviewed	Uncharacterized protein	BCG_2917c	Mycobacterium bovis (strain BCG / Pasteur 1173P2)	389
A0A0H3M2T0	A0A0H3M2T0_MYCBP	unreviewed	Probable monooxygenase (EC 1.-.-.-)	BCG_0997c	Mycobacterium bovis (strain BCG / Pasteur 1173P2)	346
A0A0H3MEW3	A0A0H3MEW3_MYCBP	unreviewed	Possible peroxidase bpoA (EC 1.11.1.-)	bpoA BCG_3538c	Mycobacterium bovis (strain BCG / Pasteur 1173P2)	261
A0A0H3M3Q6	A0A0H3M3Q6_MYCBP	unreviewed	Putative short-chain type oxidoreductase (EC 1.-.-.-)	BCG_0525c	Mycobacterium bovis (strain BCG / Pasteur 1173P2)	251
A0A0H3M1V2	A0A0H3M1V2_MYCBP	unreviewed	Possible oxidoreductase (EC 1.-.-.-)	BCG_0591c	Mycobacterium bovis (strain BCG / Pasteur 1173P2)	294
A0A0H3M7K6	A0A0H3M7K6_MYCBP	unreviewed	Uncharacterized protein	BCG_2654c	Mycobacterium bovis (strain BCG / Pasteur 1173P2)	413
A0A0H3MAY7	A0A0H3MAY7_MYCBP	unreviewed	Segregation and condensation protein B	BCG_1749	Mycobacterium bovis (strain BCG / Pasteur 1173P2)	231
A0A0H3M371	A0A0H3M371_MYCBP	unreviewed	Uncharacterized protein	BCG_0384	Mycobacterium bovis (strain BCG / Pasteur 1173P2)	136
A0A0H3M1B0	A0A0H3M1B0_MYCBP	unreviewed	Probable bifunctional mta/sah nucleosidase mtn (EC 3.2.2.16) (EC 3.2.2.9)	mtn BCG_0124	Mycobacterium bovis (strain BCG / Pasteur 1173P2)	255
A0A0H3MG04	A0A0H3MG04_MYCBP	unreviewed	Uncharacterized protein	BCG_3966	Mycobacterium bovis (strain BCG / Pasteur 1173P2)	802
A0A0H3M9B3	A0A0H3M9B3_MYCBP	unreviewed	Probable resuscitation-promoting factor rpfB	rpfB BCG_1066	Mycobacterium bovis (strain BCG / Pasteur 1173P2)	362
A0A0H3M1R8	A0A0H3M1R8_MYCBP	unreviewed	Probable conserved integral membrane protein	BCG_0529	Mycobacterium bovis (strain BCG / Pasteur 1173P2)	201
A0A0H3M2X5	A0A0H3M2X5_MYCBP	unreviewed	Uncharacterized protein	BCG_0789	Mycobacterium bovis (strain BCG / Pasteur 1173P2)	282
A0A0H3M7F6	A0A0H3M7F6_MYCBP	unreviewed	Probable proline and glycine rich transmembrane protein	BCG_2583	Mycobacterium bovis (strain BCG / Pasteur 1173P2)	325
A0A0H3MHH8	A0A0H3MHH8_MYCBP	unreviewed	Uncharacterized protein	BCG_3287c	Mycobacterium bovis (strain BCG / Pasteur 1173P2)	163
A0A0H3M907	A0A0H3M907_MYCBP	unreviewed	Uncharacterized protein	BCG_0929	Mycobacterium bovis (strain BCG / Pasteur 1173P2)	262
A0A0H3M7X0	A0A0H3M7X0_MYCBP	unreviewed	Probable conserved transmembrane protein	BCG_2184c	Mycobacterium bovis (strain BCG / Pasteur 1173P2)	134
A0A0H3MC21	A0A0H3MC21_MYCBP	unreviewed	Uncharacterized protein	BCG_2245	Mycobacterium bovis (strain BCG / Pasteur 1173P2)	124
A0A0H3M227	A0A0H3M227_MYCBP	unreviewed	Uncharacterized protein	BCG_0419c	Mycobacterium bovis (strain BCG / Pasteur 1173P2)	302
A0A0H3M633	A0A0H3M633_MYCBP	unreviewed	Uncharacterized protein	BCG_1527	Mycobacterium bovis (strain BCG / Pasteur 1173P2)	115
A0A0H3M6Q2	A0A0H3M6Q2_MYCBP	unreviewed	Possible conserved membrane protein	BCG_2599c	Mycobacterium bovis (strain BCG / Pasteur 1173P2)	154
A0A0H3ME16	A0A0H3ME16_MYCBP	unreviewed	Uncharacterized protein	BCG_1864	Mycobacterium bovis (strain BCG / Pasteur 1173P2)	164
A0A0H3M935	A0A0H3M935_MYCBP	unreviewed	PE family protein	PE7 BCG_0968c	Mycobacterium bovis (strain BCG / Pasteur 1173P2)	99
A0A0H3M6E8	A0A0H3M6E8_MYCBP	unreviewed	Probable ionic transporter integral membrane protein chaA	chaA BCG_1645	Mycobacterium bovis (strain BCG / Pasteur 1173P2)	360
A0A0H3M9Z3	A0A0H3M9Z3_MYCBP	unreviewed	Possible transposase	BCG_2966	Mycobacterium bovis (strain BCG / Pasteur 1173P2)	176
A0A0H3MD97	A0A0H3MD97_MYCBP	unreviewed	Uncharacterized protein	BCG_1624	Mycobacterium bovis (strain BCG / Pasteur 1173P2)	169
A0A0H3MB60	A0A0H3MB60_MYCBP	unreviewed	Uncharacterized protein	BCG_3471	Mycobacterium bovis (strain BCG / Pasteur 1173P2)	786
A0A0H3M9T9	A0A0H3M9T9_MYCBP	unreviewed	Possible conserved membrane protein	BCG_0150c	Mycobacterium bovis (strain BCG / Pasteur 1173P2)	251
A0A0H3MCA4	A0A0H3MCA4_MYCBP	unreviewed	ESAT-6-like protein	esxK BCG_1257	Mycobacterium bovis (strain BCG / Pasteur 1173P2)	98
A0A0H3MC17	A0A0H3MC17_MYCBP	unreviewed	Probable cystathionine gamma-synthase metB (EC 2.5.1.48)	metB BCG_1137	Mycobacterium bovis (strain BCG / Pasteur 1173P2)	388
A0A0H3MA09	A0A0H3MA09_MYCBP	unreviewed	Uncharacterized protein	BCG_3679c	Mycobacterium bovis (strain BCG / Pasteur 1173P2)	103
A0A0H3M8Q3	A0A0H3M8Q3_MYCBP	unreviewed	Serine/threonine-protein kinase PknK (EC 2.7.11.1) (Protein kinase K)	pknK BCG_3105c	Mycobacterium bovis (strain BCG / Pasteur 1173P2)	1110
A0A0H3MER8	A0A0H3MER8_MYCBP	unreviewed	Uncharacterized protein	BCG_2151c	Mycobacterium bovis (strain BCG / Pasteur 1173P2)	195
A0A0H3M5T9	A0A0H3M5T9_MYCBP	unreviewed	Uncharacterized protein	BCG_1904	Mycobacterium bovis (strain BCG / Pasteur 1173P2)	699
A0A0H3MAT8	A0A0H3MAT8_MYCBP	unreviewed	Antitoxin	BCG_0672	Mycobacterium bovis (strain BCG / Pasteur 1173P2)	86
A0A0H3M3N1	A0A0H3M3N1_MYCBP	unreviewed	Conserved membrane protein	BCG_1404c	Mycobacterium bovis (strain BCG / Pasteur 1173P2)	120
A0A0H3M7D1	A0A0H3M7D1_MYCBP	unreviewed	PE family protein	PE26 BCG_2540	Mycobacterium bovis (strain BCG / Pasteur 1173P2)	492
A0A0H3MD32	A0A0H3MD32_MYCBP	unreviewed	Uncharacterized protein	BCG_2677c	Mycobacterium bovis (strain BCG / Pasteur 1173P2)	163
A0A0H3M723	A0A0H3M723_MYCBP	unreviewed	Probable conserved transmembrane protein	BCG_1897	Mycobacterium bovis (strain BCG / Pasteur 1173P2)	101
A0A0H3MGE2	A0A0H3MGE2_MYCBP	unreviewed	Possible alanine rich oxidoreductase (EC 1.-.-.-)	BCG_2799c	Mycobacterium bovis (strain BCG / Pasteur 1173P2)	344
A0A0H3MA40	A0A0H3MA40_MYCBP	unreviewed	UDP-galactopyranose mutase glf (EC 5.4.99.9)	glf BCG_3871c	Mycobacterium bovis (strain BCG / Pasteur 1173P2)	399
A0A0H3MAM3	A0A0H3MAM3_MYCBP	unreviewed	Possible glutaredoxin protein (EC 1.-.-.-)	BCG_3223	Mycobacterium bovis (strain BCG / Pasteur 1173P2)	84
A0A0H3MA50	A0A0H3MA50_MYCBP	unreviewed	Uncharacterized protein	BCG_0295	Mycobacterium bovis (strain BCG / Pasteur 1173P2)	72
A0A0H3M564	A0A0H3M564_MYCBP	unreviewed	Histidinol dehydrogenase (HDH) (EC 1.1.1.23)	hisD BCG_1637	Mycobacterium bovis (strain BCG / Pasteur 1173P2)	438
A0A0H3M2D9	A0A0H3M2D9_MYCBP	unreviewed	Uncharacterized protein	BCG_0851c	Mycobacterium bovis (strain BCG / Pasteur 1173P2)	335
A0A0H3MAE8	A0A0H3MAE8_MYCBP	unreviewed	Uncharacterized protein	BCG_1548c	Mycobacterium bovis (strain BCG / Pasteur 1173P2)	323
A0A0H3MEC6	A0A0H3MEC6_MYCBP	unreviewed	Uncharacterized protein	BCG_1999c	Mycobacterium bovis (strain BCG / Pasteur 1173P2)	83
A0A0H3M1Q4	A0A0H3M1Q4_MYCBP	unreviewed	Probable succinate dehydrogenase [iron-sulfur subunit] (EC 1.3.99.1)	BCG_0285c	Mycobacterium bovis (strain BCG / Pasteur 1173P2)	248
A0A0H3M7I6	A0A0H3M7I6_MYCBP	unreviewed	Probable conserved integral membrane protein	BCG_2624	Mycobacterium bovis (strain BCG / Pasteur 1173P2)	59
A0A0H3M845	A0A0H3M845_MYCBP	unreviewed	Probable transmembrane protein	BCG_0501	Mycobacterium bovis (strain BCG / Pasteur 1173P2)	174
A0A0H3M343	A0A0H3M343_MYCBP	unreviewed	3',5'-cyclic adenosine monophosphate phosphodiesterase CpdA (3',5'-cyclic AMP phosphodiesterase) (cAMP phosphodiesterase) (EC 3.1.4.53)	cpdA BCG_0857	Mycobacterium bovis (strain BCG / Pasteur 1173P2)	318
A0A0H3MEX5	A0A0H3MEX5_MYCBP	unreviewed	Possible mce-family lipoprotein lprN	lprN BCG_3559c	Mycobacterium bovis (strain BCG / Pasteur 1173P2)	384
A0A0H3M5N4	A0A0H3M5N4_MYCBP	unreviewed	Hypothetical integral membrane protein	BCG_1812c	Mycobacterium bovis (strain BCG / Pasteur 1173P2)	597
A0A0H3ME63	A0A0H3ME63_MYCBP	unreviewed	Uncharacterized protein	BCG_1924	Mycobacterium bovis (strain BCG / Pasteur 1173P2)	380
A0A0H3M628	A0A0H3M628_MYCBP	unreviewed	Probable lipoprotein lppP	lppP BCG_2351c	Mycobacterium bovis (strain BCG / Pasteur 1173P2)	175
A0A0H3M7B2	A0A0H3M7B2_MYCBP	unreviewed	Possible dehydratase (EC 4.-.-.-)	BCG_0147	Mycobacterium bovis (strain BCG / Pasteur 1173P2)	190
A0A0H3M832	A0A0H3M832_MYCBP	unreviewed	Uncharacterized protein	BCG_2845c	Mycobacterium bovis (strain BCG / Pasteur 1173P2)	294
A0A0H3MFB2	A0A0H3MFB2_MYCBP	unreviewed	Probable dipeptide-transport ATP-binding protein ABC transporter dppD	dppD BCG_3721c	Mycobacterium bovis (strain BCG / Pasteur 1173P2)	548
A0A0H3M4U6	A0A0H3M4U6_MYCBP	unreviewed	Succinate--CoA ligase [ADP-forming] subunit alpha (EC 6.2.1.5) (Succinyl-CoA synthetase subunit alpha) (SCS-alpha)	sucD BCG_1006	Mycobacterium bovis (strain BCG / Pasteur 1173P2)	303
A0A0H3M340	A0A0H3M340_MYCBP	unreviewed	Uncharacterized protein	BCG_1109c	Mycobacterium bovis (strain BCG / Pasteur 1173P2)	251
A0A0H3MIV6	A0A0H3MIV6_MYCBP	unreviewed	Uncharacterized protein	BCG_3757	Mycobacterium bovis (strain BCG / Pasteur 1173P2)	509
A0A0H3MC91	A0A0H3MC91_MYCBP	unreviewed	Uncharacterized protein	BCG_1237c	Mycobacterium bovis (strain BCG / Pasteur 1173P2)	110
A0A0H3M8J4	A0A0H3M8J4_MYCBP	unreviewed	Probable resuscitation-promoting factor rpfD	rpfD BCG_2403c	Mycobacterium bovis (strain BCG / Pasteur 1173P2)	154
A0A0H3MEE0	A0A0H3MEE0_MYCBP	unreviewed	Probable conserved transmembrane protein	BCG_3307c	Mycobacterium bovis (strain BCG / Pasteur 1173P2)	172
A0A0H3M6A3	A0A0H3M6A3_MYCBP	unreviewed	Uncharacterized protein	BCG_2442c	Mycobacterium bovis (strain BCG / Pasteur 1173P2)	480
A0A0H3MFN1	A0A0H3MFN1_MYCBP	unreviewed	Hypothetical alanine rich protein	BCG_2508c	Mycobacterium bovis (strain BCG / Pasteur 1173P2)	99
A0A0H3MDR2	A0A0H3MDR2_MYCBP	unreviewed	Probable transcriptional regulatory protein	BCG_1758	Mycobacterium bovis (strain BCG / Pasteur 1173P2)	259
A0A0H3MCY9	A0A0H3MCY9_MYCBP	unreviewed	Uncharacterized protein	BCG_2621	Mycobacterium bovis (strain BCG / Pasteur 1173P2)	164
A0A0H3MCW3	A0A0H3MCW3_MYCBP	unreviewed	Uncharacterized protein	BCG_2580	Mycobacterium bovis (strain BCG / Pasteur 1173P2)	224
A0A0H3M9Y8	A0A0H3M9Y8_MYCBP	unreviewed	Transport permease protein	drrC BCG_2960	Mycobacterium bovis (strain BCG / Pasteur 1173P2)	276
A0A0H3M9N6	A0A0H3M9N6_MYCBP	unreviewed	Glucanase (EC 3.2.1.-)	celA1 BCG_0093	Mycobacterium bovis (strain BCG / Pasteur 1173P2)	380
A0A0H3M9M9	A0A0H3M9M9_MYCBP	unreviewed	Uncharacterized protein	BCG_2821	Mycobacterium bovis (strain BCG / Pasteur 1173P2)	155
A0A0H3M933	A0A0H3M933_MYCBP	unreviewed	Uncharacterized protein	BCG_0963	Mycobacterium bovis (strain BCG / Pasteur 1173P2)	257
A0A0H3MBP0	A0A0H3MBP0_MYCBP	unreviewed	Probable conserved transmembrane protein	BCG_2079	Mycobacterium bovis (strain BCG / Pasteur 1173P2)	133
A0A0H3M561	A0A0H3M561_MYCBP	unreviewed	Uncharacterized protein	BCG_2010c	Mycobacterium bovis (strain BCG / Pasteur 1173P2)	90
A0A0H3M7E7	A0A0H3M7E7_MYCBP	unreviewed	Uncharacterized protein	BCG_2791c	Mycobacterium bovis (strain BCG / Pasteur 1173P2)	134
A0A0H3M574	A0A0H3M574_MYCBP	unreviewed	PE-PGRS family protein	PE_PGRS20 BCG_1126c	Mycobacterium bovis (strain BCG / Pasteur 1173P2)	730
A0A0H3M813	A0A0H3M813_MYCBP	unreviewed	Uncharacterized protein	BCG_2823	Mycobacterium bovis (strain BCG / Pasteur 1173P2)	134
A0A0H3MFT0	A0A0H3MFT0_MYCBP	unreviewed	Possible resolvase	BCG_3891c	Mycobacterium bovis (strain BCG / Pasteur 1173P2)	203
A0A0H3MI25	A0A0H3MI25_MYCBP	unreviewed	PPE family protein	PPE57 BCG_3495	Mycobacterium bovis (strain BCG / Pasteur 1173P2)	178
A0A0H3MEF1	A0A0H3MEF1_MYCBP	unreviewed	Possible transmembrane protein	BCG_3318c	Mycobacterium bovis (strain BCG / Pasteur 1173P2)	125
A0A0H3M214	A0A0H3M214_MYCBP	unreviewed	Uncharacterized protein	BCG_0663A	Mycobacterium bovis (strain BCG / Pasteur 1173P2)	75
A0A0H3M9B9	A0A0H3M9B9_MYCBP	unreviewed	Uncharacterized protein	BCG_3583	Mycobacterium bovis (strain BCG / Pasteur 1173P2)	236
A0A0H3MA52	A0A0H3MA52_MYCBP	unreviewed	Uncharacterized protein	BCG_3881	Mycobacterium bovis (strain BCG / Pasteur 1173P2)	111
A0A0H3M6C0	A0A0H3M6C0_MYCBP	unreviewed	Possible ribonuclease E rne (EC 3.1.-.-)	rne BCG_2464c	Mycobacterium bovis (strain BCG / Pasteur 1173P2)	953
A0A0H3MEB0	A0A0H3MEB0_MYCBP	unreviewed	Two component sensory transduction histidine kinase mtrB (EC 2.7.3.-)	mtrB BCG_3274c	Mycobacterium bovis (strain BCG / Pasteur 1173P2)	567
A0A0H3M6X8	A0A0H3M6X8_MYCBP	unreviewed	PPE family protein	PPE31 BCG_1840	Mycobacterium bovis (strain BCG / Pasteur 1173P2)	399
A0A0H3MEH5	A0A0H3MEH5_MYCBP	unreviewed	Ribonuclease VapC (RNase VapC) (EC 3.1.-.-) (Toxin VapC)	vapC BCG_3386c	Mycobacterium bovis (strain BCG / Pasteur 1173P2)	142
A0A0H3MCT5	A0A0H3MCT5_MYCBP	unreviewed	Uncharacterized protein	BCG_2537c	Mycobacterium bovis (strain BCG / Pasteur 1173P2)	267
A0A0H3M6Z7	A0A0H3M6Z7_MYCBP	unreviewed	Uncharacterized protein	BCG_1863	Mycobacterium bovis (strain BCG / Pasteur 1173P2)	247
A0A0H3M6X2	A0A0H3M6X2_MYCBP	unreviewed	Cytochrome P450 121 CYP121 (EC 1.14.-.-)	cyp121 BCG_2293	Mycobacterium bovis (strain BCG / Pasteur 1173P2)	396
A0A0H3MG23	A0A0H3MG23_MYCBP	unreviewed	Uncharacterized protein	BCG_2674	Mycobacterium bovis (strain BCG / Pasteur 1173P2)	90
A0A0H3MFQ9	A0A0H3MFQ9_MYCBP	unreviewed	Probable conserved transmembrane protein	BCG_3867c	Mycobacterium bovis (strain BCG / Pasteur 1173P2)	627
A0A0H3M7U7	A0A0H3M7U7_MYCBP	unreviewed	Probable carbon monoxyde dehydrogenase (Large chain) (EC 1.2.99.2)	BCG_0411c	Mycobacterium bovis (strain BCG / Pasteur 1173P2)	799
A0A0H3MDK9	A0A0H3MDK9_MYCBP	unreviewed	Soluble secreted antigen mpb53	mpb53 BCG_2900c	Mycobacterium bovis (strain BCG / Pasteur 1173P2)	173
A0A0H3M733	A0A0H3M733_MYCBP	unreviewed	Uncharacterized protein	BCG_2384c	Mycobacterium bovis (strain BCG / Pasteur 1173P2)	437
A0A0H3MAJ5	A0A0H3MAJ5_MYCBP	unreviewed	Hypothetical membrane protein	BCG_1620c	Mycobacterium bovis (strain BCG / Pasteur 1173P2)	94
A0A0H3M8E5	A0A0H3M8E5_MYCBP	unreviewed	Uncharacterized protein	BCG_0614	Mycobacterium bovis (strain BCG / Pasteur 1173P2)	88
A0A0H3MCV7	A0A0H3MCV7_MYCBP	unreviewed	Uncharacterized protein	BCG_2568	Mycobacterium bovis (strain BCG / Pasteur 1173P2)	92
A0A0H3M210	A0A0H3M210_MYCBP	unreviewed	Probable conserved membrane protein	BCG_0399	Mycobacterium bovis (strain BCG / Pasteur 1173P2)	275
A0A0H3M9M6	A0A0H3M9M6_MYCBP	unreviewed	Possible conserved alanine rich membrane protein	BCG_3715c	Mycobacterium bovis (strain BCG / Pasteur 1173P2)	191
A0A0H3M2G5	A0A0H3M2G5_MYCBP	unreviewed	Uncharacterized protein	BCG_0112	Mycobacterium bovis (strain BCG / Pasteur 1173P2)	273
A0A0H3MBG5	A0A0H3MBG5_MYCBP	unreviewed	Uncharacterized protein	BCG_0975c	Mycobacterium bovis (strain BCG / Pasteur 1173P2)	354
A0A0H3M7N9	A0A0H3M7N9_MYCBP	unreviewed	Probable precorrin-4 C11-methyltransferase CobM (EC 2.1.1.133)	cobM BCG_2090c	Mycobacterium bovis (strain BCG / Pasteur 1173P2)	251
A0A0H3M2E0	A0A0H3M2E0_MYCBP	unreviewed	Possible membrane protein	BCG_0079c	Mycobacterium bovis (strain BCG / Pasteur 1173P2)	289
A0A0H3M5H2	A0A0H3M5H2_MYCBP	unreviewed	2,3,4,5-tetrahydropyridine-2,6-dicarboxylate N-succinyltransferase (EC 2.3.1.117) (Tetrahydrodipicolinate N-succinyltransferase) (THDP succinyltransferase) (THP succinyltransferase) (Tetrahydropicolinate succinylase)	dapD BCG_1261c	Mycobacterium bovis (strain BCG / Pasteur 1173P2)	317
A0A0H3M4H3	A0A0H3M4H3_MYCBP	unreviewed	Uncharacterized protein	BCG_1349c	Mycobacterium bovis (strain BCG / Pasteur 1173P2)	521
A0A0H3M3C8	A0A0H3M3C8_MYCBP	unreviewed	Possible conserved exported protein	BCG_0927c	Mycobacterium bovis (strain BCG / Pasteur 1173P2)	162
A0A0H3MBQ8	A0A0H3MBQ8_MYCBP	unreviewed	Uncharacterized protein	BCG_2105	Mycobacterium bovis (strain BCG / Pasteur 1173P2)	101
A0A0H3M249	A0A0H3M249_MYCBP	unreviewed	Uncharacterized protein	BCG_0709c	Mycobacterium bovis (strain BCG / Pasteur 1173P2)	81
A0A0H3MIJ6	A0A0H3MIJ6_MYCBP	unreviewed	Dihydropteroate synthase (DHPS) (EC 2.5.1.15) (Dihydropteroate pyrophosphorylase)	folP1 BCG_3672c	Mycobacterium bovis (strain BCG / Pasteur 1173P2)	280
A0A0H3M855	A0A0H3M855_MYCBP	unreviewed	Acyl carrier protein (ACP)	acpM acpP BCG_2261	Mycobacterium bovis (strain BCG / Pasteur 1173P2)	115
A0A0H3M6P1	A0A0H3M6P1_MYCBP	unreviewed	Uncharacterized protein	BCG_2584	Mycobacterium bovis (strain BCG / Pasteur 1173P2)	245
A0A0H3M876	A0A0H3M876_MYCBP	unreviewed	Uncharacterized protein	BCG_2286c	Mycobacterium bovis (strain BCG / Pasteur 1173P2)	110
A0A0H3M992	A0A0H3M992_MYCBP	unreviewed	Uncharacterized protein	BCG_2688c	Mycobacterium bovis (strain BCG / Pasteur 1173P2)	250
A0A0H3MIS2	A0A0H3MIS2_MYCBP	unreviewed	Probable conserved transmembrane protein	BCG_3748	Mycobacterium bovis (strain BCG / Pasteur 1173P2)	451
A0A0H3MCL7	A0A0H3MCL7_MYCBP	unreviewed	Alpha-1,4-glucan:maltose-1-phosphate maltosyltransferase (GMPMT) (EC 2.4.99.16) ((1->4)-alpha-D-glucan:maltose-1-phosphate alpha-D-maltosyltransferase)	glgE BCG_1389c	Mycobacterium bovis (strain BCG / Pasteur 1173P2)	701
A0A0H3MA88	A0A0H3MA88_MYCBP	unreviewed	Putative cbxX/cfqX family protein	BCG_3939c	Mycobacterium bovis (strain BCG / Pasteur 1173P2)	619
A0A0H3M8S8	A0A0H3M8S8_MYCBP	unreviewed	Probable transcriptional regulatory protein (Probably merR-family)	BCG_3405	Mycobacterium bovis (strain BCG / Pasteur 1173P2)	146
A0A0H3M9W3	A0A0H3M9W3_MYCBP	unreviewed	Probable D-alanyl-D-alanine carboxypeptidase dacB2 (EC 3.4.16.4)	dacB2 BCG_2932	Mycobacterium bovis (strain BCG / Pasteur 1173P2)	291
A0A0H3M3A6	A0A0H3M3A6_MYCBP	unreviewed	Possible transposase	BCG_1210	Mycobacterium bovis (strain BCG / Pasteur 1173P2)	135
A0A0H3MHJ6	A0A0H3MHJ6_MYCBP	unreviewed	N5-carboxyaminoimidazole ribonucleotide mutase (N5-CAIR mutase) (EC 5.4.99.18) (5-(carboxyamino)imidazole ribonucleotide mutase)	purE BCG_3304c	Mycobacterium bovis (strain BCG / Pasteur 1173P2)	174
A0A0H3MH68	A0A0H3MH68_MYCBP	unreviewed	Uncharacterized protein	BCG_3152	Mycobacterium bovis (strain BCG / Pasteur 1173P2)	110
A0A0H3MDS9	A0A0H3MDS9_MYCBP	unreviewed	Probable nitrate reductase NarX (EC 1.7.99.4)	narX BCG_1775c	Mycobacterium bovis (strain BCG / Pasteur 1173P2)	652
A0A0H3MB14	A0A0H3MB14_MYCBP	unreviewed	PE-PGRS family protein wag22b [second part]	wag22b BCG_1799c	Mycobacterium bovis (strain BCG / Pasteur 1173P2)	802
A0A0H3M7H4	A0A0H3M7H4_MYCBP	unreviewed	Possible conserved transmembrane protein	BCG_0237	Mycobacterium bovis (strain BCG / Pasteur 1173P2)	229
A0A0H3M2U4	A0A0H3M2U4_MYCBP	unreviewed	Ribonuclease VapC (RNase VapC) (EC 3.1.-.-) (Toxin VapC)	vapC BCG_1014	Mycobacterium bovis (strain BCG / Pasteur 1173P2)	127
A0A0H3M3G2	A0A0H3M3G2_MYCBP	unreviewed	Uncharacterized protein	BCG_0961	Mycobacterium bovis (strain BCG / Pasteur 1173P2)	59
A0A0H3M1Y5	A0A0H3M1Y5_MYCBP	unreviewed	Conserved hypothetical integral membrane protein yrbE2B	yrbE2B BCG_0633	Mycobacterium bovis (strain BCG / Pasteur 1173P2)	295
A0A0H3M7Q8	A0A0H3M7Q8_MYCBP	unreviewed	Uncharacterized protein	BCG_0350c	Mycobacterium bovis (strain BCG / Pasteur 1173P2)	163
A0A0H3M3E0	A0A0H3M3E0_MYCBP	unreviewed	Probable conserved transmembrane protein	BCG_0438	Mycobacterium bovis (strain BCG / Pasteur 1173P2)	123
A0A0H3M4H4	A0A0H3M4H4_MYCBP	unreviewed	Macrolide-transport ATP-binding protein ABC transporter	BCG_1706c	Mycobacterium bovis (strain BCG / Pasteur 1173P2)	591
A0A0H3MCK0	A0A0H3MCK0_MYCBP	unreviewed	Uncharacterized protein	BCG_2418	Mycobacterium bovis (strain BCG / Pasteur 1173P2)	642
A0A0H3MCV2	A0A0H3MCV2_MYCBP	unreviewed	Hypothetical alanine rich protein	BCG_2563	Mycobacterium bovis (strain BCG / Pasteur 1173P2)	135
A0A0H3M619	A0A0H3M619_MYCBP	unreviewed	Possible transcriptional regulatory protein	BCG_1995	Mycobacterium bovis (strain BCG / Pasteur 1173P2)	149
A0A0H3MF83	A0A0H3MF83_MYCBP	unreviewed	Inorganic pyrophosphatase (EC 3.6.1.1) (Pyrophosphate phospho-hydrolase) (PPase)	ppa BCG_3686	Mycobacterium bovis (strain BCG / Pasteur 1173P2)	162
A0A0H3M851	A0A0H3M851_MYCBP	unreviewed	Uncharacterized protein	BCG_0506	Mycobacterium bovis (strain BCG / Pasteur 1173P2)	264
A0A0H3ME83	A0A0H3ME83_MYCBP	unreviewed	Ferric uptake regulation protein furA	furA BCG_1948c	Mycobacterium bovis (strain BCG / Pasteur 1173P2)	150
A0A0H3MBH1	A0A0H3MBH1_MYCBP	unreviewed	Uncharacterized protein	BCG_1987c	Mycobacterium bovis (strain BCG / Pasteur 1173P2)	116
A0A0H3M375	A0A0H3M375_MYCBP	unreviewed	Uncharacterized protein	BCG_1162c	Mycobacterium bovis (strain BCG / Pasteur 1173P2)	103
A0A0H3MBA8	A0A0H3MBA8_MYCBP	unreviewed	Probable dicarboxylic acid transport integral membrane protein kgtP	kgtP BCG_3539c	Mycobacterium bovis (strain BCG / Pasteur 1173P2)	449
A0A0H3MCX8	A0A0H3MCX8_MYCBP	unreviewed	Probable protein-export membrane protein secG	secG BCG_1501	Mycobacterium bovis (strain BCG / Pasteur 1173P2)	77
A0A0H3M5X6	A0A0H3M5X6_MYCBP	unreviewed	Possible membrane protein	BCG_1462	Mycobacterium bovis (strain BCG / Pasteur 1173P2)	200
A0A0H3MGV7	A0A0H3MGV7_MYCBP	unreviewed	Putative ESAT-6 like protein 8 esxQ	esxQ BCG_3039c	Mycobacterium bovis (strain BCG / Pasteur 1173P2)	120
A0A0H3M286	A0A0H3M286_MYCBP	unreviewed	Uncharacterized protein	BCG_0482	Mycobacterium bovis (strain BCG / Pasteur 1173P2)	171
A0A0H3MDP5	A0A0H3MDP5_MYCBP	unreviewed	Probable oxidoreductase (EC 1.-.-.-)	BCG_1753	Mycobacterium bovis (strain BCG / Pasteur 1173P2)	270
A0A0H3M8Y5	A0A0H3M8Y5_MYCBP	unreviewed	Ribonuclease VapC (RNase VapC) (EC 3.1.-.-) (Toxin VapC)	vapC BCG_2569	Mycobacterium bovis (strain BCG / Pasteur 1173P2)	137
A0A0H3M4M0	A0A0H3M4M0_MYCBP	unreviewed	Uncharacterized protein	BCG_1418c	Mycobacterium bovis (strain BCG / Pasteur 1173P2)	263
A0A0H3M524	A0A0H3M524_MYCBP	unreviewed	Uncharacterized protein	BCG_1966	Mycobacterium bovis (strain BCG / Pasteur 1173P2)	257
A0A0H3M6W4	A0A0H3M6W4_MYCBP	unreviewed	PE family protein	PE18 BCG_1820	Mycobacterium bovis (strain BCG / Pasteur 1173P2)	99
A0A0H3M0R1	A0A0H3M0R1_MYCBP	unreviewed	Uncharacterized protein	BCG_0157	Mycobacterium bovis (strain BCG / Pasteur 1173P2)	122
A0A0H3M102	A0A0H3M102_MYCBP	unreviewed	Probable conserved membrane protein	BCG_0264c	Mycobacterium bovis (strain BCG / Pasteur 1173P2)	421
A0A0H3M8D6	A0A0H3M8D6_MYCBP	unreviewed	Possible conserved membrane protein	BCG_0582	Mycobacterium bovis (strain BCG / Pasteur 1173P2)	548
A0A0H3M2C6	A0A0H3M2C6_MYCBP	unreviewed	Uncharacterized protein	BCG_0836	Mycobacterium bovis (strain BCG / Pasteur 1173P2)	191
A0A0H3M847	A0A0H3M847_MYCBP	unreviewed	Probable conserved transmembrane alanine rich protein	BCG_2863	Mycobacterium bovis (strain BCG / Pasteur 1173P2)	181
A0A0H3MI68	A0A0H3MI68_MYCBP	unreviewed	PE family protein	PE31 BCG_3540	Mycobacterium bovis (strain BCG / Pasteur 1173P2)	98
A0A0H3M7L2	A0A0H3M7L2_MYCBP	unreviewed	Possible dna-damage-inducible protein F dinF	dinF BCG_2856c	Mycobacterium bovis (strain BCG / Pasteur 1173P2)	439
A0A0H3M6Z0	A0A0H3M6Z0_MYCBP	unreviewed	Probable CDP-diacylglycerol--glycerol-3-phosphate 3-phosphatidyltransferase pgsA2 (EC 2.7.8.5)	pgsA2 BCG_1857	Mycobacterium bovis (strain BCG / Pasteur 1173P2)	209
A0A0H3MC92	A0A0H3MC92_MYCBP	unreviewed	Putative ESAT-6 like protein 11 esxC	esxC BCG_3946c	Mycobacterium bovis (strain BCG / Pasteur 1173P2)	124
A0A0H3M6S7	A0A0H3M6S7_MYCBP	unreviewed	Anchored-membrane serine/threonine-protein kinase pknF (EC 2.7.1.-)	pknF BCG_1785	Mycobacterium bovis (strain BCG / Pasteur 1173P2)	476
A0A0H3MBX0	A0A0H3MBX0_MYCBP	unreviewed	Diacylglycerol O-acyltransferase (EC 2.3.1.20)	BCG_3799c	Mycobacterium bovis (strain BCG / Pasteur 1173P2)	448
A0A0H3M155	A0A0H3M155_MYCBP	unreviewed	Possible conserved membrane protein	BCG_0323	Mycobacterium bovis (strain BCG / Pasteur 1173P2)	538
A0A0H3M9N4	A0A0H3M9N4_MYCBP	unreviewed	Uncharacterized protein	BCG_2826	Mycobacterium bovis (strain BCG / Pasteur 1173P2)	85
A0A0H3MBA9	A0A0H3MBA9_MYCBP	unreviewed	Putative molybdenum cofactor biosynthesis protein C 2 moaC2	moaC2 BCG_0916	Mycobacterium bovis (strain BCG / Pasteur 1173P2)	142
A0A0H3MGA4	A0A0H3MGA4_MYCBP	unreviewed	Possible type I restriction/modification system specificity determinant hsdS	hsdS BCG_2777c	Mycobacterium bovis (strain BCG / Pasteur 1173P2)	364
A0A0H3MDV5	A0A0H3MDV5_MYCBP	unreviewed	Uncharacterized protein	BCG_1791	Mycobacterium bovis (strain BCG / Pasteur 1173P2)	149
A0A0H3MCH7	A0A0H3MCH7_MYCBP	unreviewed	Lysine-N-oxygenase mbtG (EC 1.14.13.59)	mbtG BCG_2392c	Mycobacterium bovis (strain BCG / Pasteur 1173P2)	431
A0A0H3M5P8	A0A0H3M5P8_MYCBP	unreviewed	PPE family protein	PPE28 BCG_1832	Mycobacterium bovis (strain BCG / Pasteur 1173P2)	655
A0A0H3M8E2	A0A0H3M8E2_MYCBP	unreviewed	Probable polyprenyl-diphosphate synthase grcC1 (EC 2.5.1.-)	grcC1 BCG_0607	Mycobacterium bovis (strain BCG / Pasteur 1173P2)	335
A0A0H3M466	A0A0H3M466_MYCBP	unreviewed	50S ribosomal protein L7/L12	rplL BCG_0701	Mycobacterium bovis (strain BCG / Pasteur 1173P2)	130
A0A0H3MG92	A0A0H3MG92_MYCBP	unreviewed	Conserved 35 kDa alanine rich protein	35kd_ag BCG_2760c	Mycobacterium bovis (strain BCG / Pasteur 1173P2)	270
A0A0H3M2F2	A0A0H3M2F2_MYCBP	unreviewed	Probable conserved exported protein	BCG_0869c	Mycobacterium bovis (strain BCG / Pasteur 1173P2)	270
A0A0H3MAS5	A0A0H3MAS5_MYCBP	unreviewed	Antitoxin	BCG_0642c	Mycobacterium bovis (strain BCG / Pasteur 1173P2)	85
A0A0H3MFX9	A0A0H3MFX9_MYCBP	unreviewed	Uncharacterized protein	BCG_2618	Mycobacterium bovis (strain BCG / Pasteur 1173P2)	81
A0A0H3M3R6	A0A0H3M3R6_MYCBP	unreviewed	Uncharacterized protein	BCG_0537c	Mycobacterium bovis (strain BCG / Pasteur 1173P2)	296
A0A0H3M7A3	A0A0H3M7A3_MYCBP	unreviewed	Probable macrolide-transport ATP-binding protein ABC transporter	BCG_2497c	Mycobacterium bovis (strain BCG / Pasteur 1173P2)	558
A0A0H3M6G8	A0A0H3M6G8_MYCBP	unreviewed	Uncharacterized protein	BCG_2498	Mycobacterium bovis (strain BCG / Pasteur 1173P2)	161
A0A0H3M2X4	A0A0H3M2X4_MYCBP	unreviewed	Probable molybdopterin biosynthesis protein moeA1	moeA1 BCG_1049	Mycobacterium bovis (strain BCG / Pasteur 1173P2)	426
A0A0H3M8M0	A0A0H3M8M0_MYCBP	unreviewed	Conserved hypothetical threonine rich protein	BCG_0728c	Mycobacterium bovis (strain BCG / Pasteur 1173P2)	165
A0A0H3M365	A0A0H3M365_MYCBP	unreviewed	Uncharacterized protein	BCG_0379	Mycobacterium bovis (strain BCG / Pasteur 1173P2)	179
A0A0H3M7P9	A0A0H3M7P9_MYCBP	unreviewed	Probable conserved integral membrane protein	BCG_2899c	Mycobacterium bovis (strain BCG / Pasteur 1173P2)	287
A0A0H3MAX7	A0A0H3MAX7_MYCBP	unreviewed	Tyrosine recombinase XerD	xerD BCG_1739	Mycobacterium bovis (strain BCG / Pasteur 1173P2)	311
A0A0H3MAI7	A0A0H3MAI7_MYCBP	unreviewed	Probable 3-hydroxybutyryl-CoA dehydrogenase fadB2 (EC 1.1.1.157)	fadB2 BCG_0508	Mycobacterium bovis (strain BCG / Pasteur 1173P2)	286
A0A0H3MA72	A0A0H3MA72_MYCBP	unreviewed	Uncharacterized protein	BCG_1436	Mycobacterium bovis (strain BCG / Pasteur 1173P2)	439
A0A0H3M9F3	A0A0H3M9F3_MYCBP	unreviewed	Possible type I restriction/modification system specificity determinant hsdS	hsdS' BCG_2771c	Mycobacterium bovis (strain BCG / Pasteur 1173P2)	91
A0A0H3M2S8	A0A0H3M2S8_MYCBP	unreviewed	Uncharacterized protein	BCG_0713	Mycobacterium bovis (strain BCG / Pasteur 1173P2)	90
A0A0H3MFG4	A0A0H3MFG4_MYCBP	unreviewed	2-isopropylmalate synthase (EC 2.3.3.13) (Alpha-IPM synthase) (Alpha-isopropylmalate synthase)	leuA BCG_3770	Mycobacterium bovis (strain BCG / Pasteur 1173P2)	834
A0A0H3M2X1	A0A0H3M2X1_MYCBP	unreviewed	PPE family protein	PPE2 BCG_0294c	Mycobacterium bovis (strain BCG / Pasteur 1173P2)	556
A0A0H3M987	A0A0H3M987_MYCBP	unreviewed	Uncharacterized protein	BCG_3552	Mycobacterium bovis (strain BCG / Pasteur 1173P2)	107
A0A0H3MD87	A0A0H3MD87_MYCBP	unreviewed	Uncharacterized protein	BCG_2747	Mycobacterium bovis (strain BCG / Pasteur 1173P2)	284
A0A0H3MA74	A0A0H3MA74_MYCBP	unreviewed	Probable export or membrane protein	BCG_1443	Mycobacterium bovis (strain BCG / Pasteur 1173P2)	165
A0A0H3M9B1	A0A0H3M9B1_MYCBP	unreviewed	Probable conserved alanine rich transmembrane protein	BCG_2711	Mycobacterium bovis (strain BCG / Pasteur 1173P2)	161
A0A0H3MA98	A0A0H3MA98_MYCBP	unreviewed	PE family protein	PE36 BCG_3949c	Mycobacterium bovis (strain BCG / Pasteur 1173P2)	77
A0A0H3M5C9	A0A0H3M5C9_MYCBP	unreviewed	Uncharacterized protein	BCG_2098	Mycobacterium bovis (strain BCG / Pasteur 1173P2)	656
A0A0H3MIJ3	A0A0H3MIJ3_MYCBP	unreviewed	Conserved hypothetical alanine and leucine rich protein	BCG_3667c	Mycobacterium bovis (strain BCG / Pasteur 1173P2)	303
A0A0H3M6L2	A0A0H3M6L2_MYCBP	unreviewed	Uncharacterized protein	BCG_2552c	Mycobacterium bovis (strain BCG / Pasteur 1173P2)	74
A0A0H3M793	A0A0H3M793_MYCBP	unreviewed	Probable oxidoreductase (EC 1.-.-.-)	BCG_0116	Mycobacterium bovis (strain BCG / Pasteur 1173P2)	642
A0A0H3M8T3	A0A0H3M8T3_MYCBP	unreviewed	Probable O-acetylhomoserine sulfhydrylase metC (EC 2.5.1.49)	metC BCG_3410	Mycobacterium bovis (strain BCG / Pasteur 1173P2)	449
A0A0H3MBQ1	A0A0H3MBQ1_MYCBP	unreviewed	Uncharacterized protein	BCG_2094c	Mycobacterium bovis (strain BCG / Pasteur 1173P2)	83
A0A0H3MDN2	A0A0H3MDN2_MYCBP	unreviewed	Signal recognition particle receptor FtsY (SRP receptor)	ftsY BCG_2942c	Mycobacterium bovis (strain BCG / Pasteur 1173P2)	422
A0A0H3M7P8	A0A0H3M7P8_MYCBP	unreviewed	Possible transmembrane protein	BCG_2100c	Mycobacterium bovis (strain BCG / Pasteur 1173P2)	203
A0A0H3M3L6	A0A0H3M3L6_MYCBP	unreviewed	Probable conserved transmembrane protein	BCG_1008	Mycobacterium bovis (strain BCG / Pasteur 1173P2)	303
A0A0H3ME88	A0A0H3ME88_MYCBP	unreviewed	Uncharacterized protein	BCG_1953c	Mycobacterium bovis (strain BCG / Pasteur 1173P2)	135
A0A0H3M9A2	A0A0H3M9A2_MYCBP	unreviewed	Probable antibiotic-transport integral membrane leucine and valine rich protein ABC transporter	BCG_2700c	Mycobacterium bovis (strain BCG / Pasteur 1173P2)	237
A0A0H3MDA1	A0A0H3MDA1_MYCBP	unreviewed	Possible transferase (EC 2.-.-.-)	BCG_2763	Mycobacterium bovis (strain BCG / Pasteur 1173P2)	174
A0A0H3M5F9	A0A0H3M5F9_MYCBP	unreviewed	Possible exported protein	BCG_1246c	Mycobacterium bovis (strain BCG / Pasteur 1173P2)	359
A0A0H3M9R9	A0A0H3M9R9_MYCBP	unreviewed	Uncharacterized protein	BCG_0128c	Mycobacterium bovis (strain BCG / Pasteur 1173P2)	260
A0A0H3M5A3	A0A0H3M5A3_MYCBP	unreviewed	Probable lipoprotein lppI	lppI BCG_2065	Mycobacterium bovis (strain BCG / Pasteur 1173P2)	218
A0A0H3M8A0	A0A0H3M8A0_MYCBP	unreviewed	Haloalkane dehalogenase (EC 3.8.1.5)	dhmA BCG_2312	Mycobacterium bovis (strain BCG / Pasteur 1173P2)	300
A0A0H3MAE4	A0A0H3MAE4_MYCBP	unreviewed	Possible cobyric acid synthase cobQ2	cobQ2 BCG_3773	Mycobacterium bovis (strain BCG / Pasteur 1173P2)	231
A0A0H3MFA2	A0A0H3MFA2_MYCBP	unreviewed	PE-PGRS family protein	PE_PGRS61 BCG_3711	Mycobacterium bovis (strain BCG / Pasteur 1173P2)	231
A0A0H3MB98	A0A0H3MB98_MYCBP	unreviewed	Uncharacterized protein	BCG_1906c	Mycobacterium bovis (strain BCG / Pasteur 1173P2)	222
A0A0H3M2A9	A0A0H3M2A9_MYCBP	unreviewed	Possible ferredoxin	BCG_0815c	Mycobacterium bovis (strain BCG / Pasteur 1173P2)	68
A0A0H3M899	A0A0H3M899_MYCBP	unreviewed	Probable NADPH quinone oxidoreductase fadB4 (EC 1.6.5.5)	fadB4 BCG_3164	Mycobacterium bovis (strain BCG / Pasteur 1173P2)	323
A0A0H3MC31	A0A0H3MC31_MYCBP	unreviewed	Possible acyl-[acyl-carrier protein] desaturase desA2 (EC 1.14.19.2)	desA2 BCG_1154	Mycobacterium bovis (strain BCG / Pasteur 1173P2)	275
A0A0H3MHX3	A0A0H3MHX3_MYCBP	unreviewed	PE-PGRS family protein	PE_PGRS51 BCG_3439	Mycobacterium bovis (strain BCG / Pasteur 1173P2)	591
A0A0H3MA41	A0A0H3MA41_MYCBP	unreviewed	Probable conserved integral membrane protein	BCG_0284	Mycobacterium bovis (strain BCG / Pasteur 1173P2)	436
A0A0H3M8T9	A0A0H3M8T9_MYCBP	unreviewed	Uncharacterized protein	BCG_0853	Mycobacterium bovis (strain BCG / Pasteur 1173P2)	115
A0A0H3M430	A0A0H3M430_MYCBP	unreviewed	Probable sugar transferase (EC 2.-.-.-)	BCG_1572	Mycobacterium bovis (strain BCG / Pasteur 1173P2)	346
A0A0H3M3A3	A0A0H3M3A3_MYCBP	unreviewed	Probable alpha-methylacyl-CoA racemase mcr (EC 5.1.99.4)	mcr BCG_1205	Mycobacterium bovis (strain BCG / Pasteur 1173P2)	360
A0A0H3M5H0	A0A0H3M5H0_MYCBP	unreviewed	PPE family protein	PPE18 BCG_1256	Mycobacterium bovis (strain BCG / Pasteur 1173P2)	390
A0A0H3MCV3	A0A0H3MCV3_MYCBP	unreviewed	Uncharacterized protein	BCG_1475	Mycobacterium bovis (strain BCG / Pasteur 1173P2)	133
A0A0H3M7C7	A0A0H3M7C7_MYCBP	unreviewed	Uncharacterized protein	BCG_1988c	Mycobacterium bovis (strain BCG / Pasteur 1173P2)	300
A0A0H3M228	A0A0H3M228_MYCBP	unreviewed	UPF0336 protein BCG_0686	BCG_0686	Mycobacterium bovis (strain BCG / Pasteur 1173P2)	166
A0A0H3M3C7	A0A0H3M3C7_MYCBP	unreviewed	O-succinylhomoserine sulfhydrylase (OSH sulfhydrylase) (OSHS sulfhydrylase) (EC 2.5.1.-)	metZ BCG_0428	Mycobacterium bovis (strain BCG / Pasteur 1173P2)	406
A0A0H3MB46	A0A0H3MB46_MYCBP	unreviewed	Antitoxin	BCG_3454c	Mycobacterium bovis (strain BCG / Pasteur 1173P2)	102
A0A0H3M517	A0A0H3M517_MYCBP	unreviewed	Uncharacterized protein	BCG_1082	Mycobacterium bovis (strain BCG / Pasteur 1173P2)	155
A0A0H3M5C1	A0A0H3M5C1_MYCBP	unreviewed	Phenylalanine--tRNA ligase beta subunit (EC 6.1.1.20) (Phenylalanyl-tRNA synthetase beta subunit) (PheRS)	pheT BCG_1689	Mycobacterium bovis (strain BCG / Pasteur 1173P2)	831
A0A0H3M8U3	A0A0H3M8U3_MYCBP	unreviewed	Uncharacterized protein	BCG_2512	Mycobacterium bovis (strain BCG / Pasteur 1173P2)	250
A0A0H3M9M4	A0A0H3M9M4_MYCBP	unreviewed	Uncharacterized protein	BCG_2816c	Mycobacterium bovis (strain BCG / Pasteur 1173P2)	108
A0A0H3M5S6	A0A0H3M5S6_MYCBP	unreviewed	Probable integral membrane protein	BCG_1399	Mycobacterium bovis (strain BCG / Pasteur 1173P2)	240
A0A0H3M2U5	A0A0H3M2U5_MYCBP	unreviewed	Ribonuclease VapC (RNase VapC) (EC 3.1.-.-) (Toxin VapC)	vapC BCG_0266c	Mycobacterium bovis (strain BCG / Pasteur 1173P2)	226
A0A0H3MDK8	A0A0H3MDK8_MYCBP	unreviewed	Cell surface lipoprotein mpb83	mpb83 BCG_2895	Mycobacterium bovis (strain BCG / Pasteur 1173P2)	220
A0A0H3MAX1	A0A0H3MAX1_MYCBP	unreviewed	Possible conserved membrane protein	BCG_3933	Mycobacterium bovis (strain BCG / Pasteur 1173P2)	747
A0A0H3MAN2	A0A0H3MAN2_MYCBP	unreviewed	Probable conserved membrane protein	BCG_1662c	Mycobacterium bovis (strain BCG / Pasteur 1173P2)	195
A0A0H3M7Z6	A0A0H3M7Z6_MYCBP	unreviewed	Uncharacterized protein	BCG_3053	Mycobacterium bovis (strain BCG / Pasteur 1173P2)	274
A0A0H3M9W6	A0A0H3M9W6_MYCBP	unreviewed	Probable acyl-CoA dehydrogenase fadE30 (EC 1.3.99.-)	fadE30 BCG_3624c	Mycobacterium bovis (strain BCG / Pasteur 1173P2)	385
A0A0H3M8V6	A0A0H3M8V6_MYCBP	unreviewed	Possible conserved proline rich membrane protein	BCG_2527	Mycobacterium bovis (strain BCG / Pasteur 1173P2)	273
A0A0H3MA30	A0A0H3MA30_MYCBP	unreviewed	Probable phosphotriesterase php (EC 3.1.8.1)	php BCG_0267c	Mycobacterium bovis (strain BCG / Pasteur 1173P2)	326
A0A0H3MGI9	A0A0H3MGI9_MYCBP	unreviewed	Transcription termination/antitermination protein NusA	nusA BCG_2861c	Mycobacterium bovis (strain BCG / Pasteur 1173P2)	347
A0A0H3MBB1	A0A0H3MBB1_MYCBP	unreviewed	Diacylglycerol O-acyltransferase (EC 2.3.1.20)	BCG_3544c	Mycobacterium bovis (strain BCG / Pasteur 1173P2)	497
A0A0H3M8P2	A0A0H3M8P2_MYCBP	unreviewed	Probable thymidine phosphorylase deoA (EC 2.4.2.4)	deoA BCG_3380c	Mycobacterium bovis (strain BCG / Pasteur 1173P2)	427
A0A0H3M1M1	A0A0H3M1M1_MYCBP	unreviewed	Uncharacterized protein	BCG_0246	Mycobacterium bovis (strain BCG / Pasteur 1173P2)	361
A0A0H3MFS6	A0A0H3MFS6_MYCBP	unreviewed	Probable conserved integral membrane protein	BCG_3883	Mycobacterium bovis (strain BCG / Pasteur 1173P2)	237
A0A0H3M5K5	A0A0H3M5K5_MYCBP	unreviewed	Uncharacterized protein	BCG_1787	Mycobacterium bovis (strain BCG / Pasteur 1173P2)	243
A0A0H3M8N0	A0A0H3M8N0_MYCBP	unreviewed	Uncharacterized protein	BCG_3079c	Mycobacterium bovis (strain BCG / Pasteur 1173P2)	184
A0A0H3M9F7	A0A0H3M9F7_MYCBP	unreviewed	4-hydroxy-3-methylbut-2-enyl diphosphate reductase (HMBPP reductase) (EC 1.17.7.4)	lytB1 ispH BCG_3451c	Mycobacterium bovis (strain BCG / Pasteur 1173P2)	329
A0A0H3M5S0	A0A0H3M5S0_MYCBP	unreviewed	Probable conserved integral membrane protein	BCG_2225	Mycobacterium bovis (strain BCG / Pasteur 1173P2)	512
A0A0H3MIK1	A0A0H3MIK1_MYCBP	unreviewed	Uncharacterized protein	BCG_3678c	Mycobacterium bovis (strain BCG / Pasteur 1173P2)	184
A0A0H3M894	A0A0H3M894_MYCBP	unreviewed	PPE family protein	PPE51 BCG_3159	Mycobacterium bovis (strain BCG / Pasteur 1173P2)	380
A0A0H3MDL5	A0A0H3MDL5_MYCBP	unreviewed	Possible oxidoreductase (EC 1.-.-.-)	BCG_2914	Mycobacterium bovis (strain BCG / Pasteur 1173P2)	325
A0A0H3MHB9	A0A0H3MHB9_MYCBP	unreviewed	Uncharacterized protein	BCG_3208	Mycobacterium bovis (strain BCG / Pasteur 1173P2)	114
A0A0H3MBH7	A0A0H3MBH7_MYCBP	unreviewed	PPE family protein	PPE64 BCG_3622	Mycobacterium bovis (strain BCG / Pasteur 1173P2)	552
A0A0H3MAE5	A0A0H3MAE5_MYCBP	unreviewed	Probable transcriptional regulatory protein moxR1	moxR1 BCG_1541	Mycobacterium bovis (strain BCG / Pasteur 1173P2)	377
A0A0H3M6Z6	A0A0H3M6Z6_MYCBP	unreviewed	Hypothetical glycine rich protein	BCG_2325c	Mycobacterium bovis (strain BCG / Pasteur 1173P2)	63
A0A0H3M7K0	A0A0H3M7K0_MYCBP	unreviewed	Uncharacterized protein	BCG_2846c	Mycobacterium bovis (strain BCG / Pasteur 1173P2)	295
A0A0H3M453	A0A0H3M453_MYCBP	unreviewed	Uncharacterized protein	BCG_1587	Mycobacterium bovis (strain BCG / Pasteur 1173P2)	78
A0A0H3M8R2	A0A0H3M8R2_MYCBP	unreviewed	Hypothetical alanine and valine rich protein	BCG_3115	Mycobacterium bovis (strain BCG / Pasteur 1173P2)	295
A0A0H3M7Y3	A0A0H3M7Y3_MYCBP	unreviewed	Uncharacterized protein	BCG_3027c	Mycobacterium bovis (strain BCG / Pasteur 1173P2)	279
A0A0H3MH84	A0A0H3MH84_MYCBP	unreviewed	PPE family protein	PPE52 BCG_3167c	Mycobacterium bovis (strain BCG / Pasteur 1173P2)	409
A0A0H3M370	A0A0H3M370_MYCBP	unreviewed	Probable transcriptional regulatory protein	BCG_0880c	Mycobacterium bovis (strain BCG / Pasteur 1173P2)	130
A0A0H3M320	A0A0H3M320_MYCBP	unreviewed	Ribonuclease VapC (RNase VapC) (EC 3.1.-.-) (Toxin VapC)	vapC BCG_0341	Mycobacterium bovis (strain BCG / Pasteur 1173P2)	141
A0A0H3M4Q3	A0A0H3M4Q3_MYCBP	unreviewed	Putative ferredoxin (EC 1.-.-.-)	BCG_1818	Mycobacterium bovis (strain BCG / Pasteur 1173P2)	67
A0A0H3M7V1	A0A0H3M7V1_MYCBP	unreviewed	Conserved transmembrane transport protein mmpL7	mmpL7 BCG_2964	Mycobacterium bovis (strain BCG / Pasteur 1173P2)	920
A0A0H3MBG7	A0A0H3MBG7_MYCBP	unreviewed	Probable acyl-CoA dehydrogenase fadE29 (EC 1.3.99.-)	fadE29 BCG_3607c	Mycobacterium bovis (strain BCG / Pasteur 1173P2)	387
A0A0H3MAH4	A0A0H3MAH4_MYCBP	unreviewed	Group 1 truncated hemoglobin	glbN BCG_1594c	Mycobacterium bovis (strain BCG / Pasteur 1173P2)	136
A0A0H3M3S1	A0A0H3M3S1_MYCBP	unreviewed	Uncharacterized protein	BCG_1078	Mycobacterium bovis (strain BCG / Pasteur 1173P2)	325
A0A0H3MEY2	A0A0H3MEY2_MYCBP	unreviewed	Probable acyl-CoA dehydrogenase fadE27 (EC 1.3.99.-)	fadE27 BCG_3569	Mycobacterium bovis (strain BCG / Pasteur 1173P2)	373
A0A0H3M7E6	A0A0H3M7E6_MYCBP	unreviewed	MCE-family protein mce1A	mce1A BCG_0206	Mycobacterium bovis (strain BCG / Pasteur 1173P2)	454
A0A0H3MCR2	A0A0H3MCR2_MYCBP	unreviewed	Probable conserved membrane protein	BCG_1432	Mycobacterium bovis (strain BCG / Pasteur 1173P2)	331
A0A0H3MGD4	A0A0H3MGD4_MYCBP	unreviewed	Uncharacterized protein	BCG_2788c	Mycobacterium bovis (strain BCG / Pasteur 1173P2)	150
A0A0H3M981	A0A0H3M981_MYCBP	unreviewed	Probable acyl-CoA dehydrogenase fadE12 (EC 1.3.99.-)	fadE12 BCG_1026c	Mycobacterium bovis (strain BCG / Pasteur 1173P2)	388
A0A0H3M3U1	A0A0H3M3U1_MYCBP	unreviewed	Diacylglycerol O-acyltransferase (EC 2.3.1.20)	BCG_1486	Mycobacterium bovis (strain BCG / Pasteur 1173P2)	459
A0A0H3MGW8	A0A0H3MGW8_MYCBP	unreviewed	Probable electron transfer flavoprotein (Alpha-subunit) fixB	fixB BCG_3051c	Mycobacterium bovis (strain BCG / Pasteur 1173P2)	318
A0A0H3MBV7	A0A0H3MBV7_MYCBP	unreviewed	Uncharacterized protein	BCG_1083	Mycobacterium bovis (strain BCG / Pasteur 1173P2)	319
A0A0H3M2I1	A0A0H3M2I1_MYCBP	unreviewed	Putative transposase	BCG_0902	Mycobacterium bovis (strain BCG / Pasteur 1173P2)	110
A0A0H3M9T0	A0A0H3M9T0_MYCBP	unreviewed	Probable conserved integral membrane transport protein	BCG_1260	Mycobacterium bovis (strain BCG / Pasteur 1173P2)	425
A0A0H3M4P7	A0A0H3M4P7_MYCBP	unreviewed	Uncharacterized protein	BCG_0959	Mycobacterium bovis (strain BCG / Pasteur 1173P2)	526
A0A0H3M4Y6	A0A0H3M4Y6_MYCBP	unreviewed	Conserved hypothetical serine rich protein	BCG_1046c	Mycobacterium bovis (strain BCG / Pasteur 1173P2)	110
A0A0H3M8R9	A0A0H3M8R9_MYCBP	unreviewed	Cell division protein FtsX	ftsX BCG_3126c	Mycobacterium bovis (strain BCG / Pasteur 1173P2)	297
A0A0H3M9V4	A0A0H3M9V4_MYCBP	unreviewed	Conserved hypothetical membrane protein	BCG_1293c	Mycobacterium bovis (strain BCG / Pasteur 1173P2)	198
A0A0H3M1H2	A0A0H3M1H2_MYCBP	unreviewed	NAD(P) transhydrogenase subunit beta (EC 1.6.1.2) (Nicotinamide nucleotide transhydrogenase subunit beta)	pntB BCG_0193	Mycobacterium bovis (strain BCG / Pasteur 1173P2)	475
A0A0H3M8C0	A0A0H3M8C0_MYCBP	unreviewed	Uncharacterized protein	BCG_0559c	Mycobacterium bovis (strain BCG / Pasteur 1173P2)	158
A0A0H3MEP6	A0A0H3MEP6_MYCBP	unreviewed	PE family protein	PE22 BCG_2124	Mycobacterium bovis (strain BCG / Pasteur 1173P2)	98
A0A0H3M6T3	A0A0H3M6T3_MYCBP	unreviewed	Uncharacterized protein	BCG_2243	Mycobacterium bovis (strain BCG / Pasteur 1173P2)	513
A0A0H3MIH3	A0A0H3MIH3_MYCBP	unreviewed	Probable acyl-CoA dehydrogenase fadE34 (EC 1.3.99.-)	fadE34 BCG_3638c	Mycobacterium bovis (strain BCG / Pasteur 1173P2)	711
A0A0H3MG12	A0A0H3MG12_MYCBP	unreviewed	RNA-splicing ligase RtcB (EC 6.5.1.-)	rtcB BCG_2658	Mycobacterium bovis (strain BCG / Pasteur 1173P2)	432
A0A0H3MAR4	A0A0H3MAR4_MYCBP	unreviewed	Uncharacterized protein	BCG_0616c	Mycobacterium bovis (strain BCG / Pasteur 1173P2)	443
A0A0H3MFD3	A0A0H3MFD3_MYCBP	unreviewed	Uncharacterized protein	BCG_2383c	Mycobacterium bovis (strain BCG / Pasteur 1173P2)	100
A0A0H3MA17	A0A0H3MA17_MYCBP	unreviewed	Uncharacterized protein	BCG_3850	Mycobacterium bovis (strain BCG / Pasteur 1173P2)	161
A0A0H3MAI4	A0A0H3MAI4_MYCBP	unreviewed	Probable conserved membrane protein	BCG_0503	Mycobacterium bovis (strain BCG / Pasteur 1173P2)	97
A0A0H3MBL6	A0A0H3MBL6_MYCBP	unreviewed	Probable conserved integral membrane protein	BCG_3687c	Mycobacterium bovis (strain BCG / Pasteur 1173P2)	365
A0A0H3M2G6	A0A0H3M2G6_MYCBP	unreviewed	Uncharacterized protein	BCG_0568	Mycobacterium bovis (strain BCG / Pasteur 1173P2)	202
A0A0H3MBK3	A0A0H3MBK3_MYCBP	unreviewed	7,8-dihydroneopterin aldolase (EC 4.1.2.25)	folB BCG_3671c	Mycobacterium bovis (strain BCG / Pasteur 1173P2)	133
A0A0H3MHY8	A0A0H3MHY8_MYCBP	unreviewed	Possible transposase	BCG_3455	Mycobacterium bovis (strain BCG / Pasteur 1173P2)	234
A0A0H3MCE0	A0A0H3MCE0_MYCBP	unreviewed	Probable serine acetyltransferase cysE (EC 2.3.1.30)	BCG_2357	Mycobacterium bovis (strain BCG / Pasteur 1173P2)	229
A0A0H3M0Y4	A0A0H3M0Y4_MYCBP	unreviewed	Uncharacterized protein	BCG_0247	Mycobacterium bovis (strain BCG / Pasteur 1173P2)	492
A0A0H3MD16	A0A0H3MD16_MYCBP	unreviewed	Uncharacterized protein	BCG_2656	Mycobacterium bovis (strain BCG / Pasteur 1173P2)	374
A0A0H3M0L5	A0A0H3M0L5_MYCBP	unreviewed	Uncharacterized protein	BCG_0095A	Mycobacterium bovis (strain BCG / Pasteur 1173P2)	79
A0A0H3M6F8	A0A0H3M6F8_MYCBP	unreviewed	Probable 'component linked with the assembly of cytochrome' transport transmembrane ATP-binding protein ABC transporter cydC	cydC BCG_1658c	Mycobacterium bovis (strain BCG / Pasteur 1173P2)	576
A0A0H3MA68	A0A0H3MA68_MYCBP	unreviewed	Possible membrane protein	BCG_1425c	Mycobacterium bovis (strain BCG / Pasteur 1173P2)	261
A0A0H3M3C6	A0A0H3M3C6_MYCBP	unreviewed	Probable conserved polyketide synthase associated protein papA3	papA3 BCG_1244	Mycobacterium bovis (strain BCG / Pasteur 1173P2)	472
A0A0H3MG31	A0A0H3MG31_MYCBP	unreviewed	Possible bifunctional enzyme riboflavin biosynthesis protein ribD: diaminohydroxyphosphoribosylaminopyrimidine deaminase + 5-amino-6-(5-phosphoribosylamino)uracil reductase (EC 1.1.1.193) (EC 3.5.4.26)	ribD BCG_2684	Mycobacterium bovis (strain BCG / Pasteur 1173P2)	258
A0A0H3MDM4	A0A0H3MDM4_MYCBP	unreviewed	Uncharacterized protein	BCG_2931c	Mycobacterium bovis (strain BCG / Pasteur 1173P2)	147
A0A0H3MA97	A0A0H3MA97_MYCBP	unreviewed	Probable conserved membrane protein	BCG_3749	Mycobacterium bovis (strain BCG / Pasteur 1173P2)	217
A0A0H3M8N3	A0A0H3M8N3_MYCBP	unreviewed	Probable conserved transmembrane protein	BCG_2453c	Mycobacterium bovis (strain BCG / Pasteur 1173P2)	481
A0A0H3M5B0	A0A0H3M5B0_MYCBP	unreviewed	Uncharacterized protein	BCG_1191	Mycobacterium bovis (strain BCG / Pasteur 1173P2)	526
A0A0H3M0Z1	A0A0H3M0Z1_MYCBP	unreviewed	Uncharacterized protein	BCG_0253	Mycobacterium bovis (strain BCG / Pasteur 1173P2)	337
A0A0H3M236	A0A0H3M236_MYCBP	unreviewed	Conserved 13E12 repeat family protein	BCG_0430	Mycobacterium bovis (strain BCG / Pasteur 1173P2)	441
A0A0H3M9T3	A0A0H3M9T3_MYCBP	unreviewed	Probable conserved integral membrane protein	BCG_0143	Mycobacterium bovis (strain BCG / Pasteur 1173P2)	249
A0A0H3M338	A0A0H3M338_MYCBP	unreviewed	Uncharacterized protein	BCG_1103	Mycobacterium bovis (strain BCG / Pasteur 1173P2)	293
A0A0H3M3M6	A0A0H3M3M6_MYCBP	unreviewed	Uncharacterized protein	BCG_0512c	Mycobacterium bovis (strain BCG / Pasteur 1173P2)	162
A0A0H3MAT0	A0A0H3MAT0_MYCBP	unreviewed	Putative transposase	BCG_0652	Mycobacterium bovis (strain BCG / Pasteur 1173P2)	247
A0A0H3M7A8	A0A0H3M7A8_MYCBP	unreviewed	Uncharacterized protein	BCG_0141c	Mycobacterium bovis (strain BCG / Pasteur 1173P2)	69
A0A0H3MJE7	A0A0H3MJE7_MYCBP	unreviewed	Putative ferredoxin-dependent glutamate synthase [NADPH] (Large subunit) gltB (EC 1.4.1.13)	gltB BCG_3922c	Mycobacterium bovis (strain BCG / Pasteur 1173P2)	1527
A0A0H3M2N8	A0A0H3M2N8_MYCBP	unreviewed	Uncharacterized protein	BCG_0658c	Mycobacterium bovis (strain BCG / Pasteur 1173P2)	127
A0A0H3M8U0	A0A0H3M8U0_MYCBP	unreviewed	PPE Family protein [first part]	PPE55a BCG_3417c	Mycobacterium bovis (strain BCG / Pasteur 1173P2)	2096
A0A0H3MAI9	A0A0H3MAI9_MYCBP	unreviewed	Uncharacterized protein	BCG_3806	Mycobacterium bovis (strain BCG / Pasteur 1173P2)	127
A0A0H3M606	A0A0H3M606_MYCBP	unreviewed	Possible excisionase	BCG_2331	Mycobacterium bovis (strain BCG / Pasteur 1173P2)	114
A0A0H3M974	A0A0H3M974_MYCBP	unreviewed	Uncharacterized protein	BCG_3537	Mycobacterium bovis (strain BCG / Pasteur 1173P2)	168
A0A0H3M7B8	A0A0H3M7B8_MYCBP	unreviewed	Probable oxidoreductase (EC 1.-.-.-)	BCG_1978	Mycobacterium bovis (strain BCG / Pasteur 1173P2)	171
A0A0H3M2V9	A0A0H3M2V9_MYCBP	unreviewed	30S ribosomal protein S17	rpsQ BCG_0760	Mycobacterium bovis (strain BCG / Pasteur 1173P2)	136
A0A0H3M2Q5	A0A0H3M2Q5_MYCBP	unreviewed	Probable conserved transmembrane protein	BCG_0217c	Mycobacterium bovis (strain BCG / Pasteur 1173P2)	452
A0A0H3M4N2	A0A0H3M4N2_MYCBP	unreviewed	Uncharacterized protein	BCG_1793c	Mycobacterium bovis (strain BCG / Pasteur 1173P2)	563
A0A0H3MAL3	A0A0H3MAL3_MYCBP	unreviewed	Uncharacterized protein	BCG_3212c	Mycobacterium bovis (strain BCG / Pasteur 1173P2)	421
A0A0H3M5U3	A0A0H3M5U3_MYCBP	unreviewed	Uncharacterized protein	BCG_2254	Mycobacterium bovis (strain BCG / Pasteur 1173P2)	255
A0A0H3M2W8	A0A0H3M2W8_MYCBP	unreviewed	Probable polyprenyl-diphosphate synthase grcC2 (EC 2.5.1.-)	grcC2 BCG_1044c	Mycobacterium bovis (strain BCG / Pasteur 1173P2)	325
A0A0H3M727	A0A0H3M727_MYCBP	unreviewed	Uncharacterized protein	BCG_2719c	Mycobacterium bovis (strain BCG / Pasteur 1173P2)	85
A0A0H3M7Z0	A0A0H3M7Z0_MYCBP	unreviewed	PE family protein	PE27A BCG_3041c	Mycobacterium bovis (strain BCG / Pasteur 1173P2)	28
A0A0H3M3L0	A0A0H3M3L0_MYCBP	unreviewed	Conserved hypothetical transmembrane protein	BCG_1363	Mycobacterium bovis (strain BCG / Pasteur 1173P2)	161
A0A0H3M8A2	A0A0H3M8A2_MYCBP	unreviewed	Ribonuclease 3 (EC 3.1.26.3) (Ribonuclease III) (RNase III)	rnc BCG_2947c	Mycobacterium bovis (strain BCG / Pasteur 1173P2)	240
A0A0H3M4A3	A0A0H3M4A3_MYCBP	unreviewed	Uncharacterized protein	BCG_1248c	Mycobacterium bovis (strain BCG / Pasteur 1173P2)	538
A0A0H3MAS2	A0A0H3MAS2_MYCBP	unreviewed	Mce-family protein mce2C	mce2C BCG_0636	Mycobacterium bovis (strain BCG / Pasteur 1173P2)	481
A0A0H3MJ93	A0A0H3MJ93_MYCBP	unreviewed	Possible conserved transmembrane protein	BCG_3869c	Mycobacterium bovis (strain BCG / Pasteur 1173P2)	165
A0A0H3M4N9	A0A0H3M4N9_MYCBP	unreviewed	Possible transcriptional regulatory protein (Possibly luxR-family)	BCG_0946	Mycobacterium bovis (strain BCG / Pasteur 1173P2)	393
A0A0H3MFB8	A0A0H3MFB8_MYCBP	unreviewed	Putative protease (EC 3.4.-.-)	BCG_3726c	Mycobacterium bovis (strain BCG / Pasteur 1173P2)	232
A0A0H3M2K4	A0A0H3M2K4_MYCBP	unreviewed	Probable cold shock-like protein B cspB	cspB BCG_0923	Mycobacterium bovis (strain BCG / Pasteur 1173P2)	135
A0A0H3MDH1	A0A0H3MDH1_MYCBP	unreviewed	Probable transmembrane protein	BCG_1687	Mycobacterium bovis (strain BCG / Pasteur 1173P2)	268
A0A0H3M9Q2	A0A0H3M9Q2_MYCBP	unreviewed	Probable glutamine-transport transmembrane protein ABC transporter	BCG_0103	Mycobacterium bovis (strain BCG / Pasteur 1173P2)	349
A0A0H3MCC8	A0A0H3MCC8_MYCBP	unreviewed	Possible membrane protein	BCG_1290c	Mycobacterium bovis (strain BCG / Pasteur 1173P2)	411
A0A0H3M7J5	A0A0H3M7J5_MYCBP	unreviewed	Uncharacterized protein	BCG_2841c	Mycobacterium bovis (strain BCG / Pasteur 1173P2)	124
A0A0H3M270	A0A0H3M270_MYCBP	unreviewed	Uncharacterized protein	BCG_0463c	Mycobacterium bovis (strain BCG / Pasteur 1173P2)	91
A0A0H3MDQ6	A0A0H3MDQ6_MYCBP	unreviewed	Pyruvate carboxylase (EC 6.4.1.1)	pca BCG_2988c	Mycobacterium bovis (strain BCG / Pasteur 1173P2)	1127
A0A0H3M6R8	A0A0H3M6R8_MYCBP	unreviewed	Hypothetical membrane protein	BCG_1774c	Mycobacterium bovis (strain BCG / Pasteur 1173P2)	165
A0A0H3M7J0	A0A0H3M7J0_MYCBP	unreviewed	CRISPR-associated endonuclease Cas1 (EC 3.1.-.-)	cas1 BCG_2835c	Mycobacterium bovis (strain BCG / Pasteur 1173P2)	338
A0A0H3MCM7	A0A0H3MCM7_MYCBP	unreviewed	Uncharacterized protein	BCG_1401	Mycobacterium bovis (strain BCG / Pasteur 1173P2)	273
A0A0H3MCD7	A0A0H3MCD7_MYCBP	unreviewed	Uncharacterized protein	BCG_1306c	Mycobacterium bovis (strain BCG / Pasteur 1173P2)	97
A0A0H3M7M6	A0A0H3M7M6_MYCBP	unreviewed	Nickel/cobalt efflux system	nicT BCG_2876	Mycobacterium bovis (strain BCG / Pasteur 1173P2)	372
A0A0H3M5K1	A0A0H3M5K1_MYCBP	unreviewed	Uncharacterized protein	BCG_1781	Mycobacterium bovis (strain BCG / Pasteur 1173P2)	221
A0A0H3M6V7	A0A0H3M6V7_MYCBP	unreviewed	Uncharacterized protein	BCG_2273c	Mycobacterium bovis (strain BCG / Pasteur 1173P2)	64
A0A0H3M7M9	A0A0H3M7M9_MYCBP	unreviewed	Possible ATP-dependent protease ATP-binding subunit clpX (EC 3.4.-.-)	clpX' BCG_2680	Mycobacterium bovis (strain BCG / Pasteur 1173P2)	252
A0A0H3M5Y6	A0A0H3M5Y6_MYCBP	unreviewed	Immunogenic protein mpt63	mpt63 BCG_1965c	Mycobacterium bovis (strain BCG / Pasteur 1173P2)	159
A0A0H3MD45	A0A0H3MD45_MYCBP	unreviewed	Uncharacterized protein	BCG_2693	Mycobacterium bovis (strain BCG / Pasteur 1173P2)	210
A0A0H3MIN4	A0A0H3MIN4_MYCBP	unreviewed	Uncharacterized protein	BCG_3713c	Mycobacterium bovis (strain BCG / Pasteur 1173P2)	99
A0A0H3M9Q7	A0A0H3M9Q7_MYCBP	unreviewed	Probable Sn-glycerol-3-phosphate-binding lipoprotein ugpB [first part]	ugpBa BCG_2853c	Mycobacterium bovis (strain BCG / Pasteur 1173P2)	210
A0A0H3M7N2	A0A0H3M7N2_MYCBP	unreviewed	Possible amidotransferase (EC 2.-.-.-) (EC 6.3.5.-)	BCG_2881c	Mycobacterium bovis (strain BCG / Pasteur 1173P2)	308
A0A0H3MA93	A0A0H3MA93_MYCBP	unreviewed	Conserved membrane protein	BCG_3944c	Mycobacterium bovis (strain BCG / Pasteur 1173P2)	121
A0A0H3M457	A0A0H3M457_MYCBP	unreviewed	Conserved membrane protein	BCG_1193	Mycobacterium bovis (strain BCG / Pasteur 1173P2)	576
A0A0H3M9B7	A0A0H3M9B7_MYCBP	unreviewed	RNA polymerase sigma factor SigA	sigA BCG_2716	Mycobacterium bovis (strain BCG / Pasteur 1173P2)	528
A0A0H3MFZ3	A0A0H3MFZ3_MYCBP	unreviewed	Probable phosphatidylinositol synthase pgsA1 (EC 2.7.8.11)	pgsA1 BCG_2637c	Mycobacterium bovis (strain BCG / Pasteur 1173P2)	217
A0A0H3M889	A0A0H3M889_MYCBP	unreviewed	Uncharacterized protein	BCG_2918c	Mycobacterium bovis (strain BCG / Pasteur 1173P2)	503
A0A0H3MFX8	A0A0H3MFX8_MYCBP	unreviewed	Possible conserved membrane protein	BCG_3940c	Mycobacterium bovis (strain BCG / Pasteur 1173P2)	537
A0A0H3M4J2	A0A0H3M4J2_MYCBP	unreviewed	Cytotoxin|haemolysin homologue tlyA	tlyA BCG_1732	Mycobacterium bovis (strain BCG / Pasteur 1173P2)	268
A0A0H3MC55	A0A0H3MC55_MYCBP	unreviewed	Glucose-6-phosphate 1-dehydrogenase (G6PD) (EC 1.1.1.49)	zwf1 zwf BCG_1182	Mycobacterium bovis (strain BCG / Pasteur 1173P2)	466
A0A0H3MF96	A0A0H3MF96_MYCBP	unreviewed	Probable periplasmic sugar-binding lipoprotein uspC	uspC BCG_2339	Mycobacterium bovis (strain BCG / Pasteur 1173P2)	440
A0A0H3MCS0	A0A0H3MCS0_MYCBP	unreviewed	Probable acetyl-/propionyl-coenzyme A carboxylase alpha chain (Alpha subunit) accA1 (EC 6.3.4.14)	accA1 BCG_2521c	Mycobacterium bovis (strain BCG / Pasteur 1173P2)	654
A0A0H3M638	A0A0H3M638_MYCBP	unreviewed	Thioredoxin	trxB1 BCG_1532	Mycobacterium bovis (strain BCG / Pasteur 1173P2)	123
A0A0H3M3S6	A0A0H3M3S6_MYCBP	unreviewed	UPF0336 protein BCG_0547c	BCG_0547c	Mycobacterium bovis (strain BCG / Pasteur 1173P2)	166
A0A0H3M7U4	A0A0H3M7U4_MYCBP	unreviewed	Probable L-asparagine permease ansP1	ansP1 BCG_2144	Mycobacterium bovis (strain BCG / Pasteur 1173P2)	489
A0A0H3M9U4	A0A0H3M9U4_MYCBP	unreviewed	Probable conserved integral membrane protein	BCG_1276c	Mycobacterium bovis (strain BCG / Pasteur 1173P2)	224
A0A0H3M4X0	A0A0H3M4X0_MYCBP	unreviewed	Uncharacterized protein	BCG_1900c	Mycobacterium bovis (strain BCG / Pasteur 1173P2)	251
A0A0H3MAM8	A0A0H3MAM8_MYCBP	unreviewed	Uncharacterized protein	BCG_3838	Mycobacterium bovis (strain BCG / Pasteur 1173P2)	519
A0A0H3M5R5	A0A0H3M5R5_MYCBP	unreviewed	Adenosine kinase (EC 2.7.1.20)	adoK BCG_2218c	Mycobacterium bovis (strain BCG / Pasteur 1173P2)	324
A0A0H3M979	A0A0H3M979_MYCBP	unreviewed	Uncharacterized protein	BCG_2673c	Mycobacterium bovis (strain BCG / Pasteur 1173P2)	129
A0A0H3M8A5	A0A0H3M8A5_MYCBP	unreviewed	Probable NADH dehydrogenase I (Chain E) nuoE (EC 1.6.5.3)	nuoE BCG_3172	Mycobacterium bovis (strain BCG / Pasteur 1173P2)	252
A0A0H3M7F8	A0A0H3M7F8_MYCBP	unreviewed	Uncharacterized protein	BCG_0221	Mycobacterium bovis (strain BCG / Pasteur 1173P2)	249
A0A0H3MB40	A0A0H3MB40_MYCBP	unreviewed	Uncharacterized protein	BCG_1829	Mycobacterium bovis (strain BCG / Pasteur 1173P2)	406
A0A0H3M2G2	A0A0H3M2G2_MYCBP	unreviewed	Possible conserved membrane protein	BCG_0562c	Mycobacterium bovis (strain BCG / Pasteur 1173P2)	300
A0A0H3M8F4	A0A0H3M8F4_MYCBP	unreviewed	Uncharacterized protein	BCG_2358	Mycobacterium bovis (strain BCG / Pasteur 1173P2)	322
A0A0H3M9W8	A0A0H3M9W8_MYCBP	unreviewed	Probable nad(P) transhydrogenase (Subunit alpha) pntAb [second part]	pntAb BCG_0192	Mycobacterium bovis (strain BCG / Pasteur 1173P2)	110
A0A0H3M9S5	A0A0H3M9S5_MYCBP	unreviewed	PE family protein	PE13 BCG_1255	Mycobacterium bovis (strain BCG / Pasteur 1173P2)	99
A0A0H3MC04	A0A0H3MC04_MYCBP	unreviewed	Possible conserved membrane protein	BCG_2219	Mycobacterium bovis (strain BCG / Pasteur 1173P2)	230
A0A0H3MF45	A0A0H3MF45_MYCBP	unreviewed	Possible hemoglobine-related protein hmp (EC 1.-.-.-)	hmp BCG_3636	Mycobacterium bovis (strain BCG / Pasteur 1173P2)	358
A0A0H3M752	A0A0H3M752_MYCBP	unreviewed	Uncharacterized protein	BCG_2416	Mycobacterium bovis (strain BCG / Pasteur 1173P2)	109
A0A0H3M773	A0A0H3M773_MYCBP	unreviewed	Conserved hypothetical arginine rich protein [second part]	BCG_2757c	Mycobacterium bovis (strain BCG / Pasteur 1173P2)	82
A0A0H3ME30	A0A0H3ME30_MYCBP	unreviewed	Possible oxidoreductase (EC 1.-.-.-)	BCG_1892c	Mycobacterium bovis (strain BCG / Pasteur 1173P2)	225
A0A0H3M939	A0A0H3M939_MYCBP	unreviewed	Possible resolvase	BCG_0973	Mycobacterium bovis (strain BCG / Pasteur 1173P2)	193
A0A0H3MEK7	A0A0H3MEK7_MYCBP	unreviewed	Probable transposase	BCG_3419c	Mycobacterium bovis (strain BCG / Pasteur 1173P2)	246
A0A0H3M7I0	A0A0H3M7I0_MYCBP	unreviewed	Uncharacterized protein	BCG_2037c	Mycobacterium bovis (strain BCG / Pasteur 1173P2)	99
A0A0H3MF40	A0A0H3MF40_MYCBP	unreviewed	Uncharacterized protein	BCG_3631c	Mycobacterium bovis (strain BCG / Pasteur 1173P2)	88
A0A0H3MBN0	A0A0H3MBN0_MYCBP	unreviewed	DNA polymerase (EC 2.7.7.-)	BCG_3702c	Mycobacterium bovis (strain BCG / Pasteur 1173P2)	401
A0A0H3M4T0	A0A0H3M4T0_MYCBP	unreviewed	Uncharacterized protein	BCG_1844	Mycobacterium bovis (strain BCG / Pasteur 1173P2)	118
A0A0H3M7G3	A0A0H3M7G3_MYCBP	unreviewed	Uncharacterized protein	BCG_2593	Mycobacterium bovis (strain BCG / Pasteur 1173P2)	129
A0A0H3M4K2	A0A0H3M4K2_MYCBP	unreviewed	Uncharacterized protein	BCG_1396	Mycobacterium bovis (strain BCG / Pasteur 1173P2)	146
A0A0H3M6Y1	A0A0H3M6Y1_MYCBP	unreviewed	Probable dehydrogenase (EC 1.-.-.-)	BCG_1846c	Mycobacterium bovis (strain BCG / Pasteur 1173P2)	400
A0A0H3M983	A0A0H3M983_MYCBP	unreviewed	Hypothetical arginine rich protein	BCG_2678	Mycobacterium bovis (strain BCG / Pasteur 1173P2)	93
A0A0H3M476	A0A0H3M476_MYCBP	unreviewed	Uncharacterized protein	BCG_0711c	Mycobacterium bovis (strain BCG / Pasteur 1173P2)	122
A0A0H3M976	A0A0H3M976_MYCBP	unreviewed	Uncharacterized protein	BCG_3542	Mycobacterium bovis (strain BCG / Pasteur 1173P2)	433
A0A0H3M6Q9	A0A0H3M6Q9_MYCBP	unreviewed	Probable GTP pyrophosphokinase relA (EC 2.7.6.5)	relA BCG_2606c	Mycobacterium bovis (strain BCG / Pasteur 1173P2)	790
A0A0H3M7W9	A0A0H3M7W9_MYCBP	unreviewed	Chaperone protein ClpB	clpB BCG_0422c	Mycobacterium bovis (strain BCG / Pasteur 1173P2)	848
A0A0H3M849	A0A0H3M849_MYCBP	unreviewed	Uncharacterized protein	BCG_2256c	Mycobacterium bovis (strain BCG / Pasteur 1173P2)	158
A0A0H3MF22	A0A0H3MF22_MYCBP	unreviewed	Uncharacterized protein	BCG_2247c	Mycobacterium bovis (strain BCG / Pasteur 1173P2)	245
A0A0H3MHA8	A0A0H3MHA8_MYCBP	unreviewed	Probable short-chain dehydrogenase/reductase (EC 1.-.-.-)	BCG_3198	Mycobacterium bovis (strain BCG / Pasteur 1173P2)	235
A0A0H3M7T6	A0A0H3M7T6_MYCBP	unreviewed	Probable acyl-CoA dehydrogenase fadE20 (EC 1.3.99.-)	fadE20 BCG_2737c	Mycobacterium bovis (strain BCG / Pasteur 1173P2)	386
A0A0H3MJF3	A0A0H3MJF3_MYCBP	unreviewed	Uncharacterized protein	BCG_3927	Mycobacterium bovis (strain BCG / Pasteur 1173P2)	418
A0A0H3MJ62	A0A0H3MJ62_MYCBP	unreviewed	Uncharacterized protein	BCG_3842	Mycobacterium bovis (strain BCG / Pasteur 1173P2)	178
A0A0H3MEV1	A0A0H3MEV1_MYCBP	unreviewed	Probable conserved membrane protein	BCG_3516c	Mycobacterium bovis (strain BCG / Pasteur 1173P2)	470
A0A0H3MDS5	A0A0H3MDS5_MYCBP	unreviewed	Possible penicillin-binding protein	BCG_1769c	Mycobacterium bovis (strain BCG / Pasteur 1173P2)	517
A0A0H3M1N7	A0A0H3M1N7_MYCBP	unreviewed	Probable conserved transmembrane protein	BCG_0263c	Mycobacterium bovis (strain BCG / Pasteur 1173P2)	576
A0A0H3M9I5	A0A0H3M9I5_MYCBP	unreviewed	Hypothetical arginine and proline rich protein	BCG_3675	Mycobacterium bovis (strain BCG / Pasteur 1173P2)	217
A0A0H3ME26	A0A0H3ME26_MYCBP	unreviewed	Possible transcriptional regulatory protein	BCG_1882c	Mycobacterium bovis (strain BCG / Pasteur 1173P2)	138
A0A0H3M8C3	A0A0H3M8C3_MYCBP	unreviewed	Probable sugar-transport integral membrane protein ABC Transporter uspB	uspB BCG_2338	Mycobacterium bovis (strain BCG / Pasteur 1173P2)	274
A0A0H3MDH7	A0A0H3MDH7_MYCBP	unreviewed	Uncharacterized protein	BCG_2837c	Mycobacterium bovis (strain BCG / Pasteur 1173P2)	336
A0A0H3M363	A0A0H3M363_MYCBP	unreviewed	Uncharacterized protein	BCG_0875c	Mycobacterium bovis (strain BCG / Pasteur 1173P2)	684
A0A0H3MH35	A0A0H3MH35_MYCBP	unreviewed	Uncharacterized protein	BCG_3119c	Mycobacterium bovis (strain BCG / Pasteur 1173P2)	376
A0A0H3M8Q4	A0A0H3M8Q4_MYCBP	unreviewed	Uncharacterized protein	BCG_0801	Mycobacterium bovis (strain BCG / Pasteur 1173P2)	81
A0A0H3M957	A0A0H3M957_MYCBP	unreviewed	Probable secreted serine protease (EC 3.4.21.-)	BCG_3515	Mycobacterium bovis (strain BCG / Pasteur 1173P2)	455
A0A0H3ME35	A0A0H3ME35_MYCBP	unreviewed	Probable alcohol dehydrogenase adhA (EC 1.1.1.1)	adhA BCG_1898	Mycobacterium bovis (strain BCG / Pasteur 1173P2)	346
A0A0H3MJI5	A0A0H3MJI5_MYCBP	unreviewed	Possible conserved membrane protein	BCG_3952c	Mycobacterium bovis (strain BCG / Pasteur 1173P2)	495
A0A0H3M9Y0	A0A0H3M9Y0_MYCBP	unreviewed	Uncharacterized protein	BCG_1320c	Mycobacterium bovis (strain BCG / Pasteur 1173P2)	149
A0A0H3MBT4	A0A0H3MBT4_MYCBP	unreviewed	Probable conserved lipoprotein LppL	lppL BCG_2155	Mycobacterium bovis (strain BCG / Pasteur 1173P2)	358
A0A0H3MC65	A0A0H3MC65_MYCBP	unreviewed	Uncharacterized protein	BCG_3910	Mycobacterium bovis (strain BCG / Pasteur 1173P2)	177
A0A0H3M5Y3	A0A0H3M5Y3_MYCBP	unreviewed	Uncharacterized protein	BCG_2304	Mycobacterium bovis (strain BCG / Pasteur 1173P2)	125
A0A0H3M945	A0A0H3M945_MYCBP	unreviewed	Transmembrane serine/threonine-protein kinase D pknDb [second part] (EC 2.7.1.-)	pknDb BCG_0983c	Mycobacterium bovis (strain BCG / Pasteur 1173P2)	369
A0A0H3MAB2	A0A0H3MAB2_MYCBP	unreviewed	Conserved membrane protein	BCG_1492	Mycobacterium bovis (strain BCG / Pasteur 1173P2)	589
A0A0H3MCT0	A0A0H3MCT0_MYCBP	unreviewed	Transposase for insertion sequence element IS1081	BCG_2532c	Mycobacterium bovis (strain BCG / Pasteur 1173P2)	415
A0A0H3MGD9	A0A0H3MGD9_MYCBP	unreviewed	Uncharacterized protein	BCG_2794c	Mycobacterium bovis (strain BCG / Pasteur 1173P2)	356
A0A0H3M2G3	A0A0H3M2G3_MYCBP	unreviewed	Possible lipoprotein lpqQ	lpqQ BCG_0887	Mycobacterium bovis (strain BCG / Pasteur 1173P2)	214
A0A0H3MA94	A0A0H3MA94_MYCBP	unreviewed	Probable riboflavin synthase alpha chain ribC (EC 2.5.1.9)	ribC BCG_1473	Mycobacterium bovis (strain BCG / Pasteur 1173P2)	201
A0A0H3MDP3	A0A0H3MDP3_MYCBP	unreviewed	Probable daunorubicin-DIM-transport integral membrane protein ABC transporter drrB	drrB BCG_2959	Mycobacterium bovis (strain BCG / Pasteur 1173P2)	289
A0A0H3MCU0	A0A0H3MCU0_MYCBP	unreviewed	Probable primosomal protein N' (EC 3.6.4.-) (ATP-dependent helicase PriA)	priA BCG_1463	Mycobacterium bovis (strain BCG / Pasteur 1173P2)	655
A0A0H3M5V7	A0A0H3M5V7_MYCBP	unreviewed	Possible transmembrane protein	BCG_1925c	Mycobacterium bovis (strain BCG / Pasteur 1173P2)	239
A0A0H3M6W0	A0A0H3M6W0_MYCBP	unreviewed	Probable conserved membrane protein	BCG_1815	Mycobacterium bovis (strain BCG / Pasteur 1173P2)	506
A0A0H3M7I7	A0A0H3M7I7_MYCBP	unreviewed	Uncharacterized protein	BCG_2042c	Mycobacterium bovis (strain BCG / Pasteur 1173P2)	298
A0A0H3ME82	A0A0H3ME82_MYCBP	unreviewed	Uncharacterized protein	BCG_3228	Mycobacterium bovis (strain BCG / Pasteur 1173P2)	72
A0A0H3M393	A0A0H3M393_MYCBP	unreviewed	Possible conserved transmembrane protein	BCG_0402	Mycobacterium bovis (strain BCG / Pasteur 1173P2)	227
A0A0H3MC58	A0A0H3MC58_MYCBP	unreviewed	Probable cytochrome P450 128 cyp128 (EC 1.14.-.-)	cyp128 BCG_2285c	Mycobacterium bovis (strain BCG / Pasteur 1173P2)	489
A0A0H3M8J5	A0A0H3M8J5_MYCBP	unreviewed	Protein translocase subunit SecE	secE1 secE BCG_0687	Mycobacterium bovis (strain BCG / Pasteur 1173P2)	161
A0A0H3M9E0	A0A0H3M9E0_MYCBP	unreviewed	PE family protein	PE8 BCG_1098c	Mycobacterium bovis (strain BCG / Pasteur 1173P2)	275
A0A0H3M597	A0A0H3M597_MYCBP	unreviewed	Uncharacterized protein	BCG_1171c	Mycobacterium bovis (strain BCG / Pasteur 1173P2)	327
A0A0H3M7R4	A0A0H3M7R4_MYCBP	unreviewed	Probable membrane protein	BCG_2111c	Mycobacterium bovis (strain BCG / Pasteur 1173P2)	244
A0A0H3M9W0	A0A0H3M9W0_MYCBP	unreviewed	Probable sugar-transport ATP-binding protein ABC transporter sugC	sugC BCG_1298	Mycobacterium bovis (strain BCG / Pasteur 1173P2)	393
A0A0H3MDI0	A0A0H3MDI0_MYCBP	unreviewed	Uncharacterized protein	BCG_2842c	Mycobacterium bovis (strain BCG / Pasteur 1173P2)	812
A0A0H3MDS3	A0A0H3MDS3_MYCBP	unreviewed	Possible conserved transmembrane protein	BCG_3022	Mycobacterium bovis (strain BCG / Pasteur 1173P2)	219
A0A0H3M562	A0A0H3M562_MYCBP	unreviewed	Uncharacterized protein	BCG_1111c	Mycobacterium bovis (strain BCG / Pasteur 1173P2)	91
A0A0H3M491	A0A0H3M491_MYCBP	unreviewed	PE family protein	PE11 BCG_1232c	Mycobacterium bovis (strain BCG / Pasteur 1173P2)	100
A0A0H3M7L9	A0A0H3M7L9_MYCBP	unreviewed	Probable arsenic-transport integral membrane protein arsC	arsC BCG_2670	Mycobacterium bovis (strain BCG / Pasteur 1173P2)	498
A0A0H3M0T0	A0A0H3M0T0_MYCBP	unreviewed	Phosphotyrosine protein phosphatase ptpB (EC 3.1.3.48)	ptbB BCG_0189c	Mycobacterium bovis (strain BCG / Pasteur 1173P2)	276
A0A0H3MAA0	A0A0H3MAA0_MYCBP	unreviewed	Probable carbon starvation protein A homolog cstA	cstA BCG_3088	Mycobacterium bovis (strain BCG / Pasteur 1173P2)	758
A0A0H3MAU6	A0A0H3MAU6_MYCBP	unreviewed	Probable bifunctional protein acetyl-/propionyl-coenzyme A carboxylase (Alpha chain) accA3: biotin carboxylase + biotin carboxyl carrier protein (EC 6.3.4.14)	accA3 BCG_3314	Mycobacterium bovis (strain BCG / Pasteur 1173P2)	600
A0A0H3M3F0	A0A0H3M3F0_MYCBP	unreviewed	Uncharacterized protein	BCG_1275c	Mycobacterium bovis (strain BCG / Pasteur 1173P2)	561
A0A0H3MEB6	A0A0H3MEB6_MYCBP	unreviewed	Uncharacterized protein	BCG_1989c	Mycobacterium bovis (strain BCG / Pasteur 1173P2)	63
A0A0H3M7B3	A0A0H3M7B3_MYCBP	unreviewed	Ribonuclease VapC (RNase VapC) (EC 3.1.-.-) (Toxin VapC)	vapC BCG_2514	Mycobacterium bovis (strain BCG / Pasteur 1173P2)	141
A0A0H3M1G0	A0A0H3M1G0_MYCBP	unreviewed	Possible conserved lipoprotein lpqK	lpqK BCG_0436c	Mycobacterium bovis (strain BCG / Pasteur 1173P2)	409
A0A0H3MCF3	A0A0H3MCF3_MYCBP	unreviewed	Probable ferric uptake regulation protein furB	furB BCG_2373	Mycobacterium bovis (strain BCG / Pasteur 1173P2)	130
A0A0H3M8S5	A0A0H3M8S5_MYCBP	unreviewed	Uncharacterized protein	BCG_2495c	Mycobacterium bovis (strain BCG / Pasteur 1173P2)	138
A0A0H3M4U9	A0A0H3M4U9_MYCBP	unreviewed	Uncharacterized protein	BCG_1866	Mycobacterium bovis (strain BCG / Pasteur 1173P2)	85
A0A0H3ME77	A0A0H3ME77_MYCBP	unreviewed	DNA helicase (EC 3.6.4.12)	UvrD2 BCG_3222c	Mycobacterium bovis (strain BCG / Pasteur 1173P2)	700
A0A0H3MEB7	A0A0H3MEB7_MYCBP	unreviewed	Uncharacterized protein	BCG_3285c	Mycobacterium bovis (strain BCG / Pasteur 1173P2)	346
A0A0H3M550	A0A0H3M550_MYCBP	unreviewed	Conserved hypothetical membrane protein	BCG_1618c	Mycobacterium bovis (strain BCG / Pasteur 1173P2)	729
A0A0H3M6C8	A0A0H3M6C8_MYCBP	unreviewed	Uncharacterized protein	BCG_2082	Mycobacterium bovis (strain BCG / Pasteur 1173P2)	77
A0A0H3M5J5	A0A0H3M5J5_MYCBP	unreviewed	Iron-sulfur cluster carrier protein	mrp BCG_1289c	Mycobacterium bovis (strain BCG / Pasteur 1173P2)	390
A0A0H3M9K7	A0A0H3M9K7_MYCBP	unreviewed	Probable conserved integral membrane protein	BCG_3514	Mycobacterium bovis (strain BCG / Pasteur 1173P2)	467
A0A0H3MB05	A0A0H3MB05_MYCBP	unreviewed	Uncharacterized protein	BCG_3427c	Mycobacterium bovis (strain BCG / Pasteur 1173P2)	97
A0A0H3M2E8	A0A0H3M2E8_MYCBP	unreviewed	Uncharacterized protein	BCG_0863c	Mycobacterium bovis (strain BCG / Pasteur 1173P2)	368
A0A0H3M424	A0A0H3M424_MYCBP	unreviewed	Uncharacterized protein	BCG_0661	Mycobacterium bovis (strain BCG / Pasteur 1173P2)	330
A0A0H3MCQ3	A0A0H3MCQ3_MYCBP	unreviewed	Uncharacterized protein	BCG_2494c	Mycobacterium bovis (strain BCG / Pasteur 1173P2)	217
A0A0H3MCE9	A0A0H3MCE9_MYCBP	unreviewed	Possible conserved transmembrane protein	BCG_2368	Mycobacterium bovis (strain BCG / Pasteur 1173P2)	660
A0A0H3M4F0	A0A0H3M4F0_MYCBP	unreviewed	Uncharacterized protein	BCG_0838c	Mycobacterium bovis (strain BCG / Pasteur 1173P2)	129
A0A0H3M6U1	A0A0H3M6U1_MYCBP	unreviewed	Uncharacterized protein	BCG_2645	Mycobacterium bovis (strain BCG / Pasteur 1173P2)	225
A0A0H3MA61	A0A0H3MA61_MYCBP	unreviewed	Putative membrane-associated serine protease (EC 3.4.21.-)	BCG_3729c	Mycobacterium bovis (strain BCG / Pasteur 1173P2)	397
A0A0H3MFM6	A0A0H3MFM6_MYCBP	unreviewed	Diacylglycerol O-acyltransferase (EC 2.3.1.20)	BCG_2502c	Mycobacterium bovis (strain BCG / Pasteur 1173P2)	491
A0A0H3M1K8	A0A0H3M1K8_MYCBP	unreviewed	Uncharacterized protein	BCG_0229	Mycobacterium bovis (strain BCG / Pasteur 1173P2)	352
A0A0H3M8X1	A0A0H3M8X1_MYCBP	unreviewed	Hypothetical alanine rich protein	BCG_3204	Mycobacterium bovis (strain BCG / Pasteur 1173P2)	97
A0A0H3MD24	A0A0H3MD24_MYCBP	unreviewed	Possible transcriptional regulatory protein (Probably arsR-family)	BCG_2667c	Mycobacterium bovis (strain BCG / Pasteur 1173P2)	119
A0A0H3M9B2	A0A0H3M9B2_MYCBP	unreviewed	Uncharacterized protein	BCG_3415c	Mycobacterium bovis (strain BCG / Pasteur 1173P2)	85
A0A0H3MES3	A0A0H3MES3_MYCBP	unreviewed	Probable inosine-5'-monophosphate dehydrogenase guaB3 (EC 1.1.1.205)	guaB3 BCG_3480c	Mycobacterium bovis (strain BCG / Pasteur 1173P2)	375
A0A0H3MID6	A0A0H3MID6_MYCBP	unreviewed	PPE family protein	PPE61 BCG_3596	Mycobacterium bovis (strain BCG / Pasteur 1173P2)	406
A0A0H3M748	A0A0H3M748_MYCBP	unreviewed	Bacterioferritin (EC 1.16.3.1)	bfrA BCG_1912	Mycobacterium bovis (strain BCG / Pasteur 1173P2)	159
A0A0H3MC41	A0A0H3MC41_MYCBP	unreviewed	Possible para-nitrobenzyl esterase (EC 3.1.1.-)	BCG_1165	Mycobacterium bovis (strain BCG / Pasteur 1173P2)	171
A0A0H3M8A9	A0A0H3M8A9_MYCBP	unreviewed	Possible conserved membrane protein	BCG_2323	Mycobacterium bovis (strain BCG / Pasteur 1173P2)	144
A0A0H3M373	A0A0H3M373_MYCBP	unreviewed	Possible glycosyl hydrolase (EC 3.-.-.-)	BCG_1156	Mycobacterium bovis (strain BCG / Pasteur 1173P2)	291
A0A0H3M7E4	A0A0H3M7E4_MYCBP	unreviewed	Probable conserved lipoprotein lprR	lprR BCG_2566	Mycobacterium bovis (strain BCG / Pasteur 1173P2)	219
A0A0H3MAW1	A0A0H3MAW1_MYCBP	unreviewed	Uncharacterized protein	BCG_3923	Mycobacterium bovis (strain BCG / Pasteur 1173P2)	353
A0A0H3M9U9	A0A0H3M9U9_MYCBP	unreviewed	Uncharacterized protein	BCG_1282	Mycobacterium bovis (strain BCG / Pasteur 1173P2)	154
A0A0H3M4Y0	A0A0H3M4Y0_MYCBP	unreviewed	Uncharacterized protein	BCG_1910	Mycobacterium bovis (strain BCG / Pasteur 1173P2)	228
A0A0H3M3P3	A0A0H3M3P3_MYCBP	unreviewed	Possible membrane protein	BCG_1424c	Mycobacterium bovis (strain BCG / Pasteur 1173P2)	220
A0A0H3M8G1	A0A0H3M8G1_MYCBP	unreviewed	Uncharacterized protein	BCG_3237c	Mycobacterium bovis (strain BCG / Pasteur 1173P2)	231
A0A0H3MAD8	A0A0H3MAD8_MYCBP	unreviewed	Aspartate-semialdehyde dehydrogenase (ASA dehydrogenase) (ASADH) (EC 1.2.1.11) (Aspartate-beta-semialdehyde dehydrogenase)	asd BCG_3768c	Mycobacterium bovis (strain BCG / Pasteur 1173P2)	345
A0A0H3M302	A0A0H3M302_MYCBP	unreviewed	PE family protein	PE5 BCG_0325	Mycobacterium bovis (strain BCG / Pasteur 1173P2)	102
A0A0H3M3I9	A0A0H3M3I9_MYCBP	unreviewed	Putative lipoprotein lprC	lprC BCG_1334	Mycobacterium bovis (strain BCG / Pasteur 1173P2)	180
A0A0H3M1D6	A0A0H3M1D6_MYCBP	unreviewed	Uncharacterized protein	BCG_0410c	Mycobacterium bovis (strain BCG / Pasteur 1173P2)	251
A0A0H3M2U9	A0A0H3M2U9_MYCBP	unreviewed	Uncharacterized protein	BCG_1019c	Mycobacterium bovis (strain BCG / Pasteur 1173P2)	139
A0A0H3M9Y7	A0A0H3M9Y7_MYCBP	unreviewed	Probable conserved mce associated transmembrane protein	BCG_0213	Mycobacterium bovis (strain BCG / Pasteur 1173P2)	322
A0A0H3M943	A0A0H3M943_MYCBP	unreviewed	Probable conserved integral membrane protein	BCG_3300c	Mycobacterium bovis (strain BCG / Pasteur 1173P2)	222
A0A0H3M8X6	A0A0H3M8X6_MYCBP	unreviewed	Uncharacterized protein	BCG_2554c	Mycobacterium bovis (strain BCG / Pasteur 1173P2)	133
A0A0H3M611	A0A0H3M611_MYCBP	unreviewed	Uncharacterized protein	BCG_1505c	Mycobacterium bovis (strain BCG / Pasteur 1173P2)	136
A0A0H3MFL4	A0A0H3MFL4_MYCBP	unreviewed	Probable alpha-glucosidase aglA (EC 3.2.1.20)	aglA BCG_2491	Mycobacterium bovis (strain BCG / Pasteur 1173P2)	546
A0A0H3MBV2	A0A0H3MBV2_MYCBP	unreviewed	Transcription-repair-coupling factor (TRCF) (EC 3.6.4.-)	mfd BCG_1077	Mycobacterium bovis (strain BCG / Pasteur 1173P2)	1234
A0A0H3M737	A0A0H3M737_MYCBP	unreviewed	Iron-dependent repressor and activator ideR	ideR BCG_2724	Mycobacterium bovis (strain BCG / Pasteur 1173P2)	230
A0A0H3MAB0	A0A0H3MAB0_MYCBP	unreviewed	Putative glycerophosphoryl diester phosphodiesterase glpQ2 (EC 3.1.4.46)	glpQ2 BCG_0357c	Mycobacterium bovis (strain BCG / Pasteur 1173P2)	256
A0A0H3M9V2	A0A0H3M9V2_MYCBP	unreviewed	Putative lipoprotein lpqX	lpqX BCG_1288	Mycobacterium bovis (strain BCG / Pasteur 1173P2)	185
A0A0H3M9Y6	A0A0H3M9Y6_MYCBP	unreviewed	Putative transcription factor	BCG_3648c	Mycobacterium bovis (strain BCG / Pasteur 1173P2)	162
A0A0H3MG74	A0A0H3MG74_MYCBP	unreviewed	Probable conserved integral membrane protein	BCG_2736	Mycobacterium bovis (strain BCG / Pasteur 1173P2)	397
A0A0H3M8H6	A0A0H3M8H6_MYCBP	unreviewed	Uncharacterized protein	BCG_0660c	Mycobacterium bovis (strain BCG / Pasteur 1173P2)	855
A0A0H3MBE7	A0A0H3MBE7_MYCBP	unreviewed	Possible oxidoreductase (EC 1.-.-.-)	BCG_3590	Mycobacterium bovis (strain BCG / Pasteur 1173P2)	386
A0A0H3MDK1	A0A0H3MDK1_MYCBP	unreviewed	Truncated hydrogenase nickle incorporation protein [first part]	BCG_2877	Mycobacterium bovis (strain BCG / Pasteur 1173P2)	110
A0A0H3MF76	A0A0H3MF76_MYCBP	unreviewed	Uncharacterized protein	BCG_2313	Mycobacterium bovis (strain BCG / Pasteur 1173P2)	150
A0A0H3MDR6	A0A0H3MDR6_MYCBP	unreviewed	Probable transcriptional regulatory protein	BCG_3010	Mycobacterium bovis (strain BCG / Pasteur 1173P2)	233
A0A0H3M1S6	A0A0H3M1S6_MYCBP	unreviewed	Antitoxin	BCG_0306c	Mycobacterium bovis (strain BCG / Pasteur 1173P2)	169
A0A0H3M679	A0A0H3M679_MYCBP	unreviewed	Uncharacterized protein	BCG_2039c	Mycobacterium bovis (strain BCG / Pasteur 1173P2)	201
A0A0H3M1X4	A0A0H3M1X4_MYCBP	unreviewed	Probable dehydrogenase/reductase (EC 1.-.-.-)	BCG_0343	Mycobacterium bovis (strain BCG / Pasteur 1173P2)	302
A0A0H3MF06	A0A0H3MF06_MYCBP	unreviewed	Uncharacterized protein	BCG_2221c	Mycobacterium bovis (strain BCG / Pasteur 1173P2)	358
A0A0H3M2R9	A0A0H3M2R9_MYCBP	unreviewed	Phosphate transport system permease protein PstA	pstA1 BCG_0982	Mycobacterium bovis (strain BCG / Pasteur 1173P2)	304
A0A0H3M4S0	A0A0H3M4S0_MYCBP	unreviewed	Possible membrane protein	BCG_1485c	Mycobacterium bovis (strain BCG / Pasteur 1173P2)	253
A0A0H3M2J2	A0A0H3M2J2_MYCBP	unreviewed	Possible conserved secreted protein	BCG_0604c	Mycobacterium bovis (strain BCG / Pasteur 1173P2)	112
A0A0H3M4Q7	A0A0H3M4Q7_MYCBP	unreviewed	PE family protein	PE19 BCG_1823	Mycobacterium bovis (strain BCG / Pasteur 1173P2)	99
A0A0H3M8R6	A0A0H3M8R6_MYCBP	unreviewed	Hypothetical transcriptional regulatory protein	BCG_3120	Mycobacterium bovis (strain BCG / Pasteur 1173P2)	158
A0A0H3M560	A0A0H3M560_MYCBP	unreviewed	Uncharacterized protein	BCG_1631c	Mycobacterium bovis (strain BCG / Pasteur 1173P2)	236
A0A0H3M5A2	A0A0H3M5A2_MYCBP	unreviewed	Probable integral membrane cytochrome D ubiquinol oxidase (Subunit II) cydB (EC 1.10.3.-)	cydB BCG_1660c	Mycobacterium bovis (strain BCG / Pasteur 1173P2)	346
A0A0H3M9S4	A0A0H3M9S4_MYCBP	unreviewed	Uncharacterized protein	BCG_0133	Mycobacterium bovis (strain BCG / Pasteur 1173P2)	78
A0A0H3M7S2	A0A0H3M7S2_MYCBP	unreviewed	Uncharacterized protein	BCG_2718c	Mycobacterium bovis (strain BCG / Pasteur 1173P2)	129
A0A0H3M4M2	A0A0H3M4M2_MYCBP	unreviewed	Uncharacterized protein	BCG_1777	Mycobacterium bovis (strain BCG / Pasteur 1173P2)	94
A0A0H3M0S1	A0A0H3M0S1_MYCBP	unreviewed	Uncharacterized protein	BCG_0177c	Mycobacterium bovis (strain BCG / Pasteur 1173P2)	136
A0A0H3M2W6	A0A0H3M2W6_MYCBP	unreviewed	Uncharacterized protein	BCG_0288c	Mycobacterium bovis (strain BCG / Pasteur 1173P2)	97
A0A0H3MAF4	A0A0H3MAF4_MYCBP	unreviewed	Uncharacterized protein	BCG_1563	Mycobacterium bovis (strain BCG / Pasteur 1173P2)	132
A0A0H3M5T0	A0A0H3M5T0_MYCBP	unreviewed	Uncharacterized protein	BCG_1883	Mycobacterium bovis (strain BCG / Pasteur 1173P2)	140
A0A0H3MAM0	A0A0H3MAM0_MYCBP	unreviewed	Uncharacterized protein	BCG_3827	Mycobacterium bovis (strain BCG / Pasteur 1173P2)	119
A0A0H3M6M8	A0A0H3M6M8_MYCBP	unreviewed	Uncharacterized protein	BCG_1718	Mycobacterium bovis (strain BCG / Pasteur 1173P2)	274
A0A0H3M3D4	A0A0H3M3D4_MYCBP	unreviewed	Uncharacterized protein	BCG_0433	Mycobacterium bovis (strain BCG / Pasteur 1173P2)	130
A0A0H3MDA9	A0A0H3MDA9_MYCBP	unreviewed	Uncharacterized protein	BCG_1636c	Mycobacterium bovis (strain BCG / Pasteur 1173P2)	136
A0A0H3MC67	A0A0H3MC67_MYCBP	unreviewed	Probable dehydrogenase (EC 1.-.-.-)	BCG_2295	Mycobacterium bovis (strain BCG / Pasteur 1173P2)	459
A0A0H3MDT4	A0A0H3MDT4_MYCBP	unreviewed	Uncharacterized protein	BCG_1780	Mycobacterium bovis (strain BCG / Pasteur 1173P2)	82
A0A0H3M2S5	A0A0H3M2S5_MYCBP	unreviewed	Possible ATP dependant DNA ligase (EC 6.5.1.1)	BCG_0992	Mycobacterium bovis (strain BCG / Pasteur 1173P2)	759
A0A0H3MGK2	A0A0H3MGK2_MYCBP	unreviewed	Probable short-chain type dehydrogenase/reductase (EC 1.-.-.-)	BCG_2879c	Mycobacterium bovis (strain BCG / Pasteur 1173P2)	258
A0A0H3M355	A0A0H3M355_MYCBP	unreviewed	Probable thioredoxin thiX (EC 1.-.-.-)	thiX BCG_0868c	Mycobacterium bovis (strain BCG / Pasteur 1173P2)	140
A0A0H3M8M7	A0A0H3M8M7_MYCBP	unreviewed	Probable L-lysine-epsilon aminotransferase lat (EC 2.6.1.36)	lat' BCG_3354c	Mycobacterium bovis (strain BCG / Pasteur 1173P2)	140
A0A0H3M8P7	A0A0H3M8P7_MYCBP	unreviewed	Putative transposase	BCG_0791	Mycobacterium bovis (strain BCG / Pasteur 1173P2)	104
A0A0H3M9J5	A0A0H3M9J5_MYCBP	unreviewed	Possible exported protein	BCG_1175	Mycobacterium bovis (strain BCG / Pasteur 1173P2)	232
A0A0H3MIK5	A0A0H3MIK5_MYCBP	unreviewed	tRNA(Ile)-lysidine synthase (EC 6.3.4.19) (tRNA(Ile)-2-lysyl-cytidine synthase) (tRNA(Ile)-lysidine synthetase)	mesJ tilS BCG_3683c	Mycobacterium bovis (strain BCG / Pasteur 1173P2)	323
A0A0H3M613	A0A0H3M613_MYCBP	unreviewed	Uncharacterized protein	BCG_1990c	Mycobacterium bovis (strain BCG / Pasteur 1173P2)	98
A0A0H3M3T4	A0A0H3M3T4_MYCBP	unreviewed	Possible conserved membrane protein	BCG_1478	Mycobacterium bovis (strain BCG / Pasteur 1173P2)	154
A0A0H3M2D4	A0A0H3M2D4_MYCBP	unreviewed	Possible conserved transmembrane protein	BCG_0514	Mycobacterium bovis (strain BCG / Pasteur 1173P2)	456
A0A0H3MA66	A0A0H3MA66_MYCBP	unreviewed	Probable transcriptional regulatory protein	BCG_1420	Mycobacterium bovis (strain BCG / Pasteur 1173P2)	1159
A0A0H3M644	A0A0H3M644_MYCBP	unreviewed	Probable transcriptional regulatory protein (Probably arsR-family)	BCG_2372	Mycobacterium bovis (strain BCG / Pasteur 1173P2)	135
A0A0H3MBK2	A0A0H3MBK2_MYCBP	unreviewed	Uncharacterized protein	BCG_2026	Mycobacterium bovis (strain BCG / Pasteur 1173P2)	80
A0A0H3M9J1	A0A0H3M9J1_MYCBP	unreviewed	4-hydroxy-3-methylbut-2-enyl diphosphate reductase (HMBPP reductase) (EC 1.17.7.4)	lytB2 ispH BCG_1170	Mycobacterium bovis (strain BCG / Pasteur 1173P2)	335
A0A0H3M640	A0A0H3M640_MYCBP	unreviewed	DNA primase (EC 2.7.7.-)	dnaG BCG_2366c	Mycobacterium bovis (strain BCG / Pasteur 1173P2)	639
A0A0H3MBV1	A0A0H3MBV1_MYCBP	unreviewed	Probable conserved proline rich membrane protein	BCG_2181c	Mycobacterium bovis (strain BCG / Pasteur 1173P2)	384
A0A0H3M316	A0A0H3M316_MYCBP	unreviewed	Adenylosuccinate lyase (ASL) (EC 4.3.2.2) (Adenylosuccinase)	purB BCG_0829	Mycobacterium bovis (strain BCG / Pasteur 1173P2)	472
A0A0H3MJ74	A0A0H3MJ74_MYCBP	unreviewed	Putative short-chain type dehydrogenase/reductase (EC 1.-.-.-)	BCG_3853	Mycobacterium bovis (strain BCG / Pasteur 1173P2)	254
A0A0H3MBX6	A0A0H3MBX6_MYCBP	unreviewed	Probable conserved membrane protein mmpS3	mmpS3 BCG_2214c	Mycobacterium bovis (strain BCG / Pasteur 1173P2)	299
A0A0H3M6Q5	A0A0H3M6Q5_MYCBP	unreviewed	Uncharacterized protein	BCG_1757	Mycobacterium bovis (strain BCG / Pasteur 1173P2)	207
A0A0H3M0U8	A0A0H3M0U8_MYCBP	unreviewed	Possible mce-family lipoprotein lprK (MCE-family lipoprotein mce1E)	lprK BCG_0210	Mycobacterium bovis (strain BCG / Pasteur 1173P2)	390
A0A0H3MDN6	A0A0H3MDN6_MYCBP	unreviewed	Uncharacterized protein	BCG_2949c	Mycobacterium bovis (strain BCG / Pasteur 1173P2)	245
A0A0H3M8L6	A0A0H3M8L6_MYCBP	unreviewed	Uncharacterized protein	BCG_0723	Mycobacterium bovis (strain BCG / Pasteur 1173P2)	240
A0A0H3M8D9	A0A0H3M8D9_MYCBP	unreviewed	1,4-dihydroxy-2-naphthoyl-CoA synthase (DHNA-CoA synthase) (EC 4.1.3.36)	menB BCG_0592c	Mycobacterium bovis (strain BCG / Pasteur 1173P2)	314
A0A0H3M7W0	A0A0H3M7W0_MYCBP	unreviewed	Uncharacterized protein	BCG_2977	Mycobacterium bovis (strain BCG / Pasteur 1173P2)	243
A0A0H3M821	A0A0H3M821_MYCBP	unreviewed	CRISPR-associated endoribonuclease Cas2 (EC 3.1.-.-)	cas2 BCG_2834c	Mycobacterium bovis (strain BCG / Pasteur 1173P2)	113
A0A0H3MB41	A0A0H3MB41_MYCBP	unreviewed	Uncharacterized protein	BCG_3449c	Mycobacterium bovis (strain BCG / Pasteur 1173P2)	296
A0A0H3M591	A0A0H3M591_MYCBP	unreviewed	Heat shock protein hspX	hspX BCG_2050c	Mycobacterium bovis (strain BCG / Pasteur 1173P2)	144
A0A0H3MDW2	A0A0H3MDW2_MYCBP	unreviewed	Possible sulfite oxidase (EC 1.8.3.1)	BCG_1796	Mycobacterium bovis (strain BCG / Pasteur 1173P2)	379
A0A0H3M8L4	A0A0H3M8L4_MYCBP	unreviewed	Uncharacterized protein	BCG_2426c	Mycobacterium bovis (strain BCG / Pasteur 1173P2)	325
A0A0H3M8X9	A0A0H3M8X9_MYCBP	unreviewed	Probable oxidase (EC 1.-.-.-)	BCG_0898c	Mycobacterium bovis (strain BCG / Pasteur 1173P2)	504
A0A0H3M9M1	A0A0H3M9M1_MYCBP	unreviewed	Uncharacterized protein	BCG_3536c	Mycobacterium bovis (strain BCG / Pasteur 1173P2)	177
A0A0H3M998	A0A0H3M998_MYCBP	unreviewed	Conserved hypothetical alanine rich protein	BCG_2694	Mycobacterium bovis (strain BCG / Pasteur 1173P2)	438
A0A0H3M7A0	A0A0H3M7A0_MYCBP	unreviewed	Uncharacterized protein	BCG_2779c	Mycobacterium bovis (strain BCG / Pasteur 1173P2)	43
A0A0H3MAF3	A0A0H3MAF3_MYCBP	unreviewed	Probable conserved transmembrane transport protein mmpL1b [second part]	mmpL1b BCG_0439c	Mycobacterium bovis (strain BCG / Pasteur 1173P2)	367
A0A0H3M9M7	A0A0H3M9M7_MYCBP	unreviewed	BCG_3546c protein	BCG_3546c	Mycobacterium bovis (strain BCG / Pasteur 1173P2)	496
A0A0H3ME52	A0A0H3ME52_MYCBP	unreviewed	Uncharacterized protein	BCG_3196c	Mycobacterium bovis (strain BCG / Pasteur 1173P2)	160
A0A0H3MBU9	A0A0H3MBU9_MYCBP	unreviewed	Putative dna polymerase III (Epsilon subunit) dnaQ (EC 2.7.7.7)	dnaQ BCG_3771c	Mycobacterium bovis (strain BCG / Pasteur 1173P2)	329
A0A0H3MA76	A0A0H3MA76_MYCBP	unreviewed	Putative integration host factor mihF	mihF BCG_1449	Mycobacterium bovis (strain BCG / Pasteur 1173P2)	190
A0A0H3MBE1	A0A0H3MBE1_MYCBP	unreviewed	Uncharacterized protein	BCG_3580	Mycobacterium bovis (strain BCG / Pasteur 1173P2)	279
A0A0H3M3K2	A0A0H3M3K2_MYCBP	unreviewed	Uncharacterized protein	BCG_1350	Mycobacterium bovis (strain BCG / Pasteur 1173P2)	104
A0A0H3MGS1	A0A0H3MGS1_MYCBP	unreviewed	Probable integral membrane protein	BCG_2984	Mycobacterium bovis (strain BCG / Pasteur 1173P2)	406
A0A0H3MAY8	A0A0H3MAY8_MYCBP	unreviewed	Protein translocase subunit SecY	secY BCG_0782	Mycobacterium bovis (strain BCG / Pasteur 1173P2)	441
A0A0H3M7G2	A0A0H3M7G2_MYCBP	unreviewed	Uncharacterized protein	BCG_2017	Mycobacterium bovis (strain BCG / Pasteur 1173P2)	537
A0A0H3M9E3	A0A0H3M9E3_MYCBP	unreviewed	Uncharacterized protein	BCG_3435c	Mycobacterium bovis (strain BCG / Pasteur 1173P2)	122
A0A0H3MCR6	A0A0H3MCR6_MYCBP	unreviewed	Probable pyruvate dehydrogenase E1 component (Beta subunit) pdhB (EC 1.2.4.1)	pdhB BCG_2516c	Mycobacterium bovis (strain BCG / Pasteur 1173P2)	348
A0A0H3M2G0	A0A0H3M2G0_MYCBP	unreviewed	Possible deaminase (EC 3.5.-.-)	BCG_0881c	Mycobacterium bovis (strain BCG / Pasteur 1173P2)	140
A0A0H3MFS5	A0A0H3MFS5_MYCBP	unreviewed	Putative cytoplasmic peptidase pepQ (EC 3.4.-.-)	pepQ BCG_2557c	Mycobacterium bovis (strain BCG / Pasteur 1173P2)	372
A0A0H3MBT2	A0A0H3MBT2_MYCBP	unreviewed	Uncharacterized protein	BCG_1052	Mycobacterium bovis (strain BCG / Pasteur 1173P2)	76
A0A0H3M5T3	A0A0H3M5T3_MYCBP	unreviewed	Uncharacterized protein	BCG_2244	Mycobacterium bovis (strain BCG / Pasteur 1173P2)	106
A0A0H3M8T7	A0A0H3M8T7_MYCBP	unreviewed	Uncharacterized protein	BCG_3148c	Mycobacterium bovis (strain BCG / Pasteur 1173P2)	104
A0A0H3M7E2	A0A0H3M7E2_MYCBP	unreviewed	PPE family protein	PPE43 BCG_2785c	Mycobacterium bovis (strain BCG / Pasteur 1173P2)	394
A0A0H3MD43	A0A0H3MD43_MYCBP	unreviewed	Uncharacterized protein	BCG_1570	Mycobacterium bovis (strain BCG / Pasteur 1173P2)	319
A0A0H3MA23	A0A0H3MA23_MYCBP	unreviewed	Probable conserved transmembrane protein	BCG_0256	Mycobacterium bovis (strain BCG / Pasteur 1173P2)	182
A0A0H3MBK8	A0A0H3MBK8_MYCBP	unreviewed	Uncharacterized protein	BCG_3677c	Mycobacterium bovis (strain BCG / Pasteur 1173P2)	53
A0A0H3M6F1	A0A0H3M6F1_MYCBP	unreviewed	Sec-independent protein translocase protein TatC	tatC BCG_2113c	Mycobacterium bovis (strain BCG / Pasteur 1173P2)	308
A0A0H3M8L8	A0A0H3M8L8_MYCBP	unreviewed	Probable FeIII-dicitrate-binding periplasmic lipoprotein fecB	fecB BCG_3068	Mycobacterium bovis (strain BCG / Pasteur 1173P2)	359
A0A0H3M7F2	A0A0H3M7F2_MYCBP	unreviewed	Endolytic murein transglycosylase (EC 4.2.2.-) (Peptidoglycan polymerization terminase)	mltG BCG_2576c	Mycobacterium bovis (strain BCG / Pasteur 1173P2)	417
A0A0H3M2D0	A0A0H3M2D0_MYCBP	unreviewed	Phosphoribosylformylglycinamidine synthase subunit PurQ (FGAM synthase) (EC 6.3.5.3) (Formylglycinamide ribonucleotide amidotransferase subunit I) (FGAR amidotransferase I) (FGAR-AT I) (Glutaminase PurQ) (EC 3.5.1.2) (Phosphoribosylformylglycinamidine synthase subunit I)	purQ BCG_0841	Mycobacterium bovis (strain BCG / Pasteur 1173P2)	224
A0A0H3M7T8	A0A0H3M7T8_MYCBP	unreviewed	Probable conserved integral membrane protein	BCG_2137c	Mycobacterium bovis (strain BCG / Pasteur 1173P2)	160
A0A0H3M978	A0A0H3M978_MYCBP	unreviewed	Uncharacterized protein	BCG_1020c	Mycobacterium bovis (strain BCG / Pasteur 1173P2)	200
A0A0H3M8T4	A0A0H3M8T4_MYCBP	unreviewed	Probable thiosulfate sulfurtransferase cysA3 (EC 2.8.1.1)	cysA3 BCG_3142	Mycobacterium bovis (strain BCG / Pasteur 1173P2)	320
A0A0H3MAX8	A0A0H3MAX8_MYCBP	unreviewed	Uncharacterized protein	BCG_0744	Mycobacterium bovis (strain BCG / Pasteur 1173P2)	251
A0A0H3M8E9	A0A0H3M8E9_MYCBP	unreviewed	Uncharacterized protein	BCG_0619c	Mycobacterium bovis (strain BCG / Pasteur 1173P2)	380
A0A0H3M5L4	A0A0H3M5L4_MYCBP	unreviewed	Possible transposase	BCG_2192c	Mycobacterium bovis (strain BCG / Pasteur 1173P2)	221
A0A0H3M7V6	A0A0H3M7V6_MYCBP	unreviewed	Conserved hypothetical glycine rich protein	BCG_0416	Mycobacterium bovis (strain BCG / Pasteur 1173P2)	73
A0A0H3MDM9	A0A0H3MDM9_MYCBP	unreviewed	Signal recognition particle protein (Fifty-four homolog)	ffh BCG_2937c	Mycobacterium bovis (strain BCG / Pasteur 1173P2)	525
A0A0H3M986	A0A0H3M986_MYCBP	unreviewed	PE-PGRS family protein	PE_PGRS16 BCG_1031	Mycobacterium bovis (strain BCG / Pasteur 1173P2)	923
A0A0H3M7X4	A0A0H3M7X4_MYCBP	unreviewed	Probable DNA-binding protein HU homolog hupB	hupB BCG_3007c	Mycobacterium bovis (strain BCG / Pasteur 1173P2)	205
[truncated: 1,897 more rows]

## Sheet: Annotated BCG Genome
Supplementary Data 2b: Annotating the BCG genome by reference to MTB genome and KEGG annotations
Annotation	BCG gene locus	BCG gene symbol	BCG Kegg	MTB gene locus	MTB gene symbol	MTB Kegg	KEGG Category	KEGG Catergory name
Conserved hypothetical protein	BCG_0004	NA	NA	Rv0004	Rv0004	NA	10	conserved hypothetical
DNA gyrase (subunit B) GyrB (DNA topoisomerase (ATP-hydrolysing)) (DNA topoisomerase II) (type II DNA topoisomerase)	BCG_0005	gyrB	NA	Rv0005	gyrB	NA	2	information pathways
DNA gyrase (subunit A) GyrA (DNA topoisomerase (ATP-hydrolysing)) (DNA topoisomerase II) (type II DNA topoisomerase)	BCG_0006	gyrA_1	NA	Rv0006	gyrA	NA	2	information pathways
Possible conserved membrane protein	BCG_0007	NA	NA	Rv0007	Rv0007	NA	3	cell wall and cell processes
Possible membrane protein	BCG_0008c	NA	NA	Rv0008c	Rv0008c	NA	3	cell wall and cell processes
Probable iron-regulated peptidyl-prolyl cis-trans isomerase A PpiA (PPIase A) (rotamase A)	BCG_0009	ppiA_1	NA	Rv0009	ppiA	NA	2	information pathways
Probable conserved membrane protein	BCG_0010c	NA	NA	Rv0010c	Rv0010c	NA	3	cell wall and cell processes
Probable conserved transmembrane protein	BCG_0011c	NA	NA	Rv0011c	Rv0011c	NA	3	cell wall and cell processes
Possible anthranilate synthase component II TrpG (glutamine amidotransferase)	BCG_0013	trpG_1	NA	Rv0013	trpG	mtu00790:Folate biosynthesis	7	intermediary metabolism and respiration
NA	BCG_0014c	pknB	NA	NA	NA	NA	NA	NA
NA	BCG_0015	NA	NA	NA	NA	NA	NA	NA
Possible alternative RNA polymerase sigma factor SigM	BCG_0016	sigMa_2	NA	Rv3911	sigM	NA	2	information pathways
Hypothetical alanine rich protein	BCG_0018	NA	NA	Rv3912	Rv3912	NA	10	conserved hypothetical
Probable thioredoxin reductase TrxB2 (TRXR) (TR)	BCG_0019	trxB2_2	NA	Rv3913	trxB2	mtu00240:Pyrimidine metabolism	7	intermediary metabolism and respiration
Thioredoxin TrxC (TRX) (MPT46)	BCG_0020	trxC_2	NA	Rv3914	trxC	NA	7	intermediary metabolism and respiration
Probable peptidoglycan hydrolase	BCG_0021	NA	NA	Rv3915	Rv3915	NA	7	intermediary metabolism and respiration
Conserved hypothetical protein	BCG_0022c	NA	NA	Rv3916c	Rv3916c	NA	10	conserved hypothetical
Probable chromosome partitioning protein ParB	BCG_0023c	parB_2	NA	Rv3917c	parB	NA	3	cell wall and cell processes
Probable chromosome partitioning protein ParA	BCG_0024c	parA_2	NA	Rv3918c	parA	NA	3	cell wall and cell processes
Probable glucose-inhibited division protein B Gid	BCG_0025c	gidB	NA	Rv3919c	gid	NA	3	cell wall and cell processes
Conserved protein similar to jag protein	BCG_0026c	NA	NA	Rv3920c	Rv3920c	NA	10	conserved hypothetical
Probable conserved transmembrane protein	BCG_0027c	NA	NA	Rv3921c	Rv3921c	NA	3	cell wall and cell processes
Possible hemolysin	BCG_0028c	NA	NA	Rv3922c	Rv3922c	NA	0	virulence, detoxification and adaptation
Ribonuclease P protein component RnpA (RNaseP protein) (RNase P protein) (protein C5)	BCG_0029c	rnpA	NA	Rv3923c	rnpA	NA	2	information pathways
50S ribosomal protein L34 RpmH	BCG_0030c	rpmH	mbo03010:Ribosome	Rv3924c	rpmH	mtu03010:Ribosome	2	information pathways
Chromosomal replication initiator protein DnaA	BCG_0031	dnaA	NA	Rv0001	dnaA	NA	2	information pathways
DNA polymerase III (beta chain) DnaN (DNA nucleotidyltransferase)	BCG_0032	dnaN_2	NA	Rv0002	dnaN	mtu00230:Purine metabolism;mtu00240:Pyrimidine metabolism;mtu03030:DNA polymerase	2	information pathways
DNA replication and repair protein RecF (single-strand DNA binding protein)	BCG_0033	recF	NA	Rv0003	recF	NA	2	information pathways
Conserved hypothetical protein	BCG_0034	NA	NA	Rv0004	Rv0004	NA	10	conserved hypothetical
DNA gyrase (subunit B) GyrB (DNA topoisomerase (ATP-hydrolysing)) (DNA topoisomerase II) (type II DNA topoisomerase)	BCG_0035	gyrB	NA	Rv0005	gyrB	NA	2	information pathways
DNA gyrase (subunit A) GyrA (DNA topoisomerase (ATP-hydrolysing)) (DNA topoisomerase II) (type II DNA topoisomerase)	BCG_0036	gyrA_2	NA	Rv0006	gyrA	NA	2	information pathways
Possible conserved membrane protein	BCG_0037	NA	NA	Rv0007	Rv0007	NA	3	cell wall and cell processes
Possible membrane protein	BCG_0038c	NA	NA	Rv0008c	Rv0008c	NA	3	cell wall and cell processes
Probable iron-regulated peptidyl-prolyl cis-trans isomerase A PpiA (PPIase A) (rotamase A)	BCG_0039	ppiA_2	NA	Rv0009	ppiA	NA	2	information pathways
Probable conserved membrane protein	BCG_0040c	NA	NA	Rv0010c	Rv0010c	NA	3	cell wall and cell processes
Probable conserved transmembrane protein	BCG_0041c	NA	NA	Rv0011c	Rv0011c	NA	3	cell wall and cell processes
Probable conserved membrane protein	BCG_0042	NA	NA	Rv0012	Rv0012	NA	3	cell wall and cell processes
Possible anthranilate synthase component II TrpG (glutamine amidotransferase)	BCG_0043	trpG_2	NA	Rv0013	trpG	mtu00790:Folate biosynthesis	7	intermediary metabolism and respiration
Transmembrane serine/threonine-protein kinase B PknB (protein kinase B) (STPK B)	BCG_0044c	pknB	NA	Rv0014c	pknB	NA	9	regulatory proteins
Transmembrane serine/threonine-protein kinase A PknA (protein kinase A) (STPK A)	BCG_0045c	pknA	NA	Rv0015c	pknA	NA	9	regulatory proteins
Probable penicillin-binding protein PbpA	BCG_0046c	pbpA	NA	Rv0016c	pbpA	NA	3	cell wall and cell processes
Probable cell division protein RodA	BCG_0047c	rodA	NA	Rv0017c	rodA	NA	3	cell wall and cell processes
Phosphoserine/threonine phosphatase PstP	BCG_0048c	pstP	NA	Rv0018c	pstP	NA	9	regulatory proteins
Conserved protein with FHA domain, FhaB	BCG_0049c	NA	NA	Rv0019c	fhaB	NA	9	regulatory proteins
Conserved protein with FHA domain, FhaA	BCG_0050c	NA	NA	Rv0020c	fhaA	NA	9	regulatory proteins
Conserved hypothetical protein	BCG_0051c	NA	NA	Rv0021c	Rv0021c	NA	10	conserved hypothetical
Probable transcriptional regulatory protein WhiB-like WhiB5	BCG_0052c	whiB5	NA	Rv0022c	whiB5	NA	9	regulatory proteins
Possible 8-amino-7-oxononanoate synthase BioF2 (AONS) (8-amino-7-ketopelargonate synthase) (7-keto-8-amino-pelargonic acid synthetase) (7-KAP synthetase) (L-alanine--pimelyl CoA ligase)	BCG_0063	bioF2	mbo00780:Biotin metabolism	Rv0032	bioF2	mtu00780:Biotin metabolism	7	intermediary metabolism and respiration
Probable acyl carrier protein AcpA (ACP)	BCG_0064	acpA	NA	Rv0033	acpA	NA	1	lipid metabolism
Conserved hypothetical protein	BCG_0065	NA	NA	Rv0034	Rv0034	NA	10	conserved hypothetical
Probable fatty-acid-CoA ligase FadD34 (fatty-acid-CoA synthetase) (fatty-acid-CoA synthase)	BCG_0066	fadD34	mbo00281:Geraniol degradation;mbo00632:Benzoate degradation via CoA ligation;mbo00640:Propanoate metabolism;mbo00903:Limonene and pinene degradation;mbo00930:Caprolactam degradation;mbo00960:Alkaloid biosynthesis II	Rv0035	fadD34	NA	1	lipid metabolism
Conserved protein	BCG_0067c	NA	NA	Rv0036c	Rv0036c	NA	10	conserved hypothetical
Conserved protein	BCG_0069	NA	NA	Rv0038	Rv0038	NA	10	conserved hypothetical
Probable leucyl-tRNA synthetase LeuS (leucine--tRNA ligase) (LEURS)	BCG_0072	leuS	mbo00290:Valine, leucine and isoleucine biosynthesis;mbo00970:Aminoacyl-tRNA biosynthesis	Rv0041	leuS	mtu00290:Valine, leucine and isoleucine biosynthesis;mtu00970:Aminoacyl-tRNA biosynthesis	2	information pathways
Possible transcriptional regulatory protein (probably MarR-family)	BCG_0073c	NA	NA	Rv0042c	Rv0042c	NA	9	regulatory proteins
Possible oxidoreductase	BCG_0075c	NA	NA	Rv0044c	Rv0044c	NA	7	intermediary metabolism and respiration
Possible hydrolase	BCG_0076c	NA	NA	Rv0045c	Rv0045c	NA	1	lipid metabolism
myo-inositol-1-phosphate synthase Ino1 (inositol 1-phosphate synthetase) (D-glucose 6-phosphate cycloaldolase) (glucose 6-phosphate cyclase) (glucocycloaldolase)	BCG_0077c	ino1	mbo00521:Streptomycin biosynthesis;mbo00562:Inositol phosphate metabolism	Rv0046c	ino1	mtu00521:Streptomycin biosynthesis;mtu00562:Inositol phosphate metabolism	7	intermediary metabolism and respiration
Conserved protein	BCG_0078c	NA	NA	Rv0047c	Rv0047c	NA	10	conserved hypothetical
Possible membrane protein	BCG_0079c	NA	NA	Rv0048c	Rv0048c	NA	3	cell wall and cell processes
Conserved hypothetical protein	BCG_0080	NA	NA	Rv0049	Rv0049	NA	10	conserved hypothetical
Probable bifunctional penicillin-binding protein 1A/1B PonA1 (murein polymerase) (PBP1): penicillin-insensitive transglycosylase (peptidoglycan TGASE) + penicillin-sensitive transpeptidase (DD-transpeptidase)	BCG_0081	ponA1	mbo00310:Lysine degradation;mbo00780:Biotin metabolism	Rv0050	ponA1	NA	3	cell wall and cell processes
Probable conserved transmembrane protein	BCG_0082	NA	NA	Rv0051	Rv0051	NA	3	cell wall and cell processes
Conserved protein	BCG_0083	NA	NA	Rv0052	Rv0052	NA	10	conserved hypothetical
30S ribosomal protein S6 RpsF	BCG_0084	rpsF	mbo03010:Ribosome	Rv0053	rpsF	mtu03010:Ribosome	2	information pathways
Single-strand binding protein Ssb (helix-destabilizing protein)	BCG_0085	ssb	NA	Rv0054	ssb	NA	2	information pathways
30S ribosomal protein S18-1 RpsR1	BCG_0086	rpsR	mbo03010:Ribosome;mbo03010:Ribosome	Rv0055	rpsR1	NA	2	information pathways
50S ribosomal protein L9 RplI	BCG_0087	rplI	mbo03010:Ribosome	Rv0056	rplI	mtu03010:Ribosome	2	information pathways
Hypothetical protein	BCG_0088	NA	NA	Rv0057	Rv0057	NA	10	conserved hypothetical
Probable replicative DNA helicase DnaB	BCG_0089	dnaB	NA	Rv0058	dnaB	NA	2	information pathways
Conserved hypothetical protein	BCG_0091	NA	NA	Rv0060	Rv0060	NA	10	conserved hypothetical
Hypothetical protein	BCG_0092	NA	NA	Rv0061c	Rv0061c	NA	10	conserved hypothetical
Possible cellulase CelA1 (endoglucanase) (endo-1,4-beta-glucanase) (FI-cmcase) (carboxymethyl cellulase)	BCG_0093	celA1	mbo00500:Starch and sucrose metabolism	Rv0062	celA1	NA	7	intermediary metabolism and respiration
Probable conserved transmembrane protein	BCG_0095	NA	NA	Rv0064	Rv0064	NA	3	cell wall and cell processes
Possible antitoxin VapB1	BCG_0095A	NA	NA	Rv0064A	vapB1	NA	0	virulence, detoxification and adaptation
Possible toxin VapC1	BCG_0096	NA	NA	Rv0065	vapC1	NA	0	virulence, detoxification and adaptation
Possible transcriptional regulatory protein (possibly TetR-family)	BCG_0098c	NA	NA	Rv0067c	Rv0067c	NA	9	regulatory proteins
Probable oxidoreductase	BCG_0099	NA	NA	Rv0068	Rv0068	NA	7	intermediary metabolism and respiration
Probable L-serine dehydratase SdaA (L-serine deaminase) (SDH) (L-SD)	BCG_0100c	sdaA	mbo00260:Glycine, serine and threonine metabolism;mbo00272:Cysteine metabolism	Rv0069c	sdaA	mtu00260:Glycine, serine and threonine metabolism;mtu00272:Cysteine metabolism	7	intermediary metabolism and respiration
Serine hydroxymethyltransferase GlyA2 (serine methylase 2) (SHMT 2)	BCG_0101c	glyA	mbo00260:Glycine, serine and threonine metabolism;mbo00310:Lysine degradation;mbo00460:Cyanoamino acid metabolism;mbo00670:One carbon pool by folate;mbo00680:Methane metabolism	Rv0070c	glyA2	mtu00260:Glycine, serine and threonine metabolism;mtu00310:Lysine degradation;mtu00460:Cyanoamino acid metabolism;mtu00670:One carbon pool by folate;mtu00680:Methane metabolism	7	intermediary metabolism and respiration
Possible maturase	BCG_0102	NA	NA	Rv0071	Rv0071	NA	2	information pathways
Probable glutamine-transport transmembrane protein ABC transporter	BCG_0103	NA	NA	Rv0072	Rv0072	NA	3	cell wall and cell processes
Probable glutamine-transport ATP-binding protein ABC transporter	BCG_0104	NA	NA	Rv0073	Rv0073	NA	3	cell wall and cell processes
Conserved protein	BCG_0105	NA	NA	Rv0074	Rv0074	NA	10	conserved hypothetical
Probable membrane protein	BCG_0107c	NA	NA	Rv0076c	Rv0076c	NA	3	cell wall and cell processes
Probable oxidoreductase	BCG_0108c	NA	NA	Rv0077c	Rv0077c	NA	7	intermediary metabolism and respiration
Probable transcriptional regulatory protein	BCG_0109	NA	NA	Rv0078	Rv0078	NA	9	regulatory proteins
Hypothetical protein	BCG_0110c	NA	NA	Rv0078A	Rv0078A	NA	10	conserved hypothetical
Conserved protein	BCG_0111c	NA	NA	Rv0078B	Rv0078B	NA	10	conserved hypothetical
Unknown protein	BCG_0112	NA	NA	Rv0079	Rv0079	NA	10	conserved hypothetical
Conserved hypothetical protein	BCG_0113	NA	NA	Rv0080	Rv0080	NA	10	conserved hypothetical
Probable transcriptional regulatory protein	BCG_0114	NA	NA	Rv0081	Rv0081	NA	9	regulatory proteins
Probable oxidoreductase	BCG_0115	NA	NA	Rv0082	Rv0082	NA	7	intermediary metabolism and respiration
Probable oxidoreductase	BCG_0116	NA	NA	Rv0083	Rv0083	NA	7	intermediary metabolism and respiration
Possible formate hydrogenlyase HycD (FHL)	BCG_0117	hycD	NA	Rv0084	hycD	NA	7	intermediary metabolism and respiration
Possible hydrogenase HycP	BCG_0118	hycP	NA	Rv0085	hycP	NA	7	intermediary metabolism and respiration
Possible hydrogenase HycQ	BCG_0119	hycQ	NA	Rv0086	hycQ	NA	7	intermediary metabolism and respiration
Possible formate hydrogenase HycE (FHL)	BCG_0120	hycE	NA	Rv0087	hycE	NA	7	intermediary metabolism and respiration
Possible polyketide cyclase/dehydrase	BCG_0121	NA	NA	Rv0088	Rv0088	NA	1	lipid metabolism
Possible methyltransferase/methylase	BCG_0122	NA	NA	Rv0089	Rv0089	NA	7	intermediary metabolism and respiration
Possible membrane protein	BCG_0123	NA	NA	Rv0090	Rv0090	NA	3	cell wall and cell processes
Probable bifunctional MTA/SAH nucleosidase Mtn: 5'-methylthioadenosine nucleosidase (methylthioadenosine methylthioribohydrolase) + S-adenosylhomocysteine nucleosidase (S-adenosyl-L-homocysteine homocysteinylribohydrolase)	BCG_0124	mtn	mbo00220:Urea cycle and metabolism of amino groups;mbo00271:Methionine metabolism	Rv0091	mtn	mtu00220:Urea cycle and metabolism of amino groups;mtu00271:Methionine metabolism	7	intermediary metabolism and respiration
Probable conserved membrane protein	BCG_0126c	NA	NA	Rv0093c	Rv0093c	NA	3	cell wall and cell processes
Conserved hypothetical protein	BCG_0127c	NA	NA	Rv3467	Rv3467	NA	5	insertion sequences and phages
Partial REP13E12 repeat protein	BCG_0128c	NA	NA	Rv1588c	Rv1588c	NA	5	insertion sequences and phages
PPE family protein PPE1	BCG_0129	PPE1	NA	Rv0096	PPE1	NA	6	PE/PPE family
Possible oxidoreductase	BCG_0130	NA	NA	Rv0097	Rv0097	NA	7	intermediary metabolism and respiration
Probable fatty acyl CoA thioesterase type III FcoT	BCG_0131	NA	NA	Rv0098	fcoT	NA	1	lipid metabolism
Possible fatty-acid-CoA ligase FadD10 (fatty-acid-CoA synthetase) (fatty-acid-CoA synthase)	BCG_0132	fadD10	mbo00061:Fatty acid biosynthesis	Rv0099	fadD10	NA	1	lipid metabolism
Conserved hypothetical protein	BCG_0133	NA	NA	Rv0100	Rv0100	NA	10	conserved hypothetical
Conserved hypothetical protein	BCG_0137	NA	NA	Rv0104	Rv0104	NA	10	conserved hypothetical
50S ribosomal protein L28-1 RpmB1	BCG_0138c	rpmB	mbo03010:Ribosome;mbo03010:Ribosome	Rv0105c	rpmB1	NA	2	information pathways
Conserved hypothetical protein	BCG_0139	NA	NA	Rv0106	Rv0106	NA	10	conserved hypothetical
Probable cation-transporter ATPase I CtpI	BCG_0140c	ctpI	NA	Rv0107c	ctpI	NA	3	cell wall and cell processes
Hypothetical protein	BCG_0141c	NA	NA	Rv0108c	Rv0108c	NA	10	conserved hypothetical
NA	BCG_0142	PE_PGRS1	NA	NA	NA	NA	NA	NA
Probable conserved integral membrane protein	BCG_0143	NA	NA	Rv0110	Rv0110	NA	3	cell wall and cell processes
Possible transmembrane acyltransferase	BCG_0144	NA	NA	Rv0111	Rv0111	NA	7	intermediary metabolism and respiration
Possible GDP-mannose 4,6-dehydratase Gca (GDP-D-mannose dehydratase)	BCG_0145	gca	mbo00051:Fructose and mannose metabolism	Rv0112	gca	mtu00051:Fructose and mannose metabolism	3	cell wall and cell processes
Probable sedoheptulose-7-phosphate isomerase GmhA (phosphoheptose isomerase)	BCG_0146	gmhA	mbo00540:Lipopolysaccharide biosynthesis	Rv0113	gmhA	mtu00540:Lipopolysaccharide biosynthesis	3	cell wall and cell processes
Possible D-alpha,beta-D-heptose-1,7-biphosphate phosphatase GmhB (D-glycero-D-manno-heptose 7-phosphate kinase)	BCG_0147	NA	NA	Rv0114	gmhB	NA	3	cell wall and cell processes
Possible D-alpha-D-heptose-7-phosphate kinase HddA	BCG_0149	NA	NA	Rv0115	hddA	NA	3	cell wall and cell processes
Probable L,D-transpeptidase LdtA	BCG_0150c	NA	NA	Rv0116c	ldtA	NA	3	cell wall and cell processes
Oxidative stress response regulatory protein OxyS	BCG_0151	oxyS	NA	Rv0117	oxyS	NA	9	regulatory proteins
Probable oxalyl-CoA decarboxylase OxcA	BCG_0152c	oxcA	mbo00630:Glyoxylate and dicarboxylate metabolism	Rv0118c	oxcA	mtu00630:Glyoxylate and dicarboxylate metabolism	7	intermediary metabolism and respiration
Probable fatty-acid-CoA ligase FadD7 (fatty-acid-CoA synthetase) (fatty-acid-CoA synthase)	BCG_0153	fadD7	mbo00061:Fatty acid biosynthesis	Rv0119	fadD7	NA	1	lipid metabolism
Probable elongation factor G FusA2 (EF-G)	BCG_0154c	fusA2b	NA	Rv0120c	fusA2	NA	2	information pathways
Conserved protein	BCG_0155c	NA	NA	Rv0121c	Rv0121c	NA	10	conserved hypothetical
Hypothetical protein	BCG_0156	NA	NA	Rv0122	Rv0122	NA	10	conserved hypothetical
Unknown protein	BCG_0157	NA	NA	Rv0123	Rv0123	NA	10	conserved hypothetical
NA	BCG_0158	PE_PGRS2	NA	NA	NA	NA	NA	NA
Probable serine protease PepA (serine proteinase) (MTB32A)	BCG_0159	pepA	NA	Rv0125	pepA	NA	7	intermediary metabolism and respiration
Probable conserved transmembrane protein	BCG_0162	NA	NA	Rv0128	Rv0128	NA	3	cell wall and cell processes
Secreted antigen 85-C FbpC (85C) (antigen 85 complex C) (AG58C) (mycolyl transferase 85C) (fibronectin-binding protein C)	BCG_0163c	fbpC	mbo00350:Tyrosine metabolism;mbo00360:Phenylalanine metabolism;mbo00564:Glycerophospholipid metabolism;mbo00624:1- and 2-Methylnaphthalene degradation;mbo00632:Benzoate degradation via CoA ligation;mbo00642:Ethylbenzene degradation;mbo00903:Limonene and pinene degradation;mbo00960:Alkaloid biosynthesis II	Rv0129c	fbpC	mtu00350:Tyrosine metabolism;mtu00360:Phenylalanine metabolism;mtu00564:Glycerophospholipid metabolism;mtu00624:1- and 2-Methylnaphthalene degradation;mtu00632:Benzoate degradation via CoA ligation;mtu00642:Ethylbenzene degradation;mtu00903:Limonene and pinene degradation;mtu00960:Alkaloid biosynthesis II	1	lipid metabolism
Probable 3-hydroxyl-thioester dehydratase	BCG_0164	NA	NA	Rv0130	htdZ	NA	7	intermediary metabolism and respiration
Probable acyl-CoA dehydrogenase FadE1	BCG_0165c	fadE1	mbo00120:Bile acid biosynthesis;mbo00281:Geraniol degradation;mbo00624:1- and 2-Methylnaphthalene degradation	Rv0131c	fadE1	mtu00120:Bile acid biosynthesis;mtu00281:Geraniol degradation;mtu00624:1- and 2-Methylnaphthalene degradation	1	lipid metabolism
Putative F420-dependent glucose-6-phosphate dehydrogenase Fgd2	BCG_0166c	fgd2	NA	Rv0132c	fgd2	NA	7	intermediary metabolism and respiration
NA	BCG_0168	NA	NA	NA	NA	NA	NA	NA
NA	BCG_0169	NA	NA	NA	NA	NA	NA	NA
NA	BCG_0170	NA	NA	NA	NA	NA	NA	NA
Possible transcriptional regulatory protein	BCG_0171c	NA	NA	Rv0135c	Rv0135c	NA	9	regulatory proteins
Probable cytochrome P450 138 Cyp138	BCG_0172	cyp138	mbo00361:gamma-Hexachlorocyclohexane degradation;mbo00626:Naphthalene and anthracene degradation;mbo00903:Limonene and pinene degradation;mbo00940:Phenylpropanoid biosynthesis	Rv0136	cyp138	mtu00361:gamma-Hexachlorocyclohexane degradation;mtu00626:Naphthalene and anthracene degradation;mtu00903:Limonene and pinene degradation;mtu00940:Phenylpropanoid biosynthesis	7	intermediary metabolism and respiration
Probable peptide methionine sulfoxide reductase MsrA (protein-methionine-S-oxide reductase) (peptide met(O) reductase)	BCG_0173c	msrA	NA	Rv0137c	msrA	NA	7	intermediary metabolism and respiration
Possible oxidoreductase	BCG_0175	NA	NA	Rv0139	Rv0139	NA	7	intermediary metabolism and respiration
Probable transcriptional regulatory protein (possibly TetR-family)	BCG_0180	NA	NA	Rv0144	Rv0144	NA	9	regulatory proteins
Possible S-adenosylmethionine-dependent methyltransferase	BCG_0181	NA	NA	Rv0145	Rv0145	NA	1	lipid metabolism
Possible S-adenosylmethionine-dependent methyltransferase	BCG_0182	NA	NA	Rv0146	Rv0146	NA	1	lipid metabolism
Probable aldehyde dehydrogenase (NAD+) dependent	BCG_0183	NA	NA	Rv0147	Rv0147	NA	7	intermediary metabolism and respiration
Probable short-chain type dehydrogenase/reductase	BCG_0184	NA	NA	Rv0148	Rv0148	NA	7	intermediary metabolism and respiration
Possible quinone oxidoreductase (NADPH:quinone oxidoreductase) (zeta-crystallin)	BCG_0185	NA	NA	Rv0149	Rv0149	NA	7	intermediary metabolism and respiration
PE family protein PE1	BCG_0187c	PE1	NA	Rv0151c	PE1	NA	6	PE/PPE family
PE family protein PE2	BCG_0188c	PE2	NA	Rv0152c	PE2	NA	6	PE/PPE family
Phosphotyrosine protein phosphatase PTPB (protein-tyrosine-phosphatase) (PTPase)	BCG_0189c	ptbB	NA	Rv0153c	ptbB	NA	9	regulatory proteins
Probable acyl-CoA dehydrogenase FadE2	BCG_0190c	fadE2	mbo00071:Fatty acid metabolism;mbo00280:Valine, leucine and isoleucine degradation;mbo00410:beta-Alanine metabolism;mbo00640:Propanoate metabolism	Rv0154c	fadE2	mtu00120:Bile acid biosynthesis;mtu00281:Geraniol degradation;mtu00624:1- and 2-Methylnaphthalene degradation	1	lipid metabolism
Probable NAD(P) transhydrogenase (subunit alpha) PntAa [first part; catalytic part] (pyridine nucleotide transhydrogenase subunit alpha) (nicotinamide nucleotide transhydrogenase subunit alpha)	BCG_0191	pntAa	mbo00760:Nicotinate and nicotinamide metabolism	Rv0155	pntAa	mtu00760:Nicotinate and nicotinamide metabolism	7	intermediary metabolism and respiration
Probable NAD(P) transhydrogenase (subunit alpha) PntAb [second part; integral membrane protein] (pyridine nucleotide transhydrogenase subunit alpha) (nicotinamide nucleotide transhydrogenase subunit alpha)	BCG_0192	pntAb	mbo00760:Nicotinate and nicotinamide metabolism	Rv0156	pntAb	mtu00760:Nicotinate and nicotinamide metabolism	7	intermediary metabolism and respiration
Probable NAD(P) transhydrogenase (subunit beta) PntB [integral membrane protein] (pyridine nucleotide transhydrogenase subunit beta) (nicotinamide nucleotide transhydrogenase subunit beta)	BCG_0193	pntB	mbo00760:Nicotinate and nicotinamide metabolism	Rv0157	pntB	mtu00760:Nicotinate and nicotinamide metabolism	7	intermediary metabolism and respiration
Probable transcriptional regulatory protein (possibly TetR-family)	BCG_0194	NA	NA	Rv0158	Rv0158	NA	9	regulatory proteins
PE family protein PE4	BCG_0196c	PE4	NA	Rv0160c	PE4	NA	6	PE/PPE family
Possible oxidoreductase	BCG_0197	NA	NA	Rv0161	Rv0161	NA	7	intermediary metabolism and respiration
Probable zinc-type alcohol dehydrogenase (E subunit) AdhE1	BCG_0198c	adhE1	mbo00010:Glycolysis / Gluconeogenesis;mbo00071:Fatty acid metabolism;mbo00120:Bile acid biosynthesis;mbo00350:Tyrosine metabolism;mbo00624:1- and 2-Methylnaphthalene degradation;mbo00641:3-Chloroacrylic acid degradation	Rv0162c	adhE1	mtu00010:Glycolysis / Gluconeogenesis;mtu00071:Fatty acid metabolism;mtu00120:Bile acid biosynthesis;mtu00350:Tyrosine metabolism;mtu00624:1- and 2-Methylnaphthalene degradation;mtu00641:3-Chloroacrylic acid degradation	7	intermediary metabolism and respiration
Conserved protein	BCG_0199	NA	NA	Rv0163	Rv0163	NA	10	conserved hypothetical
Conserved protein TB18.5	BCG_0200	NA	NA	TB18.5	TB18.5	NA	10	conserved hypothetical
Probable transcriptional regulatory protein Mce1R (probably GntR-family)	BCG_0201c	NA	NA	Rv0165c	mce1R	NA	9	regulatory proteins
Probable fatty-acid-CoA ligase FadD5 (fatty-acid-CoA synthetase) (fatty-acid-CoA synthase)	BCG_0203	fadD5	mbo00061:Fatty acid biosynthesis	Rv0166	fadD5	NA	1	lipid metabolism
Conserved integral membrane protein YrbE1A	BCG_0204	yrbE1A	mbo02010:ABC transporters - General	Rv0167	yrbE1A	mtu02010:ABC transporters - General	0	virulence, detoxification and adaptation
Conserved integral membrane protein YrbE1B	BCG_0205	yrbE1B	mbo02010:ABC transporters - General	Rv0168	yrbE1B	mtu02010:ABC transporters - General	0	virulence, detoxification and adaptation
Mce-family protein Mce1A	BCG_0206	mce1A	NA	Rv0169	mce1A	NA	0	virulence, detoxification and adaptation
Mce-family protein Mce1B	BCG_0207	mce1B	mbo02010:ABC transporters - General	Rv0170	mce1B	mtu02010:ABC transporters - General	0	virulence, detoxification and adaptation
Mce-family protein Mce1C	BCG_0208	mce1C	NA	Rv0171	mce1C	NA	0	virulence, detoxification and adaptation
Mce-family protein Mce1D	BCG_0209	mce1D	NA	Rv0172	mce1D	NA	0	virulence, detoxification and adaptation
Possible Mce-family lipoprotein LprK (Mce-family lipoprotein Mce1E)	BCG_0210	lprK	mbo02010:ABC transporters - General	Rv0173	lprK	mtu02010:ABC transporters - General	3	cell wall and cell processes
Mce-family protein Mce1F	BCG_0211	mce1F	mbo02010:ABC transporters - General	Rv0174	mce1F	mtu02010:ABC transporters - General	0	virulence, detoxification and adaptation
Probable conserved Mce associated membrane protein	BCG_0212	NA	NA	Rv0175	Rv0175	NA	3	cell wall and cell processes
Probable conserved Mce associated transmembrane protein	BCG_0213	NA	NA	Rv0176	Rv0176	NA	3	cell wall and cell processes
Probable conserved Mce associated protein	BCG_0214	NA	NA	Rv0177	Rv0177	NA	10	conserved hypothetical
Probable conserved Mce associated membrane protein	BCG_0215	NA	NA	Rv0178	Rv0178	NA	3	cell wall and cell processes
Possible lipoprotein LprO	BCG_0216c	lprO	NA	Rv0179c	lprO	NA	3	cell wall and cell processes
Probable conserved transmembrane protein	BCG_0217c	NA	NA	Rv0180c	Rv0180c	NA	3	cell wall and cell processes
Conserved hypothetical protein	BCG_0218c	NA	NA	Rv0181c	Rv0181c	NA	10	conserved hypothetical
Probable alternative RNA polymerase sigma factor SigG (RNA polymerase ECF type sigma factor)	BCG_0219c	sigG	NA	Rv0182c	sigG	NA	2	information pathways
Possible lysophospholipase	BCG_0220	NA	NA	Rv0183	Rv0183	NA	7	intermediary metabolism and respiration
Conserved hypothetical protein	BCG_0221	NA	NA	Rv0184	Rv0184	NA	10	conserved hypothetical
Conserved hypothetical protein	BCG_0222	NA	NA	Rv0185	Rv0185	NA	10	conserved hypothetical
Probable beta-glucosidase BglS (gentiobiase) (cellobiase) (beta-D-glucoside glucohydrolase)	BCG_0223	bglS	mbo00460:Cyanoamino acid metabolism;mbo00500:Starch and sucrose metabolism;mbo00940:Phenylpropanoid biosynthesis	Rv0186	bglS	mtu00460:Cyanoamino acid metabolism;mtu00500:Starch and sucrose metabolism;mtu00940:Phenylpropanoid biosynthesis	7	intermediary metabolism and respiration
Probable conserved transmembrane protein	BCG_0225	NA	NA	Rv0188	Rv0188	NA	3	cell wall and cell processes
Probable dihydroxy-acid dehydratase IlvD (dad)	BCG_0226c	ilvD	mbo00290:Valine, leucine and isoleucine biosynthesis;mbo00770:Pantothenate and CoA biosynthesis	Rv0189c	ilvD	mtu00290:Valine, leucine and isoleucine biosynthesis;mtu00770:Pantothenate and CoA biosynthesis	7	intermediary metabolism and respiration
Conserved protein	BCG_0227	NA	NA	Rv0190	Rv0190	NA	10	conserved hypothetical
Hypothetical protein	BCG_0230c	NA	NA	Rv0193c	Rv0193c	NA	10	conserved hypothetical
Probable transmembrane multidrug efflux pump	BCG_0231	NA	NA	Rv0194	Rv0194	NA	3	cell wall and cell processes
Possible two component transcriptional regulatory protein (probably LuxR-family)	BCG_0232	NA	NA	Rv0195	Rv0195	NA	9	regulatory proteins
Possible transcriptional regulatory protein	BCG_0233	NA	NA	Rv0196	Rv0196	NA	9	regulatory proteins
Possible oxidoreductase	BCG_0234	NA	NA	Rv0197	Rv0197	NA	7	intermediary metabolism and respiration
Probable zinc metalloprotease Zmp1	BCG_0235c	NA	NA	Rv0198c	zmp1	NA	7	intermediary metabolism and respiration
Conserved protein	BCG_0238c	NA	NA	Rv0201c	Rv0201c	NA	10	conserved hypothetical
Probable conserved transmembrane transport protein MmpL11	BCG_0239c	mmpL11	NA	Rv0202c	mmpL11	NA	3	cell wall and cell processes
Possible exported protein	BCG_0240	NA	NA	Rv0203	Rv0203	NA	3	cell wall and cell processes
Possible conserved transmembrane transport protein MmpL3	BCG_0243c	mmpL3	NA	Rv0206c	mmpL3	NA	3	cell wall and cell processes
Conserved hypothetical protein	BCG_0244c	NA	NA	Rv0207c	Rv0207c	NA	10	conserved hypothetical
Hypothetical methlytransferase (methylase)	BCG_0245c	trmB	NA	Rv0208c	Rv0208c	NA	7	intermediary metabolism and respiration
Hypothetical protein	BCG_0247	NA	NA	Rv0210	Rv0210	NA	10	conserved hypothetical
Probable iron-regulated phosphoenolpyruvate carboxykinase [GTP] PckA (phosphoenolpyruvate carboxylase) (PEPCK)(pep carboxykinase)	BCG_0248	pckA	mbo00020:Citrate cycle (TCA cycle);mbo00620:Pyruvate metabolism	Rv0211	pckA	mtu00020:Citrate cycle (TCA cycle);mtu00620:Pyruvate metabolism	7	intermediary metabolism and respiration
Possible transcriptional regulatory protein NadR (probably AsnC-family)	BCG_0249c	nadR	mbo00760:Nicotinate and nicotinamide metabolism	Rv0212c	nadR	mtu00760:Nicotinate and nicotinamide metabolism	9	regulatory proteins
Possible methyltransferase (methylase)	BCG_0250c	NA	NA	Rv0213c	Rv0213c	NA	7	intermediary metabolism and respiration
Probable fatty-acid-CoA ligase FadD4 (fatty-acid-CoA synthetase) (fatty-acid-CoA synthase)	BCG_0251	fadD4	mbo00071:Fatty acid metabolism	Rv0214	fadD4	mtu00061:Fatty acid biosynthesis	1	lipid metabolism
Double hotdog hydratase	BCG_0253	NA	NA	Rv0216	Rv0216	NA	7	intermediary metabolism and respiration
Possible esterase LipW	BCG_0254c	lipW	mbo00650:Butanoate metabolism;mbo00960:Alkaloid biosynthesis II	Rv0217c	lipW	mtu00650:Butanoate metabolism;mtu00960:Alkaloid biosynthesis II	7	intermediary metabolism and respiration
Probable conserved transmembrane protein	BCG_0255	NA	NA	Rv0218	Rv0218	NA	3	cell wall and cell processes
Probable conserved transmembrane protein	BCG_0256	NA	NA	Rv0219	Rv0219	NA	3	cell wall and cell processes
Probable esterase LipC	BCG_0257	lipC	mbo00650:Butanoate metabolism;mbo00960:Alkaloid biosynthesis II	Rv0220	lipC	mtu00650:Butanoate metabolism;mtu00960:Alkaloid biosynthesis II	7	intermediary metabolism and respiration
Possible triacylglycerol synthase (diacylglycerol acyltransferase)	BCG_0258	NA	NA	Rv0221	Rv0221	NA	1	lipid metabolism
Probable aldehyde dehydrogenase	BCG_0259c	NA	NA	Rv0223c	Rv0223c	NA	7	intermediary metabolism and respiration
Possible conserved protein	BCG_0262	NA	NA	Rv0225	Rv0225	NA	3	cell wall and cell processes
Probable conserved transmembrane protein	BCG_0263c	NA	NA	Rv0226c	Rv0226c	NA	3	cell wall and cell processes
Probable conserved membrane protein	BCG_0264c	NA	NA	Rv0227c	Rv0227c	NA	3	cell wall and cell processes
Possible conserved membrane protein with PIN domain	BCG_0266c	NA	NA	Rv0229c	Rv0229c	NA	3	cell wall and cell processes
Probable phosphotriesterase Php (parathion hydrolase) (PTE) (aryldialkylphosphatase) (paraoxonase) (a-esterase) (aryltriphosphatase) (paraoxon hydrolase)	BCG_0267c	php	mbo00361:gamma-Hexachlorocyclohexane degradation	Rv0230c	php	NA	1	lipid metabolism
Probable acyl-CoA dehydrogenase FadE4	BCG_0268	fadE4	mbo00071:Fatty acid metabolism;mbo00280:Valine, leucine and isoleucine degradation;mbo00410:beta-Alanine metabolism;mbo00640:Propanoate metabolism	Rv0231	fadE4	mtu00120:Bile acid biosynthesis;mtu00281:Geraniol degradation;mtu00624:1- and 2-Methylnaphthalene degradation	1	lipid metabolism
Probable transcriptional regulatory protein (probably TetR/AcrR-family)	BCG_0269	NA	NA	Rv0232	Rv0232	NA	9	regulatory proteins
Ribonucleoside-diphosphate reductase (beta chain) NrdB (ribonucleotide reductase small chain)	BCG_0270	nrdB	mbo00230:Purine metabolism;mbo00240:Pyrimidine metabolism	Rv0233	nrdB	mtu00230:Purine metabolism;mtu00240:Pyrimidine metabolism	2	information pathways
Probable conserved transmembrane protein	BCG_0272c	NA	NA	Rv0235c	Rv0235c	NA	3	cell wall and cell processes
Possible arabinofuranosyltransferase AftD	BCG_0273c	NA	NA	Rv0236c	aftD	NA	3	cell wall and cell processes
Small secreted protein	BCG_0274c	NA	NA	Rv0236A	Rv0236A	NA	3	cell wall and cell processes
Probable conserved lipoprotein LpqI	BCG_0275	lpqI	mbo00460:Cyanoamino acid metabolism;mbo00500:Starch and sucrose metabolism;mbo00940:Phenylpropanoid biosynthesis	Rv0237	lpqI	NA	3	cell wall and cell processes
Possible transcriptional regulatory protein (probably TetR-family)	BCG_0276	NA	NA	Rv0238	Rv0238	NA	9	regulatory proteins
Possible antitoxin VapB24	BCG_0277	NA	NA	Rv0239	vapB24	NA	0	virulence, detoxification and adaptation
Possible toxin VapC24. Contains PIN domain.	BCG_0278	NA	NA	Rv0240	vapC24	NA	0	virulence, detoxification and adaptation
Probable 3-hydroxyacyl-thioester dehydratase HtdX	BCG_0279c	NA	NA	Rv0241c	htdX	NA	7	intermediary metabolism and respiration
Probable 3-oxoacyl-[acyl-carrier protein] reductase FabG4 (3-ketoacyl-acyl carrier protein reductase)	BCG_0280c	fabG	mbo00061:Fatty acid biosynthesis;mbo01040:Polyunsaturated fatty acid biosynthesis;mbo00061:Fatty acid biosynthesis;mbo01040:Polyunsaturated fatty acid biosynthesis;mbo00061:Fatty acid biosynthesis;mbo01040:Polyunsaturated fatty acid biosynthesis;mbo00061:Fatty acid biosynthesis;mbo01040:Polyunsaturated fatty acid biosynthesis	Rv0242c	fabG4	NA	1	lipid metabolism
Probable acetyl-CoA acyltransferase FadA2 (3-ketoacyl-CoA thiolase) (beta-ketothiolase)	BCG_0281	fadA2	mbo00071:Fatty acid metabolism;mbo00072:Synthesis and degradation of ketone bodies;mbo00280:Valine, leucine and isoleucine degradation;mbo00310:Lysine degradation;mbo00380:Tryptophan metabolism;mbo00620:Pyruvate metabolism;mbo00632:Benzoate degradation via CoA ligation;mbo00640:Propanoate metabolism;mbo00650:Butanoate metabolism;mbo02020:Two-component system - General	Rv0243	fadA2	mtu00071:Fatty acid metabolism;mtu00120:Bile acid biosynthesis;mtu00280:Valine, leucine and isoleucine degradation;mtu00281:Geraniol degradation;mtu00362:Benzoate degradation via hydroxylation;mtu00592:alpha-Linolenic acid metabolism;mtu00642:Ethylbenzene degradation	1	lipid metabolism
Probable acyl-CoA dehydrogenase FadE5	BCG_0282c	fadE5	mbo00120:Bile acid biosynthesis;mbo00281:Geraniol degradation;mbo00624:1- and 2-Methylnaphthalene degradation	Rv0244c	fadE5	mtu00120:Bile acid biosynthesis;mtu00281:Geraniol degradation;mtu00624:1- and 2-Methylnaphthalene degradation	1	lipid metabolism
Possible oxidoreductase	BCG_0283	NA	NA	Rv0245	Rv0245	NA	7	intermediary metabolism and respiration
Probable conserved integral membrane protein	BCG_0284	NA	NA	Rv0246	Rv0246	NA	3	cell wall and cell processes
Probable succinate dehydrogenase [iron-sulfur subunit] (succinic dehydrogenase)	BCG_0285c	NA	NA	Rv0247c	Rv0247c	NA	7	intermediary metabolism and respiration
Probable succinate dehydrogenase [iron-sulfur subunit] (succinic dehydrogenase)	BCG_0286c	sdhA	mbo00020:Citrate cycle (TCA cycle);mbo00190:Oxidative phosphorylation;mbo00632:Benzoate degradation via CoA ligation;mbo00650:Butanoate metabolism;mbo00720:Reductive carboxylate cycle (CO2 fixation);mbo00020:Citrate cycle (TCA cycle);mbo00190:Oxidative phosphorylation;mbo00632:Benzoate degradation via CoA ligation;mbo00650:Butanoate metabolism;mbo00720:Reductive carboxylate cycle (CO2 fixation)	Rv0248c	Rv0248c	NA	7	intermediary metabolism and respiration
Probable succinate dehydrogenase [membrane anchor subunit] (succinic dehydrogenase)	BCG_0287c	NA	NA	Rv0249c	Rv0249c	NA	7	intermediary metabolism and respiration
Conserved protein	BCG_0288c	NA	NA	Rv0250c	Rv0250c	NA	10	conserved hypothetical
Heat shock protein Hsp (heat-stress-induced ribosome-binding protein A)	BCG_0289c	hsp	NA	Rv0251c	hsp	NA	0	virulence, detoxification and adaptation
Probable nitrite reductase [NAD(P)H] large subunit [FAD flavoprotein] NirB	BCG_0290	nirB	mbo00910:Nitrogen metabolism	Rv0252	nirB	mtu00910:Nitrogen metabolism	7	intermediary metabolism and respiration
Probable bifunctional cobalamin biosynthesis protein CobU: cobinamide kinase + cobinamide phosphate guanylyltransferase	BCG_0292c	cobU	mbo00860:Porphyrin and chlorophyll metabolism	Rv0254c	cobU	mtu00860:Porphyrin and chlorophyll metabolism	7	intermediary metabolism and respiration
Probable cobyric acid synthase CobQ1	BCG_0293c	cobQ1	mbo00860:Porphyrin and chlorophyll metabolism	Rv0255c	cobQ1	mtu00860:Porphyrin and chlorophyll metabolism	7	intermediary metabolism and respiration
Conserved hypothetical protein	BCG_0296c	NA	NA	Rv0258c	Rv0258c	NA	10	conserved hypothetical
Conserved hypothetical protein	BCG_0297c	NA	NA	Rv0259c	Rv0259c	NA	10	conserved hypothetical
Possible transcriptional regulatory protein	BCG_0298c	NA	NA	Rv0260c	Rv0260c	NA	9	regulatory proteins
Probable integral membrane nitrite extrusion protein NarK3 (nitrite facilitator)	BCG_0299c	narK3	mbo02020:Two-component system - General	Rv0261c	narK3	mtu02020:Two-component system - General	3	cell wall and cell processes
Aminoglycoside 2'-N-acetyltransferase Aac (Aac(2')-IC)	BCG_0300c	aac	mbo00350:Tyrosine metabolism;mbo00360:Phenylalanine metabolism;mbo00564:Glycerophospholipid metabolism;mbo00624:1- and 2-Methylnaphthalene degradation;mbo00632:Benzoate degradation via CoA ligation;mbo00642:Ethylbenzene degradation;mbo00903:Limonene and pinene degradation;mbo00960:Alkaloid biosynthesis II	Rv0262c	aac	mtu00350:Tyrosine metabolism;mtu00360:Phenylalanine metabolism;mtu00564:Glycerophospholipid metabolism;mtu00624:1- and 2-Methylnaphthalene degradation;mtu00632:Benzoate degradation via CoA ligation;mtu00642:Ethylbenzene degradation;mtu00903:Limonene and pinene degradation;mtu00960:Alkaloid biosynthesis II	0	virulence, detoxification and adaptation
Conserved hypothetical protein	BCG_0301c	NA	NA	Rv0263c	Rv0263c	NA	10	conserved hypothetical
Probable 5-oxoprolinase OplA (5-oxo-L-prolinase) (pyroglutamase) (5-OPASE)	BCG_0304c	oplA	mbo00480:Glutathione metabolism	Rv0266c	oplA	mtu00480:Glutathione metabolism	7	intermediary metabolism and respiration
Probable integral membrane nitrite extrusion protein NarU (nitrite facilitator)	BCG_0305	narU	mbo02020:Two-component system - General	Rv0267	narU	mtu02020:Two-component system - General	3	cell wall and cell processes
Conserved hypothetical protein	BCG_0307c	NA	NA	Rv0269c	Rv0269c	NA	10	conserved hypothetical
Probable fatty-acid-CoA ligase FadD2 (fatty-acid-CoA synthetase) (fatty-acid-CoA synthase)	BCG_0308	fadD2	mbo00061:Fatty acid biosynthesis	Rv0270	fadD2	NA	1	lipid metabolism
Unknown protein	BCG_0310c	NA	NA	Rv0272c	Rv0272c	NA	10	conserved hypothetical
Possible transcriptional regulatory protein	BCG_0311c	NA	NA	Rv0273c	Rv0273c	NA	9	regulatory proteins
Conserved protein	BCG_0312	NA	NA	Rv0274	Rv0274	NA	10	conserved hypothetical
Possible transcriptional regulatory protein (possibly TetR-family)	BCG_0313c	NA	NA	Rv0275c	Rv0275c	NA	9	regulatory proteins
Conserved hypothetical protein	BCG_0314	NA	NA	Rv0276	Rv0276	NA	10	conserved hypothetical
Possible antitoxin VapB25	BCG_0315A	NA	NA	Rv0277A	vapB25	NA	0	virulence, detoxification and adaptation
Possible toxin VapC25. Contains PIN domain.	BCG_0315c	NA	NA	Rv0277c	vapC25	NA	0	virulence, detoxification and adaptation
NA	BCG_0316c	PE_PGRS3b	NA	NA	NA	NA	NA	NA
NA	BCG_0317c	PE_PGRS3a	NA	NA	NA	NA	NA	NA
NA	BCG_0318c	PE_PGRS3	NA	NA	NA	NA	NA	NA
PPE family protein PPE3	BCG_0320	PPE3	NA	Rv0280	PPE3	NA	6	PE/PPE family
Possible S-adenosylmethionine-dependent methyltransferase	BCG_0321	NA	NA	Rv0281	Rv0281	NA	1	lipid metabolism
ESX conserved component EccA3. ESX-3 type VII secretion system protein.	BCG_0322	NA	NA	Rv0282	eccA3	NA	3	cell wall and cell processes
ESX conserved component EccB3. ESX-3 type VII secretion system protein. Possible membrane protein.	BCG_0323	NA	NA	Rv0283	eccB3	NA	3	cell wall and cell processes
ESX conserved component EccC3. ESX-3 type VII secretion system protein. Possible membrane protein.	BCG_0324	NA	NA	Rv0284	eccC3	NA	3	cell wall and cell processes
PE family protein PE5	BCG_0325	PE5	NA	Rv0285	PE5	NA	6	PE/PPE family
PPE family protein PPE4	BCG_0326	PPE4	NA	Rv0286	PPE4	NA	6	PE/PPE family
ESAT-6 like protein EsxG (conserved protein TB9.8)	BCG_0327	esxG	NA	Rv0287	esxG	NA	3	cell wall and cell processes
Low molecular weight protein antigen 7 EsxH (10 kDa antigen) (CFP-7) (protein TB10.4)	BCG_0328	esxH	NA	Rv0288	esxH	NA	3	cell wall and cell processes
ESX-3 secretion-associated protein EspG3	BCG_0329	NA	NA	Rv0289	espG3	NA	3	cell wall and cell processes
ESX conserved component EccD3. ESX-3 type VII secretion system protein. Probable transmembrane protein.	BCG_0330	NA	NA	Rv0290	eccD3	NA	3	cell wall and cell processes
Probable membrane-anchored mycosin MycP3 (serine protease) (subtilisin-like protease) (subtilase-like) (mycosin-3)	BCG_0331	NA	NA	Rv0291	mycP3	NA	7	intermediary metabolism and respiration
ESX conserved component EccE3. ESX-3 type VII secretion system protein. Probable transmembrane protein.	BCG_0332	NA	NA	Rv0292	eccE3	NA	3	cell wall and cell processes
Conserved protein	BCG_0333c	NA	NA	Rv0293c	Rv0293c	NA	10	conserved hypothetical
Conserved protein	BCG_0335c	NA	NA	Rv0295c	Rv0295c	NA	10	conserved hypothetical
Probable sulfatase	BCG_0336c	NA	NA	Rv0296c	Rv0296c	NA	7	intermediary metabolism and respiration
NA	BCG_0337	PE_PGRS5	NA	NA	NA	NA	NA	NA
Hypothetical protein	BCG_0338	NA	NA	Rv0298	Rv0298	NA	10	conserved hypothetical
Hypothetical protein	BCG_0339	NA	NA	Rv0299	Rv0299	NA	10	conserved hypothetical
Possible antitoxin VapB2	BCG_0340	NA	NA	Rv0300	vapB2	NA	0	virulence, detoxification and adaptation
Possible toxin VapC2	BCG_0341	NA	NA	Rv0301	vapC2	NA	0	virulence, detoxification and adaptation
Probable transcriptional regulatory protein (probably TetR/AcrR-family)	BCG_0342	NA	NA	Rv0302	Rv0302	NA	9	regulatory proteins
PPE family protein PPE5	BCG_0344c	PPE5	NA	Rv0304c	PPE5	NA	6	PE/PPE family
PPE family protein PPE6	BCG_0345c	PPE6	NA	Rv0305c	PPE6	NA	6	PE/PPE family
Putative oxidoreductase	BCG_0346	NA	NA	Rv0306	Rv0306	NA	7	intermediary metabolism and respiration
Unknown protein	BCG_0347c	NA	NA	Rv0307c	Rv0307c	NA	10	conserved hypothetical
Probable conserved integral membrane protein	BCG_0348	NA	NA	Rv0308	Rv0308	NA	3	cell wall and cell processes
Possible conserved exported protein	BCG_0349	NA	NA	Rv0309	Rv0309	NA	3	cell wall and cell processes
Conserved protein	BCG_0350c	NA	NA	Rv0310c	Rv0310c	NA	10	conserved hypothetical
Unknown protein	BCG_0351	NA	NA	Rv0311	Rv0311	NA	10	conserved hypothetical
Conserved hypothetical proline and threonine rich protein	BCG_0352	NA	NA	Rv0312	Rv0312	NA	10	conserved hypothetical
Conserved protein	BCG_0353	NA	NA	Rv0313	Rv0313	NA	10	conserved hypothetical
Possible conserved membrane protein	BCG_0354c	NA	NA	Rv0314c	Rv0314c	NA	3	cell wall and cell processes
Possible beta-1,3-glucanase precursor	BCG_0355	NA	NA	Rv0315	Rv0315	NA	7	intermediary metabolism and respiration
Possible muconolactone isomerase	BCG_0356	NA	NA	Rv0316	Rv0316	NA	7	intermediary metabolism and respiration
Possible glycerophosphoryl diester phosphodiesterase GlpQ2 (glycerophosphodiester phosphodiesterase)	BCG_0357c	glpQ2	mbo00564:Glycerophospholipid metabolism	Rv0317c	glpQ2	mtu00564:Glycerophospholipid metabolism	7	intermediary metabolism and respiration
Probable conserved integral membrane protein	BCG_0358c	NA	NA	Rv0318c	Rv0318c	NA	3	cell wall and cell processes
Probable pyrrolidone-carboxylate peptidase Pcp (5-oxoprolyl-peptidase) (pyroglutamyl-peptidase I) (PGP-I) (pyrase)	BCG_0359	pcp	NA	Rv0319	pcp	NA	7	intermediary metabolism and respiration
Possible conserved exported protein	BCG_0360	NA	NA	Rv0320	Rv0320	NA	3	cell wall and cell processes
Probable deoxycytidine triphosphate deaminase Dcd (dCTP deaminase)	BCG_0361	dcd	mbo00240:Pyrimidine metabolism	Rv0321	dcd	mtu00240:Pyrimidine metabolism	7	intermediary metabolism and respiration
Probable UDP-glucose 6-dehydrogenase UdgA (UDP-GLC dehydrogenase) (UDP-GLCDH) (UDPGDH)	BCG_0362	udgA	mbo00040:Pentose and glucuronate interconversions;mbo00053:Ascorbate and aldarate metabolism;mbo00500:Starch and sucrose metabolism;mbo00520:Nucleotide sugars metabolism	Rv0322	udgA	mtu00040:Pentose and glucuronate interconversions;mtu00053:Ascorbate and aldarate metabolism;mtu00500:Starch and sucrose metabolism;mtu00520:Nucleotide sugars metabolism	7	intermediary metabolism and respiration
Conserved hypothetical protein	BCG_0363c	NA	NA	Rv0323c	Rv0323c	NA	10	conserved hypothetical
Possible transcriptional regulatory protein (possibly ArsR-family)	BCG_0364	NA	NA	Rv0324	Rv0324	NA	9	regulatory proteins
Hypothetical protein	BCG_0365	NA	NA	Rv0326	Rv0326	NA	8	unknowns
Possible cytochrome P450 135A1 Cyp135A1	BCG_0366c	cyp135A1	mbo00361:gamma-Hexachlorocyclohexane degradation;mbo00626:Naphthalene and anthracene degradation;mbo00903:Limonene and pinene degradation;mbo00940:Phenylpropanoid biosynthesis	Rv0327c	cyp135A1	mtu00361:gamma-Hexachlorocyclohexane degradation;mtu00626:Naphthalene and anthracene degradation;mtu00903:Limonene and pinene degradation;mtu00940:Phenylpropanoid biosynthesis	7	intermediary metabolism and respiration
Possible transcriptional regulatory protein (possibly TetR/AcrR-family)	BCG_0367	NA	NA	Rv0328	Rv0328	NA	9	regulatory proteins
Conserved hypothetical protein	BCG_0368c	NA	NA	Rv0329c	Rv0329c	NA	10	conserved hypothetical
Hypothetical protein	BCG_0369c	NA	NA	Rv0330c	Rv0330c	NA	10	conserved hypothetical
Possible dehydrogenase/reductase	BCG_0370	NA	NA	Rv0331	Rv0331	NA	7	intermediary metabolism and respiration
Alpha-D-glucose-1-phosphate thymidylyltransferase RmlA (dTDP-glucose synthase) (dTDP-glucose pyrophosphorylase)	BCG_0373	rmlA	mbo00520:Nucleotide sugars metabolism;mbo00521:Streptomycin biosynthesis;mbo00523:Polyketide sugar unit biosynthesis	Rv0334	rmlA	mtu00520:Nucleotide sugars metabolism;mtu00521:Streptomycin biosynthesis;mtu00523:Polyketide sugar unit biosynthesis	7	intermediary metabolism and respiration
PE family protein PE6	BCG_0374c	PE6	NA	Rv0335c	PE6	NA	6	PE/PPE family
Conserved 13E12 repeat family protein	BCG_0375	NA	NA	Rv0515	Rv0515	NA	5	insertion sequences and phages
Probable iron-sulfur-binding reductase	BCG_0377c	NA	NA	Rv0338c	Rv0338c	NA	7	intermediary metabolism and respiration
Possible transcriptional regulatory protein	BCG_0378c	NA	NA	Rv0339c	Rv0339c	NA	9	regulatory proteins
Isoniazid inductible gene protein IniB	BCG_0380	iniB	NA	Rv0341	iniB	NA	3	cell wall and cell processes
Isoniazid inductible gene protein IniA	BCG_0381	iniA	NA	Rv0342	iniA	NA	3	cell wall and cell processes
Probable lipoprotein LpqJ	BCG_0383c	lpqJ	NA	Rv0344c	lpqJ	NA	3	cell wall and cell processes
Probable conserved membrane protein	BCG_0386	NA	NA	Rv0347	Rv0347	NA	3	cell wall and cell processes
Possible transcriptional regulatory protein	BCG_0387	NA	NA	Rv0348	Rv0348	NA	9	regulatory proteins
Hypothetical protein	BCG_0388	NA	NA	Rv0349	Rv0349	NA	10	conserved hypothetical
Probable chaperone protein DnaK (heat shock protein 70) (heat shock 70 kDa protein) (HSP70)	BCG_0389	dnaK	NA	Rv0350	dnaK	NA	0	virulence, detoxification and adaptation
Probable GrpE protein (HSP-70 cofactor)	BCG_0390	grpE	NA	Rv0351	grpE	NA	0	virulence, detoxification and adaptation
Probable chaperone protein DnaJ1	BCG_0391	dnaJ1	NA	Rv0352	dnaJ1	NA	0	virulence, detoxification and adaptation
PPE family protein PPE8	BCG_0393c	PPE8	NA	Rv0355c	PPE8	NA	6	PE/PPE family
Probable adenylosuccinate synthetase PurA (imp--aspartate ligase) (ADSS) (ampsase)	BCG_0395c	purA	mbo00230:Purine metabolism;mbo00252:Alanine and aspartate metabolism	Rv0357c	purA	mtu00230:Purine metabolism;mtu00252:Alanine and aspartate metabolism	7	intermediary metabolism and respiration
Conserved protein	BCG_0396	NA	NA	Rv0358	Rv0358	NA	10	conserved hypothetical
Probable conserved integral membrane protein	BCG_0397	NA	NA	Rv0359	Rv0359	NA	3	cell wall and cell processes
Conserved protein	BCG_0398c	NA	NA	Rv0360c	Rv0360c	NA	10	conserved hypothetical
Possible Mg2+ transport transmembrane protein MgtE	BCG_0400	mgtE	NA	Rv0362	mgtE	NA	3	cell wall and cell processes
Probable fructose-bisphosphate aldolase Fba	BCG_0401c	fba	mbo00010:Glycolysis / Gluconeogenesis;mbo00030:Pentose phosphate pathway;mbo00051:Fructose and mannose metabolism;mbo00710:Carbon fixation	Rv0363c	fba	mtu00010:Glycolysis / Gluconeogenesis;mtu00030:Pentose phosphate pathway;mtu00051:Fructose and mannose metabolism;mtu00710:Carbon fixation	7	intermediary metabolism and respiration
Hypothetical protein	BCG_0405c	NA	NA	Rv0367c	Rv0367c	NA	10	conserved hypothetical
Conserved hypothetical protein	BCG_0406c	NA	NA	Rv0368c	Rv0368c	NA	10	conserved hypothetical
Possible membrane oxidoreductase	BCG_0407c	NA	NA	Rv0369c	Rv0369c	NA	7	intermediary metabolism and respiration
Possible oxidoreductase	BCG_0408c	NA	NA	Rv0370c	Rv0370c	NA	7	intermediary metabolism and respiration
Conserved hypothetical protein	BCG_0409c	NA	NA	Rv0371c	Rv0371c	NA	10	conserved hypothetical
Conserved hypothetical protein	BCG_0410c	NA	NA	Rv0372c	Rv0372c	NA	10	conserved hypothetical
Probable carbon monoxyde dehydrogenase (large chain)	BCG_0411c	NA	NA	Rv0373c	Rv0373c	NA	7	intermediary metabolism and respiration
Probable carbon monoxyde dehydrogenase (small chain)	BCG_0412c	NA	NA	Rv0374c	Rv0374c	NA	7	intermediary metabolism and respiration
Probable carbon monoxyde dehydrogenase (medium chain)	BCG_0413c	NA	NA	Rv0375c	Rv0375c	NA	7	intermediary metabolism and respiration
Conserved hypothetical protein	BCG_0414c	NA	NA	Rv0376c	Rv0376c	NA	10	conserved hypothetical
Probable transcriptional regulatory protein (probably LysR-family)	BCG_0415	NA	NA	Rv0377	Rv0377	NA	9	regulatory proteins
Conserved hypothetical glycine rich protein	BCG_0416	NA	NA	Rv0378	Rv0378	NA	10	conserved hypothetical
Probable orotate phosphoribosyltransferase PyrE (OPRT) (oprtase)	BCG_0420c	pyrE	mbo00240:Pyrimidine metabolism	Rv0382c	pyrE	mtu00240:Pyrimidine metabolism	7	intermediary metabolism and respiration
Possible conserved secreted protein	BCG_0421c	NA	NA	Rv0383c	Rv0383c	NA	3	cell wall and cell processes
Probable endopeptidase ATP binding protein (chain B) ClpB (ClpB protein) (heat shock protein F84.1)	BCG_0422c	clpB	NA	Rv0384c	clpB	NA	0	virulence, detoxification and adaptation
Probable monooxygenase	BCG_0423	NA	NA	Rv0385	Rv0385	NA	7	intermediary metabolism and respiration
Probable transcriptional regulatory protein (probably LuxR/UhpA-family)	BCG_0424	NA	NA	Rv0386	Rv0386	NA	9	regulatory proteins
PPE family protein PPE9	BCG_0425c	PPE9	NA	Rv0388c	PPE9	NA	6	PE/PPE family
Probable phosphoribosylglycinamide formyltransferase 2 PurT (GART 2) (gar transformylase 2) (5'-phosphoribosylglycinamide transformylase 2) (formate-dependent gar transformylase)	BCG_0426	purT	NA	Rv0389	purT	NA	7	intermediary metabolism and respiration
Probable membrane NADH dehydrogenase NdhA	BCG_0429c	ndhA	mbo00190:Oxidative phosphorylation	Rv0392c	ndhA	mtu00190:Oxidative phosphorylation	7	intermediary metabolism and respiration
Conserved 13E12 repeat family protein	BCG_0430	NA	NA	Rv0393	Rv0393	NA	5	insertion sequences and phages
Possible secreted protein	BCG_0431c	NA	NA	Rv0394c	Rv0394c	NA	3	cell wall and cell processes
Hypothetical protein	BCG_0432	NA	NA	Rv0395	Rv0395	NA	10	conserved hypothetical
Hypothetical protein	BCG_0433	NA	NA	Rv0396	Rv0396	NA	10	conserved hypothetical
Conserved 13E12 repeat family protein	BCG_0434	NA	NA	Rv0397	Rv0397	NA	5	insertion sequences and phages
Possible secreted protein	BCG_0435c	NA	NA	Rv0398c	Rv0398c	NA	3	cell wall and cell processes
Possible conserved lipoprotein LpqK	BCG_0436c	lpqK	NA	Rv0399c	lpqK	NA	3	cell wall and cell processes
Acyl-CoA dehydrogenase FadE7	BCG_0437c	fadE7	mbo00071:Fatty acid metabolism;mbo00310:Lysine degradation;mbo00380:Tryptophan metabolism;mbo00632:Benzoate degradation via CoA ligation	Rv0400c	fadE7	mtu00120:Bile acid biosynthesis;mtu00281:Geraniol degradation;mtu00624:1- and 2-Methylnaphthalene degradation	1	lipid metabolism
Probable conserved transmembrane protein	BCG_0438	NA	NA	Rv0401	Rv0401	NA	3	cell wall and cell processes
Probable conserved transmembrane transport protein MmpL1	BCG_0439c	mmpL1b	NA	Rv0402c	mmpL1	NA	3	cell wall and cell processes
Probable conserved transmembrane transport protein MmpL1	BCG_0440c	mmpL1a	NA	Rv0402c	mmpL1	NA	3	cell wall and cell processes
Probable membrane bound polyketide synthase Pks6	BCG_0443	pks6a	NA	Rv0405	pks6	NA	1	lipid metabolism
Probable membrane bound polyketide synthase Pks6	BCG_0444	pks6b	NA	Rv0405	pks6	NA	1	lipid metabolism
F420-dependent glucose-6-phosphate dehydrogenase Fgd1	BCG_0446	fgd1	NA	Rv0407	fgd1	NA	7	intermediary metabolism and respiration
Possible thiamine biosynthesis oxidoreductase ThiO	BCG_0454	thiO	mbo00730:Thiamine metabolism	Rv0415	thiO	mtu00730:Thiamine metabolism	7	intermediary metabolism and respiration
Possible protein ThiS	BCG_0455	thiS	NA	Rv0416	thiS	NA	7	intermediary metabolism and respiration
Probable thiamin biosynthesis protein ThiG (thiazole biosynthesis protein)	BCG_0456	thiG	mbo00730:Thiamine metabolism	Rv0417	thiG	mtu00730:Thiamine metabolism	7	intermediary metabolism and respiration
Probable lipoprotein aminopeptidase LpqL	BCG_0457	lpqL	NA	Rv0418	lpqL	NA	3	cell wall and cell processes
Possible lipoprotein peptidase LpqM	BCG_0458	lpqM	NA	Rv0419	lpqM	NA	3	cell wall and cell processes
Possible transmembrane protein	BCG_0459c	NA	NA	Rv0420c	Rv0420c	NA	3	cell wall and cell processes
Conserved hypothetical protein	BCG_0460c	NA	NA	Rv0421c	Rv0421c	NA	10	conserved hypothetical
Probable phosphomethylpyrimidine kinase ThiD (HMP-phosphate kinase) (HMP-P kinase)	BCG_0461c	thiD	mbo00730:Thiamine metabolism	Rv0422c	thiD	mtu00730:Thiamine metabolism	7	intermediary metabolism and respiration
Probable thiamine biosynthesis protein ThiC	BCG_0462c	thiC	mbo00730:Thiamine metabolism	Rv0423c	thiC	mtu00730:Thiamine metabolism	7	intermediary metabolism and respiration
Hypothetical protein	BCG_0463c	NA	NA	Rv0424c	Rv0424c	NA	10	conserved hypothetical
Possible metal cation transporting P-type ATPase CtpH	BCG_0464c	ctpH	mbo00500:Starch and sucrose metabolism;mbo00790:Folate biosynthesis	Rv0425c	ctpH	mtu00500:Starch and sucrose metabolism;mtu00790:Folate biosynthesis	3	cell wall and cell processes
Possible transmembrane protein	BCG_0465c	NA	NA	Rv0426c	Rv0426c	NA	3	cell wall and cell processes
Probable exodeoxyribonuclease III protein XthA (exonuclease III) (EXO III) (AP endonuclease VI)	BCG_0466c	xthA	NA	Rv0427c	xthA	NA	2	information pathways
GCN5-related N-acetyltransferase	BCG_0467c	NA	NA	Rv0428c	Rv0428c	NA	7	intermediary metabolism and respiration
Probable polypeptide deformylase Def (PDF) (formylmethionine deformylase)	BCG_0468c	def	NA	Rv0429c	def	NA	2	information pathways
Conserved hypothetical protein	BCG_0469	NA	NA	Rv0430	Rv0430	NA	10	conserved hypothetical
Putative tuberculin related peptide	BCG_0470	NA	NA	Rv0431	Rv0431	NA	3	cell wall and cell processes
Periplasmic superoxide dismutase [Cu-Zn] SodC	BCG_0471	sodC	NA	Rv0432	sodC	NA	0	virulence, detoxification and adaptation
Conserved hypothetical protein	BCG_0472	NA	NA	Rv0433	Rv0433	NA	10	conserved hypothetical
Conserved hypothetical protein	BCG_0473	NA	NA	Rv0434	Rv0434	NA	10	conserved hypothetical
Putative conserved ATPase	BCG_0474c	NA	NA	Rv0435c	Rv0435c	NA	3	cell wall and cell processes
Probable dehydrogenase/reductase	BCG_0478c	NA	NA	Rv0439c	Rv0439c	NA	7	intermediary metabolism and respiration
60 kDa chaperonin 2 GroEL2 (protein CPN60-2) (GroEL protein 2) (65 kDa antigen) (heat shock protein 65) (cell wall protein A) (antigen A)	BCG_0479	groEL	NA	Rv0440	groEL2	NA	0	virulence, detoxification and adaptation
Hypothetical protein	BCG_0480c	NA	NA	Rv0441c	Rv0441c	NA	10	conserved hypothetical
PPE family protein PPE10	BCG_0481c	PPE10	NA	Rv0442c	PPE10	NA	6	PE/PPE family
Alternative RNA polymerase sigma factor SigK	BCG_0484c	sigK	NA	Rv0445c	sigK	NA	2	information pathways
Possible conserved transmembrane protein	BCG_0485c	NA	NA	Rv0446c	Rv0446c	NA	3	cell wall and cell processes
Probable cyclopropane-fatty-acyl-phospholipid synthase UfaA1 (cyclopropane fatty acid synthase) (CFA synthase)	BCG_0486c	ufaA1	NA	Rv0447c	ufaA1	NA	1	lipid metabolism
Conserved hypothetical protein	BCG_0487c	NA	NA	Rv0448c	Rv0448c	NA	10	conserved hypothetical
Conserved hypothetical protein	BCG_0488c	NA	NA	Rv0449c	Rv0449c	NA	10	conserved hypothetical
Probable conserved transmembrane transport protein MmpL4	BCG_0489c	mmpL4	NA	Rv0450c	mmpL4	NA	3	cell wall and cell processes
Probable conserved membrane protein MmpS4	BCG_0490c	mmpS4	NA	Rv0451c	mmpS4	NA	3	cell wall and cell processes
Possible transcriptional regulatory protein	BCG_0491	NA	NA	Rv0452	Rv0452	NA	9	regulatory proteins
PPE family protein PPE11	BCG_0492	PPE11	NA	Rv0453	PPE11	NA	6	PE/PPE family
enoyl-CoA hydratase EchA2 (enoyl hydrase) (unsaturated acyl-CoA hydratase) (crotonase)	BCG_0495c	echA2	mbo00071:Fatty acid metabolism;mbo00280:Valine, leucine and isoleucine degradation;mbo00281:Geraniol degradation;mbo00310:Lysine degradation;mbo00380:Tryptophan metabolism;mbo00410:beta-Alanine metabolism;mbo00632:Benzoate degradation via CoA ligation;mbo00640:Propanoate metabolism;mbo00650:Butanoate metabolism;mbo00903:Limonene and pinene degradation;mbo00930:Caprolactam degradation	Rv0456c	echA2	NA	1	lipid metabolism
Possible toxin MazF1	BCG_0496c	NA	NA	Rv0456A	mazF1	NA	0	virulence, detoxification and adaptation
Probable peptidase	BCG_0497c	NA	NA	Rv0457c	Rv0457c	NA	7	intermediary metabolism and respiration
Probable aldehyde dehydrogenase	BCG_0498	NA	NA	Rv0458	Rv0458	NA	7	intermediary metabolism and respiration
Conserved hypothetical protein	BCG_0499	NA	NA	Rv0459	Rv0459	NA	10	conserved hypothetical
Conserved hydrophobic protein	BCG_0500	NA	NA	Rv0460	Rv0460	NA	10	conserved hypothetical
Probable transmembrane protein	BCG_0501	NA	NA	Rv0461	Rv0461	NA	3	cell wall and cell processes
Dihydrolipoamide dehydrogenase LpdC (lipoamide reductase (NADH)) (lipoyl dehydrogenase) (dihydrolipoyl dehydrogenase) (diaphorase)	BCG_0502	lpd	mbo00010:Glycolysis / Gluconeogenesis;mbo00020:Citrate cycle (TCA cycle);mbo00252:Alanine and aspartate metabolism;mbo00260:Glycine, serine and threonine metabolism;mbo00280:Valine, leucine and isoleucine degradation;mbo00620:Pyruvate metabolism	Rv0462	lpdC	NA	7	intermediary metabolism and respiration
Probable conserved membrane protein	BCG_0503	NA	NA	Rv0463	Rv0463	NA	3	cell wall and cell processes
Conserved protein	BCG_0504c	NA	NA	Rv0464c	Rv0464c	NA	10	conserved hypothetical
Probable transcriptional regulatory protein	BCG_0505c	NA	NA	Rv0465c	Rv0465c	NA	9	regulatory proteins
Conserved protein	BCG_0506	NA	NA	Rv0466	Rv0466	NA	10	conserved hypothetical
Isocitrate lyase Icl (isocitrase) (isocitratase)	BCG_0507	icl	mbo00630:Glyoxylate and dicarboxylate metabolism	Rv0467	icl1	NA	7	intermediary metabolism and respiration
3-hydroxybutyryl-CoA dehydrogenase FadB2 (beta-hydroxybutyryl-CoA dehydrogenase) (BHBD)	BCG_0508	fadB2	mbo00632:Benzoate degradation via CoA ligation;mbo00650:Butanoate metabolism	Rv0468	fadB2	mtu00632:Benzoate degradation via CoA ligation;mtu00650:Butanoate metabolism	1	lipid metabolism
Possible mycolic acid synthase UmaA	BCG_0509	umaA1	NA	Rv0469	umaA	NA	1	lipid metabolism
Mycolic acid synthase PcaA (cyclopropane synthase)	BCG_0510c	pcaA	NA	Rv0470c	pcaA	NA	1	lipid metabolism
Hypothetical protein	BCG_0511c	NA	NA	Rv0470A	Rv0470A	NA	10	conserved hypothetical
Probable transcriptional regulatory protein (possibly TetR-family)	BCG_0513c	NA	NA	Rv0472c	Rv0472c	NA	9	regulatory proteins
Probable transcriptional regulatory protein	BCG_0515	NA	NA	Rv0474	Rv0474	NA	9	regulatory proteins
Iron-regulated heparin binding hemagglutinin HbhA (adhesin)	BCG_0516	hbhA	NA	Rv0475	hbhA	NA	3	cell wall and cell processes
Possible conserved transmembrane protein	BCG_0517	NA	NA	Rv0476	Rv0476	NA	3	cell wall and cell processes
Possible conserved secreted protein	BCG_0518	NA	NA	Rv0477	Rv0477	NA	3	cell wall and cell processes
Probable conserved membrane protein	BCG_0520c	NA	NA	Rv0479c	Rv0479c	NA	3	cell wall and cell processes
Hypothetical protein	BCG_0522c	NA	NA	Rv0481c	Rv0481c	NA	10	conserved hypothetical
Probable UDP-N-acetylenolpyruvoylglucosamine reductase MurB (UDP-N-acetylmuramate dehydrogenase)	BCG_0523	murB	mbo00530:Aminosugars metabolism	Rv0482	murB	mtu00530:Aminosugars metabolism	3	cell wall and cell processes
Probable conserved lipoprotein LprQ	BCG_0524	lprQ	NA	Rv0483	lprQ	NA	3	cell wall and cell processes
Probable short-chain type oxidoreductase	BCG_0525c	NA	NA	Rv0484c	Rv0484c	NA	7	intermediary metabolism and respiration
Possible transcriptional regulatory protein	BCG_0526	NA	NA	Rv0485	Rv0485	NA	9	regulatory proteins
Glycosyltransferase MshA	BCG_0527	NA	NA	Rv0486	mshA	NA	7	intermediary metabolism and respiration
Conserved hypothetical protein	BCG_0528	NA	NA	Rv0487	Rv0487	NA	10	conserved hypothetical
Probable conserved integral membrane protein	BCG_0529	NA	NA	Rv0488	Rv0488	NA	3	cell wall and cell processes
Putative two component sensor histidine kinase SenX3	BCG_0531	senX3	NA	Rv0490	senX3	NA	9	regulatory proteins
Two component sensory transduction protein RegX3 (transcriptional regulatory protein) (probably LuxR-family)	BCG_0532	regX3	NA	Rv0491	regX3	NA	9	regulatory proteins
Hypothetical protein	BCG_0534c	NA	NA	Rv0492A	Rv0492A	NA	10	conserved hypothetical
Conserved protein	BCG_0535c	NA	NA	Rv0493c	Rv0493c	NA	10	conserved hypothetical
Conserved hypothetical protein	BCG_0541	NA	NA	Rv0499	Rv0499	NA	10	conserved hypothetical
Probable pyrroline-5-carboxylate reductase ProC (P5CR) (P5C reductase)	BCG_0542	proC	mbo00330:Arginine and proline metabolism	Rv0500	proC	mtu00330:Arginine and proline metabolism	7	intermediary metabolism and respiration
Conserved protein	BCG_0543	NA	NA	Rv0500A	Rv0500A	NA	10	conserved hypothetical
Possible UDP-glucose 4-epimerase GalE2 (galactowaldenase) (UDP-galactose 4-epimerase) (uridine diphosphate galactose 4-epimerase) (uridine diphospho-galactose 4-epimerase)	BCG_0544	galE2	mbo00052:Galactose metabolism;mbo00520:Nucleotide sugars metabolism	Rv0501	galE2	mtu00052:Galactose metabolism;mtu00520:Nucleotide sugars metabolism	7	intermediary metabolism and respiration
Conserved protein	BCG_0545	NA	NA	Rv0502	Rv0502	NA	10	conserved hypothetical
Cyclopropane-fatty-acyl-phospholipid synthase 2 CmaA2 (cyclopropane fatty acid synthase) (CFA synthase) (cyclopropane mycolic acid synthase 2) (mycolic acid trans-cyclopropane synthetase)	BCG_0546c	cmaA2	NA	Rv0503c	cmaA2	NA	1	lipid metabolism
Probable conserved transmembrane transport protein MmpL2	BCG_0550	mmpL2	NA	Rv0507	mmpL2	NA	3	cell wall and cell processes
Conserved hypothetical protein	BCG_0551	NA	NA	Rv0508	Rv0508	NA	10	conserved hypothetical
Probable glutamyl-tRNA reductase HemA (GLUTR)	BCG_0552	hemA	mbo00860:Porphyrin and chlorophyll metabolism	Rv0509	hemA	mtu00860:Porphyrin and chlorophyll metabolism	7	intermediary metabolism and respiration
Probable porphobilinogen deaminase HemC (PBG) (hydroxymethylbilane synthase) (HMBS) (pre-uroporphyrinogen synthase)	BCG_0553	hemC	mbo00860:Porphyrin and chlorophyll metabolism	Rv0510	hemC	mtu00860:Porphyrin and chlorophyll metabolism	7	intermediary metabolism and respiration
Probable uroporphyrin-III C-methyltransferase HemD (uroporphyrinogen III methylase) (urogen III methylase) (SUMT) (urogen III methylase) (UROM)	BCG_0554	hemD	mbo00860:Porphyrin and chlorophyll metabolism	Rv0511	hemD	mtu00860:Porphyrin and chlorophyll metabolism	7	intermediary metabolism and respiration
Probable delta-aminolevulinic acid dehydratase HemB (porphobilinogen synthase) (ALAD) (ALADH)	BCG_0555	hemB	mbo00860:Porphyrin and chlorophyll metabolism	Rv0512	hemB	mtu00860:Porphyrin and chlorophyll metabolism	7	intermediary metabolism and respiration
Possible conserved transmembrane protein	BCG_0556	NA	NA	Rv0513	Rv0513	NA	3	cell wall and cell processes
Possible transmembrane protein	BCG_0557	NA	NA	Rv0514	Rv0514	NA	3	cell wall and cell processes
Conserved 13E12 repeat family protein	BCG_0558	NA	NA	Rv0515	Rv0515	NA	5	insertion sequences and phages
Possible anti-anti-sigma factor	BCG_0559c	NA	NA	Rv0516c	Rv0516c	NA	2	information pathways
Possible membrane acyltransferase	BCG_0560	NA	NA	Rv0517	Rv0517	NA	7	intermediary metabolism and respiration
Possible conserved membrane protein	BCG_0562c	NA	NA	Rv0519c	Rv0519c	NA	3	cell wall and cell processes
Possible methyltransferase/methylase (fragment)	BCG_0563	NA	NA	Rv0520	Rv0520	NA	7	intermediary metabolism and respiration
Possible methyltransferase/methylase (fragment)	BCG_0564	NA	NA	Rv0521	Rv0521	NA	7	intermediary metabolism and respiration
Probable GABA permease GabP (4-amino butyrate transport carrier) (GAMA-aminobutyrate permease)	BCG_0565	gabP	NA	Rv0522	gabP	NA	3	cell wall and cell processes
Conserved protein	BCG_0566c	NA	NA	Rv0523c	Rv0523c	NA	10	conserved hypothetical
Probable glutamate-1-semialdehyde 2,1-aminomutase HemL (GSA) (glutamate-1-semialdehyde aminotransferase) (GSA-at)	BCG_0567	hemL	mbo00860:Porphyrin and chlorophyll metabolism	Rv0524	hemL	mtu00860:Porphyrin and chlorophyll metabolism	7	intermediary metabolism and respiration
Conserved protein	BCG_0568	NA	NA	Rv0525	Rv0525	NA	10	conserved hypothetical
Possible thioredoxin protein (thiol-disulfide interchange protein)	BCG_0569	NA	NA	Rv0526	Rv0526	NA	7	intermediary metabolism and respiration
Possible cytochrome C-type biogenesis protein CcdA	BCG_0570	ccdA	NA	Rv0527	ccdA	NA	7	intermediary metabolism and respiration
Probable conserved transmembrane protein	BCG_0571	NA	NA	Rv0528	Rv0528	NA	3	cell wall and cell processes
Possible cytochrome C-type biogenesis protein CcsA	BCG_0572	ccsA	NA	Rv0529	ccsA	NA	7	intermediary metabolism and respiration
Conserved protein	BCG_0573	NA	NA	Rv0530	Rv0530	NA	10	conserved hypothetical
NA	BCG_0575	PE_PGRS6a	NA	NA	NA	NA	NA	NA
1,4-dihydroxy-2-naphthoate octaprenyltransferase MenA (DHNA-octaprenyltransferase)	BCG_0578c	menA	mbo00130:Ubiquinone biosynthesis	Rv0534c	menA	mtu00130:Ubiquinone biosynthesis	7	intermediary metabolism and respiration
Probable 5'-methylthioadenosine phosphorylase Pnp (MTA phosphorylase)	BCG_0579	pnp	mbo00271:Methionine metabolism	Rv0535	pnp	mtu00271:Methionine metabolism	7	intermediary metabolism and respiration
Possible conserved membrane protein	BCG_0582	NA	NA	Rv0538	Rv0538	NA	3	cell wall and cell processes
Probable dolichyl-phosphate sugar synthase (dolichol-phosphate sugar synthetase) (dolichol-phosphate sugar transferase) (sugar phosphoryldolichol synthase)	BCG_0583	NA	NA	Rv0539	Rv0539	NA	7	intermediary metabolism and respiration
Probable conserved integral membrane protein	BCG_0585c	NA	NA	Rv0541c	Rv0541c	NA	3	cell wall and cell processes
Possible O-succinylbenzoic acid--CoA ligase MenE (OSB-CoA synthetase) (O-succinylbenzoate-CoA synthase)	BCG_0586c	menE	mbo00130:Ubiquinone biosynthesis	Rv0542c	menE	mtu00130:Ubiquinone biosynthesis	7	intermediary metabolism and respiration
Conserved protein	BCG_0587c	NA	NA	Rv0543c	Rv0543c	NA	10	conserved hypothetical
Possible conserved transmembrane protein	BCG_0588c	NA	NA	Rv0544c	Rv0544c	NA	3	cell wall and cell processes
Probable low-affinity inorganic phosphate transporter integral membrane protein PitA	BCG_0589c	pitA	NA	Rv0545c	pitA	NA	3	cell wall and cell processes
Naphthoate synthase MenB (dihydroxynaphthoic acid synthetase) (DHNA synthetase)	BCG_0592c	menB	mbo00130:Ubiquinone biosynthesis	Rv0548c	menB	mtu00130:Ubiquinone biosynthesis	7	intermediary metabolism and respiration
NA	BCG_0593c	NA	NA	NA	NA	NA	NA	NA
Possible toxin VapC3	BCG_0594c	NA	NA	Rv0549c	vapC3	NA	0	virulence, detoxification and adaptation
Possible antitoxin VapB3	BCG_0595c	NA	NA	Rv0550c	vapB3	NA	0	virulence, detoxification and adaptation
Probable fatty-acid-CoA ligase FadD8 (fatty-acid-CoA synthetase) (fatty-acid-CoA synthase)	BCG_0596c	fadD8	mbo00061:Fatty acid biosynthesis	Rv0551c	fadD8	NA	1	lipid metabolism
Conserved protein	BCG_0597	NA	NA	Rv0552	Rv0552	NA	10	conserved hypothetical
Probable muconate cycloisomerase MenC (cis,cis-muconate lactonizing enzyme) (MLE)	BCG_0598	menC	mbo00130:Ubiquinone biosynthesis	Rv0553	menC	mtu00130:Ubiquinone biosynthesis	7	intermediary metabolism and respiration
Possible peroxidase BpoC (non-haem peroxidase)	BCG_0599	bpoC	NA	Rv0554	bpoC	NA	0	virulence, detoxification and adaptation
Probable bifunctional menaquinone biosynthesis protein MenD : 2-succinyl-6-hydroxy-2,4-cyclohexadiene-1-carboxylate synthase (SHCHC synthase) + 2-oxoglutarate decarboxylase (alpha- ketoglutarate decarboxylase) (KDC)	BCG_0600	menD	mbo00130:Ubiquinone biosynthesis	Rv0555	menD	mtu00130:Ubiquinone biosynthesis	7	intermediary metabolism and respiration
Probable conserved transmembrane protein	BCG_0601	NA	NA	Rv0556	Rv0556	NA	3	cell wall and cell processes
Mannosyltransferase MgtA	BCG_0602	pimB	mbo00051:Fructose and mannose metabolism;mbo00561:Glycerolipid metabolism	Rv0557	mgtA	NA	1	lipid metabolism
Probable ubiquinone/menaquinone biosynthesis methyltransferase MenH (2-heptaprenyl-1,4-naphthoquinone methyltransferase)	BCG_0603	ubiE	mbo00130:Ubiquinone biosynthesis	Rv0558	menH	NA	7	intermediary metabolism and respiration
Possible conserved secreted protein	BCG_0604c	NA	NA	Rv0559c	Rv0559c	NA	3	cell wall and cell processes
Possible oxidoreductase	BCG_0606c	NA	NA	Rv0561c	Rv0561c	NA	7	intermediary metabolism and respiration
Probable polyprenyl-diphosphate synthase GrcC1 (polyprenyl pyrophosphate synthetase)	BCG_0607	grcC1	mbo00100:Biosynthesis of steroids	Rv0562	grcC1	mtu00510:N-Glycan biosynthesis	7	intermediary metabolism and respiration
Probable protease transmembrane protein heat shock protein HtpX	BCG_0608	htpX	NA	Rv0563	htpX	NA	0	virulence, detoxification and adaptation
Probable glycerol-3-phosphate dehydrogenase [NAD(P)+] GpdA1 (NAD(P)H-dependent glycerol-3-phosphate dehydrogenase) (NAD(P)H-dependent dihydroxyacetone-phosphate reductase)	BCG_0609c	gpdA1	NA	Rv0564c	gpdA1	NA	1	lipid metabolism
Probable monooxygenase	BCG_0610c	NA	NA	Rv0565c	Rv0565c	NA	7	intermediary metabolism and respiration
Conserved protein	BCG_0611c	NA	NA	Rv0566c	Rv0566c	NA	10	conserved hypothetical
Probable methyltransferase/methylase	BCG_0612	NA	NA	Rv0567	Rv0567	NA	7	intermediary metabolism and respiration
Possible cytochrome P450 135B1 Cyp135B1	BCG_0613	cyp135B1	mbo00361:gamma-Hexachlorocyclohexane degradation;mbo00626:Naphthalene and anthracene degradation;mbo00903:Limonene and pinene degradation;mbo00940:Phenylpropanoid biosynthesis	Rv0568	cyp135B1	mtu00361:gamma-Hexachlorocyclohexane degradation;mtu00626:Naphthalene and anthracene degradation;mtu00903:Limonene and pinene degradation;mtu00940:Phenylpropanoid biosynthesis	7	intermediary metabolism and respiration
Conserved protein	BCG_0614	NA	NA	Rv0569	Rv0569	NA	10	conserved hypothetical
Probable ribonucleoside-diphosphate reductase (large subunit) NrdZ (ribonucleotide reductase)	BCG_0615	nrdZ	mbo00230:Purine metabolism;mbo00240:Pyrimidine metabolism	Rv0570	nrdZ	mtu00230:Purine metabolism;mtu00240:Pyrimidine metabolism	2	information pathways
Conserved protein	BCG_0616c	NA	NA	Rv0571c	Rv0571c	NA	10	conserved hypothetical
Hypothetical protein	BCG_0617c	NA	NA	Rv0572c	Rv0572c	NA	10	conserved hypothetical
Nicotinic acid phosphoribosyltransferase PncB2	BCG_0618c	NA	NA	Rv0573c	pncB2	NA	7	intermediary metabolism and respiration
Conserved hypothetical protein	BCG_0619c	NA	NA	Rv0574c	Rv0574c	NA	10	conserved hypothetical
Possible oxidoreductase	BCG_0620c	NA	NA	Rv0575c	Rv0575c	NA	7	intermediary metabolism and respiration
NA	BCG_0623c	PE_PGRS7	NA	NA	NA	NA	NA	NA
Conserved hypothetical protein	BCG_0624	NA	NA	Rv0579	Rv0579	NA	10	conserved hypothetical
Conserved protein	BCG_0625c	NA	NA	Rv0580c	Rv0580c	NA	10	conserved hypothetical
Possible antitoxin VapB26	BCG_0626	NA	NA	Rv0581	vapB26	NA	0	virulence, detoxification and adaptation
Possible toxin VapC26. Contains PIN domain.	BCG_0627	NA	NA	Rv0582	vapC26	NA	0	virulence, detoxification and adaptation
Possible conserved exported protein	BCG_0629	NA	NA	Rv0584	Rv0584	NA	3	cell wall and cell processes
Probable conserved integral membrane protein	BCG_0630c	NA	NA	Rv0585c	Rv0585c	NA	3	cell wall and cell processes
Conserved hypothetical integral membrane protein YrbE2A	BCG_0632	yrbE2A	mbo02010:ABC transporters - General	Rv0587	yrbE2A	mtu02010:ABC transporters - General	0	virulence, detoxification and adaptation
Possible antitoxin VapB4	BCG_0642c	NA	NA	Rv0596c	vapB4	NA	0	virulence, detoxification and adaptation
Two component sensor kinase [second part]	BCG_0646c	NA	NA	Rv0600c	Rv0600c	NA	9	regulatory proteins
Two component sensor kinase [first part]	BCG_0647c	NA	NA	Rv0601c	Rv0601c	NA	9	regulatory proteins
Two component DNA binding transcriptional regulatory protein TcrA	BCG_0648c	tcrA	NA	Rv0602c	tcrA	NA	9	regulatory proteins
Possible exported protein	BCG_0649	NA	NA	Rv0603	Rv0603	NA	3	cell wall and cell processes
Probable conserved lipoprotein LpqO	BCG_0650	lpqO	NA	Rv0604	lpqO	NA	3	cell wall and cell processes
Possible resolvase	BCG_0651	NA	NA	Rv0605	Rv0605	NA	5	insertion sequences and phages
Possible transposase (fragment)	BCG_0652	NA	NA	Rv0606	Rv0606	NA	5	insertion sequences and phages
Hypothetical protein	BCG_0653	NA	NA	Rv0607	Rv0607	NA	10	conserved hypothetical
Possible antitoxin VapB28	BCG_0654	NA	NA	Rv0608	vapB28	NA	0	virulence, detoxification and adaptation
Possible toxin VapC28. Contains PIN domain.	BCG_0655	NA	NA	Rv0609	vapC28	NA	0	virulence, detoxification and adaptation
Conserved hypothetical protein	BCG_0656	NA	NA	Rv0609A	Rv0609A	NA	10	conserved hypothetical
Hypothetical protein	BCG_0658c	NA	NA	Rv0611c	Rv0611c	NA	10	conserved hypothetical
Conserved hypothetical protein	BCG_0659	NA	NA	Rv0612	Rv0612	NA	10	conserved hypothetical
Unknown protein	BCG_0660c	NA	NA	Rv0613c	Rv0613c	NA	10	conserved hypothetical
Conserved hypothetical protein	BCG_0661	NA	NA	Rv0614	Rv0614	NA	10	conserved hypothetical
Possible antitoxin VapB29	BCG_0663A	NA	NA	Rv0616A	vapB29	NA	0	virulence, detoxification and adaptation
Possible toxin VapC29. Contains PIN domain.	BCG_0664	NA	NA	Rv0617	vapC29	NA	0	virulence, detoxification and adaptation
Probable galactose-1-phosphate uridylyltransferase GalTa [first part]	BCG_0665	galT	mbo00052:Galactose metabolism;mbo00520:Nucleotide sugars metabolism	Rv0618	galTa	mtu00052:Galactose metabolism;mtu00520:Nucleotide sugars metabolism	7	intermediary metabolism and respiration
Probable galactokinase GalK (galactose kinase)	BCG_0666	galK	mbo00052:Galactose metabolism	Rv0620	galK	mtu00052:Galactose metabolism	7	intermediary metabolism and respiration
Possible membrane protein	BCG_0667	NA	NA	Rv0621	Rv0621	NA	3	cell wall and cell processes
Possible membrane protein	BCG_0668	NA	NA	Rv0622	Rv0622	NA	3	cell wall and cell processes
Possible antitoxin VapB5	BCG_0672	NA	NA	Rv0626	vapB5	NA	0	virulence, detoxification and adaptation
Possible toxin VapC5	BCG_0673	NA	NA	Rv0627	vapC5	NA	0	virulence, detoxification and adaptation
Conserved hypothetical protein	BCG_0674c	NA	NA	Rv0628c	Rv0628c	NA	10	conserved hypothetical
Probable exonuclease V (alpha chain) RecD (exodeoxyribonuclease V alpha chain) (exodeoxyribonuclease V polypeptide)	BCG_0675c	recD	NA	Rv0629c	recD	NA	2	information pathways
NA	BCG_0676c	recBb	NA	NA	NA	NA	NA	NA
Probable exonuclease V (beta chain) RecB (exodeoxyribonuclease V beta chain)(exodeoxyribonuclease V polypeptide) (chi-specific endonuclease)	BCG_0677c	recBa	NA	Rv0630c	recB	NA	2	information pathways
Probable exonuclease V (gamma chain) RecC (exodeoxyribonuclease V gamma chain)(exodeoxyribonuclease V polypeptide)	BCG_0678c	recC	NA	Rv0631c	recC	NA	2	information pathways
Probable enoyl-CoA hydratase EchA3 (enoyl hydrase) (unsaturated acyl-CoA hydratase) (crotonase)	BCG_0679c	echA3	mbo00071:Fatty acid metabolism;mbo00280:Valine, leucine and isoleucine degradation;mbo00281:Geraniol degradation;mbo00310:Lysine degradation;mbo00380:Tryptophan metabolism;mbo00410:beta-Alanine metabolism;mbo00632:Benzoate degradation via CoA ligation;mbo00640:Propanoate metabolism;mbo00650:Butanoate metabolism;mbo00903:Limonene and pinene degradation;mbo00930:Caprolactam degradation	Rv0632c	echA3	mtu00071:Fatty acid metabolism;mtu00280:Valine, leucine and isoleucine degradation;mtu00281:Geraniol degradation;mtu00310:Lysine degradation;mtu00380:Tryptophan metabolism;mtu00410:beta-Alanine metabolism;mtu00632:Benzoate degradation via CoA ligation;mtu00640:Propanoate metabolism;mtu00650:Butanoate metabolism;mtu00903:Limonene and pinene degradation;mtu00930:Caprolactam degradation	1	lipid metabolism
Unknown protein	BCG_0682	NA	NA	Rv0634A	Rv0634A	NA	10	conserved hypothetical
50S ribosomal protein L33 RpmG2	BCG_0683	rpmG	mbo03010:Ribosome;mbo03010:Ribosome	Rv0634B	rpmG2	NA	2	information pathways
(3R)-hydroxyacyl-ACP dehydratase subunit HadA	BCG_0684	NA	NA	Rv0635	hadA	NA	7	intermediary metabolism and respiration
(3R)-hydroxyacyl-ACP dehydratase subunit HadB	BCG_0685	NA	NA	Rv0636	hadB	NA	7	intermediary metabolism and respiration
(3R)-hydroxyacyl-ACP dehydratase subunit HadC	BCG_0686	NA	NA	Rv0637	hadC	NA	7	intermediary metabolism and respiration
Probable preprotein translocase SecE1	BCG_0687	secE	mbo03060:Protein export	Rv0638	secE1	NA	3	cell wall and cell processes
Probable transcription antitermination protein NusG	BCG_0688	nusG	NA	Rv0639	nusG	NA	2	information pathways
50S ribosomal protein L11 RplK	BCG_0689	rplK	mbo03010:Ribosome	Rv0640	rplK	mtu03010:Ribosome	2	information pathways
50S ribosomal protein L1 RplA	BCG_0690	rplA	mbo03010:Ribosome	Rv0641	rplA	mtu03010:Ribosome	2	information pathways
Methoxy mycolic acid synthase 4 MmaA4 (methyl mycolic acid synthase 4) (MMA4) (hydroxy mycolic acid synthase)	BCG_0691c	mmaA4	NA	Rv0642c	mmaA4	mtu00150:Androgen and estrogen metabolism;mtu00340:Histidine metabolism;mtu00350:Tyrosine metabolism;mtu00380:Tryptophan metabolism;mtu00450:Selenoamino acid metabolism;mtu00626:Naphthalene and anthracene degradation	1	lipid metabolism
Methoxy mycolic acid synthase 3 MmaA3 (methyl mycolic acid synthase 3) (MMA3) (hydroxy mycolic acid synthase)	BCG_0692c	mmaA3	NA	Rv0643c	mmaA3	mtu00150:Androgen and estrogen metabolism;mtu00340:Histidine metabolism;mtu00350:Tyrosine metabolism;mtu00380:Tryptophan metabolism;mtu00450:Selenoamino acid metabolism;mtu00626:Naphthalene and anthracene degradation	1	lipid metabolism
Probable lipase/esterase LipG	BCG_0695c	lipG	NA	Rv0646c	lipG	NA	7	intermediary metabolism and respiration
Conserved protein	BCG_0696c	NA	NA	Rv0647c	Rv0647c	NA	10	conserved hypothetical
Alpha-mannosidase	BCG_0697	NA	NA	Rv0648	Rv0648	NA	7	intermediary metabolism and respiration
Possible malonyl CoA-acyl carrier protein transacylase FabD2 (MCT)	BCG_0698	fabD2	mbo00061:Fatty acid biosynthesis	Rv0649	fabD2	mtu00061:Fatty acid biosynthesis	1	lipid metabolism
Possible sugar kinase	BCG_0699	NA	NA	Rv0650	Rv0650	NA	7	intermediary metabolism and respiration
50S ribosomal protein L10 RplJ	BCG_0700	rplJ	mbo03010:Ribosome	Rv0651	rplJ	mtu03010:Ribosome	2	information pathways
50S ribosomal protein L7/L12 RplL (SA1)	BCG_0701	rplL	mbo03010:Ribosome	Rv0652	rplL	mtu03010:Ribosome	2	information pathways
Possible transcriptional regulatory protein (probably TetR-family)	BCG_0702c	NA	NA	Rv0653c	Rv0653c	NA	9	regulatory proteins
Probable dioxygenase	BCG_0703	NA	NA	Rv0654	Rv0654	NA	7	intermediary metabolism and respiration
Possible ribonucleotide-transport ATP-binding protein ABC transporter Mkl	BCG_0704	mkl	mbo02010:ABC transporters - General	Rv0655	mkl	mtu02010:ABC transporters - General	3	cell wall and cell processes
Possible toxin VapC6	BCG_0705c	NA	NA	Rv0656c	vapC6	NA	0	virulence, detoxification and adaptation
Possible antitoxin VapB6	BCG_0706c	NA	NA	Rv0657c	vapB6	NA	0	virulence, detoxification and adaptation
Toxin MazF2	BCG_0708c	NA	NA	Rv0659c	mazF2	NA	0	virulence, detoxification and adaptation
Possible antitoxin MazE2	BCG_0709c	NA	NA	Rv0660c	mazE2	NA	0	virulence, detoxification and adaptation
Possible toxin VapC7	BCG_0710c	NA	NA	Rv0661c	vapC7	NA	0	virulence, detoxification and adaptation
Possible antitoxin VapB7	BCG_0711c	NA	NA	Rv0662c	vapB7	NA	0	virulence, detoxification and adaptation
Possible toxin VapC8	BCG_0714	NA	NA	Rv0665	vapC8	NA	0	virulence, detoxification and adaptation
Possible membrane protein	BCG_0715	NA	NA	Rv0666	Rv0666	NA	3	cell wall and cell processes
DNA-directed RNA polymerase (beta chain) RpoB (transcriptase beta chain) (RNA polymerase beta subunit)	BCG_0716	rpoB	mbo00230:Purine metabolism;mbo00240:Pyrimidine metabolism;mbo03020:RNA polymerase	Rv0667	rpoB	mtu00230:Purine metabolism;mtu00240:Pyrimidine metabolism;mtu03020:RNA polymerase	2	information pathways
DNA-directed RNA polymerase (beta' chain) RpoC (transcriptase beta' chain) (RNA polymerase beta' subunit).	BCG_0717	rpoC	mbo00230:Purine metabolism;mbo00240:Pyrimidine metabolism;mbo03020:RNA polymerase	Rv0668	rpoC	mtu00230:Purine metabolism;mtu00240:Pyrimidine metabolism;mtu03020:RNA polymerase	2	information pathways
Possible hydrolase	BCG_0718c	NA	NA	Rv0669c	Rv0669c	NA	7	intermediary metabolism and respiration
Probable endonuclease IV End (endodeoxyribonuclease IV) (apurinase)	BCG_0719	end	NA	Rv0670	end	NA	2	information pathways
Possible conserved lipoprotein LpqP	BCG_0720	lpqP	NA	Rv0671	lpqP	NA	3	cell wall and cell processes
Conserved hypothetical protein	BCG_0723	NA	NA	Rv0674	Rv0674	NA	10	conserved hypothetical
Probable enoyl-CoA hydratase EchA5 (enoyl hydrase) (unsaturated acyl-CoA hydratase) (crotonase)	BCG_0724	echA5	mbo00071:Fatty acid metabolism;mbo00280:Valine, leucine and isoleucine degradation;mbo00281:Geraniol degradation;mbo00310:Lysine degradation;mbo00380:Tryptophan metabolism;mbo00410:beta-Alanine metabolism;mbo00632:Benzoate degradation via CoA ligation;mbo00640:Propanoate metabolism;mbo00650:Butanoate metabolism;mbo00903:Limonene and pinene degradation;mbo00930:Caprolactam degradation	Rv0675	echA5	mtu00071:Fatty acid metabolism;mtu00280:Valine, leucine and isoleucine degradation;mtu00281:Geraniol degradation;mtu00310:Lysine degradation;mtu00380:Tryptophan metabolism;mtu00410:beta-Alanine metabolism;mtu00632:Benzoate degradation via CoA ligation;mtu00640:Propanoate metabolism;mtu00650:Butanoate metabolism;mtu00903:Limonene and pinene degradation;mtu00930:Caprolactam degradation	1	lipid metabolism
Probable conserved transmembrane transport protein MmpL5	BCG_0725c	mmpL5	NA	Rv0676c	mmpL5	NA	3	cell wall and cell processes
Possible conserved membrane protein MmpS5	BCG_0726c	mmpS5	NA	Rv0677c	mmpS5	NA	3	cell wall and cell processes
Conserved protein	BCG_0727	NA	NA	Rv0678	Rv0678	NA	10	conserved hypothetical
Conserved threonine rich protein	BCG_0728c	NA	NA	Rv0679c	Rv0679c	NA	10	conserved hypothetical
Probable conserved transmembrane protein	BCG_0729c	NA	NA	Rv0680c	Rv0680c	NA	3	cell wall and cell processes
30S ribosomal protein S12 RpsL	BCG_0731	rpsL	mbo03010:Ribosome	Rv0682	rpsL	mtu03010:Ribosome	2	information pathways
30S ribosomal protein S7 RpsG	BCG_0732	rpsG	mbo03010:Ribosome	Rv0683	rpsG	mtu03010:Ribosome	2	information pathways
Probable elongation factor G FusA1 (EF-G)	BCG_0733	fusA1	NA	Rv0684	fusA1	NA	2	information pathways
Probable iron-regulated elongation factor TU Tuf (EF-TU)	BCG_0734	tuf	NA	Rv0685	tuf	NA	2	information pathways
Probable short-chain type dehydrogenase/reductase	BCG_0736	fabG	mbo00061:Fatty acid biosynthesis;mbo01040:Polyunsaturated fatty acid biosynthesis;mbo00061:Fatty acid biosynthesis;mbo01040:Polyunsaturated fatty acid biosynthesis;mbo00061:Fatty acid biosynthesis;mbo01040:Polyunsaturated fatty acid biosynthesis;mbo00061:Fatty acid biosynthesis;mbo01040:Polyunsaturated fatty acid biosynthesis	Rv0687	Rv0687	NA	7	intermediary metabolism and respiration
Hypothetical protein	BCG_0738c	NA	NA	Rv0689c	Rv0689c	NA	10	conserved hypothetical
Conserved hypothetical protein	BCG_0739c	NA	NA	Rv0690c	Rv0690c	NA	10	conserved hypothetical
Probable transcriptional regulatory protein	BCG_0740c	NA	NA	Rv0691c	Rv0691c	NA	9	regulatory proteins
Conserved hypothetical protein	BCG_0741	NA	NA	Rv0692	Rv0692	NA	10	conserved hypothetical
Probable coenzyme PQQ synthesis protein E PqqE (coenzyme PQQ synthesis protein III)	BCG_0742	pqqE	NA	Rv0693	pqqE	NA	7	intermediary metabolism and respiration
Possible L-lactate dehydrogenase (cytochrome) LldD1	BCG_0743	lldD1	mbo00620:Pyruvate metabolism	Rv0694	lldD1	mtu00620:Pyruvate metabolism	7	intermediary metabolism and respiration
Conserved hypothetical protein	BCG_0744	NA	NA	Rv0695	Rv0695	NA	10	conserved hypothetical
Probable membrane sugar transferase	BCG_0745	NA	NA	Rv0696	Rv0696	NA	7	intermediary metabolism and respiration
Probable dehydrogenase	BCG_0746	NA	NA	Rv0697	Rv0697	NA	7	intermediary metabolism and respiration
Hypothetical protein	BCG_0749	NA	NA	Rv0699	Rv0699	NA	10	conserved hypothetical
30S ribosomal protein S10 RpsJ (transcription antitermination factor NusE)	BCG_0750	rpsJ	NA	Rv0700	rpsJ	NA	2	information pathways
50S ribosomal protein L3 RplC	BCG_0751	rplC	mbo03010:Ribosome	Rv0701	rplC	mtu03010:Ribosome	2	information pathways
50S ribosomal protein L4 RplD	BCG_0752	rplD	mbo03010:Ribosome	Rv0702	rplD	mtu03010:Ribosome	2	information pathways
50S ribosomal protein L23 RplW	BCG_0753	rplW	mbo03010:Ribosome	Rv0703	rplW	mtu03010:Ribosome	2	information pathways
50S ribosomal protein L2 RplB	BCG_0754	rplB	mbo03010:Ribosome	Rv0704	rplB	mtu03010:Ribosome	2	information pathways
30S ribosomal protein S19 RpsS	BCG_0755	rpsS	mbo03010:Ribosome	Rv0705	rpsS	mtu03010:Ribosome	2	information pathways
50S ribosomal protein L22 RplV	BCG_0756	rplV	mbo03010:Ribosome	Rv0706	rplV	mtu03010:Ribosome	2	information pathways
30S ribosomal protein S3 RpsC	BCG_0757	rpsC	mbo03010:Ribosome	Rv0707	rpsC	mtu03010:Ribosome	2	information pathways
50S ribosomal protein L16 RplP	BCG_0758	rplP	mbo03010:Ribosome	Rv0708	rplP	mtu03010:Ribosome	2	information pathways
50S ribosomal protein L29 RpmC	BCG_0759	rpmC	mbo03010:Ribosome	Rv0709	rpmC	mtu03010:Ribosome	2	information pathways
30S ribosomal protein S17 RpsQ	BCG_0760	rpsQ	mbo03010:Ribosome	Rv0710	rpsQ	mtu03010:Ribosome	2	information pathways
Possible arylsulfatase AtsA (aryl-sulfate sulphohydrolase) (arylsulphatase)	BCG_0761	atsA	NA	Rv0711	atsA	NA	7	intermediary metabolism and respiration
Conserved protein	BCG_0762	NA	NA	Rv0712	Rv0712	NA	10	conserved hypothetical
Probable conserved transmembrane protein	BCG_0763	NA	NA	Rv0713	Rv0713	NA	3	cell wall and cell processes
50S ribosomal protein L14 RplN	BCG_0764	rplN	mbo03010:Ribosome	Rv0714	rplN	mtu03010:Ribosome	2	information pathways
50S ribosomal protein L24 RplX	BCG_0765	rplX	mbo03010:Ribosome	Rv0715	rplX	mtu03010:Ribosome	2	information pathways
50S ribosomal protein L5 RplE	BCG_0766	rplE	mbo03010:Ribosome	Rv0716	rplE	mtu03010:Ribosome	2	information pathways
30S ribosomal protein S14 RpsN1	BCG_0767	rpsN	mbo03010:Ribosome;mbo03010:Ribosome	Rv0717	rpsN1	NA	2	information pathways
30S ribosomal protein S8 RpsH	BCG_0768	rpsH	mbo03010:Ribosome	Rv0718	rpsH	mtu03010:Ribosome	2	information pathways
50S ribosomal protein L6 RplF	BCG_0769	rplF	mbo03010:Ribosome	Rv0719	rplF	mtu03010:Ribosome	2	information pathways
50S ribosomal protein L18 RplR	BCG_0770	rplR	mbo03010:Ribosome	Rv0720	rplR	mtu03010:Ribosome	2	information pathways
30S ribosomal protein S5 RpsE	BCG_0771	rpsE	mbo03010:Ribosome	Rv0721	rpsE	mtu03010:Ribosome	2	information pathways
50S ribosomal protein L30 RpmD	BCG_0772	rpmD	mbo03010:Ribosome	Rv0722	rpmD	mtu03010:Ribosome	2	information pathways
50S ribosomal protein L15 RplO	BCG_0773	rplO	mbo03010:Ribosome	Rv0723	rplO	mtu03010:Ribosome	2	information pathways
Possible protease IV SppA (endopeptidase IV) (signal peptide peptidase)	BCG_0774	sppA	NA	Rv0724	sppA	NA	3	cell wall and cell processes
Conserved hypothetical protein	BCG_0775c	NA	NA	Rv0725c	Rv0725c	NA	10	conserved hypothetical
Possible S-adenosylmethionine-dependent methyltransferase	BCG_0776c	NA	NA	Rv0726c	Rv0726c	NA	1	lipid metabolism
Possible L-fuculose phosphate aldolase FucA (L-fuculose-1-phosphate aldolase)	BCG_0777c	fucA	mbo00051:Fructose and mannose metabolism	Rv0727c	fucA	mtu00051:Fructose and mannose metabolism	7	intermediary metabolism and respiration
Possible D-3-phosphoglycerate dehydrogenase SerA2 (phosphoglycerate dehydrogenase) (PGDH)	BCG_0778c	serA2	mbo00260:Glycine, serine and threonine metabolism	Rv0728c	serA2	mtu00260:Glycine, serine and threonine metabolism	7	intermediary metabolism and respiration
Possible D-xylulose kinase XylB (xylulokinase) (xylulose kinase)	BCG_0779	xylB	mbo00040:Pentose and glucuronate interconversions	Rv0729	xylB	mtu00040:Pentose and glucuronate interconversions	7	intermediary metabolism and respiration
Probable preprotein translocase SecY	BCG_0782	secY	mbo03060:Protein export	Rv0732	secY	mtu03060:Protein export	3	cell wall and cell processes
Adenylate kinase Adk (ATP-AMP transphosphorylase)	BCG_0783	adk	mbo00230:Purine metabolism	Rv0733	adk	mtu00230:Purine metabolism	7	intermediary metabolism and respiration
Methionine aminopeptidase MapA (map) (peptidase M) (MetAP)	BCG_0784	mapA	NA	Rv0734	mapA	NA	7	intermediary metabolism and respiration
Anti-sigma factor RslA	BCG_0786	NA	NA	Rv0736	rslA	NA	2	information pathways
Possible transcriptional regulatory protein	BCG_0787	NA	NA	Rv0737	Rv0737	NA	9	regulatory proteins
Conserved protein	BCG_0788	NA	NA	Rv0738	Rv0738	NA	10	conserved hypothetical
Conserved hypothetical protein	BCG_0789	NA	NA	Rv0739	Rv0739	NA	10	conserved hypothetical
Hypothetical protein	BCG_0793c	NA	NA	Rv0743c	Rv0743c	NA	10	conserved hypothetical
Possible transcriptional regulatory protein	BCG_0794c	NA	NA	Rv0744c	Rv0744c	NA	9	regulatory proteins
Conserved hypothetical protein	BCG_0795	NA	NA	Rv0745	Rv0745	NA	10	conserved hypothetical
NA	BCG_0796	PE_PGRS9	NA	NA	NA	NA	NA	NA
NA	BCG_0797	PE_PGRS10	NA	NA	NA	NA	NA	NA
Possible antitoxin VapB31	BCG_0798	NA	NA	Rv0748	vapB31	NA	0	virulence, detoxification and adaptation
Possible toxin VapC31. Contains PIN domain.	BCG_0799	NA	NA	Rv0749	vapC31	NA	0	virulence, detoxification and adaptation
Hypothetical protein (fragment)	BCG_0800c	NA	NA	Rv0749A	Rv0749A	NA	10	conserved hypothetical
Conserved hypothetical protein	BCG_0801	NA	NA	Rv0750	Rv0750	NA	10	conserved hypothetical
Probable 3-hydroxyisobutyrate dehydrogenase MmsB (hibadh)	BCG_0802c	mmsB	mbo00280:Valine, leucine and isoleucine degradation	Rv0751c	mmsB	mtu00280:Valine, leucine and isoleucine degradation	7	intermediary metabolism and respiration
NA	BCG_0805	PE_PGRS11	NA	NA	NA	NA	NA	NA
PPE family protein PPE12	BCG_0806c	PPE12	NA	Rv0755c	PPE12	NA	6	PE/PPE family
Putative transposase (fragment)	BCG_0807c	NA	NA	Rv0755A	Rv0755A	NA	5	insertion sequences and phages
Unknown protein	BCG_0808c	NA	NA	Rv0756c	Rv0756c	NA	10	conserved hypothetical
Possible two component system response transcriptional positive regulator PhoP	BCG_0809	phoP	NA	Rv0757	phoP	NA	9	regulatory proteins
Possible two component system response sensor kinase membrane associated PhoR	BCG_0810	phoR	mbo02020:Two-component system - General	Rv0758	phoR	mtu02020:Two-component system - General	9	regulatory proteins
Conserved protein	BCG_0812c	NA	NA	Rv0760c	Rv0760c	NA	10	conserved hypothetical
Possible zinc-containing alcohol dehydrogenase NAD dependent AdhB	BCG_0813c	adhB	mbo00010:Glycolysis / Gluconeogenesis;mbo00071:Fatty acid metabolism;mbo00120:Bile acid biosynthesis;mbo00350:Tyrosine metabolism;mbo00624:1- and 2-Methylnaphthalene degradation;mbo00641:3-Chloroacrylic acid degradation;mbo00680:Methane metabolism	Rv0761c	adhB	mtu00010:Glycolysis / Gluconeogenesis;mtu00071:Fatty acid metabolism;mtu00120:Bile acid biosynthesis;mtu00350:Tyrosine metabolism;mtu00624:1- and 2-Methylnaphthalene degradation;mtu00641:3-Chloroacrylic acid degradation;mtu00680:Methane metabolism	7	intermediary metabolism and respiration
Conserved hypothetical protein	BCG_0814c	NA	NA	Rv0762c	Rv0762c	NA	10	conserved hypothetical
Possible ferredoxin	BCG_0815c	NA	NA	Rv0763c	Rv0763c	NA	7	intermediary metabolism and respiration
Cytochrome P450 51 Cyp51 (CYPL1) (P450-L1A1) (sterol 14-alpha demethylase) (lanosterol 14-alpha demethylase) (P450-14DM)	BCG_0816c	cyp51	mbo00100:Biosynthesis of steroids	Rv0764c	cyp51	mtu00100:Biosynthesis of steroids	7	intermediary metabolism and respiration
Probable oxidoreductase	BCG_0817c	NA	NA	Rv0765c	Rv0765c	NA	7	intermediary metabolism and respiration
Probable cytochrome P450 123 Cyp123	BCG_0818c	cyp123	mbo00361:gamma-Hexachlorocyclohexane degradation;mbo00626:Naphthalene and anthracene degradation;mbo00903:Limonene and pinene degradation;mbo00940:Phenylpropanoid biosynthesis	Rv0766c	cyp123	mtu00361:gamma-Hexachlorocyclohexane degradation;mtu00626:Naphthalene and anthracene degradation;mtu00903:Limonene and pinene degradation;mtu00940:Phenylpropanoid biosynthesis	7	intermediary metabolism and respiration
Conserved hypothetical protein	BCG_0819c	NA	NA	Rv0767c	Rv0767c	NA	10	conserved hypothetical
Probable aldehyde dehydrogenase NAD dependent AldA (aldehyde dehydrogenase [NAD+])	BCG_0820	aldA	mbo00010:Glycolysis / Gluconeogenesis;mbo00053:Ascorbate and aldarate metabolism;mbo00071:Fatty acid metabolism;mbo00120:Bile acid biosynthesis;mbo00220:Urea cycle and metabolism of amino groups;mbo00280:Valine, leucine and isoleucine degradation;mbo00310:Lysine degradation;mbo00340:Histidine metabolism;mbo00380:Tryptophan metabolism;mbo00410:beta-Alanine metabolism;mbo00561:Glycerolipid metaboli…	Rv0768	aldA	mtu00010:Glycolysis / Gluconeogenesis;mtu00053:Ascorbate and aldarate metabolism;mtu00071:Fatty acid metabolism;mtu00120:Bile acid biosynthesis;mtu00220:Urea cycle and metabolism of amino groups;mtu00280:Valine, leucine and isoleucine degradation;mtu00310:Lysine degradation;mtu00340:Histidine metabolism;mtu00380:Tryptophan metabolism;mtu00410:beta-Alanine metabolism;mtu00561:Glycerolipid metaboli…	7	intermediary metabolism and respiration
Probable dehydrogenase/reductase	BCG_0821	NA	NA	Rv0769	Rv0769	NA	7	intermediary metabolism and respiration
Probable dehydrogenase/reductase	BCG_0822	NA	NA	Rv0770	Rv0770	NA	7	intermediary metabolism and respiration
Possible 4-carboxymuconolactone decarboxylase (CMD)	BCG_0823	NA	NA	Rv0771	Rv0771	NA	7	intermediary metabolism and respiration
Conserved hypothetical protein	BCG_0828c	NA	NA	Rv0776c	Rv0776c	NA	10	conserved hypothetical
Possible cytochrome P450 126 Cyp126	BCG_0830	cyp126	mbo00361:gamma-Hexachlorocyclohexane degradation;mbo00626:Naphthalene and anthracene degradation;mbo00903:Limonene and pinene degradation;mbo00940:Phenylpropanoid biosynthesis	Rv0778	cyp126	mtu00361:gamma-Hexachlorocyclohexane degradation;mtu00626:Naphthalene and anthracene degradation;mtu00903:Limonene and pinene degradation;mtu00940:Phenylpropanoid biosynthesis	7	intermediary metabolism and respiration
Probable protease II PtrBb [second part] (oligopeptidase B)	BCG_0833	ptrB	NA	Rv0782	ptrBb	NA	7	intermediary metabolism and respiration
Conserved hypothetical protein	BCG_0835	NA	NA	Rv0784	Rv0784	NA	10	conserved hypothetical
Conserved protein	BCG_0836	NA	NA	Rv0785	Rv0785	NA	10	conserved hypothetical
Conserved protein	BCG_0837	NA	NA	Rv0785	Rv0785	NA	10	conserved hypothetical
Conserved protein	BCG_0838c	NA	NA	Rv0786c	Rv0786c	NA	10	conserved hypothetical
Conserved protein	BCG_0840	NA	NA	Rv0787A	Rv0787A	NA	10	conserved hypothetical
Probable phosphoribosylformylglycinamidine synthase I PURG (FGAM synthase I)	BCG_0841	purQ	mbo00230:Purine metabolism	Rv0788	purQ	mtu00230:Purine metabolism	7	intermediary metabolism and respiration
Hypothetical protein	BCG_0843c	NA	NA	Rv0790c	Rv0790c	NA	10	conserved hypothetical
Conserved protein	BCG_0844c	NA	NA	Rv0791c	Rv0791c	NA	10	conserved hypothetical
Probable transcriptional regulatory protein (probably GntR-family)	BCG_0845c	NA	NA	Rv0792c	Rv0792c	NA	9	regulatory proteins
Possible monooxygenase	BCG_0846	NA	NA	Rv0793	Rv0793	NA	7	intermediary metabolism and respiration
Probable oxidoreductase	BCG_0847c	NA	NA	Rv0794c	Rv0794c	NA	7	intermediary metabolism and respiration
Probable oxidoreductase	BCG_0848c	NA	NA	Rv0794c	Rv0794c	NA	7	intermediary metabolism and respiration
Putative transposase for insertion sequence element IS1547	BCG_0849	NA	NA	Rv0797	Rv0797	NA	5	insertion sequences and phages
Conserved protein	BCG_0851c	NA	NA	Rv0799c	Rv0799c	NA	10	conserved hypothetical
Probable aminopeptidase PepC	BCG_0852	pepC	NA	Rv0800	pepC	NA	7	intermediary metabolism and respiration
Conserved protein	BCG_0853	NA	NA	Rv0801	Rv0801	NA	10	conserved hypothetical
Possible succinyltransferase in the GCN5-related N-acetyltransferase family	BCG_0854c	NA	NA	Rv0802c	Rv0802c	NA	7	intermediary metabolism and respiration
Phosphoribosylformylglycinamidine synthase II PurL (FGAM synthase II)	BCG_0855	purL	mbo00230:Purine metabolism	Rv0803	purL	mtu00230:Purine metabolism	7	intermediary metabolism and respiration
Conserved hypothetical protein	BCG_0856	NA	NA	Rv0804	Rv0804	NA	10	conserved hypothetical
Class III cyclic nucleotide phosphodiesterase (cNMP PDE)	BCG_0857	NA	NA	Rv0805	Rv0805	NA	7	intermediary metabolism and respiration
Conserved hypothetical protein	BCG_0859	NA	NA	Rv0807	Rv0807	NA	10	conserved hypothetical
[truncated: 2,454 more rows]

## Sheet: Starvation Proteomics Data
Supplemenmtary Data 2c: Proteomics ln2(fold-change) for M. bovis BCG starvation time course (S4-S20) relative to growth in rich medium (log)
			S4/log	S10/log	S20/log	R6/log
[truncated: 1,104 more rows]

## Sheet: Hypoxia Proteomics Data
Supplementary Data 2d: Proteomics log2(fold-change) dataset for BCG hypoxia timecourse (W4-W18) relative to oxic growth (log)
[truncated: 968 more rows]

[truncated: 2 more sheets: Comb'd Hypox & Starv Proteomics, Net Hypox & Starv Proteomics]
