# Supplementary material for: Facile metabolic reprogramming distinguishes mycobacterial adaptation to hypoxia and starvation: ketosis drives starvation-induced persistence in M. bovis BCG
Source: Commun Biol. 2024 Jul 16;7:866. doi: 10.1038/s42003-024-06562-2 (PMC11250799; doi:10.1038/s42003-024-06562-2)
Supplement: Supplementary file 5 — Supplementary Data 3 [file 42003_2024_6562_MOESM5_ESM.xlsx]

## Sheet: Starvation Metabolic Data
Supplementary Data 3A: Metabolomics analysis of starved BCG
	Metabolite	Log1	Log2	Log3	Log4	S4-1	S4-2	S4-3	S4-4	S10-1	S10-2	S10-3	S10-4	S22-1	S22-2	S22-3	S22-4	R6-1	R6-2	R6-3	R6-4		Log - avg	S4 - avg	S10 - avg	S22 - avg	R6 - avg		Log - norm	S4 - norm	S10 - norm	S22 - norm	R6 - norm
	Uracil	0.520101	1.01678	1.25836	1.26645	134.841	171.022	127.444	147.451	256.285	192.204	167.746	162.309	21.307	14.7593	14.7684	12.144	5.68025	6.41975	1.19736	1.80898		1.01542	145.189	194.636	15.7447	3.77659		1.01542	58.7344	86.8199	19.1027	2.73095
	N6-methyladenosine	130.244	166.2	183.592	207.519	12111.2	15272.5	12684.5	11367.7	37611.3	25425.6	27374.6	32877.2	35970.7	27147.2	22041.1	19075.4	718.975	1429.59	1115.39	616.862		171.889	12859	30822.2	26058.6	970.204		171.889	5201.92	13748.6	31616.4	701.58
	2'-Deoxyadenosine	4687.35	5562.89	6712.02	8190.79	5637.45	7060.2	7885.7	5745.63	4378.27	2441.7	2577.08	2942.94	681.724	460.181	262.229	362.956	2692.49	2188.48	2231.66	1164.83		6288.26	6582.24	3085	441.773	2069.37		6288.26	2662.75	1376.1	535.995	1496.41
	Pantothenic acid	40896.8	44791.4	40347.7	44841	28299.1	35677.3	23610.7	25297.1	28547.6	22482.4	32991.7	36808.1	14626.8	11991.1	8652.31	9085.97	5551.94	7955.92	5735.35	3699.04		42719.2	28221	30207.5	11089.1	5735.56		42719.2	11416.4	13474.4	13454.1	4147.54
	2-Methyladenosine	34.8328	49.9975	50.7844	63.5838	3046.45	4456.9	2397.44	3134.85	7187.96	5729.42	8227.2	10139.7	1450.28	1077.92	810.299	777.378	44.2344	76.9823	55.3119	31.1567		49.7996	3258.91	7821.08	1028.97	51.9213		49.7996	1318.35	3488.69	1248.43	37.5457
	Adenosine	148718	229600	161806	265789	743467	846020	633191	735268	669751	541415	581956	637577	594092	452008	430346	385634	384432	408014	290885	221909		201478	739487	607675	465520	326310		201478	299149	271061	564807	235963
	Cysteine	0.163029	0.234485	0.170894	0.276069	0.84014	0.928494	0.664957	0.795787	0.822165	0.642676	0.790407	0.865443	0.691554	0.541149	0.521786	0.434277	0.415323	0.517706	0.333372	0.295344		0.211119	0.807344	0.780173	0.547191	0.390436		0.211119	0.3266	0.348006	0.663897	0.282335
	Hypoxanthine	1536.21	1236.95	965.754	2264.28	25236.9	24901.1	15716	20103.2	34663.1	29223	57001.1	58630.2	17845.7	12917.7	10307.5	7994.21	6262.55	23854.3	14917.4	10668.8		1500.8	21489.3	44879.3	12266.3	13925.8		1500.8	8693.2	20019	14882.5	10070.1
	Uridine	50.9206	65.408	87.2571	91.2837	1164.22	1559.43	812.425	1069.55	1087.02	1003.04	1620.58	2032.24	535.728	389.586	283.146	287.282	247.707	259.084	129.183	97.9098		73.7173	1151.41	1435.72	373.935	183.471		73.7173	465.786	640.421	453.689	132.673
	2'-O-methylcytidine	1098.88	1503.11	992.991	1216.27	2378.12	3377.02	1654.86	2010.38	1964.44	1698.05	2844.89	2829.2	1023.73	981.622	783.325	734.523	4562.9	7685.09	4405.08	3190		1202.81	2355.09	2334.14	880.8	4960.77		1202.81	952.721	1041.17	1068.66	3587.26
	Xanthine	8.06878	9.30925	8.00679	8.84277	29.8858	122.313	34.1679	27.6988	29.7292	22.9376	36.568	40.9728	33.3034	50.0273	22.7657	20.6601	39.5414	218.557	78.1331	92.4453		8.5569	53.5163	32.5519	31.6891	107.169		8.5569	21.6493	14.5202	38.4478	77.4969
	N-Acetyl cystine	124.577	164.777	132.406	138.773	134.6	207.06	141.09	141.977	0.636164	77.411	100.638	104.277	16.4632	13.0363	12.7712	16.0688	62.2664	77.836	30.487	56.3937		140.133	156.182	70.7406	14.5849	56.7458		140.133	63.1812	31.5548	17.6956	41.0344
	N1-methylguanosine	655.54	752.567	684.687	796.536	4181.03	5466.08	3236.85	4125.01	3611.25	3862.02	4602.73	5781.41	2323.51	2207.98	1407.95	1214.47	2800.57	5636.13	3389.87	2499.42		722.332	4252.24	4464.35	1788.48	3581.5		722.332	1720.19	1991.38	2169.93	2589.87
	N4-methylcytidine	292.782	355.362	410.289	458.56	297.311	312.636	282.81	315.858	84.7159	93.6982	142.59	154.071	42.7932	43.991	38.7952	34.0389	135.026	104.37	113.54	128.051		379.248	302.154	118.769	39.9046	120.247		379.248	122.232	52.9784	48.4155	86.9535
	2'-deoxycytidine	473.725	443.679	487.521	776.355	249.781	280.287	246.169	241.602	119.707	106.392	186.85	206.254	71.8453	61.9715	38.0513	43.5974	655.182	583.77	416.724	279.23		545.32	254.46	154.801	53.8664	483.727		545.32	102.938	69.0508	65.3551	349.795
	2'-O-methylguanosine	113.922	136.025	104.523	124.842	952.829	1229.74	728.496	883.067	720.118	669.442	1003.56	1049.66	333.38	295.797	201.019	202.712	591.167	799.884	413.621	311.216		119.828	948.534	860.695	258.227	528.972		119.828	383.716	383.924	313.302	382.514
	Inosine	629.737	631.705	314.86	779.562	11825.7	15335.1	7518.96	10013.9	7621.98	8125.62	18215.2	23483.4	1519.95	743.768	1105.45	664.778	787.038	1884.76	1012.2	1075.1		588.966	11173.4	14361.5	1008.49	1189.77		588.966	4520.05	6406.15	1223.58	860.357
	Riboflavin	11.4033	14.6987	15.1464	14.0391	19.0864	25.4324	13.2202	21.1086	6.55522	7.62125	14.325	16.958	9.10261	7.97835	6.60256	4.47793	1.97219	2.86203	2.13336	1.97089		13.8219	19.7119	11.3649	7.04036	2.23462		13.8219	7.97417	5.06944	8.54195	1.61591
	5-methylcytiine	482.165	308.646	220.97	387.941	761.643	1868.4	1114.86	823.919	511.426	685.714	2027.29	2057.03	298.176	269.414	182.418	208.593	348.595	590.016	293.286	226.429		349.93	1142.21	1320.37	239.651	364.582		349.93	462.064	588.966	290.764	263.639
	2'-deoxyguanosine	6.25779	7.56185	8.89739	11.1905	123.384	136.005	60.4782	106.436	57.9709	35.6268	51.3548	62.417	22.4223	13.6523	11.6166	13.3133	26.4074	177.43	78.7506	97.816		8.47688	106.576	51.8424	15.2511	95.1008		8.47688	43.1138	23.125	18.5039	68.7699
	Cytidine	3083.01	2731.17	3361.15	6988.06	70703	95734	70025	69552.4	51565.4	43550.1	108061	112707	34335.4	22090	19594.8	18710.7	5041.2	4720.61	3323.53	2378.54		4040.85	76503.6	78970.8	23682.7	3865.97		4040.85	30948.5	35225.9	28733.8	2795.59
	Methyl-histamine	16.4783	14.6269	24.4902	23.4721	49.5288	58.8248	24.7319	51.8562	59.2668	43.4757	71.126	84.2335	63.5259	61.2913	38.3526	46.7007	42.2505	91.4865	50.8063	42.4454		19.7669	46.2354	64.5255	52.4676	56.7472		19.7669	18.7039	28.7824	63.658	41.0354
	Phenylalanine	33026.9	32368.9	38803.6	49419	76994.4	97982.1	89341.1	80696.1	119635	92019.5	117767	106984	65178.1	61355	51184.1	45820.9	45135.2	98131.8	63064	48922.3		38404.6	86253.4	109101	55884.5	63813.3		38404.6	34892.6	48666	67803.7	46145.1
	Tryptophan	81.8454	1736.98	4687.32	1266.23	5597.22	1489.32	414.166	4343.34	16798.8	1074.28	68.5591	246.14	3334.98	223.748	1181.48	281.925	7710.67	14238.1	9713.69	12620.8		1943.09	2961.01	4546.93	1255.53	11070.8		1943.09	1197.84	2028.22	1523.31	8005.6
	Isoleucine	5122.12	6663.08	6903.74	7591.37	7738.32	8260.55	8138.63	7911.92	16718.2	9833.52	10014.9	9269.65	6962.04	4882.49	4860.44	4119.52	4178.29	9215.44	6876.22	5069.14		6570.08	8012.35	11459.1	5206.12	6334.77		6570.08	3241.29	5111.47	6316.49	4580.84
	Methionine	7479.15	10818.3	10671.2	10507.8	107622	125730	91887.7	113031	110669	77312.2	106247	102616	108400	92053.2	74703.7	65036.1	6803.25	22421.2	17290.8	12416.4		9869.12	109568	99211.1	85048.2	14732.9		9869.12	44324.1	44254.4	103187	10653.8
	Proline	20594.1	27156.1	25799.7	29180	64070.5	74097.3	56991.8	58340.3	86655.3	57164.9	56086.9	59656.9	32893.2	23588.6	21998.9	18543.5	37973.3	105146	66825	53480.7		25682.5	63375	64891	24256.1	65856.2		25682.5	25637.5	28945.5	29429.4	47622.4
	Tyrosine	1370.27	1603.96	1803.81	1961.08	5676.33	5835.01	4263.12	5063.57	1936.99	1424.73	1907.82	1762.92	1039.75	833.32	790.742	718.518	3071.69	6517.13	4593.7	3662.34		1684.78	5209.51	1758.11	845.582	4461.21		1684.78	2107.43	784.23	1025.93	3226.02
	Valine	9965.08	10977.8	12312.8	13150.1	13157.9	15067.9	12967.1	12520.7	18952.3	12985.6	13438	12112.7	6690.49	5304.75	5412.62	4374.88	9052.91	22794.6	16373.9	12109.8		11601.5	13428.4	14372.2	5445.68	15082.8		11601.5	5432.28	6410.88	6607.15	10906.8
	Alanine	9567.71	11042.2	11107.2	13735.1	49806.3	56248.9	41260.9	43014.2	62389	44723.7	68130.5	70651.5	65060.8	55364.5	48645.9	46323.8	17495.7	45428.6	30140	25869.4		11363.1	47582.6	61473.7	53848.8	29733.4		11363.1	19248.9	27421.1	65333.7	21501
	Threonine	6195.87	6911.28	6371.35	8128.39	30919.1	33373.4	25327.5	28782	22356.2	15170.9	21305.1	21312.7	13359.1	10854.4	9735.26	9117.64	8575.63	16175	12323.9	11378.4		6901.72	29600.5	20036.2	10766.6	12113.2		6901.72	11974.5	8937.41	13062.9	8759.39
	Glycine	95.9704	125.68	122.033	125.11	245.44	202.519	186.685	197.237	469.557	206.416	253.209	237.8	153.806	119.144	133.51	105.7	146.558	274.61	268.531	170.046		117.198	207.97	291.745	128.04	214.936		117.198	84.1314	130.137	155.349	155.426
	Glutamine	162636	191233	185760	196855	108529	115956	72412.8	87354.7	121301	75091.2	172167	169660	75295	59026.4	64382.4	63750.2	165534	233387	163976	198099		184121	96063.2	134555	65613.5	190249		184121	38861	60019.8	79607.6	137574
	Serine	1125.64	1776.86	1718.03	1745.8	2533.64	2336.19	1731.44	2115.31	2432.17	1190.13	1464.92	1405.43	767.778	680.322	670.229	556.904	2125.45	3767.25	2764.91	2429.38		1591.58	2179.14	1623.16	668.808	2771.75		1591.58	881.543	724.033	811.453	2004.32
	Asparagine	19.0661	24.8216	23.5023	27.8613	95.9677	81.1958	80.4189	72.622	115.142	54.2836	126.604	108.051	68.6653	73.3517	63.6373	61.9951	68.5548	93.5172	67.9658	61.1195		23.8128	82.5511	101.02	66.9124	72.7893		23.8128	33.3949	45.0613	81.1835	52.6359
	L-citrulline	24618.5	35019.9	21584.8	26742.6	268975	246509	179266	208343	261490	177228	339273	329586	192757	154664	136731	182527	79995	318399	197678	165253		26991.5	225773	276894	166670	190331		26991.5	91333.4	123512	202217	137634
	SAH	14266.8	19052.6	14123	21969.7	48857.6	42194.4	38054.4	35692.1	40222.1	21461.6	43415.2	34665.3	15408.1	14356.1	14312.3	14450.8	26239.5	52242.1	39827.7	30866.7		17353	41199.6	34941	14631.8	37294		17353	16666.7	15585.9	17752.5	26968.3
	Glutamic Acid	256285	289226	282505	321333	581007	565335	392370	505818	626526	417751	702071	699381	501316	411452	351499	368044	468336	835634	576343	542324		287337	511132	611432	408078	605659		287337	206772	272737	495113	437968
	Arginine	14827.7	19863.8	11551.2	21620.7	266109	253283	230871	199761	137335	141365	402643	304944	58728.7	65296.9	49571.4	69280	36849	151288	110709	65817		16965.8	237506	246572	60719.2	91165.7		16965.8	96079.8	109986	73669.5	65924.3
	Lysine	17279.2	20225.2	9298.77	18606.6	110963	109483	116914	87219	28285.3	30879.2	118522	71385.2	14145.6	14785.3	10458.3	16631.3	5836.98	31085.4	22158.4	12514.1		16352.4	106145	62267.9	14005.1	17898.7		16352.4	42939.3	27775.4	16992.2	12943
	L-ornithine	78.7496	111.773	60.2395	89.8665	14789.5	12487.8	12981.3	10845.5	3098.61	3460.19	13909	5295.95	2008.16	1777.35	1570.88	2096.6	166.804	872.789	666.283	383.222		85.157	12776	6440.94	1863.25	522.275		85.157	5168.37	2873.06	2260.65	377.67
	Maltose	9.60257	13.081	15.7654	17.7174	8.3879	6.99017	3.27128	8.58595	8.33609	5.9761	4.94569	4.69936	9.27868	5.68886	6.53068	4.62404	39.2747	43.4485	34.2758	30.9555		14.0416	6.80882	5.98931	6.53056	36.9886		14.0416	2.75441	2.67161	7.92341	26.7475
	Citric acid	1579.11	2230.34	2326.13	2409.58	2011.7	2168.85	1815.87	2135.67	2529.96	1625.33	1870.33	1844.61	1149.17	685.616	527.915	646.733	3773.08	4106.85	3247.25	2251.71		2136.29	2033.02	1967.56	752.358	3344.72		2136.29	822.431	877.654	912.822	2418.66
	Isocitric acid	30.3688	33.7236	34.9007	33.1594	29.9474	29.9565	23.7266	26.0761	35.712	23.1159	22.924	20.3345	14.3343	10.3244	7.47497	9.15333	63.3934	70.6928	54.9021	36.538		33.0381	27.4266	25.5216	10.3218	56.3816		33.0381	11.0951	11.3842	12.5232	40.771
	Malic acid	128.577	164.866	189.448	174.833	252.786	274.184	181.578	195.739	277.336	222.378	222.423	172.577	191.321	109.215	79.6966	120.387	445.366	347.13	413.328	230.43		164.431	226.072	223.678	125.155	359.063		164.431	91.4541	99.7746	151.848	259.648		Fold change vs Log	Malate	Succinate	aKG	aconitate	isocitrate	citrate	Isocitrate	glyoxylate	NAD	Pyruvate	glutamte
	Succinate	559.234	1287.72	1239.62	778.06	905.87	1285.28	459.612	722.344	345.874	217.881	181.003	165.199	136.939	115.08	82.616	83.7786	881.963	992.592	903.524	479.81		966.157	843.276	227.489	104.604	814.472		966.157	341.135	101.475	126.914	588.966		S4/log	0.556186	0.353085	0.151336	0.15471	0.335826	0.384981	0.335826	0.583866	0.294341	0.233611	0.719613
	Sodium oxalate	283.253	399.663	490.855	510.915	686.55	493.058	413.333	593.753	1079.93	591.356	769.884	824.277	1109.83	1122.5	643.826	924.537	860.875	1230.25	964.082	590.726		421.172	546.673	816.362	950.173	911.482		421.172	221.149	364.149	1152.83	659.117		S10/log	0.606788	0.105029	0.195631	0.0746899	0.344579	0.410831	0.344579	0.89838	0.414938	0.210931	0.949188
	3-Hydroxybutyric acid	1.11897	1.92068	1.91532	2.48736	1.43425	1.45848	1.00799	1.39602	1.8569	1.58702	1.77015	1.5828	1.95189	2.07332	1.56762	1.34912	3.16469	10.8199	7.00683	3.93562		1.86059	1.32418	1.69922	1.73549	6.23175		1.86059	0.53568	0.757957	2.10564	4.50634		S22/log	0.923477	0.131359	0.390075	0.0517463	0.379053	0.427293	0.379053	2.88586	0.386906	0.288956	1.72311
	Fucose	0.751608	0.695081	0.477965	0.863906	1.54198	1.21677	0.85494	1.24021	2.17677	0.950682	2.03996	1.85759	2.57761	1.56455	1.29399	1.81789	1.63603	1.5827	1.83967	1.38774		0.69714	1.21347	1.75625	1.81351	1.61153		0.69714	0.490894	0.783398	2.2003	1.16534		R/log	1.57907	0.609597	0.288769	0.191794	1.23406	1.13218	1.23406	1.58402	0.575751	0.689491	1.52423
	Fructose 6-phosphate	158.46	192.16	194.07	205.1	29.16	44.45	9.96	23.04	8.54	5.88	10.93	10.9	5.27	4.13	2.86	3.1	321.93	361.65	274.44	207.05		187.448	26.6525	9.0625	3.84	291.267		187.448	10.7819	4.04244	4.659	210.623
	Glucose 6-phosphate	228.69	260.7	265.85	281.09	94.7	122.08	53.96	89.61	52.63	32.26	51.99	54.61	13.84	7.71	5.36	6.31	433.66	477.77	381.2	291.59		259.082	90.0875	47.8725	8.305	396.055		259.082	36.4436	21.3541	10.0763	286.398		Krebs
	Phosphoenolpyruvic acid	609.67	665.54	822.82	892.35	1190.22	1283.21	962.23	945.21	976.36	728.82	1393.2	1198.83	615.3	470.48	402.84	453.11	1003.23	1500.1	1309.1	864.5		747.595	1095.22	1074.3	485.433	1169.23		747.595	443.055	479.206	588.966	845.503		Fold change vs Log	PEP	G6P	F6P			AMP	ADP
	Ribose 5-phosphate	41.96	43	49.43	53.85	35.03	42.82	17.18	24.78	22.86	15.36	22.93	26.52	19.01	12.6	8.61	9.64	99.6	118.55	94.89	75.36		47.06	29.9525	21.9175	12.465	97.1		47.06	12.1169	9.77658	15.1236	70.2156		S4/log	0.59264	0.140664	0.0575196			2.32204	1.1014
	pyruvate	27.25	40.33	46.01	40.13	22.6	27.49	19.24	19.44	21.93	14.41	17.16	19.19	13.81	7.78	7.15	7.87	44.43	45.4	32.05	24.69		38.43	22.1925	18.1725	9.1525	36.6425		38.43	8.97767	8.10608	11.1046	26.4972		S10/log	0.640997	0.0824222	0.0215657			0.307434	0.762526
	ADP	12520.5	6103.81	7276.82	15171	32101.8	31486.2	22005.9	26230.2	15713.5	13237.2	19525.1	21735.3	9955.64	5466.46	4509.76	6149.43	10684	10516.1	10087.9	6505.43		10268	27956.1	17552.8	6520.32	9448.35		10268	11309.2	7829.65	7910.99	6832.35		S22/log	0.787815	0.0388923	0.024855			0.277614	0.770448
	Glyoxylate	3.49	4.18	8.08	8.5	11.04	11.85	3.71	8.4	19.41	10.8	9.34	9.29	20.68	15.29	9.08	12.63	11.73	16.54	13.43	11.42		6.0625	8.75	12.21	14.42	13.28		6.0625	3.53969	5.44643	17.4955	9.60312		R/log	1.13096	1.10543	1.12364			0.854344	0.6654
	3'-UMP	787.029	1002.45	1076.55	1174.69	15661.9	5116.77	11473.7	15051.5	11459.4	16767.5	18342.9	15376.7	5901.68	3998.67	3002.4	3229.83	1688.68	1989.72	1512.66	1132.14		1010.18	11826	15486.6	4033.14	1580.8		1010.18	4784.03	6908.02	4893.34	1143.12
	Guanine	78.1756	20.853	94.1964	236.481	6612.4	7829.21	5854.38	6395.37	6907.63	9510.49	10084.9	8668.96	3376.56	2479.42	1814.44	1840.47	0.00338524	3198.97	1723.4	1128.07		107.426	6672.84	8792.99	2377.72	1512.61		107.426	2699.4	3922.23	2884.85	1093.81
	GMP	1077.21	1155.56	1389.46	2081.91	39790.5	44648.9	28447.1	38354.4	22988.3	37609.9	40368.8	28281	16635.5	11711.9	8748.46	9612.38	1919.31	3502.84	2439.47	1599.15		1426.04	37810.2	32312	11677.1	2365.19		1426.04	15295.6	14413.2	14167.6	1710.33
	Pyroglutamic acid	2099.7	2427.19	1622	1489.71	1545.77	1917.36	1190.88	1169.62	861.248	1227.3	1556.02	1312.1	1091.96	0.00426621	670.389	551.524	864.012	1450.29	863.668	874.64		1909.65	1455.91	1239.16	578.47	1013.15		1909.65	588.966	552.745	701.847	732.638
	Deoxyadenosine monophosphate	178.834	224.604	227.101	299.614	759.704	894.269	687.468	800.785	0.00308261	0.00464252	0.00466418	0.00415973	0.00557414	0.00426621	0.00313087	0.00372578	0.00338524	0.00545256	0.00375375	0.00324254		232.538	785.557	0.00413726	0.00417425	0.00395853		232.538	317.786	0.00184548	0.00506454	0.00286251
	AMP	150.314	101.283	389.704	0.00182815	980.748	899.616	827.768	972.944	0.00308261	211.165	0.00466418	230.824	0.00557414	0.00426621	0.00313087	146.725	494.668	0.00545256	262.995	0.00324254		160.326	920.269	110.499	36.6845	189.418		160.326	372.282	49.2896	44.5086	136.973
	5-Thymidylic acid	1049.66	1036.17	1184.01	1333.95	1481.49	1700.17	1277.61	1470.04	630.53	1032.5	1157.31	777.059	0.00557414	0.00426621	0.00313087	0.00372578	661.76	796.881	718.837	542.672		1150.95	1482.33	899.35	0.00417425	680.037		1150.95	599.655	401.167	0.00506454	491.753
	Cyclic AMP	103.83	130.156	137.282	172.296	133.575	173.435	65.0707	0.0029036	0.00308261	0.00464252	0.00466418	0.00415973	0.00557414	0.00426621	0.00313087	0.00372578	81.4625	54.9618	59.6096	0.00324254		135.891	93.0209	0.00413726	0.00417425	49.0093		135.891	37.6303	0.00184548	0.00506454	35.4399
	aconitic acid	733.119	737.289	754.297	784.665	255.092	262.696	387.205	245.906	159.989	142.044	102.655	99.2085	33.7658	31.6468	28.5119	34.425	271.277	177.739	212.936	136.221		752.343	287.725	125.974	32.0873	199.543		752.343	116.395	56.1924	38.931	144.295
	NAD	956.198	1091.78	1009.39	919.271	839.109	665.5	805.132	583.665	601.677	613.79	1686.52	797.171	288.203	303.448	300.822	375.647	523.182	935.635	937.44	769.93		994.16	723.352	924.79	317.03	791.547		994.16	292.622	412.515	384.647	572.388
	a-ketoglutaric acid	48.7611	22.2998	17.7178	37.6031	11.1249	13.7523	11.8032	10.5987	9.71194	9.71809	19.1484	16.8493	9.45288	10.6197	10.5819	9.97781	20.1488	14.2049	9.55307	6.56167		31.5954	11.8198	13.8569	10.1581	12.6171		31.5954	4.78152	6.18106	12.3246	9.12377
	Sum	809395	992025	881210	1.1046e+06	2.77884e+06	2.92568e+06	2.23276e+06	2.47681e+06	2.59116e+06	1.95038e+06	3.1337e+06	3.01176e+06	1.90915e+06	1.53577e+06	1.3646e+06	1.3808e+06	1.36472e+06	2.4643e+06	1.69574e+06	1.4689e+06
	Median	477.945	537.692	489.188	777.207	1778.74	1892.88	1234.24	1740.21	1512.01	1132.21	1588.3	1584.18	895.754	465.331	585.871	502.317	753.006	1329.92	933.803	603.794		588.966	1455.91	1320.37	485.433	814.472
	Mean	12646.8	15500.4	13768.9	17259.3	43419.4	45713.8	34886.9	38700.2	40486.9	30474.7	48964.1	47058.8	29830.5	23996.3	21321.9	21575	21323.8	38504.7	26495.9	22951.5		1	2.47197	2.24184	0.824211	1.38288

## Sheet: Hypoxia Metabolic Data
Supplementary Data 3B: Metabolomics analysis of hypoxic BCG
	TCA Cycle											Glycolysis_PPP											Amino Acids						AMP & ADP
		acetyl CoA	succinyl CoA	aconitic acid	a-ketoglutaric acid	citric acid	isocitric acid	malic acid	succinate	fumarate			F16BP	PEP	F6P	G6P	6-Phosphogluconate	Glyceraldehyde 3-phosphate	3-Phosphoglycerate	R5P 5RP X5P	Pyruvate			Phenylalanine	Tryptophan	Tyrosine	Histidine			AMP	ADP
	Log-1	75986.9	21669.2	29809.4	478.577	185421	2570.69	143226	852795	3566.54		Log-1	22819.4	222090	8027.45	8489.57	11562.3	14023.2	336773	198538	45.4033		Log-1	4.73082e+06	212789	79801.7	1.68295e+07		Log-1	9.82353e+06	1.0864e+06
	Log-2	196106	26537.5	31986.5	417.321	237811	2802.05	131208	1.07381e+06	3021.71		Log-2	66499.9	211566	20999.1	23193.4	12827.3	22714.7	352591	198963	59.0025		Log-2	4.76039e+06	9732.05	97508.5	1.19548e+07		Log-2	8.25689e+06	1.33511e+06
	Log-3	118111	22027	34045.8	521.22	231187	3434.65	171999	1.15374e+06	4108.65		Log-3	63392.8	324724	11992.7	13421	17714.2	21358	441875	192402	54.4987		Log-3	4.76657e+06	9463.93	87041.1	1.33301e+07		Log-3	9.06248e+06	1.29399e+06
	W4-1	86150.1	8610.15	53949.1	802.286	176808	4581.16	577318	701373	13554.5		W4-1	7524.61	80939.5	22046.8	23626.8	89126.1	28560.3	257549	382394	57.3661		W4-1	5.26048e+06	13597.6	68820.7	2.44249e+07		W4-1	1.30632e+07	987306
	W4-2	26564.1	6418.96	39806.1	873.32	80533	3414.96	280343	123331	6966.87		W4-2	2170.61	24228.3	47683.3	51165.7	180210	14147.2	120994	280511	40.5643		W4-2	4.7776e+06	500037	46042.9	1.78617e+07		W4-2	7.19237e+06	419443
	W4-3	38432.3	7680.07	46784.3	558.025	121976	3758.14	349520	259959	9257.27		W4-3	3079.1	38638.2	28472.6	32574.7	59939.1	14494.9	157205	276374	56.2708		W4-3	4.49715e+06	463906	48788.9	1.88907e+07		W4-3	8.36341e+06	597765
	W9-1	25517.4	5402.21	179114	1034.47	892138	25710.9	723419	531691	15948.6		W9-1	10809.4	84022.4	28733.6	28757.9	47556.5	26762.4	221797	404150	120.571		W9-1	5.70266e+06	12697.9	55579.4	2.70602e+07		W9-1	1.18385e+07	941086
	W9-2	54646	10272.2	189537	764.494	720757	19451.4	601860	614009	13882		W9-2	14361.2	103600	54638.4	59873.4	65326.6	34818.1	278237	422882	131.044		W9-2	4.76877e+06	16028.3	49857.4	2.80141e+07		W9-2	9.78048e+06	1.09304e+06
	W9-3	46970.5	12902.4	160701	695.896	1.20325e+06	27737	696342	705173	13335.3		W9-3	39563.3	219045	50529.8	48599.4	35325.3	40974.8	464928	445125	151.684		W9-3	4.73764e+06	14165.7	53752.4	2.39474e+07		W9-3	8.79513e+06	1.30693e+06
	W18-1	26479.3	2804.74	36755.1	579.014	127391	3730.11	592815	327588	13119.4		W18-1	9791.42	88298.8	39879.1	45225	33412.7	13421.9	246025	384264	73.9132		W18-1	1.37956e+07	155229	93841.6	6.06584e+07		W18-1	6.23728e+06	616641
	W18-2	38221.5	2939.94	43769.2	476.822	132586	3180.7	565865	222163	13178		W18-2	8374.41	82793.8	23562.3	25238.1	36141.2	12362.1	206299	343053	63.0617		W18-2	1.15507e+07	32112.4	83254.9	4.087e+07		W18-2	7.89836e+06	871662
	W18-3	45626.9	2917.1	26029.7	407.099	117815	2846.46	454690	233712	17104.6		W18-3	13575.4	90473	60588.7	67623.7	24004.8	29181.6	243486	425279	68.1638		W18-3	1.17904e+07	147627	46394.2	7.16506e+07		W18-3	9.15564e+06	518246
	W18+3-1	69784.2	10505.3	45424.8	1026.3	303218	5498.88	392376	357007	11419.6		W18+3-1	11097.9	212336	18396.5	18824.2	43189	13143.4	332056	133463	73.9465		W18+3-1	4.17547e+06	6846.25	69382	2.45665e+07		W18+3-1	9.12421e+06	1.47831e+06
	W18+3-2	54849.8	9294.34	49901.3	993.466	238247	5030.62	565104	354458	18828.1		W18+3-2	7303.72	123100	35035.7	37663.3	60582.3	10375.4	273208	179611	81.4302		W18+3-2	4.55207e+06	12411.1	70886.7	3.85478e+07		W18+3-2	8.8289e+06	1.06085e+06
	W18+3-3	53705	10448.4	40802.8	951.529	280033	4372.62	367072	282874	9873.13		W18+3-3	7360.69	179842	18067	20486.2	31690.7	14560.2	347511	150248	105.093		W18+3-3	4.37931e+06	6584.19	69787.6	2.82416e+07		W18+3-3	8.25889e+06	1.35754e+06
	Average (Mean)	acetyl CoA	succinyl CoA	aconitic acid	a-ketoglutaric acid	citric acid	isocitric acid	malic acid	succinate	fumarate		Average (Mean)	Pyruvate	PEP	F6P
	Log	130068	23411.3	31947.2	472.373	218140	2935.8	148811	1.02678e+06	3565.63		log	52.9682	252793	13673.1														Average (Mean)	AMP	ADP
	W4	50382.2	7569.73	46846.5	744.544	126439	3918.08	402394	361554	9926.21		W4	51.4004	47935.3	32734.2														log	9.04763e+06	1.2385e+06
	W9	42378	9525.58	176451	831.62	938715	24299.8	673873	616957	14388.7		W9	134.433	135556	44633.9														W4	9.53965e+06	668171
	W18	36775.9	2887.26	35518	487.645	125931	3252.42	537790	261154	14467.3		W18	68.3795	87188.5	41343.4														W9	1.0138e+07	1.11368e+06
	R3	59446.3	10082.7	45376.3	990.43	273833	4967.37	441518	331446	13373.6		R3	86.8233	171759	23833														W18	7.76376e+06	668850
																													R3	8.73733e+06	1.2989e+06
	Fold Change vs Log	acetyl CoA	succinyl CoA	aconitic acid	a-ketoglutaric acid	citric acid	isocitric acid	malic acid	succinate	fumarate		Fold Change vs Log	Pyruvate	PEP	F6P
	W4/log	0.387353	0.323337	1.46637	1.57618	0.579625	1.33459	2.70406	0.352125	2.78386		W4/log	0.970402	0.189623	2.39406														Fold Change vs Log	AMP	ADP
	W9/log	0.325814	0.406881	5.52319	1.76052	4.30327	8.27706	4.52839	0.600866	4.03537		W9/log	2.53799	0.536232	3.26437														W4/log	1.05438	0.539501
	W18/log	0.282744	0.123328	1.11177	1.03233	0.577294	1.10785	3.61391	0.254343	4.05744		W18/log	1.29095	0.344901	3.0237														W9/log	1.12052	0.899222
	R3/log	0.457041	0.430676	1.42035	2.09671	1.25531	1.692	2.96697	0.322801	3.7507		R3/log	1.63916	0.679447	1.74306														W18/log	0.858098	0.540049
																													R3/log	0.965704	1.04877
