# Supplementary material for: Facile metabolic reprogramming distinguishes mycobacterial adaptation to hypoxia and starvation: ketosis drives starvation-induced persistence in M. bovis BCG
Source: Commun Biol. 2024 Jul 16;7:866. doi: 10.1038/s42003-024-06562-2 (PMC11250799; doi:10.1038/s42003-024-06562-2)
Supplement: Supplementary file 6 — Supplementary Data 4 [file 42003_2024_6562_MOESM6_ESM.xlsx]

## Sheet: Figure 1
Supplementary Data 4a: Source data for Figure 1
Fig 1A
	Days	Normalized OD									Normalized CFU
BCG	0	1	1	1	1	1	1	1	1	1	100	100	100	100	100	100	100	100	100
	4	0.65	0.63	0.63	0.81	0.76	0.76				7.34	11.45	10.87	10.72	9.85	8.68
	10	0.58	0.52	0.57	0.76	0.71	0.72				6.17	5.73	5.74	3.11	2.12	4.78
	20	0.55	0.54	0.53	0.73	0.67	0.64	0.63	0.66	0.65	3.83	4.35	4.96	3.48	1.15	1.43	11.8	5.87	8.47
	30							0.63	0.64	0.62						3.07	3.98	5.22	6.65
MTB	0	1	1	1	1	1	1				100	100	100	100	100	100
	4	0.76	0.76	0.77	0.72	0.71	0.74				39.89	38.1	43.33	38.1087	39.2157	45.3752
	10	0.64	0.61	0.65	0.65	0.67	0.62				15	17.78	15.17	16.9372	22.757	20.8842
	20	0.59	0.57	0.59	0.62	0.6	0.6				15.86	16.19	19.67	12.2795	15.6269	14.8342
SMG	0	1	1	1	1	1	1				100	100	100	100	100	100
	0.17	0.59	0.67	0.66	0.68	0.65	0.62				100	52.8302	47.8873	139.216	68.6047	80.7692
	1	0.49	0.54	0.57	0.53	0.5
	2	0.46	0.43	0.47	0.43	0.49	0.41				140	67.9245	33.8028	58.8235	27.907	10.2564
	5	0.45	0.42	0.46	0.44	0.42	0.42				40	56.6038	28.169	7.84314	18.6046	24.359
	6	0.44	0.44	0.44	0.42	0.39	0.39				45	49.0566	30.9859	45.098	6.97674	20.5128
Fig1B
BCG S4R2	BCG S10R2	BCG S20R2	BCG S4R6	BCG S10R6	BCG S20R6	BCG S4R10	BCG S10R10	BCG S20R10	MTB S20R2	MTB S20R6	SMG S2R0.5	SMG S2R1.5	BCG S30R2	BCG S30R6	BCG S30R10
3.68	2.08	1.48	25.6	3.15	3.28	719.29	294.37	495.91	2.5	24.4	19.81	91.59	8.27	23.43	346.5
3.63	1.06	1.58	30.09	2.89	5.96	611.38	655.2	3900	1.9	23.3	26.87	90.91	3.4	12.09	224
4.55	1.04	1.46	35.64	3.41	6.67	1245	551.97	1850	2.2	25	25.17	91.67	2.16	105.78	488.48
2.71	1.15	2.09	124.86	59.47	10.64				4.4	42.8	35.32	119.48
1.31	2.01	12.75	45.03	182.74	73				2.8	35	17.5	67.19
0.45	1.36	6.38	29.8	80.53	28.63				2.9	40.8	23.1	86.21
Fig1C
	Log			S4			S10			S20			R6
Total RNA	1.03065	1.05486	0.914489	0.696686	0.713049	0.478801	0.561002	0.574178	0.683134	0.444599	0.453478	0.411884	1.00921	1.03291	1.03301
Dunnett's multiple comparisons test	Mean Diff.	95.00% CI of diff.	Below threshold?	Summary	Adjusted P Value
Log vs. S4	0.3705	0.1805 to 0.5605	Yes	***	0.0009
Log vs. S10	0.3939	0.2039 to 0.5839	Yes	***	0.0006
Log vs. S20	0.5633	0.3733 to 0.7534	Yes	****	<0.0001
Log vs. R6	-0.02106	-0.2335 to 0.1914	No	ns	0.9945
Fig1D
	relBCG			ftsZ			relE2			relB2			vapC3			vapB3			mazF6			mazE6			vapC31			vapB31
Log	1.07399	0.978464	0.94755	1.16532	0.956771	0.877909	1.0543	0.955664	0.990037	1.11083	1.01951	0.869668	1.16851	1.0041	0.827394	1.12533	1.01454	0.860129	0.975857	0.980212	1.04393	0.831091	1.08804	1.08087	0.962978	1.04105	0.995968	0.972465	0.997104	1.03043
S4	1.09937	2.03413	2.5476	0.252136	0.504944	0.675191	2.03321	2.79711	3.19802	1.68373	3.0779	2.35153	1.42402	3.73576	3.8273	1.40659	3.52182	3.67125	1.78698	2.81275	1.74628	1.53646	2.417	1.68459	2.36161	3.04982	3.20745	2.36204	3.42476	2.82914
S10	1.16967	0.624157	0.576477	0.713839	0.131883	0.140979	2.36531	1.18903	1.09901	1.68724	1.20509	0.992437	1.77526	0.362704	0.147075	2.01062	0.411157	0.188733	1.20034	2.16801	1.96247	1.90087	1.72248	1.50789	2.75218	1.55991	1.52177	2.79662	2.0145	1.99456
S20	0.595074	0.595606	0.671812	0.128979	0.159773	0.136194	1.08817	1.16583	1.18295	0.887148	0.984468	0.968474	0.134305	0.179907	0.170216	0.273475	0.256441	0.237999	2.6447	1.51709	2.06124	1.95652	1.60598	1.67204	1.25303	1.80921	1.665	1.87532	1.95527	2.62038
S20R6	1.10958	1.11872	1.2174	0.983519	1.0085	1.26244	1.10942	1.07379	1.3033	1.30282	1.11173	1.33191	0.663951	0.686057	0.928994	1.30282	0.741023	1.04553	0.896516	0.847458	0.95265	0.852684	0.918951	1.08167	0.783	1.02425	0.890944	0.741711	1.12677	0.692721
	Dunnett's multiple comparisons test	Summary	Adjusted P Value	Dunnett's multiple comparisons test	Summary	Adjusted P Value	Dunnett's multiple comparisons test	Summary	Adjusted P Value	Dunnett's multiple comparisons test	Summary	Adjusted P Value	Dunnett's multiple comparisons test	Summary	Adjusted P Value	Dunnett's multiple comparisons test	Summary	Adjusted P Value	Dunnett's multiple comparisons test	Summary	Adjusted P Value	Dunnett's multiple comparisons test	Summary	Adjusted P Value	Dunnett's multiple comparisons test	Summary	Adjusted P Value	Dunnett's multiple comparisons test	Summary	Adjusted P Value
	Log vs. S4	*	0.0406	Log vs. S4	*	0.0312	Log vs. S4	**	0.002	Log vs. S4	**	0.0029	Log vs. S4	*	0.0242	Log vs. S4	*	0.0345	Log vs. S4	*	0.0333	Log vs. S4	**	0.0062	Log vs. S4	***	0.0006	Log vs. S4	***	0.0004
	Log vs. S10	ns	0.8844	Log vs. S10	**	0.0073	Log vs. S10	ns	0.3549	Log vs. S10	ns	0.7151	Log vs. S10	ns	0.9825	Log vs. S10	ns	0.9982	Log vs. S10	ns	0.1547	Log vs. S10	*	0.0224	Log vs. S10	*	0.0486	Log vs. S10	**	0.0071
	Log vs. S20	ns	0.541	Log vs. S20	**	0.0013	Log vs. S20	ns	0.9775	Log vs. S20	ns	0.9991	Log vs. S20	ns	0.4696	Log vs. S20	ns	0.5645	Log vs. S20	*	0.0403	Log vs. S20	*	0.0172	Log vs. S20	ns	0.2867	Log vs. S20	*	0.013
	Log vs. S20R6	ns	0.961	Log vs. R6	ns	0.9571	Log vs. S20R6	ns	0.9673	Log vs. S20R6	ns	0.8107	Log vs. S20R6	ns	0.982	Log vs. S20R6	ns	>0.9999	Log vs. S20R6	ns	0.9949	Log vs. S20R6	ns	0.9976	Log vs. R6	ns	0.993	Log vs. R6	ns	0.9681
Fig1E
Log			S4			S10			S20			R6
1.05	1.05	0.91	2.05	1.72	2	ND	ND	ND	1.75	1.65	1.58	1.73	1.7	1.61
Dunnett's multiple comparisons test				Summary	Adjusted P Value
Log vs. S4				****	<0.0001
Log vs. S20				****	<0.0001
Log vs. R6				****	<0.0001
Fig1F
Concentration	Rifampicin 48h S4						Rifampicin 48h S10						Rifampicin 48h S20						Rifampicin 48h S4R6						Rifampicin 48h S10R6			Rifampicin 48h S20R6			Rifampicin 48h Log
0.125	0.511523	0.561025	0.561025	23.068	63.8744	16.5337				71.1691	35.6477	53.3733				56.5806	25.9271	60.2956	1.68251	1.23055	2.18765	1.02926	1.5192	1.7053	4.01772	1.46237	5.26302	0.659444	0.47538	0.413058	0.107828	0.0459439	0.0506321	0.266287	0.681658	0.275663	0.402244	0	0.375052
0.25	0.330015	0.544524	0.330015	14.8672	23.5796	13.0026	62.222	115.876	78.234	50.5642	32.4173	29.4958	122.731	101.336	117.285	56.5806	28.0861	38.9004	1.84963	1.65593	2.59023	0.687438	1.20776	1.01406	3.53026	0.731187	2.11359	0.333345	0.334795	0.285518				0.150021	0.27285	0.275663	0.134081	0.0337547	0.068447
0.5	0.379517	0.528024	0.280513	9.73544	18.2498	11.4185	74.3012	77.2508	50.1428	56.1824	34.5803	26.6866	83.6359	78.3843	71.9658	14.1403	123.178	31.1203	1.05584	1.02166	1.83064	0.501336	0.930509	0.467154	1.97268	0.464608	0.278004	0.359433	0.208703	0.228994	0.0525073	0.017815	0.03563	0.150021	0.408807	0.176275	0.134081	0.0243784	0.0337547
1	0.165007	0.23101	0.165007	13.8441	12.9201	9.85094	21.2089	32.024	22.6134	44.9459	21.6021	39.3277	31.3148	32.6763	37.3444	31.8205	15.1323	15.5602	1.38627	1.04825	1.56478	0.562104	2.34716	0.717822	2.21641	0.685488	1.17675	0.175369	0.0898583	0.23769	0.0300042	0.0140645	0.0168773	0.0412558	0.0853244	0.0768857			0.0168773
2				4.75848	4.88394	4.05891				20.6049	14.0456	19.6638				17.0799	16.4769	13.89	0.873539	0.938105	1.24954	0.258264	1.34829	0.546912	1.38621	0.434142	0.243729	0.0173919	0.133338	0.228994	0.0225031	0.00750104	0.00937631	0.0543826	0.102202	0.0768857
4				0.66003	0.841538	0.742533	10.8151	13.3433	12.0792	29.9593	7.55653	8.42736	20.8117	13.0316	15.9492	31.8205	12.9733	7.78008	0.3798	0.387396	0.736811	0.55071	0.881135	0.387396	0.171372	0.156139	0.171372	0.0695677	0.0739157	0.105801	0.00281289	0.00281289	0.00656342	0.068447	0.0337547	0.132206
Concentration	Ethambutol 48h S4						Ethambutol 48h S10						Ethambutol 48h S20						Ethambutol 48h S4R6						Ethambutol 48h S10R6			Ethambutol 48h S20R6			Ethambutol 48h Log
0.5	55.2535	90.526	55.6613				112.302	228.899	127.292				517.732	501.048	475.887	0	0	0
1	53.2146	72.38	45.6708	34.824	67.6499	21.4082	100.716	153.95	96.0972	46.4524	36.7698	19.4463	174.419	113.802	182.077	124.305	72.9419	49.2296	15.0166	13.2428	20.131	6.98872	6.27917	10.5741	18.0974	8.86318	26.3226	35.4734	26.0993	23.9045	0.575058	0.236549	0.309961	7.4156	20.3921	12.5952	54.7672	3.66039	17.055
2	49.9524	64.4284	37.5153	42.429	44.162	29.1967	74.0581	113.437	84.5105	44.2971	29.9149	30.79	159.65	181.53	167.034	109.399	69.9061	109.399	2.5933	1.82724	4.61833	1.21502	1.28409	2.0941	6.58292	1.47946	8.22525	18.1216	15.3351	10.0262	0.460862	0.190666	0.276313	6.0065	15.758	10.3164	6.11764	0.993097	1.11239
4				35.456	59.1885	26.7704				73.4666	43.0088	38.0824	0	0	0	119.355	45.5921	138.29	0.408146	0.389309	0.627917	0.332796	0.514892	0.772338	0.82343	0	0.82343	1.7145	0.928822	0.222663	0.348706	0.147843	0.192706	0.400706	1.33467	0.899293	0	0.10502	0.185568
8				43.061	62.0022	33.0909	42.944	71.1411	37.1911	70.2255	34.2822	49.4261	140.578	166.287	139.484	144.215	57.7354	46.4947	0.3014	0.398727	0.442682	0.213492	0.571405	0.439542	2.46577	0.185498	1.64686	0.327632	0.327632	0.270376	0.165176	0.0774901	0.0968627	0.00713725	0.296706	0.251843	0	0	0
16				34.824	45.0999	21.4082	34.5982	62.3903	36.786	64.8211	34.9061	41.3234	94.0833	102.835	104.203	348.081	24.314	8.20494	0.273144	0.113025	0.499194	0.191515	0.571405	0.408146	0.741992	0.0904868	0.162876	0.0381708	0.0159045	0.337175	0.0815686	0.0560784	0.052	0.0152941	0.0367059	0.0479215	0	0.00509803	0.0560784
32				40.5328	59.1885	29.1967				37.815	49.8636	40.5132	86.9724	93.2628	79.8614	134.26	66.8429	27.3498	0.3014	0.194654	0.351634	0.254306	0.342215	0.904201	1.02703	0.131206	0.0814381	0	0.0159045	0.0190854	0	0	0.00654172	0.00713725	0.0098549	0.0105625	0	0	0
Concentration	Streptomycin 48h S4						Streptomycin 48h S10						Streptomycin 48h S20						Streptomycin 48h S4R6						Streptomycin 48h S10R6			Streptomycin 48h S20R6			Streptomycin 48h Log
0				90.06	59.91	35.8				253.33	61.54	50				72.73	55.56	50				258.06	350	210.53	227.27	167.35	390.91	345.45	564.1	224.24				298.18	1309.09	1305.88	1971.43	415.38	381.82
0.5	47.9625	61.6892	47.3166				84.6055	162.387	120.947				212.351	229.009	209.827				3.9507	3.99834	4.7423	5.67317	4.83026	10.5437	1.73768	0.435375	0.695072	3.1269	1.56047	1.06237				0.391779	3.0149	0.658948	2.4436	0.227042	2.41931
1	32.7825	44.0868	29.0682	43.6346	35.7216	26.5974				91.261	86.2885	87.6882				92.8235	86.8265	65.3357	1.52824	1.08113	1.85441	0.531402	1.0005	1.99367	1.45889	0.217687	1.04261	0.360517	0.325457	0.172651	0.124609	0.0665285	0.0918726	0.0844806	0.0580804	0.111937	0.211201	0.0813125	0.0770885
2	7.75152	10.0124	8.72046	24.5788	26.0483	15.8099	93.9787	164.442	96.2809	70.1592	41.1105	46.866	162.544	164.059	170.621	24.4826	19.3555	18.4133	0.109945	0.399467	0.516742	0.0586374	0.0329836	0.0513077	0.278793	0.278793	0.591957	0.0277829	0.0443204	0.0178604	0.0686405	0.0285122	0.0411843	0.0232322	0.0190081	0.0126721	0.211201	0.00528003	0.0960966
4				7.02482	6.70184	3.47203	61.0902	98.6653	65.7769	32.8884	14.5449	25.4885	126.535	124.348	154.467	42.8235	15.6032	11.6827	0.0329836	0.10628	0.216225	0	0.0329836	0.0256539	0.137487	0.0916579	0.41628	0.0238139	0.0370439	0.0158759	0.0528004	0.0179521	0.0242882	0	0.153121	0	0	0	0
8				1.00124	3.71427	0.775152	15.5398	20.3908	11.4287	5.48414	2.53241	3.28884	35.504	28.7734	32.98		11.8677	16.7306	0.0476429	0.0549726	0.0659671	0	0	0	0.763815	0.313164	0.137487	0.00793798	0.00992247	0.00396899	0.0158401	0.00950406	0.0137281	0	0.0770885	0.0126721	0	0.00528003	0
16				0	0	0.387576	9.12654	9.70209	6.33102	3.28884	1.2662	1.64442	27.5955	24.9032	20.9608				0.0329836	0.0549726	0	0	0.0183242	0	0.103115	0.0611052	0.0687434	0.00793798	0.00496124	0.00595348	0.00950406	0.00316802	0.00211201	0.00739205	0	0.0126721	0	0	0
Concentration	Isoniazid 48h S4						Isoniazid 48h S10						Isoniazid 48h S20						Isoniazid 48h S4R6			Isoniazid 48h S10R6			Isoniazid 48h S20R6			Isoniazid 48h Log
0.025	111.616	146.788	100.637																32.7334	29.1795	36.7134	80.706	33.4728	16.1404	116.964	91.547	32.8951				5.68074	15.0904	9.53461	55.7948	5.00701	12.7821
0.05	106.736	151.87	92.5048	40.4175	31.8582	19.4158	196.581	203.625	165.101	88.054	63.4979	58.3358	104.102	120.148	99.7191	114.006	81.6564	84.2791	4.84674	3.87343	1.76335	17.2944	8.6282	3.99493	16.3165	12.6587	11.639	0.210904	0.0927586	0.123027	2.40001	4.33134	4.4573	23.1545	4.50612	15.8002
0.1	85.5923	113.445	71.3608	25.2508	44.0363	26.6942	138.355	236.645	139.896	115.934	52.4912	52.8324	85.9647	97.4267	82.189	87.0367	80.908	88.9988	0.517613	0.611724	1.31013	5.91841	1.8643	1.45846	2.91159	2.65105	3.21569	0.172824	0.0849474	0.102523	0.46184	0.709848	0.218715	1.86884	0.190399	1.36697
0.2	73.3939	94.5378	66.6847	34.0946	38.4047	26.6942	89.5949	189.867	121.074	83.6513	88.054	45.1277	55.2197	61.2204	57.2424	24.5151	20.9754	21.5755	0.388829	0.423501	0.960927	2.11372	0.553794	0.0760939	0.115794	0.0361856	0.562082	0.161107	0.06249	0.0820182	0.447194	0.266559	0.609278	0.557528	0.0302686	0.212857
0.4				29.0526	33.7287	29.1136				140.886	70.2781	96.8594				28.1964	11.2395	10.7877	0.354156	0.198129	0.408642	0.152188	0.0169097	0	0.0723711	0.0533155	0.0289485	0.0917822	0.0605372	0.052726	0.418878	0.30171	0.413996	0	0.00488203	0.0537024
0.8				36.6156	36.5343	28.1377	37.8632	61.4177	24.8753	129.142	57.5763	25.3155	22.7891	26.4299	22.9239	24.5151	17.9818	12.1362	0.624107	0.369016	0.319483	0.152188	0.067639	0	0.0289485	0.0147858	0.0375676	0.0496796	0.0140603	0.020153	0.0782688	0.255428	0.104983	0	0	0
1.6				32.8341	42.1659	31.045	35.5518	60.317	35.3317	137.948	77.0473	72.6445	19.4853	22.7891	19.2831	30.6439	9.73593	9.43926	0.225372	0.15355	0.364063	0.190235	0.0169097	0.0380469	0.0144742	0.0747835	0				0.0701255	0.167727	0.0941159	0	0.00102523	0

## Sheet: Figure 2
Supplementary Data 4b: Source data for Figure 2
STARVATION							HYPOXIA									STARVATION X HYPOXIA
entry_name	BCG gene locus	S4 vs Log	S10 vs Log	S20 vs Log	R6 vs Log		Identified Proteins (966)	Accession Number	Gene	BCG gene locus	W4 vs Log	W9 vs Log	W18 vs Log	R6 vs Log		BCG gene locus	S4	S10	S20	R6	W4	W9	W18	R6
50S ribosomal protein L33	BCG_0683	-0.555297	-1.2349	-1.36991	-1.68342		60 kDa chaperonin 1	CH601	groL1	BCG_3487c	0.625489	0.417178	0.104299	0.208598		BCG_0683	-0.555297	-1.2349	-1.36991	-1.68342	#N/A	#N/A	#N/A	#N/A
30S ribosomal protein S20	BCG_2428	-0.543639	-0.815457	-1.0242	-1.03258		10 kDa chaperonin	CH10	groS	BCG_3488c	0.104299	0.938625	-0.312939	0.252836		BCG_2428	-0.543639	-0.815457	-1.0242	-1.03258	-0.252048	-1.19554	-0.521865	0.213754
Probable cold shock protein A cspA	BCG_3706c	-0.480875	-0.696675	-0.95074	-1.02085		Chaperone protein DnaK	DNAK	dnaK	BCG_0389	0.521458	0.730034	0.625738	0.222805		BCG_3706c	-0.480875	-0.696675	-0.95074	-1.02085	-0.538025	-1.04211	-1.93767	-0.846133
50S ribosomal protein L32	BCG_0468c	-0.688028	-0.971429	-1.10907	-0.958486		60 kDa chaperonin 2	CH602	groL2	BCG_0479	0.417178	0.417178	0.104299	0.148536		BCG_0468c	-0.688028	-0.971429	-1.10907	-0.958486	#N/A	#N/A	#N/A	#N/A
50S ribosomal protein L28	BCG_0138c	-0.416783	-0.745909	-0.793707	-0.855931		Trigger factor	TIG	tig	BCG_2482c	0.553143	0.312875	0.312875	0.222805		BCG_0138c	-0.416783	-0.745909	-0.793707	-0.855931	#N/A	#N/A	#N/A	#N/A
Probable transcriptional regulatory protein RN06_3178	BCG_0738c	-0.0329457	-0.470923	-0.888141	-0.830856		Elongation factor Tu	EFTU	tuf	BCG_0734	0.208579	-0.208626	-0.208626	0.104299		BCG_0738c	-0.0329457	-0.470923	-0.888141	-0.830856	#N/A	#N/A	#N/A	#N/A
Possible short-chain dehydrogenase/reductase	BCG_3345	-0.269661	-0.155753	-0.612376	-0.789986		Heat shock protein hspX	A1KK77	hspX	BCG_2050c	0.311385	4.07153	4.54161	0.312897		BCG_3345	-0.269661	-0.155753	-0.612376	-0.789986	-0.456605	-0.0706133	-0.066591	0.144229
30S ribosomal protein S16	BCG_3379c	-0.305012	-0.588928	-0.758589	-0.699396		DlaT, dihydrolipoamide acyltransferase, E2 component of pyruvate dehydrogenase	A1KKQ7	dlaT	BCG_2231	0.208598	0.834329	0.312879	0.312897		BCG_3379c	-0.305012	-0.588928	-0.758589	-0.699396	#N/A	#N/A	#N/A	#N/A
Cold shock protein A	BCG_3706c	-0.294627	-0.468888	-0.574474	-0.669766		Putative uncharacterized protein BCG_2653c	A1KLX8	BCG_2653c	BCG_2653c	0.456288	2.60731	2.92019	0.282867		BCG_3706c	-0.294627	-0.468888	-0.574474	-0.669766	-0.538025	-1.04211	-1.93767	-0.846133
UPF0109 protein BCG_2929c	BCG_2929c	-0.263864	-0.318637	-0.453237	-0.633524		Protein GrpE	GRPE	grpE	BCG_0390	-0.154668	1.25151	0.417178	0.222805		BCG_2929c	-0.263864	-0.318637	-0.453237	-0.633524	-0.124361	-0.0270161	-0.011151	0.25768
Low molecular weight antigen cfp2	BCG_2390c	-0.815408	-0.956838	-0.667005	-0.610624		ATP synthase subunit beta	ATPB	atpD	BCG_1370	-0.417197	-0.208626	0	0		BCG_2390c	-0.815408	-0.956838	-0.667005	-0.610624	#N/A	#N/A	#N/A	#N/A
50S ribosomal protein L27	BCG_2461c	-0.21349	-0.544031	-0.673645	-0.567514		Acyl carrier protein	A1KKT7	acpM	BCG_2261	-0.730044	-2.19023	-2.08214	0.208598		BCG_2461c	-0.21349	-0.544031	-0.673645	-0.567514	-0.0954175	-0.480597	-0.424552	0.325075
50S ribosomal protein L20	BCG_3004	-0.185643	-0.484538	-0.64593	-0.553603		Putative uncharacterized protein TB31.7	A1KLX5	TB31.7	BCG_2650	0.104299	2.95458	3.02016	0.303739		BCG_3004	-0.185643	-0.484538	-0.64593	-0.553603	#N/A	#N/A	#N/A	#N/A
50S ribosomal protein L21	BCG_2462c	-0.30693	-0.483813	-0.551547	-0.538623		Probable thiol peroxidase	A1KJZ7	tpx	BCG_1971	-0.414813	-0.312939	-0.312939	0.208598		BCG_2462c	-0.30693	-0.483813	-0.551547	-0.538623	-0.357362	0.0801882	-0.0544838	0.583821
Adenylate kinase	BCG_0783	-0.0984921	-0.102509	-0.426271	-0.498532		DNA-directed RNA polymerase subunit alpha	RPOA	rpoA	BCG_3522c	0.104285	-0.312939	0	0.104299		BCG_0783	-0.0984921	-0.102509	-0.426271	-0.498532	#N/A	#N/A	#N/A	#N/A
50S ribosomal protein L9	BCG_2892c	-0.149406	-0.310511	-0.442303	-0.457285		5-methyltetrahydropteroyltriglutamate--homocysteine methyltransferase	METE	metE	BCG_1194c	-0.417197	-1.04298	-0.625712	0		BCG_2892c	-0.149406	-0.310511	-0.442303	-0.457285	#N/A	#N/A	#N/A	#N/A
Probable serine protease	BCG_1038	-0.172992	-0.112164	-0.273049	-0.430784		Putative uncharacterized protein sseC2	A1KGU7	sseC2	BCG_0866c	-0.312884	-0.417197	-2.19034	0		BCG_1038	-0.172992	-0.112164	-0.273049	-0.430784	#N/A	#N/A	#N/A	#N/A
Aspartyl/glutamyl-tRNA(Asn/Gln) amidotransferase subunit C	BCG_2465c	-0.113383	-0.139458	-0.233192	-0.424094		Adenosylhomocysteinase	SAHH	ahcY	BCG_3277c	-0.0689094	0.0252004	-0.104313	0		BCG_2465c	-0.113383	-0.139458	-0.233192	-0.424094	1.32003	0.899285	1.2336	-0.135023
Probable thiol peroxidase	BCG_1971	0.0654115	0.0100005	-0.301299	-0.421064		Putative uncharacterized protein cfp17	A1KJN9	cfp17	BCG_1862	-0.417197	0.312879	0	0.417178		BCG_1971	0.0654115	0.0100005	-0.301299	-0.421064	-0.414813	-0.312939	-0.312939	0.208598
Probable monoxygenase	BCG_1454c	-0.12937	-0.334511	-0.550537	-0.420498		Putative uncharacterized protein BCG_0614	A1KG46	BCG_0614	BCG_0614	0.208598	3.23306	3.12877	0.312897		BCG_1454c	-0.12937	-0.334511	-0.550537	-0.420498	#N/A	#N/A	#N/A	#N/A
DNA-binding protein HU	BCG_3007c	0.051431	-0.137144	-0.459123	-0.409293		DNA-directed RNA polymerase subunit beta'	RPOC	rpoC	BCG_0717	0.312897	-0.312939	-0.312939	0		BCG_3007c	0.051431	-0.137144	-0.459123	-0.409293	-0.458075	-0.259287	-0.15988	0.697843
30S ribosomal protein S15	BCG_2448	-0.407962	-0.535897	-0.31153	-0.405465		Putative uncharacterized protein BCG_3930	A1KQK2	BCG_3930	BCG_3930	0.625738	1.04292	2.77617e-05	0.208579		BCG_2448	-0.407962	-0.535897	-0.31153	-0.405465	-0.532673	-1.01973	-0.69449	0.28567
50S ribosomal protein L25	BCG_1072c	-0.177182	-0.203878	-0.273635	-0.395624		Probable electron transfer flavoprotein (Alpha-subunit) fixB	A1KN24	fixB	BCG_3051c	-1.39463e-05	-0.104313	0	-0.104313		BCG_1072c	-0.177182	-0.203878	-0.273635	-0.395624	-0.104304	-8.80901e-06	0.417178	0.926846
50S ribosomal protein L36	BCG_2367c	-0.237609	-0.322059	-0.396157	-0.385176		Nucleoid-associated protein BCG_3776c	Y3776	BCG_3776c	BCG_3776c	0.312897	-1.39463e-05	0.312897	-1.39463e-05		BCG_2367c	-0.237609	-0.322059	-0.396157	-0.385176	#N/A	#N/A	#N/A	#N/A
Deoxyguanosinetriphosphate triphosphohydrolase-like protein	BCG_2367c	-0.237609	-0.322059	-0.396157	-0.385176		Putative integration host factor mihF	A1KIH7	mihF	BCG_1449	-0.600808	-0.97847	-0.606282	0.167742		BCG_2367c	-0.237609	-0.322059	-0.396157	-0.385176	#N/A	#N/A	#N/A	#N/A
Possible zinc-containing alcohol dehydrogenase NAD dependant adhB	BCG_0813c	-0.188092	-0.167602	-0.175941	-0.383919		Putative uncharacterized protein BCG_3678c	A1KPU9	BCG_3678c	BCG_3678c	-0.625712	0.104266	0.104299	0.104299		BCG_0813c	-0.188092	-0.167602	-0.175941	-0.383919	-1.15877	-0.208571	-0.0827875	-0.0314067
Possible cobalamin biosynthesis protein CobG	BCG_2083	-0.134978	-0.0856412	-0.213719	-0.368022		Malate dehydrogenase	MDH	mdh	BCG_1300	0.104299	0.104299	0.104299	0		BCG_2083	-0.134978	-0.0856412	-0.213719	-0.368022	#N/A	#N/A	#N/A	#N/A
Possible conserved lipoprotein	BCG_2608c	-0.319553	-0.573277	-0.28277	-0.346593		Probable 3-oxoacyl-[acyl-carrier protein] reductase fabG4	A1KF63	fabG4	BCG_0280c	-0.521454	-0.521529	-0.312939	0		BCG_2608c	-0.319553	-0.573277	-0.28277	-0.346593	#N/A	#N/A	#N/A	#N/A
Translation initiation factor IF-1	BCG_0962	-0.0749232	-0.195589	-0.250126	-0.343802		Possible acyl-CoA thiolase fadA	A1KGZ1	fadA	BCG_0911	-0.312939	-0.312884	-0.312939	0		BCG_0962	-0.0749232	-0.195589	-0.250126	-0.343802	#N/A	#N/A	#N/A	#N/A
10 kDa chaperonin	BCG_0035	0.123431	0.238306	-0.29228	-0.341979		Probable fatty oxidation protein fadB	A1KGZ2	fadB	BCG_1754	0.312897	0.312897	0.417178	-1.39463e-05		BCG_0035	0.123431	0.238306	-0.29228	-0.341979	#N/A	#N/A	#N/A	#N/A
DNA gyrase subunit B	BCG_0035	0.123431	0.238306	-0.29228	-0.341979		30S ribosomal protein S1	A1KJ46	rpsA	BCG_1668	0.208598	-0.0813159	0	0.104299		BCG_0035	0.123431	0.238306	-0.29228	-0.341979	#N/A	#N/A	#N/A	#N/A
Probable periplasmic sugar-binding lipoprotein uspC	BCG_2339	-0.119489	-0.034094	0.0386732	-0.339218		DNA-directed RNA polymerase subunit beta	RPOB	rpoB	BCG_0716	0.104285	-0.521454	-0.312939	0		BCG_2339	-0.119489	-0.034094	0.0386732	-0.339218	#N/A	#N/A	#N/A	#N/A
50S ribosomal protein L34	BCG_2602	-0.166337	-0.201248	-0.237365	-0.326699		Probable transcriptional regulatory protein moxR1	A1KIR9	moxR1	BCG_1541	0.208598	0.208598	0.312897	0		BCG_2602	-0.166337	-0.201248	-0.237365	-0.326699	0.0662904	0.208598	-0.104327	0.312897
Haloalkane dehalogenase	BCG_2602	-0.166337	-0.201248	-0.237365	-0.326699		Probable acyl-CoA dehydrogenase fadE5	A1KF65	fadE5	BCG_0282c	1.05818	1.46009	0.625738	-0.104313		BCG_2602	-0.166337	-0.201248	-0.237365	-0.326699	0.0662904	0.208598	-0.104327	0.312897
Glycine dehydrogenase (decarboxylating)	BCG_0985c	-0.1634	-0.0960439	-0.297898	-0.321291		Putative uncharacterized protein wag31	A1KKI8	wag31	BCG_2162c	0.0980065	0.104299	0.22806	0.0583858		BCG_0985c	-0.1634	-0.0960439	-0.297898	-0.321291	#N/A	#N/A	#N/A	#N/A
Phosphate-binding protein PstS2	BCG_0985c	-0.1634	-0.0960439	-0.297898	-0.321291		ATP synthase subunit alpha	ATPA	atpA	BCG_1368	-0.212392	0.181853	0.279533	0.0722327		BCG_0985c	-0.1634	-0.0960439	-0.297898	-0.321291	#N/A	#N/A	#N/A	#N/A
Probable lsr2 protein	BCG_3662c	0.40292	0.258921	-0.21508	-0.317975		Uncharacterized oxidoreductase BCG_2993	Y2993	BCG_2993	BCG_2993	0.938625	-0.329228	-0.450589	-0.0172965		BCG_3662c	0.40292	0.258921	-0.21508	-0.317975	-0.215417	-0.115414	0.0913158	0.655192
Possible acyl-[acyl-carrier protein] desaturase desA2	BCG_1154	-0.329138	-0.222137	-0.30854	-0.317366		Heparin-binding hemagglutinin	HBHA	hbhA	BCG_0516	0.208598	0.417178	0.312879	-0.0518477		BCG_1154	-0.329138	-0.222137	-0.30854	-0.317366	0.743256	1.2515	1.46009	0.417178
50S ribosomal protein L23	BCG_2406	-0.0613839	-0.301922	-0.297594	-0.309409		Probable 50S ribosomal protein L7/L12 rplL (SA1)	A1KGD2	BCG_0701	BCG_0701	-0.447967	-0.683514	0.298276	0.0583858		BCG_2406	-0.0613839	-0.301922	-0.297594	-0.309409	1.09204	-1.19509	-0.798572	0.108353
Possible lipoprotein	BCG_0216c	-0.122436	-0.0774899	-0.226929	-0.303154		Phosphoenolpyruvate carboxykinase [GTP]	PCKG	pckG	BCG_0248	-0.312939	-0.312939	-0.104313	0		BCG_0216c	-0.122436	-0.0774899	-0.226929	-0.303154	#N/A	#N/A	#N/A	#N/A
50S ribosomal protein L15	BCG_0773	-0.166486	-0.20638	-0.440237	-0.299996		Putative uncharacterized protein TB15.3	A1KJ52	TB15.3	BCG_1674	-0.104313	-0.208626	0	0.571106		BCG_0773	-0.166486	-0.20638	-0.440237	-0.299996	-0.231559	-0.524356	-0.297744	0.359696
Probable serine protease htrA	BCG_1283	-0.121755	-0.179745	-0.249421	-0.288625		Possible exported conserved protein	A1KIS8	BCG_1550	BCG_1550	0.104299	0.834328	0.208598	0.834329		BCG_1283	-0.121755	-0.179745	-0.249421	-0.288625	-0.287221	0.34109	-0.124729	0.419429
Integration host factor MihF	BCG_1449	0.0848808	0.285079	-0.223817	-0.280038		Malate synthase G	MASZ	glcB	BCG_1872c	-0.208626	-0.730044	-0.208626	-0.312884		BCG_1449	0.0848808	0.285079	-0.223817	-0.280038	-0.600808	-0.97847	-0.606282	0.167742
Transmembrane serine/threonine-protein kinase D pknDa [first part]	BCG_0984c	-0.267231	-0.180768	-0.119233	-0.27509		Glutamine synthetase	A1KKR3	glnA1	BCG_2237	-0.417197	0	-1.39463e-05	2.77617e-05		BCG_0984c	-0.267231	-0.180768	-0.119233	-0.27509	#N/A	#N/A	#N/A	#N/A
Probable conserved MCE associated membrane protein	BCG_0215	-0.205967	-0.217866	-0.248152	-0.274062		Probable short-chain type dehydrogenase/reductase	A1KEW8	BCG_0184	BCG_0184	0	-0.208626	-0.312939	0.104299		BCG_0215	-0.205967	-0.217866	-0.248152	-0.274062	-0.603444	-0.262001	-0.639012	0.485314
Glutamyl-tRNA(GLN) amidotransferase subunit A	BCG_2972c	0.000774496	-0.128284	-0.319665	-0.268666		Putative uncharacterized protein BCG_2220c	A1KKP6	BCG_2220c	BCG_2220c	0.100714	0.235687	-0.104327	0.0722447		BCG_2972c	0.000774496	-0.128284	-0.319665	-0.268666	-0.209424	-0.348798	-0.191744	-1.55486
Isocitrate lyase icl	BCG_0507	-0.355576	-0.337669	-0.365686	-0.258968		Two component transcriptional regulatory protein devR (Probably luxR/uhpA-family)	A1KNC9	devR	BCG_3156c	0.625767	2.01733	2.33095	0.617471		BCG_0507	-0.355576	-0.337669	-0.365686	-0.258968	0.290283	-0.603597	-0.558575	-0.29121
50S ribosomal protein L5	BCG_1752	-0.179093	-0.283556	-0.317357	-0.257855		Probable D-3-phosphoglycerate dehydrogenase serA1	A1KMZ0	serA1	BCG_3017c	0.104299	0.104285	0	0.312879		BCG_1752	-0.179093	-0.283556	-0.317357	-0.257855	#N/A	#N/A	#N/A	#N/A
16S/23S rRNA (Cytidine-2'-O)-methyltransferase TlyA	BCG_1732	-0.225657	-0.37695	0.0597723	-0.257181		Putative uncharacterized protein BCG_2051	A1KK78	BCG_2051	BCG_2051	0.730034	1.66868	1.66868	0.104299		BCG_1732	-0.225657	-0.37695	0.0597723	-0.257181	#N/A	#N/A	#N/A	#N/A
Pseudouridine synthase	BCG_1750	-0.0124937	-0.00734	-0.137869	-0.256714		Probable succinate dehydrogenase [iron-sulfur subunit]	A1KF69	BCG_0286c	BCG_0286c	-0.208626	0.208598	0	0		BCG_1750	-0.0124937	-0.00734	-0.137869	-0.256714	#N/A	#N/A	#N/A	#N/A
50S ribosomal protein L1	BCG_3488c	-0.0754563	-0.1787	-0.284495	-0.255476		Phosphate-binding protein PstS	A1KH60	pstS3	BCG_0980	0	0.208598	-0.625786	0.834329		BCG_3488c	-0.0754563	-0.1787	-0.284495	-0.255476	0.104299	0.938625	-0.312939	0.252836
30S ribosomal protein S10	BCG_2544c	0.0210821	-0.252701	-0.174248	-0.25355		Probable multifunctional mycocerosic acid synthase membrane-associated mas	A1KMT5	mas	BCG_2962c	0.312879	-0.834376	-0.448611	-0.104327		BCG_2544c	0.0210821	-0.252701	-0.174248	-0.25355	#N/A	#N/A	#N/A	#N/A
Major secreted immunogenic protein mpb70	BCG_2897	0.102154	0.765536	0.0458292	-0.253187		Sulfurtransferase	A1KGU8	cysA2	BCG_0867c	1.07121	0.0170869	-0.432738	-0.0866745		BCG_2897	0.102154	0.765536	0.0458292	-0.253187	#N/A	#N/A	#N/A	#N/A
Probable dTDP-4-dehydrorhamnose 3,5-epimerase rmlC	BCG_3530	0.1527	0.116147	-0.0330461	-0.25092		Peptidyl-prolyl cis-trans isomerase	A1KEF0	ppiA_1	BCG_0039	0.208565	-0.212706	-0.312884	-0.104304		BCG_3530	0.1527	0.116147	-0.0330461	-0.25092	-0.0950461	-1.03409	-0.621727	-0.0555263
Malonyl CoA-acyl carrier protein transacylase	BCG_0698	0.328256	0.224939	-0.0332659	-0.248894		Adenylate kinase	KAD	adk	BCG_1733	-0.104271	-1.1473	-0.442264	-0.104313		BCG_0698	0.328256	0.224939	-0.0332659	-0.248894	1.97	-1.09333	-1.891	0.2
Two component transcriptional regulatory protein devR (Probably luxR/uhpA-family)	BCG_3156c	-0.138745	-0.076339	-0.147352	-0.244097		Probable cold shock protein A cspA	A1KPX7	cspA	BCG_3706c	-0.538025	-1.04211	-1.93767	-0.846133		BCG_3156c	-0.138745	-0.076339	-0.147352	-0.244097	0.625767	2.01733	2.33095	0.617471
Mannose-6-phosphate isomerase	BCG_2706c	0.143365	0.1361	0.304159	-0.242846		S-adenosylmethionine synthase	METK	metK	BCG_1453	0.625738	-0.521454	-0.312939	0		BCG_2706c	0.143365	0.1361	0.304159	-0.242846	#N/A	#N/A	#N/A	#N/A
Probable conserved integral membrane alanine and leucine rich protein	BCG_2706c	0.143365	0.1361	0.304159	-0.242846		Transcription termination/antitermination protein nusG	A1KGB9	nusG	BCG_0688	0.247232	-0.213309	-0.0573937	0.126478		BCG_2706c	0.143365	0.1361	0.304159	-0.242846	#N/A	#N/A	#N/A	#N/A
50S ribosomal protein L30	BCG_0772	0.0912628	-0.192625	-0.289307	-0.242839		Myo-inositol-1-phosphate synthase INO1	A1KEL4	ino1	BCG_0077c	-0.0609287	0.139883	0.18678	0.434141		BCG_0772	0.0912628	-0.192625	-0.289307	-0.242839	-0.0530508	-0.856856	-0.54174	-0.0226621
50S ribosomal protein L22	BCG_1021	-0.0810531	-0.172199	-0.215645	-0.239574		Possible short-chain dehydrogenase/reductase	A1KNM5	BCG_3252	BCG_3345	-0.456605	-0.0706133	-0.066591	0.144229		BCG_1021	-0.0810531	-0.172199	-0.215645	-0.239574	#N/A	#N/A	#N/A	#N/A
Probable coiled-coil structural protein	BCG_1720	-0.017435	-0.12284	-0.172067	-0.235338		Putative uncharacterized protein BCG_1271	A1KHZ9	BCG_1271	BCG_1271	-1.04298	0.104299	-1.05408	0.312897		BCG_1720	-0.017435	-0.12284	-0.172067	-0.235338	#N/A	#N/A	#N/A	#N/A
Phosphoenolpyruvate carboxykinase [GTP]	BCG_0248	0.0065772	0.231119	-0.0952835	-0.231088		Putative uncharacterized protein BCG_0884c	A1KGW4	BCG_0884c	BCG_0884c	-0.312939	-0.521454	-0.312939	0.104299		BCG_0248	0.0065772	0.231119	-0.0952835	-0.231088	-0.312939	-0.312939	-0.104313	0
3-oxoacyl-[acyl-carrier protein] synthase 1 kasA	BCG_2262	-0.278281	-0.392812	-0.305504	-0.223755		Conserved 35 kDa alanine rich protein	A1KM85	35kd_ag	BCG_2760c	0.104299	0.208579	0.312897	0.730034		BCG_2262	-0.278281	-0.392812	-0.305504	-0.223755	0.793259	-1.66502	-1.17426	0.05484
Probable conserved lipoprotein	BCG_1961	-0.41858	-0.515646	-0.333494	-0.218527		Probable bifunctional protein acetyl-/propionyl-coenzyme A carboxylase (Alpha chain) accA3: biotin carboxylase + biotin carboxyl carrier protein	A1KNT7	accA3	BCG_3314	-0.208626	-0.417197	-0.312939	0.104299		BCG_1961	-0.41858	-0.515646	-0.333494	-0.218527	#N/A	#N/A	#N/A	#N/A
Phosphoribosylformylglycinamidine synthase subunit PurS	BCG_2179c	0.15761	0.28661	-0.465328	-0.216975		50S ribosomal protein L10	RL10	rplJ	BCG_0700	-0.208626	-0.417141	-0.312884	0.208565		BCG_2179c	0.15761	0.28661	-0.465328	-0.216975	#N/A	#N/A	#N/A	#N/A
30S ribosomal protein S7	BCG_0852	0.050814	-0.257589	-0.166689	-0.215236		Probable ferredoxin fdxA	A1KK51	fdxA	BCG_2024c	1.3558	2.39873	1.3558	0.312897		BCG_0852	0.050814	-0.257589	-0.166689	-0.215236	-0.237987	-0.861028	-0.126796	0.0403587
50S ribosomal protein L3	BCG_2769c	-0.0415549	-0.134132	-0.0473345	-0.214603		Serine hydroxymethyltransferase	A1KHN3	glyA1	BCG_1153	-0.104313	-0.104313	-0.104313	0		BCG_2769c	-0.0415549	-0.134132	-0.0473345	-0.214603	0.436806	0.767345	-0.516809	0.00351285
Possible short-chain dehydrogenase EphD	BCG_2230c	-0.128315	-0.340044	-0.21001	-0.207587		Polyribonucleotide nucleotidyltransferase	PNP	pnp	BCG_0579	0.104299	0.104285	0.104299	0.312879		BCG_2230c	-0.128315	-0.340044	-0.21001	-0.207587	#N/A	#N/A	#N/A	#N/A
Probable acetyl-/propionyl-coenzyme A carboxylase alpha chain (Alpha subunit) accA2	BCG_1027c	0.283475	0.539846	0.438044	-0.205337		30S ribosomal protein S6	RS6	rpsF	BCG_0084	-0.312939	-0.834376	-0.521454	0		BCG_1027c	0.283475	0.539846	0.438044	-0.205337	-0.625768	-0.198068	-0.349678	-0.834413
Possible transmembrane protein	BCG_1925c	0.038904	-0.124029	-0.14773	-0.205178		Possible pterin-4-alpha-carbinolamine dehydratase moaB2	A1KHC0	moaB2	BCG_1039	-0.104313	0.104299	0.417178	0.417159		BCG_1925c	0.038904	-0.124029	-0.14773	-0.205178	#N/A	#N/A	#N/A	#N/A
Inorganic pyrophosphatase	BCG_3686	0.133618	0.166101	-0.146959	-0.198545		Possible L-lactate dehydrogenase (Cytochrome) lldD2	A1KJT4	lldD2	BCG_1908c	0	-0.21973	-1.39463e-05	0.625738		BCG_3686	0.133618	0.166101	-0.146959	-0.198545	#N/A	#N/A	#N/A	#N/A
Sec-independent protein translocase protein TatA	BCG_2114c	0.130338	-0.263235	-0.266187	-0.193796		Putative uncharacterized protein TB39.8	A1KEI8	TB39.8	BCG_0050c	-0.073048	0	0.136566	0.289164		BCG_2114c	0.130338	-0.263235	-0.266187	-0.193796	-0.412338	-0.435483	-1.28721	0.743089
Acetolactate synthase	BCG_3025c	-0.169074	-0.252598	-0.155969	-0.185467		50S ribosomal protein L4	RL4	rplD	BCG_0752	-0.104313	-0.625712	-0.208571	0.104299		BCG_3025c	-0.169074	-0.252598	-0.155969	-0.185467	#N/A	#N/A	#N/A	#N/A
Succinyl-CoA ligase [ADP-forming] subunit alpha	BCG_1006	-0.0684254	-0.102338	0.00104193	-0.182165		Probable aconitate hydratase acn	A1KIR5	acn	BCG_1537c	0.312897	0.104299	-0.208626	-1.39463e-05		BCG_1006	-0.0684254	-0.102338	0.00104193	-0.182165	-0.417197	-0.552302	-0.625786	-0.104313
50S ribosomal protein L17	BCG_3521c	0.0589043	-0.328304	-0.273264	-0.181725		Probable ferredoxin fdxC	A1KHW8	fdxC	BCG_1240	-0.454615	0.702415	-0.00384829	0.486197		BCG_3521c	0.0589043	-0.328304	-0.273264	-0.181725	-0.312884	-0.809364	-0.669001	0
Heat-inducible transcription repressor HrcA	BCG_3521c	0.0589043	-0.328304	-0.273264	-0.181725		30S ribosomal protein S3	RS3	rpsC	BCG_0757	-0.104313	-0.417141	-0.234431	0.104299		BCG_3521c	0.0589043	-0.328304	-0.273264	-0.181725	-0.312884	-0.809364	-0.669001	0
Sulfurtransferase	BCG_3312	0.0692201	0.124092	-0.149221	-0.181668		Probable DNA-binding protein HU homolog hupB	A1KMY0	hupB	BCG_3007c	-0.458075	-0.259287	-0.15988	0.697843		BCG_3312	0.0692201	0.124092	-0.149221	-0.181668	#N/A	#N/A	#N/A	#N/A
RNA polymerase-binding transcription factor CarD	BCG_3648c	-0.0399214	-0.174167	-0.131083	-0.180206		Possible bacterioferritin bfrB	A1KQH6	bfrB	BCG_3904	-0.786929	0.618558	0.480132	0.473794		BCG_3648c	-0.0399214	-0.174167	-0.131083	-0.180206	0.099062	-0.620328	-0.797937	-0.0485811
GTP cyclohydrolase 1	BCG_0270	0.308014	0.233839	0.0562892	-0.179522		Probable fatty acid synthase fas	A1KLM0	fas	BCG_2545c	0.312897	-0.730118	-0.834321	0.521468		BCG_0270	0.308014	0.233839	0.0562892	-0.179522	#N/A	#N/A	#N/A	#N/A
Probable Ubiquinol-cytochrome C reductase QcrB (Cytochrome B subunit)	BCG_2212	0.0694231	-0.056857	-0.173206	-0.176542		Probable isocitrate lyase aceA	A1KJY0	aceA	#N/A	-0.1468	0.0424416	-0.0239438	0.601496		BCG_2212	0.0694231	-0.056857	-0.173206	-0.176542	0.306004	0.138867	0.285579	0.581015
Probable endonuclease 4	BCG_0808c	-0.230789	-0.269129	-0.101333	-0.175749		Alkyl hydroperoxide reductase C protein ahpC	A1KLC3	ahpC	BCG_2447	0.209972	-0.275521	-0.379327	-0.252365		BCG_0808c	-0.230789	-0.269129	-0.101333	-0.175749	#N/A	#N/A	#N/A	#N/A
Homoserine O-acetyltransferase	BCG_3411	-0.256184	-0.125739	-0.14583	-0.175611		Diacylglycerol acyltransferase/mycolyltransferase Ag85A	A85A	fbpA	BCG_3866c	0.208588	-2.60747	-1.98183	0		BCG_3411	-0.256184	-0.125739	-0.14583	-0.175611	#N/A	#N/A	#N/A	#N/A
Conserved transmembrane protein	BCG_1220	0.167732	0.105003	0.2213	-0.172857		Probable acetyl-CoA acyltransferase fadA2	A1KF64	fadA2	BCG_0281	-0.0986121	-0.201134	-0.151308	0.287958		BCG_1220	0.167732	0.105003	0.2213	-0.172857	#N/A	#N/A	#N/A	#N/A
Methionine aminopeptidase	BCG_2883c	-0.134703	-0.256229	-0.0753034	-0.171395		Probable transcriptional regulatory protein BCG_2628c	Y2628	BCG_2628c	BCG_2628c	-0.177249	0.652556	0.225495	1.09465		BCG_2883c	-0.134703	-0.256229	-0.0753034	-0.171395	#N/A	#N/A	#N/A	#N/A
Two component sensory transduction protein regX3 (Probably luxR-family)	BCG_0532	-0.605225	-0.291762	0.0181295	-0.170492		Chaperone protein HtpG	HTPG	htpG	BCG_2315c	0	-0.417197	-0.279315	-0.104313		BCG_0532	-0.605225	-0.291762	0.0181295	-0.170492	0.14057	-1.20658	-0.289372	0.487115
30S ribosomal protein S9	BCG_1691	-0.181458	-0.424813	-0.213901	-0.169641		30S ribosomal protein S2	A1KMN4	rpsB	BCG_2911c	-0.104313	-0.417197	-0.203755	0.208598		BCG_1691	-0.181458	-0.424813	-0.213901	-0.169641	0.00630377	-0.0138052	0.290587	0.119678
Probable cytochrome P450 128 cyp128	BCG_2285c	0.0830615	-0.19578	0.0404637	-0.168839		50S ribosomal protein L25	A1KHF3	rplY	BCG_1072c	-0.104304	-8.80901e-06	0.417178	0.926846		BCG_2285c	0.0830615	-0.19578	0.0404637	-0.168839	#N/A	#N/A	#N/A	#N/A
Nucleoside diphosphate kinase	BCG_2465c	-0.659692	0.272383	-0.241046	-0.167809		Probable electron transfer flavoprotein (Beta-subunit) fixA	A1KN25	fixA	BCG_3052c	0.108733	0.0823995	0.0346121	0.0806421		BCG_2465c	-0.659692	0.272383	-0.241046	-0.167809	1.32003	0.899285	1.2336	-0.135023
Acetyl-CoAcarboxylase carboxyl transferase subunit beta	BCG_0956c	-0.0271603	0.0594378	-0.112091	-0.166925		Possible oxidoreductase fadB5	A1KJX7	fadB5	BCG_1951c	-0.208626	-0.104271	-0.104313	0.521458		BCG_0956c	-0.0271603	0.0594378	-0.112091	-0.166925	#N/A	#N/A	#N/A	#N/A
Ferritin	BCG_3904	-0.107244	-0.0549743	-0.236269	-0.164509		Immunogenic protein mpt63	A1KJZ1	mpt63	BCG_1965c	-0.531183	0.104299	-0.104327	0.367183		BCG_3904	-0.107244	-0.0549743	-0.236269	-0.164509	-0.786929	0.618558	0.480132	0.473794
Elongation factor P	BCG_2473c	0.259192	0.0571874	-0.153441	-0.163528		Putative uncharacterized protein BCG_2656	A1KLY1	BCG_2656	BCG_2656	0.625748	1.77297	1.87726	0.730048		BCG_2473c	0.259192	0.0571874	-0.153441	-0.163528	0.67405	0.531797	0.225657	0.16486
Probable molybdenum cofactor guanylyltransferase	BCG_2473c	0.259192	0.0571874	-0.153441	-0.163528		4-hydroxy-3-methylbut-2-en-1-yl diphosphate synthase	ISPG	ispG	BCG_2890c	0.208598	-0.312939	-0.312842	-0.521454		BCG_2473c	0.259192	0.0571874	-0.153441	-0.163528	0.67405	0.531797	0.225657	0.16486
Possible enoyl-CoA hydratase echA6	BCG_0957	-0.300308	-0.20531	-0.161024	-0.158343		Putative uncharacterized protein BCG_0372	A1KFF5	BCG_0372	BCG_0372	0.00463416	0.635436	0.233752	0.6894		BCG_0957	-0.300308	-0.20531	-0.161024	-0.158343	-0.108985	-0.212433	-0.232445	0.104266
F420-dependent glucose-6-phosphate dehydrogenase	BCG_0446	-0.0940116	0.0850542	-0.159329	-0.15514		ATP synthase epsilon chain	ATPE	atpC	BCG_1371	-0.208571	-1.39463e-05	0.208598	0.834329		BCG_0446	-0.0940116	0.0850542	-0.159329	-0.15514	0.15	1.34716	1.06954	0.273144
Probable acyl-[acyl-carrier protein] desaturase desA1	BCG_0877c	-0.0293261	-0.000522809	-0.0700662	-0.152916		Probable fatty-acid-CoA ligase fadD32	A1KQD5	fadD32	BCG_3863c	0.0926884	-0.308167	-0.107721	0.192908		BCG_0877c	-0.0293261	-0.000522809	-0.0700662	-0.152916	0.794884	1.2216	1.11727	0.268991
50S ribosomal protein L18	BCG_1512	-0.019944	-0.232903	-0.210924	-0.151045		Catalase-peroxidase	KATG	katG	BCG_1947c	0.0244833	-0.143471	-0.192883	0.312588		BCG_1512	-0.019944	-0.232903	-0.210924	-0.151045	#N/A	#N/A	#N/A	#N/A
50S ribosomal protein L29	BCG_0361	-0.0293355	-0.0666554	-0.115934	-0.146875		Probable ATP-dependent clp proteasE ATP-binding subunit clpC	A1KPT2	clpC	BCG_3661c	-0.104313	-0.362063	-0.297769	-0.158251		BCG_0361	-0.0293355	-0.0666554	-0.115934	-0.146875	#N/A	#N/A	#N/A	#N/A
Probable para-aminobenzoate synthase component I pabD	BCG_1062c	0.178953	-0.419857	-0.139648	-0.145912		Enolase	ENO	eno	BCG_1080	0.208598	0.208598	0.208598	0.417159		BCG_1062c	0.178953	-0.419857	-0.139648	-0.145912	#N/A	#N/A	#N/A	#N/A
Dehydrogenase/reductase	BCG_1090c	-0.105698	0.029445	-0.169096	-0.145081		30S ribosomal protein S11	RS11	rpsK	BCG_3524c	-1.39463e-05	-0.312884	-0.312884	0.112595		BCG_1090c	-0.105698	0.029445	-0.169096	-0.145081	#N/A	#N/A	#N/A	#N/A
N utilization substance protein B homolog	BCG_2555c	-0.00880997	-0.2921	-0.322814	-0.143059		Succinyl-CoA ligase [ADP-forming] subunit alpha	A1KH86	sucD	BCG_1006	-0.417197	-0.552302	-0.625786	-0.104313		BCG_2555c	-0.00880997	-0.2921	-0.322814	-0.143059	#N/A	#N/A	#N/A	#N/A
Probable NADH dehydrogenase I (Chain L) nuoL	BCG_3179	0.0383098	0.254404	0.102155	-0.134248		Possible dehydrogenase	A1KP79	BCG_3458c	BCG_3458c	-0.208584	0.208598	0.104299	0.208579		BCG_3179	0.0383098	0.254404	0.102155	-0.134248	#N/A	#N/A	#N/A	#N/A
Possible histone-like protein hns	BCG_3915	0.170374	-0.010112	-0.229965	-0.133807		Possible acyl-[acyl-carrier protein] desaturase desA2	A1KHN4	desA2	BCG_1154	0.743256	1.2515	1.46009	0.417178		BCG_3915	0.170374	-0.010112	-0.229965	-0.133807	-0.545516	0.00491597	0.358494	0.7004
Possible transmembrane protein dedA	BCG_2664	-0.0713496	0.0133933	0.0599007	-0.130009		Adenosine kinase	A1KKP4	adoK	BCG_2218c	0.208598	-0.417197	-0.104313	-0.521473		BCG_2664	-0.0713496	0.0133933	0.0599007	-0.130009	#N/A	#N/A	#N/A	#N/A
Possible fatty-acid-CoA synthetase fadD17	BCG_3570	0.0770024	-0.0892966	0.0745313	-0.129359		Elongation factor G	EFG	fusA	BCG_0154c	0.104299	0	-0.208626	0.312897		BCG_3570	0.0770024	-0.0892966	0.0745313	-0.129359	#N/A	#N/A	#N/A	#N/A
Heat shock protein hspX	BCG_2050c	-0.175165	-0.633802	-0.559084	-0.126523		Isocitrate lyase icl	A1KFU0	icl	BCG_0507	0.290283	-0.603597	-0.558575	-0.29121		BCG_2050c	-0.175165	-0.633802	-0.559084	-0.126523	0.311385	4.07153	4.54161	0.312897
Membrane-anchored mycosin MycP	BCG_1828	0.274772	0.288864	0.230358	-0.126239		Putative uncharacterized protein BCG_0427	A1KFL0	BCG_0427	BCG_0427	0.496207	0.667671	0.116408	0.43444		BCG_1828	0.274772	0.288864	0.230358	-0.126239	#N/A	#N/A	#N/A	#N/A
60 kDa chaperonin	BCG_3487c	-0.0151963	-0.118341	-0.15714	-0.125463		Haloalkane dehalogenase	A1KKY8	dhaA	BCG_2602	0.0662904	0.208598	-0.104327	0.312897		BCG_3487c	-0.0151963	-0.118341	-0.15714	-0.125463	0.625489	0.417178	0.104299	0.208598
Cyclopropane-fatty-acyl-phospholipid synthase 2 cmaA2	BCG_0546c	-0.258234	-0.257035	-0.00728821	-0.125452		Elongation factor Ts	EFTS	tsf	BCG_2910c	-0.212763	-0.372068	-0.429847	0.016079		BCG_0546c	-0.258234	-0.257035	-0.00728821	-0.125452	0.804147	-2.63821	0.249792	0.350054
Possible mycolic acid synthase umaA1	BCG_0509	-0.144954	-0.23834	-0.127148	-0.125251		Putative uncharacterized protein BCG_0840	A1KGS1	BCG_0840	#N/A	-0.340647	0.23022	0.141915	0.659208		BCG_0509	-0.144954	-0.23834	-0.127148	-0.125251	0.132672	-0.354856	-0.65947	0.0310591
Probable lipid-transfer protein ltp1	BCG_2808c	0.00704833	-0.104642	-0.132013	-0.121085		Probable cytosol aminopeptidase	AMPA	pepA	BCG_0159	-0.104313	-0.129436	0.104299	0.417178		BCG_2808c	0.00704833	-0.104642	-0.132013	-0.121085	-1.68586	-0.250694	-0.122283	0.133722
Probable electron transfer flavoprotein (Beta-subunit) fixA	BCG_3052c	0.0550933	-0.104862	-0.100869	-0.113626		Transcription termination factor Rho	A1KI85	rho	BCG_1357	-0.312903	-1.25156	-0.417197	-1.39463e-05		BCG_3052c	0.0550933	-0.104862	-0.100869	-0.113626	0.108733	0.0823995	0.0346121	0.0806421
Phthiodiolone/phenolphthiodiolone dimycocerosates ketoreductase	BCG_1417c	-0.0790959	-0.0260308	-0.0442659	-0.112523		Dihydrolipoyl dehydrogenase	A1KFT5	lpd	BCG_0502	-0.417141	-0.417197	-0.104313	-1.39463e-05		BCG_1417c	-0.0790959	-0.0260308	-0.0442659	-0.112523	#N/A	#N/A	#N/A	#N/A
Possible molybdopterin biosynthesis protein moeY	BCG_1417c	-0.0790959	-0.0260308	-0.0442659	-0.112523		50S ribosomal protein L1	RL1	rplA	BCG_0690	-0.208626	-0.625712	-0.104313	0.104299		BCG_1417c	-0.0790959	-0.0260308	-0.0442659	-0.112523	#N/A	#N/A	#N/A	#N/A
Possible soj/parA-related protein	BCG_3240c	-0.0728077	-0.0331602	0.0522139	-0.112257		Two component sensory transduction transcriptional regulatory protein mtrA	A1KNP8	mtrA	BCG_3275c	-0.0714692	0.199414	0.214906	0.157896		BCG_3240c	-0.0728077	-0.0331602	0.0522139	-0.112257	-0.520223	-0.228667	-0.214744	0.124325
Possible cyclase	BCG_3448c	-0.319009	-0.0382877	-0.311648	-0.112074		Bacterioferritin	A1KJT8	bfrB	BCG_3904	-0.203992	0.0587651	-0.474816	0.363029		BCG_3448c	-0.319009	-0.0382877	-0.311648	-0.112074	#N/A	#N/A	#N/A	#N/A
tRNA (guanine-N(1)-)-methyltransferase	BCG_0741	0.0949102	0.0562807	-0.0232951	-0.107724		Thioredoxin	A1KEF8	trxC_2	BCG_3972	0.208598	-0.417197	-0.580093	-0.104327		BCG_0741	0.0949102	0.0562807	-0.0232951	-0.107724	#N/A	#N/A	#N/A	#N/A
Cytochrome P450 51 cyp51	BCG_0816c	-0.0767962	-0.174116	-0.220681	-0.106426		Putative uncharacterized protein TB18.5	A1KEY4	TB18.5	BCG_0200	0.139256	-0.674135	-0.484805	-0.172222		BCG_0816c	-0.0767962	-0.174116	-0.220681	-0.106426	#N/A	#N/A	#N/A	#N/A
Peroxidase BpoA	BCG_0816c	-0.0767962	-0.174116	-0.220681	-0.106426		Probable transketolase tkt	A1KIN8	tkt	BCG_1510c	0.104299	-0.104327	-0.06235	0.521458		BCG_0816c	-0.0767962	-0.174116	-0.220681	-0.106426	#N/A	#N/A	#N/A	#N/A
Bifunctional phosphopantothenoylcysteine decarboxylase/phosphopantothenate--cysteine ligase	BCG_0766	0.0106008	-0.018258	0.025056	-0.105895		Probable lsr2 protein	A1KPT3	lsr2	BCG_3662c	-0.215417	-0.115414	0.0913158	0.655192		BCG_0766	0.0106008	-0.018258	0.025056	-0.105895	-0.160073	-0.174516	-0.226743	0.396769
Lipoprotein LppD	BCG_1938c	0.0574742	0.116337	-0.277766	-0.105617		UPF0182 protein BCG_3215c	Y3215	BCG_3215c	BCG_3215c	-0.312917	-0.208562	0.208579	0.28019		BCG_1938c	0.0574742	0.116337	-0.277766	-0.105617	#N/A	#N/A	#N/A	#N/A
Probable fatty-acid-CoA ligase fadD3	BCG_3625	-0.00657647	0.0164427	-0.00065225	-0.104896		Putative uncharacterized protein BCG_3149	A1KNC2	BCG_3149	BCG_3149	0.86514	1.77297	2.51311	0.104299		BCG_3625	-0.00657647	0.0164427	-0.00065225	-0.104896	#N/A	#N/A	#N/A	#N/A
50S ribosomal protein L11	BCG_0293c	-0.0922805	-0.239437	-0.16366	-0.099974		Putative uncharacterized protein BCG_2049c	A1KK76	BCG_2049c	BCG_2049c	0.40008	1.62211	1.80061	0.597531		BCG_0293c	-0.0922805	-0.239437	-0.16366	-0.099974	#N/A	#N/A	#N/A	#N/A
Probable phosphatidylinositol synthase pgsA1	BCG_2637c	0.140773	0.0834998	0.0197588	-0.0963199		Probable conserved transmembrane alanine and leucine rich protein	A1KLX7	BCG_2652c	BCG_2652c	0.730039	2.7116	2.39873	0.208565		BCG_2637c	0.140773	0.0834998	0.0197588	-0.0963199	#N/A	#N/A	#N/A	#N/A
Probable dipeptide-transport integral membrane protein ABC transporter dppB	BCG_3723c	-0.0695301	0.228253	0.0598967	-0.0952232		Iron-dependent repressor and activator ideR	A1KM49	ideR	BCG_2724	-0.114814	-0.150174	-0.36457	-0.0201433		BCG_3723c	-0.0695301	0.228253	0.0598967	-0.0952232	#N/A	#N/A	#N/A	#N/A
Probable bifunctional penicillin-binding protein 1A/1B PONA1	BCG_0081	-0.0148175	-0.0602266	0.0129248	-0.0940169		30S ribosomal protein S4	RS4	rpsD	BCG_3523c	0.165418	-0.318808	-0.173892	0.0671714		BCG_0081	-0.0148175	-0.0602266	0.0129248	-0.0940169	-0.564239	0.730907	0.816243	0.3506
Probable conserved transmembrane transport protein	BCG_3268c	-0.0381078	-0.0421587	-0.0261964	-0.0928193		Possible hydrolase	A1KME3	BCG_2818	BCG_2818	0.391185	1.03773	-0.0318901	0.575194		BCG_3268c	-0.0381078	-0.0421587	-0.0261964	-0.0928193	#N/A	#N/A	#N/A	#N/A
Elongation factor Ts	BCG_1453	0.041257	-0.00778631	-0.131314	-0.0913014		Probable nad-dependent glutamate dehydrogenase gdh	A1KLH2	gdh	BCG_2496c	-0.417197	-0.265803	-0.104271	0.208598		BCG_1453	0.041257	-0.00778631	-0.131314	-0.0913014	0.625738	-0.521454	-0.312939	0
Ribosome-recycling factor	BCG_3160	0.0612348	0.0232178	0.0455804	-0.0884937		30S ribosomal protein S18 1	RS181	rpsR1	BCG_0086	-0.196639	-0.818538	-0.608944	-0.141885		BCG_3160	0.0612348	0.0232178	0.0455804	-0.0884937	#N/A	#N/A	#N/A	#N/A
Dihydrofolate reductase	BCG_2780c	-0.0847458	-0.0356463	0.0430642	-0.0875438		Probable acyl-[acyl-carrier protein] desaturase desA1	A1KGV7	desA1	BCG_0877c	0.794884	1.2216	1.11727	0.268991		BCG_2780c	-0.0847458	-0.0356463	0.0430642	-0.0875438	#N/A	#N/A	#N/A	#N/A
Probable daunorubicin-DIM-transport ATP-binding protein ABC transporter drrA	BCG_2958	-0.187323	-0.25943	-0.102697	-0.0865119		Prokaryotic ubiquitin-like protein Pup	PUP	pup	BCG_2128c	-0.865273	-0.104271	-1.37791	0.111222		BCG_2958	-0.187323	-0.25943	-0.102697	-0.0865119	-0.627542	-0.731132	-0.622503	0.660257
Chorismate mutase	BCG_1922c	-0.108646	-0.342965	-0.0868474	-0.0859647		Single-stranded DNA-binding protein	A1KEM2	ssb	BCG_0085	-0.104313	-0.104327	0.0809466	0.312879		BCG_1922c	-0.108646	-0.342965	-0.0868474	-0.0859647	#N/A	#N/A	#N/A	#N/A
Probable NADH dehydrogenase I (Chain F) nuoF	BCG_3173	-0.0849745	-0.00636759	-0.0270125	-0.0817275		Putative uncharacterized protein BCG_0595c	A1KG27	BCG_0595c	BCG_0595c	-0.402612	0.158498	-0.990701	0.482475		BCG_3173	-0.0849745	-0.00636759	-0.0270125	-0.0817275	#N/A	#N/A	#N/A	#N/A
Probable anion transporter atpase	BCG_3738	-0.0214591	0.0745007	-0.161116	-0.080711		Putative uncharacterized protein BCG_2013	A1KK40	BCG_2013	BCG_2013	0.208579	1.4601	1.66868	0.417174		BCG_3738	-0.0214591	0.0745007	-0.161116	-0.080711	-0.238276	0.167278	0.198762	0.330092
Lipase LipU	BCG_1134	0.0440758	0.176135	-0.0927202	-0.0804938		Putative uncharacterized protein BCG_2712c	A1KM37	BCG_2712c	BCG_2712c	-0.312939	-0.208626	-1.66869	-0.136968		BCG_1134	0.0440758	0.176135	-0.0927202	-0.0804938	#N/A	#N/A	#N/A	#N/A
Peptidyl-prolyl cis-trans isomerase	BCG_0039	0.659073	0.12631	0.0603726	-0.07846		Probable beta-ketoacyl CoA thiolase fadA3	A1KHL2	fadA3	BCG_1132c	-0.104313	-1.39463e-05	-1.39463e-05	-0.104313		BCG_0039	0.659073	0.12631	0.0603726	-0.07846	0.208565	-0.212706	-0.312884	-0.104304
HTH-type transcriptional regulator	BCG_0233	0.094917	0.0747113	0.140526	-0.0778231		Putative uncharacterized protein TB16.3	A1KKM6	TB16.3	BCG_2200c	-0.091266	-1.39463e-05	-0.159785	0.551627		BCG_0233	0.094917	0.0747113	0.140526	-0.0778231	#N/A	#N/A	#N/A	#N/A
Probable exodeoxyribonuclease III protein xthA	BCG_0466c	0.00806291	0.0929452	-0.0698769	-0.0727875		Putative uncharacterized protein BCG_2318	A1KKZ4	BCG_2318	BCG_2318	-0.0760719	0.210288	0.0545301	0.728948		BCG_0466c	0.00806291	0.0929452	-0.0698769	-0.0727875	#N/A	#N/A	#N/A	#N/A
Ribonuclease P protein component	BCG_3981c	0.133392	0.0355869	0.0308321	-0.0711962		Putative uncharacterized protein BCG_3310	A1KNT3	BCG_3310	BCG_3310	-0.730096	-0.208584	-4.68538e-05	-0.104305		BCG_3981c	0.133392	0.0355869	0.0308321	-0.0711962	#N/A	#N/A	#N/A	#N/A
Fumarate reductase	BCG_3169	-0.109584	-0.0989729	0.148633	-0.068586		Succinyl-CoA ligase [ADP-forming] subunit beta	SUCC	sucC	BCG_1005	-0.224179	-0.294422	-0.181501	0.141915		BCG_3169	-0.109584	-0.0989729	0.148633	-0.068586	#N/A	#N/A	#N/A	#N/A
ESX-1 secretion-associated protein EspB	BCG_3936c	-0.0653188	-0.114489	-0.0925888	-0.0678488		ATP synthase subunit b-delta	ATPFD	atpFH	BCG_1367	-0.625786	-0.208626	0.312879	0.417174		BCG_3936c	-0.0653188	-0.114489	-0.0925888	-0.0678488	-0.366955	-0.151999	-0.835323	-0.00526491
Possible conserved membrane protein	BCG_3937c	0.0759729	0.225643	-0.0784045	-0.0610761		Putative uncharacterized protein BCG_3154	A1KNC7	BCG_3154	BCG_3154	0.730049	1.66868	1.98155	0.312846		BCG_3937c	0.0759729	0.225643	-0.0784045	-0.0610761	#N/A	#N/A	#N/A	#N/A
Possible conserved membrane protein [first part]	BCG_3951c	0.0759729	0.225643	-0.0784045	-0.0610761		ATP synthase gamma chain	ATPG	atpG	BCG_1369	-0.573385	-0.0547998	0.153966	0.521454		BCG_3951c	0.0759729	0.225643	-0.0784045	-0.0610761	#N/A	#N/A	#N/A	#N/A
Fatty-acid-CoA ligase fadD28	BCG_2963	-0.0841003	-0.103057	-0.00852392	-0.0587667		Possible ribonuclease E rne	A1KLE0	rne	BCG_2464c	-1.39463e-05	-0.208584	8.80036e-06	0.521458		BCG_2963	-0.0841003	-0.103057	-0.00852392	-0.0587667	-0.362755	-0.92862	-0.751197	-0.0734266
Maltooligosyltrehalose trehalohydrolase TreZ	BCG_1615c	-0.111871	-0.0597088	-0.0609171	-0.0587143		Probable glutamine-transport transmembrane protein ABC transporter	A1KLR0	BCG_2585	BCG_2585	-0.104304	-0.521455	0.312875	0.730048		BCG_1615c	-0.111871	-0.0597088	-0.0609171	-0.0587143	#N/A	#N/A	#N/A	#N/A
Probable ferredoxin fdxC	BCG_1240	-0.158804	0.21663	-0.132657	-0.0585224		Haloalkane dehalogenase	DHAA	dhaA	BCG_2602	0.388952	-0.761172	-0.417216	0		BCG_1240	-0.158804	0.21663	-0.132657	-0.0585224	-0.454615	0.702415	-0.00384829	0.486197
Acyl carrier protein	BCG_2261	0.034542	-0.351426	0.000138144	-0.057386		Putative uncharacterized protein BCG_3553	A1KPH4	BCG_3553	BCG_3553	-0.427278	-0.69035	-1.42035	-0.108529		BCG_2261	0.034542	-0.351426	0.000138144	-0.057386	-0.730044	-2.19023	-2.08214	0.208598
Secreted antigen 85-c fbpC (85C)	BCG_0163c	-0.047933	-0.156971	-0.138492	-0.0571875		Cell division protein FtsZ	A1KKJ3	ftsZ	BCG_2167c	-0.19201	-0.897965	-0.208571	-0.15844		BCG_0163c	-0.047933	-0.156971	-0.138492	-0.0571875	0.927291	0.585533	-0.530595	1.28654
Probable oxalyl-CoA decarboxylase oxcA	BCG_0152c	0.0512776	0.0282238	-0.0560517	-0.0570012		Putative uncharacterized protein TB9.4	A1KNK8	TB9.4	#N/A	-0.230043	-0.116956	0.246778	0.371077		BCG_0152c	0.0512776	0.0282238	-0.0560517	-0.0570012	#N/A	#N/A	#N/A	#N/A
50S ribosomal protein L2	BCG_0138c	0.212355	0.0734038	0.101354	-0.0555669		Fumarate hydratase class II	A1KHN8	fum	BCG_1158c	0.104299	-0.312884	-0.104313	0.312861		BCG_0138c	0.212355	0.0734038	0.101354	-0.0555669	#N/A	#N/A	#N/A	#N/A
Arginine--tRNA ligase	BCG_2315c	-0.0888742	0.0927427	-0.0436895	-0.0537118		Probable 6-phosphogluconate dehydrogenase, decarboxylating gnd2	A1KHR3	gnd2	BCG_1183	-0.311656	-0.190858	-0.208626	-0.0498858		BCG_2315c	-0.0888742	0.0927427	-0.0436895	-0.0537118	0	-0.417197	-0.279315	-0.104313
Chaperone protein HtpG	BCG_2315c	-0.0888742	0.0927427	-0.0436895	-0.0537118		Probable glyceraldehyde 3-phosphate dehydrogenase gap	A1KIM5	gap	BCG_1497	-0.30346	-0.228569	-0.10695	0.346993		BCG_2315c	-0.0888742	0.0927427	-0.0436895	-0.0537118	0	-0.417197	-0.279315	-0.104313
50S ribosomal protein L4	BCG_3036c	-0.0322771	-0.0625985	-0.0508163	-0.0536538		Probable hydrolase	A1KP91	BCG_3470	BCG_3470	-0.625806	-1.35592	-0.417216	-0.394713		BCG_3036c	-0.0322771	-0.0625985	-0.0508163	-0.0536538	#N/A	#N/A	#N/A	#N/A
DNA ligase	BCG_3036c	-0.0322771	-0.0625985	-0.0508163	-0.0536538		Putative uncharacterized protein BCG_2022c	A1KK49	BCG_2022c	BCG_2022c	0.417169	1.55235	1.66868	0.730048		BCG_3036c	-0.0322771	-0.0625985	-0.0508163	-0.0536538	#N/A	#N/A	#N/A	#N/A
Enoyl-CoA hydratase EchA21	BCG_0173c	-0.0129614	0.0669056	-0.00560467	-0.0532746		30S ribosomal protein S7	RS7	rpsG	BCG_0732	-0.329908	-1.03957	-0.538479	0.0555512		BCG_0173c	-0.0129614	0.0669056	-0.00560467	-0.0532746	#N/A	#N/A	#N/A	#N/A
Ribosomal RNA small subunit methyltransferase A	BCG_2386c	-0.0917336	0.0768795	0.149017	-0.0523619		Probable succinate dehydrogenase [iron-sulfur subunit]	A1KF68	BCG_0286c	BCG_0286c	-0.222792	0.222756	0.0725284	0.522548		BCG_2386c	-0.0917336	0.0768795	0.149017	-0.0523619	#N/A	#N/A	#N/A	#N/A
Probable phosphomannomutase manB	BCG_3286c	-0.0560143	-0.121291	0.0832033	-0.0522441		Two component sensor histidine kinase devS	A1KNC8	devS	BCG_3155c	1.02532	1.56438	2.39873	0.176041		BCG_3286c	-0.0560143	-0.121291	0.0832033	-0.0522441	0.32984	-0.31288	-0.104313	0.431104
Indole-3-glycerol phosphate synthase	BCG_1649	0.0768744	0.090766	0.0365106	-0.0508159		Indole-3-glycerol phosphate synthase	TRPC	trpC	BCG_1649	-0.15965	-1.00728	-0.541531	-0.287174		BCG_1649	0.0768744	0.090766	0.0365106	-0.0508159	-0.15965	-1.00728	-0.541531	-0.287174
Probable penicillin-binding protein pbpA	BCG_0046c	0.0373515	0.00754688	-0.040938	-0.0507748		Possible protein transport protein secE2	A1KFK0	secE2	BCG_0417	-0.501612	-1.21077	-0.607155	0.458795		BCG_0046c	0.0373515	0.00754688	-0.040938	-0.0507748	#N/A	#N/A	#N/A	#N/A
30S ribosomal protein S13	BCG_3599c	-0.19257	-0.225566	-0.13957	-0.050429		Putative uncharacterized protein BCG_2654c	A1KLX9	BCG_2654c	BCG_2654c	0.312846	2.29443	2.19014	0.48326		BCG_3599c	-0.19257	-0.225566	-0.13957	-0.050429	#N/A	#N/A	#N/A	#N/A
Acetaldehyde dehydrogenase	BCG_3599c	-0.19257	-0.225566	-0.13957	-0.050429		50S ribosomal protein L17	RL17	rplQ	BCG_3521c	-0.312884	-0.809364	-0.669001	0		BCG_3599c	-0.19257	-0.225566	-0.13957	-0.050429	#N/A	#N/A	#N/A	#N/A
Possible thioredoxin	BCG_1386	0.201702	0.067039	-0.0631795	-0.0472346		Probable two-component system transcriptional regulator	A1KJ42	BCG_1664	BCG_1664	0.208579	-0.625805	-0.417174	-0.312917		BCG_1386	0.201702	0.067039	-0.0631795	-0.0472346	-0.196429	-0.1811	-0.154127	0.249829
Ribonucleoside-diphosphate reductase subunit beta	BCG_3072c	-0.184357	-0.360413	5.69119e-05	-0.0469621		Putative uncharacterized protein BCG_1777	A1KJF5	BCG_1777	BCG_1777	0.47472	2.07406	2.23438	0.67941		BCG_3072c	-0.184357	-0.360413	5.69119e-05	-0.0469621	-0.645357	-0.0176235	0.0900293	-0.0233333
Probable methanol dehydrogenase transcriptional regulatory protein moxR3	BCG_3188c	-0.00737225	-0.00721087	0.116727	-0.0468681		Inorganic pyrophosphatase	A1KPV7	ppa	BCG_3724c	-0.101105	-0.155161	-0.0859532	0.171271		BCG_3188c	-0.00737225	-0.00721087	0.116727	-0.0468681	#N/A	#N/A	#N/A	#N/A
Histidine--tRNA ligase	BCG_1682	0.176202	0.0964815	-0.122295	-0.0465349		Conserved hypothetical serine rich protein	A1KHC7	BCG_1046c	BCG_1046c	0.256234	-0.704203	-0.834376	-1.10254		BCG_1682	0.176202	0.0964815	-0.122295	-0.0465349	-0.794578	-1.45685	-0.230705	0.287249
2-hydroxyhepta-2,4-diene-1,7-dioate isomerase	BCG_0610c	-0.123455	0.07098	-0.087083	-0.0423775		Putative uncharacterized protein BCG_2243	A1KKR9	BCG_2243	BCG_2243	-0.223298	0.208598	-0.178412	0.0642751		BCG_0610c	-0.123455	0.07098	-0.087083	-0.0423775	#N/A	#N/A	#N/A	#N/A
Possible esterase lipW	BCG_0254c	-0.00548229	-0.00228058	0.00257085	-0.0381873		Possible conserved membrane protein	A1KEE8	BCG_0324	BCG_0324	-1.39463e-05	-0.338767	-0.208626	-1.39463e-05		BCG_0254c	-0.00548229	-0.00228058	0.00257085	-0.0381873	#N/A	#N/A	#N/A	#N/A
Bifunctional protein FolD	BCG_1681	-0.113579	-0.106149	-0.108228	-0.0379419		ATP-dependent Clp protease proteolytic subunit	A1KLF7	clpP2	BCG_2480c	-0.187126	-0.013567	-0.137527	0.334022		BCG_1681	-0.113579	-0.106149	-0.108228	-0.0379419	#N/A	#N/A	#N/A	#N/A
Glyceraldehyde-3-phosphate dehydrogenase	BCG_1497	0.00659526	0.140941	-0.0203795	-0.0376886		Translation initiation factor IF-2	IF2	infB	BCG_2859c	0.285824	-0.312917	-0.104304	-0.0616935		BCG_1497	0.00659526	0.140941	-0.0203795	-0.0376886	-0.30346	-0.228569	-0.10695	0.346993
Probable transcriptional regulatory protein (LuxR-family)	BCG_2507c	0.148255	0.177906	0.0057409	-0.0373355		Low molecular weight antigen cfp2	A1KL66	cfp2	BCG_0850c	0.247722	-1.41827	-2.13486	-0.782075		BCG_2507c	0.148255	0.177906	0.0057409	-0.0373355	#N/A	#N/A	#N/A	#N/A
Probable fatty-acid-CoA ligase fadD7	BCG_0153	0.061346	0.0504222	0.0777804	-0.0373243		Putative uncharacterized protein BCG_0121	A1KEQ9	BCG_0121	BCG_0121	-0.232131	0.306586	-0.0835137	-0.00033385		BCG_0153	0.061346	0.0504222	0.0777804	-0.0373243	0.865906	0.919542	1.17989	0.0711543
Possible secreted protease	BCG_2685	0.00335407	0.0628011	-0.0074741	-0.0372318		Probable transmembrane cytochrome C oxidase (Subunit ii) ctaC	A1KKP2	ctaC	BCG_2216c	0.246943	0.0436875	0.437044	0.521458		BCG_2685	0.00335407	0.0628011	-0.0074741	-0.0372318	-1.70987	-0.853452	-0.122632	-1.36176
Probable dna helicase	BCG_0913c	0.0245108	0.0346512	-0.17203	-0.0371212		50S ribosomal protein L23	RL23	rplW	BCG_0753	-0.367316	-0.827687	-0.367626	0.730049		BCG_0913c	0.0245108	0.0346512	-0.17203	-0.0371212	#N/A	#N/A	#N/A	#N/A
Methylmalonyl-CoA mutase small subunit	BCG_2682	0.0524447	0.0331084	-0.0101825	-0.0366769		Cluster of Fatty-acid-CoA ligase fadD28	A1KMT6	fadD28	BCG_2963	-0.362755	-0.92862	-0.751197	-0.0734266		BCG_2682	0.0524447	0.0331084	-0.0101825	-0.0366769	#N/A	#N/A	#N/A	#N/A
Alkyl hydroperoxide reductase C protein ahpC	BCG_2447	-0.062865	-0.415641	-0.128949	-0.0336632		Fatty-acid-CoA ligase fadD28	A1KMT6	fadD28	BCG_2963	-0.258498	-0.92862	-0.61025	-0.0734266		BCG_2447	-0.062865	-0.415641	-0.128949	-0.0336632	0.209972	-0.275521	-0.379327	-0.252365
30S ribosomal protein S12	BCG_0731	0.11895	-0.125795	-0.277637	-0.0333445		Probable fatty-acid-CoA ligase fadD25	A1KIV1	fadD25	BCG_1573	-0.912691	-0.696024	-1.82474	0.0166667		BCG_0731	0.11895	-0.125795	-0.277637	-0.0333445	#N/A	#N/A	#N/A	#N/A
Fumarate hydratase class II	BCG_1158c	0.122341	0.213209	0.0873435	-0.0325152		30S ribosomal protein S16	RS16	rpsP	BCG_2930c	-0.19881	-0.720716	-0.34944	0.00103668		BCG_1158c	0.122341	0.213209	0.0873435	-0.0325152	0.104299	-0.312884	-0.104313	0.312861
Possible transposase	BCG_3496c	0.126216	-0.00432676	0.0861538	-0.0322536		Putative uncharacterized protein BCG_2693	A1KM18	BCG_2693	BCG_2693	0.112878	1.08101	0.612706	0.700705		BCG_3496c	0.126216	-0.00432676	0.0861538	-0.0322536	#N/A	#N/A	#N/A	#N/A
Possible udp-glucose 4-epimerase galE2	BCG_0544	-0.092739	0.00152406	-0.030188	-0.0322269		Probable NADP-dependent alcohol dehydrogenase adhC	A1KN42	adhC	BCG_3069	-0.360294	-0.525211	-0.685381	0.207358		BCG_0544	-0.092739	0.00152406	-0.030188	-0.0322269	#N/A	#N/A	#N/A	#N/A
Anthranilate phosphoribosyltransferase	BCG_1641	0.0317705	0.0278808	0.129338	-0.0316987		Probable acyl-CoA dehydrogenase fadE24	A1KND5	fadE24	BCG_3162	-0.144789	-0.54196	-0.212579	-0.121496		BCG_1641	0.0317705	0.0278808	0.129338	-0.0316987	#N/A	#N/A	#N/A	#N/A
Phosphoglycerate kinase	BCG_2536c	-0.0477897	-0.0437649	-0.0901967	-0.0310657		3-oxoacyl-[acyl-carrier protein] synthase 2 kasB	A1KKT9	kasB	BCG_2263	-0.135087	-0.933201	-0.699827	-0.104313		BCG_2536c	-0.0477897	-0.0437649	-0.0901967	-0.0310657	#N/A	#N/A	#N/A	#N/A
Possible ribonucleotide-transport ATP-binding protein ABC transporter mkl	BCG_0704	-0.0492823	0.0446603	0.144299	-0.030603		Superoxide dismutase	A1KQI1	sodA	BCG_3909	0.104299	0.104285	-0.104313	0.208598		BCG_0704	-0.0492823	0.0446603	0.144299	-0.030603	-0.584219	0.090348	0.782615	0.515153
30S ribosomal protein S17	BCG_0760	0.0785935	0.00200498	-0.141162	-0.02865		Transcription elongation factor GreA	GREA	greA	BCG_1138c	0.208586	-0.448409	-0.331917	0.276701		BCG_0760	0.0785935	0.00200498	-0.141162	-0.02865	-0.273186	-0.409238	-0.14138	0.0197658
Probable sugar-transport ATP-binding protein ABC transporter	BCG_2057c	-0.143232	-0.181335	0.11194	-0.0281672		Putative uncharacterized protein BCG_0113	A1KEQ1	BCG_0113	BCG_0113	0.607165	1.28167	1.55182	0.417178		BCG_2057c	-0.143232	-0.181335	0.11194	-0.0281672	#N/A	#N/A	#N/A	#N/A
Probable NADH dehydrogenase I (Chain E) nuoE	BCG_3172	-0.0560273	-0.0974674	-0.162843	-0.0268029		Probable conserved lipoprotein lppX	A1KMU0	lppX	BCG_2967c	0.116798	0.264465	-0.312917	0.555486		BCG_3172	-0.0560273	-0.0974674	-0.162843	-0.0268029	-0.0132083	0.0783667	0.207654	0.273853
50S ribosomal protein L24	BCG_0765	0.230075	-0.101644	-0.111681	-0.0265982		Putative uncharacterized protein BCG_3100c	A1KN73	BCG_3100c	BCG_3100c	-0.938637	-1.11066	-1.04293	-0.730118		BCG_0765	0.230075	-0.101644	-0.111681	-0.0265982	-0.0661741	-0.56798	-0.383665	0.218455
Probable alanine rich hydrolase	BCG_2782	0.193341	0.056082	-0.015982	-0.0260412		Probable acyl-CoA dehydrogenase fadE23	A1KND6	fadE23	BCG_3163	0.208579	-0.312939	-0.208603	-0.277147		BCG_2782	0.193341	0.056082	-0.015982	-0.0260412	0.0527313	-0.710177	-0.116318	0.57747
50S ribosomal protein L13	BCG_2477c	0.0583487	-0.0396531	0.0528939	-0.0258601		Transaldolase	TAL	tal	BCG_1509c	0.141318	-0.423676	-0.308279	0.0777621		BCG_2477c	0.0583487	-0.0396531	0.0528939	-0.0258601	#N/A	#N/A	#N/A	#N/A
Probable short-chain type dehydrogenase	BCG_1901c	-0.257934	-0.0804045	-0.068651	-0.0248107		Putative uncharacterized protein BCG_0780	A1KGL1	BCG_0780	BCG_0780	0.11683	0.0287958	0.135756	0.490135		BCG_1901c	-0.257934	-0.0804045	-0.068651	-0.0248107	#N/A	#N/A	#N/A	#N/A
Probable o-methyltransferase	BCG_1214c	-0.101317	-0.17931	0.0652074	-0.0222786		Probable inosine-5'-monophosphate dehydrogenase guaB3	A1KPA1	guaB3	BCG_3480c	-0.938672	-0.208614	-0.938653	-0.0392103		BCG_1214c	-0.101317	-0.17931	0.0652074	-0.0222786	#N/A	#N/A	#N/A	#N/A
Nicotinate phosphoribosyltransferase	BCG_1392c	0.0188046	0.000220556	0.00496432	-0.0177275		Putative uncharacterized protein BCG_1610	A1KIY8	BCG_1610	BCG_1610	-0.625786	-2.19023	-1.34325	-0.104313		BCG_1392c	0.0188046	0.000220556	0.00496432	-0.0177275	#N/A	#N/A	#N/A	#N/A
Probable acyl-CoA dehydrogenase fadE3	BCG_3624c	0.207378	0.285446	0.177383	-0.0176776		Aspartate-semialdehyde dehydrogenase	A1KQ40	asd	BCG_3768c	0.157864	-0.343045	0	-0.0320684		BCG_3624c	0.207378	0.285446	0.177383	-0.0176776	#N/A	#N/A	#N/A	#N/A
Phosphoribosyl isomerase A	BCG_0324	0.0340287	-0.0748393	-0.0979865	-0.0159917		Putative uncharacterized protein BCG_3935c	A1KQK7	BCG_3935c	BCG_3935c	0.421991	0.216464	0.29299	0.332643		BCG_0324	0.0340287	-0.0748393	-0.0979865	-0.0159917	-1.39463e-05	-0.338767	-0.208626	-1.39463e-05
Probable DNA ligase	BCG_3924	-0.000593288	-0.107627	0.0344523	-0.0157342		50S ribosomal protein L6	RL6	rplF	BCG_0769	-0.208211	-0.680386	-0.254913	0.164553		BCG_3924	-0.000593288	-0.107627	0.0344523	-0.0157342	#N/A	#N/A	#N/A	#N/A
Probable ATP-dependent RNA helicase rhlE	BCG_3238	0.103705	-0.162972	-0.139614	-0.0154707		Polyketide synthase pks13	A1KQD4	pks13	BCG_3862c	0.104299	-0.521454	2.77617e-05	-0.152663		BCG_3238	0.103705	-0.162972	-0.139614	-0.0154707	-0.188548	-0.75774	-0.816083	-0.730455
Monoacyl phosphatidylinositol tetramannoside-binding protein LpqW	BCG_1228	-0.020274	0.128136	0.326397	-0.0154138		Possible lysophospholipase	A1KF03	BCG_0220	BCG_0220	-0.730025	-0.417226	-0.208584	0.27278		BCG_1228	-0.020274	0.128136	0.326397	-0.0154138	#N/A	#N/A	#N/A	#N/A
Probable phoH-like protein phoH2	BCG_1155	0.0137411	-0.0431446	-0.00359823	-0.0132649		Multifunctional 2-oxoglutarate metabolism enzyme	KGD	kgd	BCG_1308c	0.104285	0.0358926	0.104299	-0.312913		BCG_1155	0.0137411	-0.0431446	-0.00359823	-0.0132649	-0.826625	-0.73156	0.686846	-0.417369
1-deoxy-D-xylulose 5-phosphate synthase	BCG_1075c	-0.06382	-0.0920203	0.0527319	-0.0121642		Putative uncharacterized protein BCG_2651c	A1KLX6	BCG_2651c	BCG_2651c	0.399672	1.11312	1.05877	0.692583		BCG_1075c	-0.06382	-0.0920203	0.0527319	-0.0121642	-1.25269	-1.79788	-0.829516	0.0725068
Mycobactin utilization protein ViuB	BCG_3412	-0.0680626	0.0302503	-0.0653276	-0.0101141		Probable Rieske iron-sulfur protein QcrA	A1KKN7	qcrA	BCG_2211	-0.0936128	0.042104	0.0732724	0.417178		BCG_3412	-0.0680626	0.0302503	-0.0653276	-0.0101141	#N/A	#N/A	#N/A	#N/A
Short-chain type oxidoreductase	BCG_0525c	-0.0954456	-0.0250587	-0.109491	-0.0093013		Putative uncharacterized protein BCG_3321	A1KNU4	BCG_3321	BCG_3357	-0.0408304	-1.56448	-0.625786	-0.104304		BCG_0525c	-0.0954456	-0.0250587	-0.109491	-0.0093013	#N/A	#N/A	#N/A	#N/A
Possible arylsulfatase atsA	BCG_0761	-0.0642069	-0.145058	-0.0483299	-0.00773662		Probable dehydrogenase	A1KKX1	BCG_2295	BCG_2295	-0.592496	-0.97306	-0.437625	-1.39463e-05		BCG_0761	-0.0642069	-0.145058	-0.0483299	-0.00773662	#N/A	#N/A	#N/A	#N/A
MCE-family protein mce1C	BCG_0208	0.0997181	0.168008	0.216432	-0.00733718		Putative uncharacterized protein BCG_2552c	A1KLM7	BCG_2552c	#N/A	-0.698178	-0.36078	-1.15878	0.246014		BCG_0208	0.0997181	0.168008	0.216432	-0.00733718	#N/A	#N/A	#N/A	#N/A
Translation initiation factor IF-2	BCG_2859c	-0.0295648	-0.121627	-0.056174	-0.00623884		Putative uncharacterized protein TB11.2	A1KPS8	TB11.2	BCG_3657	0.104266	-0.521454	-0.208626	0.104285		BCG_2859c	-0.0295648	-0.121627	-0.056174	-0.00623884	0.285824	-0.312917	-0.104304	-0.0616935
RNA methyltransferase	BCG_1683	-0.12329	-0.0230847	0.139458	-0.00606646		DNA-directed RNA polymerase subunit omega	RPOZ	rpoZ	BCG_1451	-0.0105609	-0.0529795	-0.377173	0.0580345		BCG_1683	-0.12329	-0.0230847	0.139458	-0.00606646	#N/A	#N/A	#N/A	#N/A
UDP-N-acetylmuramoyl-tripeptide--D-alanyl-D-alanine ligase	BCG_2174c	0.278859	0.134517	0.258794	-0.0047314		Probable serine protease htrA	A1KI11	htrA	BCG_1283	-0.287221	0.34109	-0.124729	0.419429		BCG_2174c	0.278859	0.134517	0.258794	-0.0047314	-0.421904	-0.99718	-1.81078	0.0390202
Probable phosphate-transport ATP-binding protein ABC transporter phoTa [first part]	BCG_3879	-0.00774574	-0.000178016	-0.0259393	-0.00469005		Phosphoglycerate kinase	PGK	pgk	BCG_1498	-0.149175	0.0382909	0.15086	0.561855		BCG_3879	-0.00774574	-0.000178016	-0.0259393	-0.00469005	#N/A	#N/A	#N/A	#N/A
Probable acyl-CoA dehydrogenase fadE1	BCG_0165c	0.154104	0.105201	0.259727	-0.00375908		ATP-dependent Clp protease proteolytic subunit	A1KLF6	clpP2	BCG_2480c	0	-0.730063	-0.104271	-0.507901		BCG_0165c	0.154104	0.105201	0.259727	-0.00375908	#N/A	#N/A	#N/A	#N/A
2,3,4,5-tetrahydropyridine-2,6-dicarboxylate N-succinyltransferase	BCG_1261c	0.134417	0.0704468	0.230507	-0.0036146		Putative ESAT-6 like protein 5	A1KJK3	esxN	BCG_1825	0.809703	-0.704061	-1.11545	0.122807		BCG_1261c	0.134417	0.0704468	0.230507	-0.0036146	-0.670681	-1.00383	-1.37153	-0.254974
Transcriptional repressor NrdR	BCG_0130	-0.00761364	0.205582	0.172709	-0.00348357		Possible fatty acid synthase	A1KQ52	BCG_3780	BCG_3780	-0.166129	-0.162032	0.32749	0.417159		BCG_0130	-0.00761364	0.205582	0.172709	-0.00348357	#N/A	#N/A	#N/A	#N/A
Glutamate-1-semialdehyde 2,1-aminomutase	BCG_0567	-0.106799	-0.080668	-0.000597029	-0.00225826		Probable nad(P) transhydrogenase (Subunit alpha) pntAa [first part]	A1KEX5	pntAa	BCG_0191	-0.396857	-0.312884	-0.15445	-0.0170716		BCG_0567	-0.106799	-0.080668	-0.000597029	-0.00225826	-1.04088	-0.148747	-0.967192	0.600087
Translation initiation factor IF-3	BCG_1680	-0.0182942	-0.231462	-0.0460808	-0.00216025		Putative uncharacterized protein BCG_2949c	A1KMS2	BCG_2949c	BCG_2949c	-0.0411766	0.20072	-0.170859	0.463681		BCG_1680	-0.0182942	-0.231462	-0.0460808	-0.00216025	#N/A	#N/A	#N/A	#N/A
Possible oxygenase	BCG_1976	0.293939	0.0722466	0.116783	-0.00145633		Putative uncharacterized protein BCG_1826	A1KJK4	BCG_1826	BCG_1826	0.3586	-0.397086	-0.545685	-0.238686		BCG_1976	0.293939	0.0722466	0.116783	-0.00145633	#N/A	#N/A	#N/A	#N/A
Fatty-acid-CoA ligase fadD26	BCG_2952	-0.162179	-0.329835	-0.175287	0.000334659		DNA gyrase subunit A	A1KEE7	gyrA_1	#N/A	-0.385135	-0.264716	-0.0700266	0.479088		BCG_2952	-0.162179	-0.329835	-0.175287	0.000334659	0.811269	-0.711297	-1.42807	0.0669959
Transcription termination/antitermination protein NusG	BCG_0688	-0.0224462	-0.106866	-0.0108555	0.00124589		Probable acetyl-CoA acetyltransferase fadA4	A1KIB3	fadA4	BCG_1385	-0.208626	-0.417216	-0.529054	-0.398264		BCG_0688	-0.0224462	-0.106866	-0.0108555	0.00124589	0.247232	-0.213309	-0.0573937	0.126478
Possible peroxidase bpoC (Non-haem peroxidase)	BCG_0599	0.093233	-0.233644	-0.310248	0.00335203		Putative uncharacterized protein BCG_3611	A1KPN2	BCG_3611	BCG_3611	-0.625786	-0.262539	0.312879	0.312879		BCG_0599	0.093233	-0.233644	-0.310248	0.00335203	0.926705	1.20919	0.271083	0.180963
Serine--tRNA ligase	BCG_3817c	-0.0155057	-0.0986067	0.0915283	0.00378732		50S ribosomal protein L3	RL3	rplC	BCG_0751	-0.125363	-0.569522	-0.327813	0.158065		BCG_3817c	-0.0155057	-0.0986067	0.0915283	0.00378732	0.980696	0.149976	-0.281653	-0.454674
Probable dehydrogenase	BCG_0746	0.017832	-0.0381336	0.102452	0.00418463		Possible beta-1,3-glucanase	A1KFD8	BCG_0355	BCG_0355	0.114718	0.19967	-0.182916	0.242564		BCG_0746	0.017832	-0.0381336	0.102452	0.00418463	#N/A	#N/A	#N/A	#N/A
Adenosine deaminase	BCG_3379c	0.359445	0.220107	0.154529	0.00676518		Aspartyl/glutamyl-tRNA(Asn/Gln) amidotransferase subunit C	GATC	gatC	BCG_3034c	-0.319511	0.197361	0.062528	0.208111		BCG_3379c	0.359445	0.220107	0.154529	0.00676518	#N/A	#N/A	#N/A	#N/A
Probable transcriptional regulatory protein moxR1	BCG_1541	0.0123501	-0.105108	0.0807764	0.00732779		Probable 3-deoxy-D-arabino-heptulosonate 7-phosphate synthase AroG	A1KKL9	aroG	BCG_2193c	-0.303947	-0.365564	0.0916827	0.314079		BCG_1541	0.0123501	-0.105108	0.0807764	0.00732779	0.208598	0.208598	0.312897	0
Probable methyltransferase/methylase	BCG_0612	-0.266447	-0.112435	0.00434382	0.00764478		Putative uncharacterized protein BCG_3850	A1KQC2	BCG_3850	BCG_3850	0.0167294	-0.950422	-0.417197	0.312879		BCG_0612	-0.266447	-0.112435	0.00434382	0.00764478	#N/A	#N/A	#N/A	#N/A
Histidinol-phosphate aminotransferase	BCG_0690	-0.0746517	-0.2891	-0.154889	0.00800748		50S ribosomal protein L13	RL13	rplM	BCG_3509c	-0.421894	-0.963981	-0.338754	0.322808		BCG_0690	-0.0746517	-0.2891	-0.154889	0.00800748	-0.208626	-0.625712	-0.104313	0.104299
Probable metal cation transporter P-type atpase ctpV	BCG_1023	-0.062292	0.312771	0.086053	0.00909237		Possible two component system response transcriptional positive regulator phoP	A1KGP0	phoP	BCG_0809	-1.39463e-05	0.208565	0.208603	0.417174		BCG_1023	-0.062292	0.312771	0.086053	0.00909237	#N/A	#N/A	#N/A	#N/A
Phosphomethylpyrimidine synthase	BCG_2438	0.0304005	-0.0275052	-0.0897662	0.00997002		Putative uncharacterized protein BCG_1722	A1KJA0	BCG_1722	BCG_1722	-0.748189	-0.0886152	-0.508088	0.438603		BCG_2438	0.0304005	-0.0275052	-0.0897662	0.00997002	#N/A	#N/A	#N/A	#N/A
Possible transcriptional activator protein	BCG_1514	-0.0593342	-0.217726	-0.0380845	0.0105573		50S ribosomal protein L18	RL18	rplR	BCG_0770	-0.0114604	-0.128618	0.0267259	0.0179502		BCG_1514	-0.0593342	-0.217726	-0.0380845	0.0105573	#N/A	#N/A	#N/A	#N/A
Probable adhesion component transport transmembrane protein ABC transporter	BCG_1042	0.000757989	-0.0379077	-0.0189871	0.0114908		30S ribosomal protein S10	RS10	rpsJ	BCG_0750	-0.177841	-0.581264	-0.357589	0.042771		BCG_1042	0.000757989	-0.0379077	-0.0189871	0.0114908	#N/A	#N/A	#N/A	#N/A
Probable aminotransferase	BCG_0910c	0.0426558	0.0396206	0.0929789	0.0117177		Putative uncharacterized protein BCG_3927	A1KQJ9	BCG_3927	BCG_3927	-0.359224	-0.229127	-1.15936	-0.268342		BCG_0910c	0.0426558	0.0396206	0.0929789	0.0117177	#N/A	#N/A	#N/A	#N/A
Possible aminotransferase	BCG_3840c	-0.0465077	-0.0493744	0.0742433	0.0130214		Phosphate-binding protein PstS	A1KH65	pstS3	BCG_0980	0.119332	0.437004	-0.0636518	0.42619		BCG_3840c	-0.0465077	-0.0493744	0.0742433	0.0130214	0.99224	0.446891	0.446743	0.129471
Phosphotyrosine protein phosphatase ptpB	BCG_0189c	0.105399	0.0823954	0.143304	0.0133104		Phosphorylase	A1KIB8	glgP	BCG_1390	-0.382026	-0.882036	-0.418878	0.273481		BCG_0189c	0.105399	0.0823954	0.143304	0.0133104	#N/A	#N/A	#N/A	#N/A
30S ribosomal protein S8	BCG_0768	-0.0998177	-0.125186	-0.0846398	0.0133483		Probable Ubiquinol-cytochrome C reductase QcrB (Cytochrome B subunit)	A1KKN8	qcrB	BCG_2212	0.306004	0.138867	0.285579	0.581015		BCG_0768	-0.0998177	-0.125186	-0.0846398	0.0133483	0.170921	0.229544	-0.148295	0.844316
Ribosomal silencing factor RsfS	BCG_2436c	0.0729636	0.0744046	0.0787938	0.014712		Putative uncharacterized protein BCG_0573	A1KG06	BCG_0573	BCG_0573	-0.224267	0.0872415	-0.0313957	0.384522		BCG_2436c	0.0729636	0.0744046	0.0787938	0.014712	#N/A	#N/A	#N/A	#N/A
Prolipoprotein diacylglyceryl transferase	BCG_1652	0.1924	0.0399394	-0.0540551	0.0149361		Putative uncharacterized protein BCG_3806	A1KQ78	BCG_3806	BCG_3806	0.0294439	-1.69698	-1.65798	0.683686		BCG_1652	0.1924	0.0399394	-0.0540551	0.0149361	1.21925	0.482821	-0.237646	0.0701061
Pyridoxal 5'-phosphate synthase subunit PdxS	BCG_3425c	0.126998	0.147926	0.123731	0.0164042		Putative uncharacterized protein BCG_0026c	A1KEG4	BCG_0026c	BCG_3978c	0.263145	-0.0342548	0.101192	0.316785		BCG_3425c	0.126998	0.147926	0.123731	0.0164042	#N/A	#N/A	#N/A	#N/A
Transmembrane transport protein	BCG_0243c	0.0840405	-0.0640982	0.0281252	0.0165674		Serine/threonine phosphatase PPP	A1KEI6	pstP	BCG_0048c	-0.0100591	0.0919364	0.0601635	0.536755		BCG_0243c	0.0840405	-0.0640982	0.0281252	0.0165674	-0.0132008	-0.327782	-0.137525	0.501815
Enoyl-CoA hydratase echA2	BCG_0495c	-0.0688166	-0.0670439	0.04862	0.0168018		Probable isocitrate dehydrogenase	A1KEN5	icd2	BCG_0097c	-0.010938	0.36689	0.0122892	0.362153		BCG_0495c	-0.0688166	-0.0670439	0.04862	0.0168018	#N/A	#N/A	#N/A	#N/A
Dihydropteroate synthase	BCG_3672c	0.0430778	-0.00235154	-0.13213	0.0181922		Putative uncharacterized protein BCG_1527	A1KIQ5	BCG_1527	BCG_1527	-0.245237	0.148852	-1.07068	-0.188		BCG_3672c	0.0430778	-0.00235154	-0.13213	0.0181922	#N/A	#N/A	#N/A	#N/A
Probable pyrroline-5-carboxylate dehydrogenase rocA	BCG_1249	-0.0970197	0.145108	-0.0095815	0.0182387		Probable conserved transmembrane protein	A1KQN9	BCG_3967	BCG_3967	-0.208626	-1.39463e-05	0.312875	0.312879		BCG_1249	-0.0970197	0.145108	-0.0095815	0.0182387	-0.971094	0.476433	0.961647	0.200943
Probable molybdenum cofactor biosynthesis protein moeB1	BCG_3232c	0.00646862	-0.0331701	0.116033	0.0190937		Transmembrane serine/threonine-protein kinase D pknDa [first part]	A1KH64	pknDa	#N/A	0.0317128	-0.566214	-0.0765311	0.104285		BCG_3232c	0.00646862	-0.0331701	0.116033	0.0190937	0.190787	0.0499774	-0.0178689	0.518693
Probable acetolactate synthase (Large subunit) ilvB2	BCG_3535c	0.00232811	-0.132205	-0.0108793	0.0201343		Probable enoyl-CoA hydratase echA8	A1KHK8	echA8	BCG_1128c	-0.0907686	-0.324834	0.0576344	0.605623		BCG_3535c	0.00232811	-0.132205	-0.0108793	0.0201343	#N/A	#N/A	#N/A	#N/A
Thymidylate synthase	BCG_2781c	-0.0218894	0.0398505	-0.0233163	0.0219423		Probable fructose-bisphosphate aldolase fba	A1KFI4	fba	BCG_0401c	0.0324167	-0.220431	-0.379524	0.269379		BCG_2781c	-0.0218894	0.0398505	-0.0233163	0.0219423	#N/A	#N/A	#N/A	#N/A
Argininosuccinate lyase	BCG_0608	0.26195	0.174337	0.0328746	0.0224939		Methionine--tRNA ligase	A1KHE5	metS	BCG_1064c	-0.208626	-0.312894	-0.208581	-0.413224		BCG_0608	0.26195	0.174337	0.0328746	0.0224939	-0.410018	0.493832	-0.189187	-0.02
Protease HtpX homolog	BCG_0608	0.26195	0.174337	0.0328746	0.0224939		Possible thioredoxin	A1KIB4	BCG_1386	BCG_1386	-0.196429	-0.1811	-0.154127	0.249829		BCG_0608	0.26195	0.174337	0.0328746	0.0224939	-0.410018	0.493832	-0.189187	-0.02
Enoyl-CoA hydratase EchA17	BCG_3886c	0.0561572	0.0145624	0.0614233	0.0228412		Putative uncharacterized protein BCG_1771c	A1KJE9	BCG_1771c	BCG_1771c	-0.124963	-1.09107	-0.751489	-0.00388678		BCG_3886c	0.0561572	0.0145624	0.0614233	0.0228412	#N/A	#N/A	#N/A	#N/A
Probable transport protein MmpL8	BCG_3886c	0.0561572	0.0145624	0.0614233	0.0228412		Possible conserved transmembrane alanine and glycine rich protein	A1KM59	BCG_2734c	BCG_2734c	0.104266	0.625753	0.208565	0.971106		BCG_3886c	0.0561572	0.0145624	0.0614233	0.0228412	#N/A	#N/A	#N/A	#N/A
DNA repair protein RecN	BCG_1734	0.139743	0.0198597	-0.0511397	0.0238758		Sulfurtransferase	A1KNT5	cysA2	BCG_0867c	0.0665375	0.0187671	-0.0729011	0.400757		BCG_1734	0.139743	0.0198597	-0.0511397	0.0238758	#N/A	#N/A	#N/A	#N/A
Enoyl-[acyl-carrier-protein] reductase [NADH]	BCG_1546	0.17162	0.0194311	-0.0446849	0.0253649		Probable serine protease pepA	A1KEU6	pepA	BCG_0159	0.263585	-0.0624735	-0.625934	-0.496566		BCG_1546	0.17162	0.0194311	-0.0446849	0.0253649	-0.206412	0.207958	-0.188283	0.0684563
Probable conserved lipoprotein lpqI	BCG_0275	0.0498253	0.0284466	0.253224	0.0261028		Pyruvate dehydrogenase E1 component	A1KKT4	aceE	BCG_2258	-0.334573	0.305265	-4.68538e-05	0.259502		BCG_0275	0.0498253	0.0284466	0.253224	0.0261028	0.294253	0.168723	-0.840688	0.0377512
ESX-2 secretion system protein EccA	BCG_3939c	-0.0273577	0.146157	0.078405	0.0261595		Probable acyl-CoA dehydrogenase fadE25	A1KNS6	fadE25	BCG_3303c	0.0712119	-0.0089917	-0.0133585	0.326832		BCG_3939c	-0.0273577	0.146157	0.078405	0.0261595	#N/A	#N/A	#N/A	#N/A
Probable 3-hydroxybutyryl-CoA dehydrogenase fadB2	BCG_0508	0.0978118	0.157189	0.0937073	0.0289005		Possible conserved lipoprotein lpqE	A1KPS0	lpqE	BCG_3649	-0.104271	0.417178	-0.625786	0.208565		BCG_0508	0.0978118	0.157189	0.0937073	0.0289005	-0.388251	-0.31732	-0.0801533	-1.14731
Probable polyketide beta-ketoacyl synthase pks3	BCG_2328	0.0408338	-0.0868277	0.100494	0.0291406		2-isopropylmalate synthase leuA	A1KQ42	leuA	BCG_3770	0.286816	0.322869	0.128497	-0.227797		BCG_2328	0.0408338	-0.0868277	0.100494	0.0291406	#N/A	#N/A	#N/A	#N/A
Possible muconolactone isomerase	BCG_0356	0.0406174	-0.0248216	0.143986	0.0293667		Putative uncharacterized protein BCG_2256c	A1KKT2	BCG_2256c	BCG_2256c	-1.25157	-1.56444	-1.35586	0.417169		BCG_0356	0.0406174	-0.0248216	0.143986	0.0293667	#N/A	#N/A	#N/A	#N/A
Possible methyltransferase/methylase	BCG_0122	-0.0870473	0.0421713	-0.146905	0.0306446		Probable macrolide-transport ATP-binding protein ABC transporter	A1KLH3	BCG_2497c	BCG_2497c	0.0838229	-0.0657859	-0.252796	0.358557		BCG_0122	-0.0870473	0.0421713	-0.146905	0.0306446	#N/A	#N/A	#N/A	#N/A
Myo-inositol-1-phosphate synthase INO1	BCG_0077c	0.0291065	0.120676	0.00882646	0.0314848		Probable reductase	A1KJT1	BCG_1905c	BCG_1905c	-0.234722	-0.70847	-0.24554	0.451832		BCG_0077c	0.0291065	0.120676	0.00882646	0.0314848	-0.0609287	0.139883	0.18678	0.434141
Glutamate synthase large subunit	BCG_3922c	-0.00664513	-0.0673051	0.00931133	0.0315892		Possible histone-like protein hns	A1KQI7	hns	BCG_3915	-0.545516	0.00491597	0.358494	0.7004		BCG_3922c	-0.00664513	-0.0673051	0.00931133	0.0315892	-0.228832	-1.02683	-0.00803438	-0.000207024
50S ribosomal protein L10	BCG_0700	-0.0124717	0.0460794	0.0463806	0.0330993		Putative uncharacterized protein BCG_1871c	A1KJP8	BCG_1871c	BCG_1871c	-0.312884	-0.0490984	0.417141	0.104299		BCG_0700	-0.0124717	0.0460794	0.0463806	0.0330993	-0.208626	-0.417141	-0.312884	0.208565
Probable protoporphyrinogen oxidase hemY	BCG_2690c	0.067806	0.105099	0.0375589	0.0334917		Putative uncharacterized protein BCG_1735	A1KJB3	BCG_1735	BCG_1735	0.321115	1.04608	-0.127613	0.568819		BCG_2690c	0.067806	0.105099	0.0375589	0.0334917	#N/A	#N/A	#N/A	#N/A
Proteasome subunit alpha	BCG_2690c	0.067806	0.105099	0.0375589	0.0334917		Putative uncharacterized protein BCG_1169c	A1KHP9	BCG_1169c	BCG_1169c	-0.104313	-0.466264	-0.137093	0.0157896		BCG_2690c	0.067806	0.105099	0.0375589	0.0334917	#N/A	#N/A	#N/A	#N/A
4a-hydroxytetrahydrobiopterin dehydratase	BCG_3135	0.22736	0.283525	0.0932509	0.0341183		GMP synthase [glutamine-hydrolyzing]	GUAA	guaA	BCG_3466c	-0.104313	-0.0143767	0.142038	0.0112455		BCG_3135	0.22736	0.283525	0.0932509	0.0341183	#N/A	#N/A	#N/A	#N/A
Probable lipoprotein aminopeptidase lpqL	BCG_0457	-0.15528	0.164749	0.12648	0.0345031		Probable conserved lipoprotein lprG	A1KIK0	lprG	BCG_1472c	-0.0549504	0.200678	-0.325313	0.596441		BCG_0457	-0.15528	0.164749	0.12648	0.0345031	-0.431146	0.308137	0.259153	0.612636
Probable fatty-acid-CoA ligase fadD19	BCG_3578c	-0.290335	0.125017	-0.139718	0.0347879		Probable L-lysine-epsilon aminotransferase lat	A1KNU2	lat	BCG_3319c	0.521468	0.730034	0.758313	-0.815619		BCG_3578c	-0.290335	0.125017	-0.139718	0.0347879	#N/A	#N/A	#N/A	#N/A
Peptidoglycan endopeptidase RipB	BCG_1540	-0.185453	-0.123716	0.0222817	0.0351283		50S ribosomal protein L2	RL2	rplB	BCG_0754	-0.449952	-0.438289	-0.0703011	0.465199		BCG_1540	-0.185453	-0.123716	0.0222817	0.0351283	#N/A	#N/A	#N/A	#N/A
Probable serine protease pepA	BCG_0159	0.0505933	0.438389	0.122533	0.035767		Putative uncharacterized protein BCG_3912	A1KQI4	BCG_3912	BCG_3912	-0.834359	-1.46011	-1.33509	0.312879		BCG_0159	0.0505933	0.438389	0.122533	0.035767	-0.104313	-0.129436	0.104299	0.417178
Probable oxidoreductase (Alpha subunit)	BCG_2475c	0.0540581	0.0779057	0.1174	0.0358461		Probable glutamine synthetase glnA2	A1KKR5	glnA2	BCG_2239c	-0.143438	-0.192877	0.0209107	-0.0908714		BCG_2475c	0.0540581	0.0779057	0.1174	0.0358461	0.521458	-0.730118	-0.834376	-0.834426
Probable oxidoreductase	BCG_0099	0.0540581	0.0779057	0.1174	0.0358461		Probable dihydrolipoamide S-acetyltransferase E2 component pdhC	A1KLJ0	pdhC	BCG_2515c	-0.0732089	0.107144	-0.0459057	0.393759		BCG_0099	0.0540581	0.0779057	0.1174	0.0358461	#N/A	#N/A	#N/A	#N/A
Cobalamin biosynthesis protein CobD	BCG_2253c	-0.143865	0.0779102	-0.0473667	0.0374808		Probable NADH dehydrogenase I (Chain G) nuoG	A1KNE7	nuoG	BCG_3174	-0.171868	0.161102	-0.00256643	0.140351		BCG_2253c	-0.143865	0.0779102	-0.0473667	0.0374808	#N/A	#N/A	#N/A	#N/A
Possible lipoprotein lppD	BCG_1938c	0.101264	0.24498	-0.028767	0.0380094		Probable conserved transmembrane protein	A1KKR1	BCG_3967	BCG_3967	0.00604114	-0.203262	-0.491606	0.341172		BCG_1938c	0.101264	0.24498	-0.028767	0.0380094	#N/A	#N/A	#N/A	#N/A
Transmembrane serine/threonine-protein kinase B pknB	BCG_0044c	0.104163	0.0935686	0.0209651	0.0384865		Probable transcriptional regulatory protein (Probably crp/fnr-family)	A1KQ05	BCG_3734	BCG_3734	-0.356338	-0.948624	-0.804215	-0.307317		BCG_0044c	0.104163	0.0935686	0.0209651	0.0384865	-0.182342	0.237589	0.215959	0.80363
Probable transcriptional regulatory protein	BCG_2006c	-0.115931	0.00406697	0.174111	0.0389729		50S ribosomal protein L24	RL24	rplX	BCG_0765	-0.0661741	-0.56798	-0.383665	0.218455		BCG_2006c	-0.115931	0.00406697	0.174111	0.0389729	#N/A	#N/A	#N/A	#N/A
30S ribosomal protein S4	BCG_2559c	-0.0140321	-0.166169	0.0493636	0.0394001		Putative short-chain type dehydrogenase/reductase	A1KLK4	BCG_2529	BCG_2529	-0.417141	-0.104327	-0.208571	8.80036e-06		BCG_2559c	-0.0140321	-0.166169	0.0493636	0.0394001	#N/A	#N/A	#N/A	#N/A
Probable glutamine-transport ATP-binding protein ABC transporter glnQ	BCG_2586	-0.0344002	0.0686369	0.190516	0.0413867		Probable polyketide synthase pks1	A1KMU1	pks1	BCG_1699	-0.133666	-1.98488	-0.62575	-0.136491		BCG_2586	-0.0344002	0.0686369	0.190516	0.0413867	-0.185372	0.114677	0.926753	0.761309
RecBCD enzyme subunit RecD	BCG_0675c	-0.00921058	-0.0394628	0.0415618	0.0415666		50S ribosomal protein L15	RL15	rplO	BCG_0773	-0.231559	-0.524356	-0.297744	0.359696		BCG_0675c	-0.00921058	-0.0394628	0.0415618	0.0415666	0.02713	1.31283	0.781548	0.0328738
Adenosine kinase	BCG_2218c	0.193232	-0.00613981	0.218366	0.0419245		Putative uncharacterized protein BCG_2488c	A1KLG4	BCG_2488c	BCG_2488c	0.454821	0.625738	0.834338	0.025604		BCG_2218c	0.193232	-0.00613981	0.218366	0.0419245	0.208598	-0.417197	-0.104313	-0.521473
Arginine biosynthesis bifunctional protein ArgJ	BCG_1692	0.335309	0.0617679	0.0741578	0.0430398		Possible zinc-containing alcohol dehydrogenase NAD dependant adhB	A1KGP4	adhB	BCG_0813c	-1.15877	-0.208571	-0.0827875	-0.0314067		BCG_1692	0.335309	0.0617679	0.0741578	0.0430398	-0.705868	-1.59357	-1.24431	-0.0815154
Probable 6-phosphogluconate dehydrogenase, decarboxylating gnd2	BCG_1183	0.101498	0.210917	0.106039	0.0432136		Probable glycerol-3-phosphate dehydrogenase glpD2	A1KNV4	glpD2_1	BCG_3367c	0.0506299	-0.022636	0.309128	0.347765		BCG_1183	0.101498	0.210917	0.106039	0.0432136	-0.311656	-0.190858	-0.208626	-0.0498858
Probable lipase/esterase lipG	BCG_0695c	-0.159998	-0.226534	-0.049501	0.0433396		Possible conserved membrane protein	A1KFA7	BCG_0324	BCG_0324	0.730044	-0.834376	-0.208626	0.521468		BCG_0695c	-0.159998	-0.226534	-0.049501	0.0433396	#N/A	#N/A	#N/A	#N/A
Cell division protein FtsZ	BCG_2167c	0.375616	-0.202782	0.0213023	0.0435526		Probable oxidoreductase	A1KJI5	BCG_1807	BCG_1807	-0.764031	-0.785907	-0.641719	0.38265		BCG_2167c	0.375616	-0.202782	0.0213023	0.0435526	-0.19201	-0.897965	-0.208571	-0.15844
Possible L-lactate dehydrogenase (Cytochrome) lldD1	BCG_0743	0.128518	0.140865	0.259267	0.0436399		Protein translocase subunit SecD	A1KLT5	secD	BCG_2610c	0.239306	0.44242	0.115188	0.690369		BCG_0743	0.128518	0.140865	0.259267	0.0436399	0.795412	0.615048	1.37773	0.235147
Long-chain-fatty-acid--AMP ligase FadD28	BCG_3280c	-0.0140309	-0.0471774	0.0726041	0.0451182		Ribosome-recycling factor	RRF	frr	BCG_2903c	0.0897465	-0.45112	-0.286123	0.209226		BCG_3280c	-0.0140309	-0.0471774	0.0726041	0.0451182	#N/A	#N/A	#N/A	#N/A
Glucose-6-phosphate isomerase	BCG_2961	-0.161677	0.0204816	0.10849	0.0468598		Possible arylsulfatase atsD	A1KGE3	atsD	BCG_0712	-0.1023	0.173264	0.154905	0.522433		BCG_2961	-0.161677	0.0204816	0.10849	0.0468598	#N/A	#N/A	#N/A	#N/A
Probable transcriptional regulatory protein (Probably crp/fnr-family)	BCG_3734	-0.0952763	-0.0929897	0.138931	0.0482885		Possible enoyl-CoA hydratase echA6	A1KH37	echA6	BCG_0957	-0.108985	-0.212433	-0.232445	0.104266		BCG_3734	-0.0952763	-0.0929897	0.138931	0.0482885	-0.356338	-0.948624	-0.804215	-0.307317
Probable glutamine-transport transmembrane protein ABC transporter	BCG_2585	0.108878	0.086272	0.149153	0.0482899		Homoserine dehydrogenase	A1KI82	thrA	BCG_1354	-0.0698429	-0.0184819	0.143519	0.286157		BCG_2585	0.108878	0.086272	0.149153	0.0482899	-0.104304	-0.521455	0.312875	0.730048
Serine hydroxymethyltransferase	BCG_0101c	0.0111099	0.0611439	0.0698762	0.0497189		Putative uncharacterized protein BCG_1931	A1KJV7	BCG_1931	BCG_1931	-0.343444	0.354854	-0.392322	0.731114		BCG_0101c	0.0111099	0.0611439	0.0698762	0.0497189	#N/A	#N/A	#N/A	#N/A
Probable enoyl-CoA hydratase echA18	BCG_3445	-0.00524402	0.11736	0.0399416	0.0498764		RNA polymerase sigma factor	A1KM41	sigA	BCG_2716	-0.169673	-0.36957	-0.425026	0.281505		BCG_3445	-0.00524402	0.11736	0.0399416	0.0498764	-1.1933	-2.07609	-2.53	0.115775
Probable propionyl-CoA carboxylase beta chain 4 accD4	BCG_3861c	0.0599137	0.0270777	0.0690494	0.05006		Putative uncharacterized protein BCG_0112	A1KEQ0	BCG_0112	BCG_0112	0.423525	1.85289	2.258	0.238891		BCG_3861c	0.0599137	0.0270777	0.0690494	0.05006	1.10456	2.24863	0.555852	0.096155
Chaperone protein DnaJ	BCG_0391	0.0817189	0.121175	0.0423406	0.0502146		Possible conserved membrane or secreted protein	A1KMW3	BCG_2990c	BCG_2990c	-0.0283312	0.480864	0.199286	0.584022		BCG_0391	0.0817189	0.121175	0.0423406	0.0502146	#N/A	#N/A	#N/A	#N/A
Probable zinc metalloprotease	BCG_0235c	0.0418837	0.0348569	0.0174856	0.052446		RNA polymerase sigma factor	A1KNM4	sigA	BCG_2716	-0.0969768	-0.546525	-0.26475	0.0543944		BCG_0235c	0.0418837	0.0348569	0.0174856	0.052446	-1.79122	-0.724924	0.840905	0.043047
GTPase Der	BCG_2862c	0.00180998	0.0587603	0.129529	0.0542849		Putative uncharacterized protein BCG_3758	A1KQ30	BCG_3758	BCG_3758	0	-0.417141	-0.423557	-0.504392		BCG_2862c	0.00180998	0.0587603	0.129529	0.0542849	#N/A	#N/A	#N/A	#N/A
Cysteine desulfurase	BCG_1525	0.0347163	0.03534	0.0620257	0.0543725		50S ribosomal protein L9	RL9	rplI	BCG_0087	-0.386778	-0.886925	-0.427795	-0.254875		BCG_1525	0.0347163	0.03534	0.0620257	0.0543725	-0.0651284	-0.240139	-0.475761	-0.0802002
Mce associated protein	BCG_3557c	0.139244	0.120887	-0.00145669	0.0543922		Putative uncharacterized protein BCG_0625c	A1KG57	BCG_0625c	BCG_0625c	-0.417141	-0.104271	0.312875	0.211379		BCG_3557c	0.139244	0.120887	-0.00145669	0.0543922	#N/A	#N/A	#N/A	#N/A
Probable lipase/esterase lipN	BCG_2991c	-0.0107463	-0.11834	0.124871	0.054781		Pyruvate kinase	A1KJ33	pykA	BCG_1655	0.0864679	0.312875	0.478551	0.815029		BCG_2991c	-0.0107463	-0.11834	0.124871	0.054781	-1.75391	-1.07853	-0.555475	-2.14818
Laccase domain protein	BCG_2166c	-0.00900333	0.0897619	-0.103015	0.0553442		Branched-chain-amino-acid aminotransferase	A1KKQ2	ilvE	BCG_2226c	-0.104313	-0.521454	-1.35582	-0.104271		BCG_2166c	-0.00900333	0.0897619	-0.103015	0.0553442	#N/A	#N/A	#N/A	#N/A
Glycine--tRNA ligase	BCG_2371c	0.0217825	0.102028	0.023758	0.0575073		Putative uncharacterized protein BCG_3736c	A1KQ07	BCG_3736c	BCG_3736c	-0.0923591	0.349575	0.625753	0.104266		BCG_2371c	0.0217825	0.102028	0.023758	0.0575073	#N/A	#N/A	#N/A	#N/A
30S ribosomal protein S3	BCG_2562c	-0.000702759	-0.113296	0.0279778	0.0576683		50S ribosomal protein L27	RL27	rpmA	BCG_2461c	-0.0954175	-0.480597	-0.424552	0.325075		BCG_2562c	-0.000702759	-0.113296	0.0279778	0.0576683	0.821219	-1.06725	-2.08575	0.131385
Chorismate synthase	BCG_2562c	-0.000702759	-0.113296	0.0279778	0.0576683		30S ribosomal protein S5	RS5	rpsE	BCG_0771	-0.21354	-0.281697	-0.434903	0.16885		BCG_2562c	-0.000702759	-0.113296	0.0279778	0.0576683	0.821219	-1.06725	-2.08575	0.131385
Probable fatty-acid-CoA ligase fadD24	BCG_1581	-0.0729841	0.0511944	0.0876546	0.0577224		Putative uncharacterized protein BCG_0279c	A1KF62	BCG_0279c	BCG_0279c	-0.246877	-0.46818	-0.220719	0.398742		BCG_1581	-0.0729841	0.0511944	0.0876546	0.0577224	#N/A	#N/A	#N/A	#N/A
Probable membrane bound polyketide synthase pks6a [first part]	BCG_0443	-0.0579571	-0.129436	0.115359	0.057741		Probable endopeptidase ATP binding protein (Chain b) clpB	A1KFK5	clpB	BCG_0422c	0.383614	0.24504	0.0673112	-0.0669643		BCG_0443	-0.0579571	-0.129436	0.115359	0.057741	#N/A	#N/A	#N/A	#N/A
UDP-galactopyranose mutase	BCG_3871c	0.0331926	0.00945182	0.0437206	0.0588044		Putative uncharacterized protein BCG_0288c	A1KF71	BCG_0288c	BCG_0288c	-0.319357	0.0396603	0.397609	0.626563		BCG_3871c	0.0331926	0.00945182	0.0437206	0.0588044	#N/A	#N/A	#N/A	#N/A
Integral membrane indolylacetylinositol arabinosyltransferase embB	BCG_3857	0.105833	0.0466625	0.0259633	0.0592189		Putative uncharacterized protein BCG_3157c	A1KND0	BCG_3157c	BCG_3157c	-0.1385	0.790857	0.844811	0.260228		BCG_3857	0.105833	0.0466625	0.0259633	0.0592189	0.53	-2.74719	-0.14	0.126667
Protein translocase subunit SecD	BCG_2610c	0.0352899	0.165187	0.206536	0.0593762		Probable phosphomannomutase manB	A1KNQ9	manB	BCG_3286c	0.32984	-0.31288	-0.104313	0.431104		BCG_2610c	0.0352899	0.165187	0.206536	0.0593762	0.239306	0.44242	0.115188	0.690369
Thiamine-monophosphate kinase	BCG_2998c	-0.00319326	0.114264	0.0066772	0.0603675		Aspartyl/glutamyl-tRNA(Asn/Gln) amidotransferase subunit B	GATB	gatB	BCG_3031c	-0.629212	-1.07298	-1.22698	0.0242411		BCG_2998c	-0.00319326	0.114264	0.0066772	0.0603675	#N/A	#N/A	#N/A	#N/A
Possible type I restriction/modification system dna methylase hsdM	BCG_2772c	0.143279	-0.219911	-0.300397	0.0604513		Pyridoxal biosynthesis lyase PdxS	PDXS	pdxS	BCG_2631c	-0.103884	-0.080592	-0.247064	0.147662		BCG_2772c	0.143279	-0.219911	-0.300397	0.0604513	#N/A	#N/A	#N/A	#N/A
Probable acyl-CoA dehydrogenase fadE30	BCG_3624c	0.10243	0.272504	0.159006	0.0608487		30S ribosomal protein S13	RS13	rpsM	BCG_3525c	0.0705965	-0.20534	-0.0440492	0.176586		BCG_3624c	0.10243	0.272504	0.159006	0.0608487	#N/A	#N/A	#N/A	#N/A
Cytoplasmic peptidase PepQ	BCG_2557c	0.0671884	0.0973925	0.298216	0.0609139		Putative uncharacterized protein BCG_0504c	A1KFT7	BCG_0504c	BCG_0504c	-0.0536095	0.124907	-0.0351685	0.728189		BCG_2557c	0.0671884	0.0973925	0.298216	0.0609139	-0.598932	-0.199127	-0.372862	-0.404273
Citrate synthase	BCG_0948	0.0760367	0.160187	0.171109	0.0620304		Probable transcriptional regulatory protein (Possibly arsR-family)	A1KG53	BCG_0621	BCG_0621	-0.521451	-0.208636	0.208565	-0.730063		BCG_0948	0.0760367	0.160187	0.171109	0.0620304	0.118528	0.104299	0.0409179	0.417141
Probable fumarate reductase [iron-sulfur subunit] frdB and [membrane anchor subunit] frdC	BCG_1605	0.0744939	0.117816	0.0764897	0.0627922		Putative uncharacterized protein TB27.3	A1KG54	TB27.3	BCG_0622	0.719474	-0.0835127	-0.33496	-0.336239		BCG_1605	0.0744939	0.117816	0.0764897	0.0627922	#N/A	#N/A	#N/A	#N/A
MCE-family protein mce1B	BCG_0207	-0.0509289	0.0513791	0.107693	0.0628827		Possible long-chain acyl-CoA synthase	A1KJ99	BCG_1721	BCG_1721	-0.18074	-0.354364	-0.188499	0.578907		BCG_0207	-0.0509289	0.0513791	0.107693	0.0628827	#N/A	#N/A	#N/A	#N/A
Cobyric acid synthase	BCG_2927c	-0.00925562	-0.0223946	0.0247869	0.0630459		Chaperone protein DnaJ	A1KFH4	dnaJ	BCG_2387c	-0.198401	0.146923	0.0281248	0.101865		BCG_2927c	-0.00925562	-0.0223946	0.0247869	0.0630459	#N/A	#N/A	#N/A	#N/A
Diacylglycerol acyltransferase/mycolyltransferase Ag85B	BCG_0945c	0.20367	-0.208752	0.137035	0.0648107		Probable conserved ATP-binding protein ABC transporter	A1KIQ2	BCG_1524	BCG_1524	0.130198	-0.091094	-0.218441	0.252967		BCG_0945c	0.20367	-0.208752	0.137035	0.0648107	#N/A	#N/A	#N/A	#N/A
ATP synthase epsilon chain	BCG_1371	0.0768844	0.00612871	0.219296	0.065161		Phenolpthiocerol synthesis type-I polyketide synthase ppsE	A1KMT0	ppsE	BCG_2957	0.246156	-0.63542	-0.538521	0.585631		BCG_1371	0.0768844	0.00612871	0.219296	0.065161	-0.208571	-1.39463e-05	0.208598	0.834329
Chaperone protein DnaK	BCG_3523c	0.0709386	0.126152	0.0347809	0.0651854		Ketol-acid reductoisomerase	ILVC	ilvC	BCG_3023c	-0.0983531	-0.225778	-0.113849	0.246936		BCG_3523c	0.0709386	0.126152	0.0347809	0.0651854	0.165418	-0.318808	-0.173892	0.0671714
Ferredoxin	BCG_1818	-0.0811911	-0.0181282	0.134119	0.0655521		50S ribosomal protein L5	RL5	rplE	BCG_0766	-0.160073	-0.174516	-0.226743	0.396769		BCG_1818	-0.0811911	-0.0181282	0.134119	0.0655521	#N/A	#N/A	#N/A	#N/A
Bifunctional lysine--tRNA ligase/phosphatidylglycerol lysyltransferase	BCG_0751	0.102036	0.0941935	0.0283795	0.0664357		Putative uncharacterized protein BCG_0915	A1KGZ5	BCG_0915	BCG_0915	-0.397608	0.366345	-0.679682	-0.135667		BCG_0751	0.102036	0.0941935	0.0283795	0.0664357	-0.125363	-0.569522	-0.327813	0.158065
Probable conserved mce associated protein	BCG_0214	0.214558	0.166626	0.153201	0.0665921		Putative uncharacterized protein BCG_0978c	A1KH58	BCG_0978c	BCG_0978c	-1.39463e-05	-0.625806	-1.25161	0.200979		BCG_0214	0.214558	0.166626	0.153201	0.0665921	-0.509973	0.345921	-0.233761	1.44335
Methoxy mycolic acid synthase 4 mmaA4	BCG_0691c	0.000189932	0.0770604	0.169464	0.0666385		Probable acetyl-/propionyl-coenzyme A carboxylase alpha chain (Alpha subunit) accA2	A1KHA8	accA2	BCG_1027c	-0.625768	-0.198068	-0.349678	-0.834413		BCG_0691c	0.000189932	0.0770604	0.169464	0.0666385	-0.0895047	-0.850359	-0.888768	0.170178
Possible o-succinylbenzoic acid--CoA ligase menE	BCG_0586c	0.0772346	0.160517	0.356239	0.0674116		Putative uncharacterized protein BCG_2646c	A1KLX1	BCG_2646c	BCG_2646c	-0.305188	-1.30897	-1.08115	-0.111699		BCG_0586c	0.0772346	0.160517	0.356239	0.0674116	#N/A	#N/A	#N/A	#N/A
Possible secreted protein	BCG_0431c	0.0811219	0.30473	0.0491219	0.0674836		50S ribosomal protein L14	RL14	rplN	BCG_0764	-0.144069	-0.631992	-0.118402	0.313439		BCG_0431c	0.0811219	0.30473	0.0491219	0.0674836	-0.113189	-0.288198	0.114583	0.363195
Fumarate reductase flavoprotein subunit	BCG_1604	0.00219891	-0.042135	0.113617	0.0675622		50S ribosomal protein L19	RL19	rplS	BCG_2925c	0.0156747	-0.231459	-0.200329	0.0938786		BCG_1604	0.00219891	-0.042135	0.113617	0.0675622	#N/A	#N/A	#N/A	#N/A
Possible nitrogen fixation related protein	BCG_1526	0.0766185	0.0737063	-0.00752027	0.0675693		Citrate synthase	A1KH28	gltA2	BCG_0948	0.118528	0.104299	0.0409179	0.417141		BCG_1526	0.0766185	0.0737063	-0.00752027	0.0675693	-0.815097	-2.17381	-0.875498	0.186288
Transmembrane transport protein MmpL9	BCG_2361	0.0953294	0.0192127	0.0823334	0.0677674		Probable oxidoreductase (Alpha subunit)	A1KLF1	BCG_2475c	BCG_2475c	0.521458	-0.730118	-0.834376	-0.834426		BCG_2361	0.0953294	0.0192127	0.0823334	0.0677674	#N/A	#N/A	#N/A	#N/A
Possible glycerolphosphodiesterase	BCG_2294c	0.0686265	-0.0901744	-0.133245	0.068345		30S ribosomal protein S9	RS9	rpsI	BCG_3508c	-0.100144	-0.500912	-0.364101	0.0982667		BCG_2294c	0.0686265	-0.0901744	-0.133245	0.068345	-1.39333	-1.27667	-1.41333	-0.0166667
Two component sensory transduction transcriptional regulatory protein mtrA	BCG_3275c	0.0110784	0.0271405	0.205961	0.0686478		Probable oxidoreductase (Beta subunit)	A1KLF0	BCG_2474c	BCG_2474c	-0.471223	-0.392475	-0.770382	-0.596143		BCG_3275c	0.0110784	0.0271405	0.205961	0.0686478	-0.0714692	0.199414	0.214906	0.157896
2-isopropylmalate synthase	BCG_3770	-0.0363862	-0.0477769	0.0663937	0.0688883		Putative methanol dehydrogenase transcriptional regulatory protein moxR2	A1KQ22	moxR2	BCG_3751	-0.284712	-0.183517	-0.211202	0.127841		BCG_3770	-0.0363862	-0.0477769	0.0663937	0.0688883	0.286816	0.322869	0.128497	-0.227797
Probable Rieske iron-sulfur protein QcrA	BCG_2211	0.0376072	0.000290983	-0.0645269	0.0689147		Cysteine desulfurase	A1KIQ3	csd	BCG_1525	-0.0651284	-0.240139	-0.475761	-0.0802002		BCG_2211	0.0376072	0.000290983	-0.0645269	0.0689147	-0.0936128	0.042104	0.0732724	0.417178
30S ribosomal protein S2	BCG_2911c	0.0998499	0.0181915	0.150344	0.0689509		Putative uncharacterized protein BCG_2073	A1KKA0	BCG_2073	BCG_2073	-0.521451	-0.938637	0.104266	0.417174		BCG_2911c	0.0998499	0.0181915	0.150344	0.0689509	-0.104313	-0.417197	-0.203755	0.208598
Phosphoribosylaminoimidazole-succinocarboxamide synthase	BCG_2911c	0.0998499	0.0181915	0.150344	0.0689509		Probable acetohydroxyacid synthase ilvX	A1KPJ4	ilvX	BCG_3573c	0.103704	0.0464085	0.0999575	0.0070097		BCG_2911c	0.0998499	0.0181915	0.150344	0.0689509	-0.104313	-0.417197	-0.203755	0.208598
Probable two component sensor kinase	BCG_3340c	0.22659	0.0607593	0.148214	0.070308		Putative uncharacterized protein BCG_3931	A1KQK3	BCG_3931	BCG_3931	0.032247	-0.380024	-0.135401	0.0811235		BCG_3340c	0.22659	0.0607593	0.148214	0.070308	#N/A	#N/A	#N/A	#N/A
Mce-family protein mce4C	BCG_3561c	-0.0582048	0.140901	0.140262	0.0713941		Protein translocase subunit SecA 2	SECA2	secA2	BCG_1856	-0.188529	-0.25921	0.151274	0.240465		BCG_3561c	-0.0582048	0.140901	0.140262	0.0713941	#N/A	#N/A	#N/A	#N/A
Phospho-2-dehydro-3-deoxyheptonate aldolase	BCG_2193c	0.0433307	-0.144802	0.057693	0.072281		Probable transmembrane carbonic anhydrase	A1KNS5	BCG_3302	BCG_3302	-0.572277	-0.950908	-0.730077	-0.648665		BCG_2193c	0.0433307	-0.144802	0.057693	0.072281	-0.303947	-0.365564	0.0916827	0.314079
Bifunctional protein PyrR	BCG_3916	0.0975082	0.0302178	-0.087102	0.0728522		Putative uncharacterized protein BCG_2314	A1KKZ0	BCG_2314	BCG_2314	-0.334323	0.274889	-0.091771	0.46996		BCG_3916	0.0975082	0.0302178	-0.087102	0.0728522	#N/A	#N/A	#N/A	#N/A
Transcriptional regulatory protein (Probably tetR-family)	BCG_3080	0.158982	0.117811	0.211167	0.0734515		Putative uncharacterized protein BCG_3429	A1KP50	BCG_3429	BCG_3429	0.170354	0.0688013	0.458049	0.1886		BCG_3080	0.158982	0.117811	0.211167	0.0734515	#N/A	#N/A	#N/A	#N/A
Threonine synthase	BCG_1355	0.0225554	0.112241	0.067169	0.0739944		Probable conserved transmembrane protein	A1KF00	BCG_3967	BCG_3967	-0.156111	-1.11586	0.074227	-0.638009		BCG_1355	0.0225554	0.112241	0.067169	0.0739944	0.0986881	-0.361225	0.300344	0.338416
Transmembrane serine/threonine-protein kinase A pknA	BCG_0045c	0.287857	0.0379292	0.11385	0.0740152		Probable fatty-acid-CoA ligase fadD2	A1KF91	fadD2	BCG_1247c	0.104308	0.390514	0.343479	0.0776215		BCG_0045c	0.287857	0.0379292	0.11385	0.0740152	0.00725945	-0.488943	0.146032	0.54836
Possible fatty acyl-CoA reductase	BCG_1595	0.0585151	0.0201913	0.0506482	0.0740481		Probable 3-hydroxybutyryl-CoA dehydrogenase fadB2	A1KFU1	fadB2	BCG_0508	-0.388251	-0.31732	-0.0801533	-1.14731		BCG_1595	0.0585151	0.0201913	0.0506482	0.0740481	-0.850481	-1.16816	-1.67002	0.456626
Probable phosphoglucomutase pgmA	BCG_3093c	0.230627	0.113	0.1182	0.0753385		Putative ESAT-6 like protein 2	A1KHH7	esxJ	BCG_1096c	0.575101	-1.1631	-1.04661	0.141669		BCG_3093c	0.230627	0.113	0.1182	0.0753385	-0.392311	-0.24259	0.0899148	-0.397605
Probable fatty-acid-CoA ligase fadD32	BCG_3863c	-0.0457979	-0.0402963	0.127829	0.0754303		Signal recognition particle protein	A1KMR0	ffh	BCG_2937c	0.0968217	-0.276044	0.0518509	0.0755222		BCG_3863c	-0.0457979	-0.0402963	0.127829	0.0754303	0.0926884	-0.308167	-0.107721	0.192908
5-methyltetrahydropteroyltriglutamate--homocysteine methyltransferase	BCG_3087	0.0716775	0.0891782	0.0999487	0.0765482		ATP synthase subunit b	ATPF	atpF	BCG_1367	-0.253178	-0.106541	0.202061	0.719594		BCG_3087	0.0716775	0.0891782	0.0999487	0.0765482	#N/A	#N/A	#N/A	#N/A
3-isopropylmalate dehydratase large subunit	BCG_1697	-0.0107597	-0.089626	0.0901194	0.0773009		Possible soj/parA-related protein	A1KNL3	BCG_3240c	BCG_3240c	-0.520223	-0.228667	-0.214744	0.124325		BCG_1697	-0.0107597	-0.089626	0.0901194	0.0773009	0.0185631	-0.261534	-0.0962396	0.0731841
Argininosuccinate synthase	BCG_1697	-0.0107597	-0.089626	0.0901194	0.0773009		50S ribosomal protein L29	RL29	rpmC	BCG_0759	0.00582156	-0.383337	0.070781	0.168768		BCG_1697	-0.0107597	-0.089626	0.0901194	0.0773009	0.0185631	-0.261534	-0.0962396	0.0731841
Conserved 13E12 repeat family protein	BCG_0558	-0.000782711	0.0114538	0.0741335	0.077334		Putative uncharacterized protein BCG_0141c	A1KES9	BCG_0141c	BCG_0141c	-0.214793	0.413905	0.760336	0.592065		BCG_0558	-0.000782711	0.0114538	0.0741335	0.077334	#N/A	#N/A	#N/A	#N/A
Oligoribonuclease	BCG_0227	-0.0204683	0.00907531	0.015247	0.0773695		Probable acyl-CoA dehydrogenase fadE10	A1KH05	fadE10	BCG_0925	-0.118366	-0.0776926	8.80036e-06	-0.222728		BCG_0227	-0.0204683	0.00907531	0.015247	0.0773695	-0.19841	-0.900233	-0.415668	-0.225409
RecBCD enzyme subunit RecC	BCG_0678c	0.0718463	0.00909024	0.0385112	0.0774724		50S ribosomal protein L16	RL16	rplP	BCG_0758	-0.236491	-0.726232	-0.479671	0.49322		BCG_0678c	0.0718463	0.00909024	0.0385112	0.0774724	#N/A	#N/A	#N/A	#N/A
Chaperone protein ClpB	BCG_0422c	0.0400566	0.0933218	0.101297	0.0778335		Probable conserved integral membrane protein	A1KFD1	BCG_0348	BCG_0348	-0.0637807	-0.239904	0.0501837	0.543586		BCG_0422c	0.0400566	0.0933218	0.101297	0.0778335	0.383614	0.24504	0.0673112	-0.0669643
Transmembrane transport protein MmpL4	BCG_0489c	0.0393283	0.124414	0.240126	0.0778636		Putative uncharacterized protein BCG_0645c	A1KG76	BCG_0645c	BCG_0645c	-0.120501	-0.225368	-0.22866	0.522516		BCG_0489c	0.0393283	0.124414	0.240126	0.0778636	#N/A	#N/A	#N/A	#N/A
Two-component response regulator MrpA	BCG_3533c	0.133507	0.345404	0.403899	0.0794206		Integral membrane indolylacetylinositol arabinosyltransferase embC	A1KQC7	embC	BCG_3855	0.557236	-0.796373	-0.208637	0.417174		BCG_3533c	0.133507	0.345404	0.403899	0.0794206	#N/A	#N/A	#N/A	#N/A
Probable acyl-CoA dehydrogenase fadE29	BCG_3607c	0.162802	0.0575777	0.102769	0.0803567		Alanine and proline-rich secreted protein Apa	APA	apa	BCG_1896	0.341054	-0.491123	-0.345968	0.421868		BCG_3607c	0.162802	0.0575777	0.102769	0.0803567	#N/A	#N/A	#N/A	#N/A
NADH-quinone oxidoreductase subunit D	BCG_0180	-0.0918137	-0.131844	0.176823	0.0805196		Aldehyde dehydrogenase	A1KEW7	asd	BCG_3768c	0.163969	0.549097	0.124719	0.136328		BCG_0180	-0.0918137	-0.131844	0.176823	0.0805196	#N/A	#N/A	#N/A	#N/A
Elongation factor G	BCG_2740c	-0.00580101	0.0224613	0.068893	0.0807143		Putative uncharacterized protein BCG_0685	A1KGB6	BCG_0685	BCG_0685	-0.177876	-0.92777	-0.497437	0.0279098		BCG_2740c	-0.00580101	0.0224613	0.068893	0.0807143	#N/A	#N/A	#N/A	#N/A
Probable cysteine synthase b cysM	BCG_1398	0.00957654	0.181966	0.111692	0.0816297		Putative acyltransferase	A1KQF0	BCG_3878c	BCG_3878c	-0.104304	0.135483	0.237474	0.369776		BCG_1398	0.00957654	0.181966	0.111692	0.0816297	#N/A	#N/A	#N/A	#N/A
ATP-dependent Clp protease ATP-binding subunit ClpX	BCG_2128c	0.00884405	-0.24727	0.0457461	0.0822106		Translation initiation factor IF-1	IF1	infA	BCG_3527c	0.234265	-0.37262	-0.292571	0.450556		BCG_2128c	0.00884405	-0.24727	0.0457461	0.0822106	-0.865273	-0.104271	-1.37791	0.111222
Possible transcriptional regulatory protein	BCG_3209	0.0848027	0.0332676	0.100798	0.0830264		Trans-acting enoyl reductase	TAER	BCG_2974	BCG_2974	-0.219038	-1.10664	-1.46527	-0.0500549		BCG_3209	0.0848027	0.0332676	0.100798	0.0830264	#N/A	#N/A	#N/A	#N/A
Probable cholesterol oxidase choD	BCG_3479c	0.116756	0.0650516	0.0767697	0.0833244		Dihydroxy-acid dehydratase	A1KF09	ilvD	BCG_0226c	0	-0.557131	-0.592163	-0.172774		BCG_3479c	0.116756	0.0650516	0.0767697	0.0833244	-0.767799	0.173616	-0.19808	0.51614
CinA-like protein	BCG_3277c	-0.0369668	0.102789	0.117588	0.0835961		Putative uncharacterized protein BCG_3261c	A1KNN4	BCG_3261c	BCG_3261c	-0.500468	0.310473	-0.0793762	0.644366		BCG_3277c	-0.0369668	0.102789	0.117588	0.0835961	-0.0689094	0.0252004	-0.104313	0
Probable resolvase	BCG_3000c	0.0695645	0.0860155	0.0613806	0.0839861		Putative uncharacterized protein BCG_1677c	A1KJ55	BCG_1677c	#N/A	-0.835101	0.0334494	-0.499837	0.0270483		BCG_3000c	0.0695645	0.0860155	0.0613806	0.0839861	#N/A	#N/A	#N/A	#N/A
Possible regulatory protein	BCG_1607	-0.000914503	0.241383	-0.0968513	0.0841284		UPF0109 protein BCG_2929c	A1KMQ2	BCG_2929c	BCG_2929c	-0.124361	-0.0270161	-0.011151	0.25768		BCG_1607	-0.000914503	0.241383	-0.0968513	0.0841284	#N/A	#N/A	#N/A	#N/A
RNA polymerase sigma factor SigA	BCG_2716	-0.0295367	-0.0636366	0.0247081	0.0848275		Possible transmembrane cation transporter	A1KNJ8	BCG_3225c	BCG_3225c	-0.155644	0.14442	0.386867	0.897363		BCG_2716	-0.0295367	-0.0636366	0.0247081	0.0848275	-0.169673	-0.36957	-0.425026	0.281505
Epoxide hydrolase EphC	BCG_1900c	0.380162	0.274385	0.134918	0.08494		Hypothetical alanine and valine rich protein	A1KN88	BCG_3115	BCG_3115	-1.0219	-0.971473	-1.82667	-0.0466881		BCG_1900c	0.380162	0.274385	0.134918	0.08494	#N/A	#N/A	#N/A	#N/A
Iron-dependent repressor and activator ideR	BCG_2724	0.035303	0.253879	0.122674	0.0870721		Aminomethyltransferase	A1KKQ3	gcvT	BCG_2227c	-0.266903	-0.264634	-0.821684	-0.128353		BCG_2724	0.035303	0.253879	0.122674	0.0870721	-0.114814	-0.150174	-0.36457	-0.0201433
Probable conserved two-domain membrane protein	BCG_3788	0.00541071	0.013194	0.0624693	0.0871001		Conserved transmembrane transport protein mmpL3	A1KF26	mmpL3	BCG_0243c	-0.0132008	-0.327782	-0.137525	0.501815		BCG_3788	0.00541071	0.013194	0.0624693	0.0871001	#N/A	#N/A	#N/A	#N/A
Esterase LipC	BCG_0172	0.0706049	0.16702	-0.0418475	0.0881013		Probable aminotransferase	A1KHW9	BCG_1241	BCG_1241	-0.0747152	0.657115	0.508947	0.346198		BCG_0172	0.0706049	0.16702	-0.0418475	0.0881013	#N/A	#N/A	#N/A	#N/A
Probable nitrate reductase NarX	BCG_1775c	0.192884	0.201535	0.25971	0.0881209		Putative uncharacterized protein BCG_3471	A1KP92	BCG_3471	BCG_3471	-0.392185	-0.493363	-0.307783	0.446945		BCG_1775c	0.192884	0.201535	0.25971	0.0881209	#N/A	#N/A	#N/A	#N/A
Probable ribosomal protein S1 rpsA	BCG_1668	0.0283329	0.0147667	0.12736	0.0882013		Putative ferredoxin reductase	A1KGG8	BCG_0737	BCG_0737	0.521458	0.0903799	0.711494	0.494664		BCG_1668	0.0283329	0.0147667	0.12736	0.0882013	0.208598	-0.0813159	0	0.104299
Probable protease II ptrB (Oligopeptidase B)	BCG_0833	0.187958	0.0879239	0.00298632	0.0888374		Probable anthranilate synthase component I trpE	A1KJ25	trpE	BCG_1647	-0.425762	-1.40104	0.459651	0.0964172		BCG_0833	0.187958	0.0879239	0.00298632	0.0888374	#N/A	#N/A	#N/A	#N/A
Ribose-phosphate pyrophosphokinase	BCG_1074c	0.0985706	-0.052036	0.122324	0.0889337		Possible methyltransferase (Methylase)	A1KLX4	BCG_2649	BCG_2649	-0.375246	-0.903498	-0.543166	0.322363		BCG_1074c	0.0985706	-0.052036	0.122324	0.0889337	-0.488599	-0.693302	-0.14357	0.173622
Dihydroxy-acid dehydratase	BCG_0226c	0.2288	-0.0556546	0.133043	0.0890051		Probable amidase amic	A1KMN2	amiC	BCG_2909c	-0.0533418	0.373014	0.259644	-0.237548		BCG_0226c	0.2288	-0.0556546	0.133043	0.0890051	0	-0.557131	-0.592163	-0.172774
DlaT, dihydrolipoamide acyltransferase, E2 component of pyruvate dehydrogenase	BCG_2231	0.179195	0.228736	0.10259	0.089518		UvrABC system protein C	UVRC	uvrC	BCG_1481	0.198009	-0.111069	-0.522866	-0.260694		BCG_2231	0.179195	0.228736	0.10259	0.089518	0.208598	0.834329	0.312879	0.312897
3-dehydroquinate dehydratase	BCG_1371	-0.145318	0.114443	0.0532707	0.0902892		Probable aminopeptidase N pepN	A1KLG3	pepN	BCG_2487	0.0114963	-0.732916	0.0462001	0.222772		BCG_1371	-0.145318	0.114443	0.0532707	0.0902892	-0.208571	-1.39463e-05	0.208598	0.834329
Probable electron transfer flavoprotein (Alpha-subunit) fixB	BCG_3051c	0.0794845	0.0919746	0.164252	0.090854		Putative uncharacterized protein BCG_0862c	A1KGU3	BCG_0862c	BCG_0862c	-1.67478	-0.606021	-1.88584	0.255627		BCG_3051c	0.0794845	0.0919746	0.164252	0.090854	-1.39463e-05	-0.104313	0	-0.104313
5'-3' exonuclease	BCG_2110	-0.174114	-0.0478063	0.0792804	0.0917333		Putative uncharacterized protein BCG_3913	A1KQI5	BCG_3913	BCG_3913	-0.901067	-0.416015	-0.91747	-0.902125		BCG_2110	-0.174114	-0.0478063	0.0792804	0.0917333	#N/A	#N/A	#N/A	#N/A
Probable cobalamin biosynthesis protein CobN	BCG_2081c	0.135135	-0.0501876	0.114631	0.0921435		Proteasome-associated ATPase	ARC	mpa	BCG_0951	-0.0591262	0.146837	0.262644	0.759219		BCG_2081c	0.135135	-0.0501876	0.114631	0.0921435	#N/A	#N/A	#N/A	#N/A
Signal peptidase I	BCG_2924c	0.441097	0.0799301	0.074777	0.092458		30S ribosomal protein S19	RS19	rpsS	BCG_0755	0.0257772	-0.980471	-0.286491	0.0749707		BCG_2924c	0.441097	0.0799301	0.074777	0.092458	-0.723895	-0.766415	-0.637158	-0.0274258
4-hydroxy-3-methylbut-2-en-1-yl diphosphate synthase (flavodoxin)	BCG_2305	0.00217348	-0.00767548	-0.0574675	0.0928011		Probable inosine-5'-monophosphate dehydrogenase guaB1	A1KJQ5	guaB1	BCG_1879c	0.040899	-0.411899	-0.254663	0.00476782		BCG_2305	0.00217348	-0.00767548	-0.0574675	0.0928011	#N/A	#N/A	#N/A	#N/A
Probable medium chain fatty-acid-CoA ligase fadD14	BCG_1116	-0.0558913	0.00102162	-0.0382452	0.0930108		Ribose-5-phosphate isomerase	A1KLG1	rpiB	BCG_2485c	0.201374	-0.070529	0.0764096	0.550518		BCG_1116	-0.0558913	0.00102162	-0.0382452	0.0930108	#N/A	#N/A	#N/A	#N/A
DNA polymerase IV	BCG_3081	0.0264016	-0.0541579	-0.106102	0.0932598		Putative uncharacterized protein BCG_3376	A1KNZ7	BCG_3376	BCG_3376	0.428954	0.555395	0.944899	1.02735		BCG_3081	0.0264016	-0.0541579	-0.106102	0.0932598	#N/A	#N/A	#N/A	#N/A
Decaprenylphosphoryl-D-2-keto erythropentose reductase	BCG_3853	-0.0248184	0.0319219	0.107823	0.0940055		50S ribosomal protein L20	RL20	rplT	BCG_1682	-0.794578	-1.45685	-0.230705	0.287249		BCG_3853	-0.0248184	0.0319219	0.107823	0.0940055	#N/A	#N/A	#N/A	#N/A
Probable precorrin-6X reductase CobK	BCG_2089c	-0.0208885	0.111222	0.114535	0.0946119		Tryptophan synthase alpha chain	TRPA	trpA	BCG_1651	0.104304	-0.104271	-0.192503	-0.215511		BCG_2089c	-0.0208885	0.111222	0.114535	0.0946119	#N/A	#N/A	#N/A	#N/A
Cell division protein FtsX	BCG_3126c	0.127539	-0.0124004	0.166917	0.0946194		Probable methylmalonate-semialdehyde dehydrogenase mmsA	A1KGN5	mmsA	BCG_0804c	-0.111129	0.370655	0.474648	0.191809		BCG_3126c	0.127539	-0.0124004	0.166917	0.0946194	#N/A	#N/A	#N/A	#N/A
Probable acyl-CoA dehydrogenase fadE25	BCG_3303c	0.128222	0.0207673	0.0640031	0.0960579		Probable conserved membrane protein	A1KF47	BCG_0264c	BCG_0264c	-0.761788	-1.1927	0.174258	0.179735		BCG_3303c	0.128222	0.0207673	0.0640031	0.0960579	0.0712119	-0.0089917	-0.0133585	0.326832
Possible membrane protein	BCG_1538	-0.0265185	0.0997483	0.0243866	0.0964398		Superoxide dismutase [Cu-Zn]	A1KFQ4	sodC	BCG_0471	-0.168917	0.118899	0.0403626	0.511129		BCG_1538	-0.0265185	0.0997483	0.0243866	0.0964398	#N/A	#N/A	#N/A	#N/A
NAD kinase	BCG_1733	0.0965427	-0.00966426	0.175863	0.0975868		Ribose-phosphate pyrophosphokinase	A1KHF5	prsA	BCG_1074c	-0.488599	-0.693302	-0.14357	0.173622		BCG_1733	0.0965427	-0.00966426	0.175863	0.0975868	-0.104271	-1.1473	-0.442264	-0.104313
Transcriptional regulatory protein	BCG_0298c	-0.064894	0.0800836	0.136129	0.097644		Possible enoyl-CoA hydratase echA9	A1KHK9	echA9	BCG_1129c	-0.190502	-0.050452	-0.483412	0.425976		BCG_0298c	-0.064894	0.0800836	0.136129	0.097644	#N/A	#N/A	#N/A	#N/A
4-hydroxy-tetrahydrodipicolinate synthase	BCG_0479	-0.105509	0.0482326	0.115987	0.0981264		Putative uncharacterized protein BCG_1675c	A1KJ53	BCG_1675c	BCG_1675c	-0.0130874	-1.73367	-1.35034	0.104299		BCG_0479	-0.105509	0.0482326	0.115987	0.0981264	0.417178	0.417178	0.104299	0.148536
Two component response transcriptional regulatory protein prrA	BCG_0955c	0.106525	0.23908	0.109006	0.0988765		Probable thioesterase tesA	A1KMS3	tesA	BCG_2950	-0.108515	-0.625764	-0.767401	0.175143		BCG_0955c	0.106525	0.23908	0.109006	0.0988765	-0.109147	-0.790631	-0.345804	-0.00993952
Probable succinate dehydrogenase (Iron-sulphur protein subunit) sdhB	BCG_3385	0.0877886	0.335268	0.0160225	0.0991891		Putative uncharacterized protein BCG_0253	A1KF36	BCG_0253	BCG_0253	-0.322269	0.0342044	0.289717	0.245663		BCG_3385	0.0877886	0.335268	0.0160225	0.0991891	#N/A	#N/A	#N/A	#N/A
Probable ferredoxin-dependant nitrite reductase nirA	BCG_2405	-0.0496818	-0.0567748	-0.0685647	0.10043		UPF0336 protein BCG_0684	A1KGB5	BCG_0684	BCG_0684	-0.00702401	-0.485404	0.0952621	0.234462		BCG_2405	-0.0496818	-0.0567748	-0.0685647	0.10043	-0.0156311	-0.298628	-0.0928165	0.343912
D-aminoacyl-tRNA deacylase	BCG_3644c	0.407063	0.260075	0.273197	0.100624		Phosphate-binding protein PstS	A1KH68	pstS3	BCG_0980	-0.0335305	0.153856	0.124854	0.422689		BCG_3644c	0.407063	0.260075	0.273197	0.100624	#N/A	#N/A	#N/A	#N/A
3-oxoacyl-ACP reductase FabG	BCG_1412	0.0778438	0.136477	0.276269	0.101047		Prephenate dehydratase	PHEA	pheA	BCG_3901c	0.13203	0.341564	0.625758	0.51132		BCG_1412	0.0778438	0.136477	0.276269	0.101047	1.99257	0.71944	0.41	0.0246252
Transmembrane transport protein MmpL7	BCG_2964	0.181772	0.111051	0.144655	0.101123		6,7-dimethyl-8-ribityllumazine synthase	A1KIK5	ribH	BCG_1477	-1.14725	-0.86009	0.239343	0.104299		BCG_2964	0.181772	0.111051	0.144655	0.101123	-0.546438	-0.492087	0.0653697	0.135852
GTPase Obg	BCG_2928c	0.165924	-0.106721	0.186835	0.101416		Cluster of Putative S-adenosyl-L-methionine-dependent methyltransferase BCG_0321	Y321	BCG_0321	BCG_0321	0.017648	-0.560222	-1.07151	-0.205834		BCG_2928c	0.165924	-0.106721	0.186835	0.101416	#N/A	#N/A	#N/A	#N/A
Cyclopropane-fatty-acyl-phospholipid synthase UfaA	BCG_0486c	0.00410448	0.0554208	0.138948	0.101774		Putative S-adenosyl-L-methionine-dependent methyltransferase BCG_0321	Y321	BCG_0321	BCG_0321	0.017648	-0.560222	-1.07151	-0.205834		BCG_0486c	0.00410448	0.0554208	0.138948	0.101774	#N/A	#N/A	#N/A	#N/A
Possible penicillin-binding lipoprotein	BCG_2886c	-0.0260474	0.153795	0.116327	0.101838		Heat shock protein hsp	A1KF72	hsp	BCG_0392	0.279806	2.17095	0.69721	0.434393		BCG_2886c	-0.0260474	0.153795	0.116327	0.101838	#N/A	#N/A	#N/A	#N/A
Integral membrane indolylacetylinositol arabinosyltransferase embC	BCG_3855	0.0044544	0.0996023	0.178269	0.102183		Soluble secreted antigen mpb53	A1KMM3	mpb53	BCG_2900c	1.07522	0.208565	-1.987	-0.129943		BCG_3855	0.0044544	0.0996023	0.178269	0.102183	0.557236	-0.796373	-0.208637	0.417174
Probable conserved transmembrane transport protein mmpL11	BCG_0239c	-0.0369447	0.0618767	0.0880475	0.103148		Inosine-5'-monophosphate dehydrogenase	A1KPA2	guaB3	BCG_3480c	-0.139116	-0.412743	-0.449137	-0.120558		BCG_0239c	-0.0369447	0.0618767	0.0880475	0.103148	#N/A	#N/A	#N/A	#N/A
Probable fatty-acid-CoA ligase fadD22	BCG_2969c	0.0252105	-0.185442	0.072126	0.103408		Putative uncharacterized protein BCG_3782c	A1KQ54	BCG_3782c	BCG_3782c	-0.16254	-0.379045	-0.412455	-0.850084		BCG_2969c	0.0252105	-0.185442	0.072126	0.103408	0.825402	-0.3063	-0.988477	0.0577755
Probable drugs-transport transmembrane ATP-binding protein ABC transporter	BCG_1854c	0.0346985	0.0383973	0.1197	0.10385		Putative uncharacterized protein BCG_3842	A1KQB4	BCG_3842	BCG_3842	0.300325	0.0631458	-0.15727	0.205562		BCG_1854c	0.0346985	0.0383973	0.1197	0.10385	0.0909104	0.0233695	0.51564	0.550399
Superoxide dismutase [Cu-Zn]	BCG_0471	0.107697	0.179456	-0.0886664	0.104505		Phosphoribosylformylglycinamidine synthase 2	PURL	purL	BCG_0855	-0.651319	-1.69285	-0.234101	-0.211499		BCG_0471	0.107697	0.179456	-0.0886664	0.104505	-0.168917	0.118899	0.0403626	0.511129
Superoxide dismutase	BCG_3909	0.107697	0.179456	-0.0886664	0.104505		50S ribosomal protein L11	RL11	rplK	BCG_0689	-0.414011	-0.838603	-0.235993	-0.202325		BCG_3909	0.107697	0.179456	-0.0886664	0.104505	0.104299	0.104285	-0.104313	0.208598
Epoxide hydrolase EphE	BCG_3728	0.0115146	0.111535	0.107132	0.105078		Putative uncharacterized protein BCG_2513	A1KLI8	BCG_2513	BCG_2513	-0.511225	-0.661862	-0.401631	-0.543222		BCG_3728	0.0115146	0.111535	0.107132	0.105078	#N/A	#N/A	#N/A	#N/A
Thioredoxin	BCG_3731c	0.172438	0.203211	0.0816351	0.10532		Probable short-chain type dehydrogenase/reductase	A1KI33	BCG_0184	BCG_0184	-0.834376	0.00874472	0.265764	1.29442		BCG_3731c	0.172438	0.203211	0.0816351	0.10532	#N/A	#N/A	#N/A	#N/A
Probable metal cation-transporting P-type atpase C ctpC	BCG_3299	0.155705	0.143502	0.146984	0.105675		Possible oxidoreductase	A1KJR8	fadB5	BCG_1951c	1.29457	-0.655246	-2.88496	0.363484		BCG_3299	0.155705	0.143502	0.146984	0.105675	0.0756788	0.641722	0.938725	0.425117
Possible flavoprotein	BCG_1852	0.0775915	0.154896	0.0581767	0.106769		Putative uncharacterized protein BCG_1958c	A1KJY4	BCG_1958c	BCG_1958c	-0.104076	0.054105	0.0525683	0.525083		BCG_1852	0.0775915	0.154896	0.0581767	0.106769	#N/A	#N/A	#N/A	#N/A
PPE family protein PPE1	BCG_1852	0.0775915	0.154896	0.0581767	0.106769		Putative transcription factor	A1KPR9	BCG_3648c	BCG_3648c	0.099062	-0.620328	-0.797937	-0.0485811		BCG_1852	0.0775915	0.154896	0.0581767	0.106769	#N/A	#N/A	#N/A	#N/A
Probable aldehyde dehydrogenase aldC	BCG_2880c	0.209466	0.21684	0.14972	0.106843		Sec-independent protein translocase protein TatA	TATA	tatA	BCG_2114c	-0.412338	-0.435483	-1.28721	0.743089		BCG_2880c	0.209466	0.21684	0.14972	0.106843	#N/A	#N/A	#N/A	#N/A
Probable aldehyde dehydrogenase	BCG_0498	0.209466	0.21684	0.14972	0.106843		Putative dehydrogenase/reductase	A1KFR1	BCG_0478c	BCG_0478c	-0.464082	-0.475949	-0.148913	0.430427		BCG_0498	0.209466	0.21684	0.14972	0.106843	#N/A	#N/A	#N/A	#N/A
Adenine phosphoribosyltransferase	BCG_3428c	-0.0135299	-0.0634518	0.147548	0.108042		Putative uncharacterized protein BCG_0682	A1KGB3	BCG_0682	#N/A	-0.115542	-0.940108	-1.11173	0.0172378		BCG_3428c	-0.0135299	-0.0634518	0.147548	0.108042	-0.65462	0.124569	0.63968	-0.211527
Peptide synthetase Nrp	BCG_0280c	0.0167329	0.0431229	0.00839925	0.108294		Threonine synthase	A1KI83	thrC	BCG_1355	0.0986881	-0.361225	0.300344	0.338416		BCG_0280c	0.0167329	0.0431229	0.00839925	0.108294	-0.521454	-0.521529	-0.312939	0
Probable 3-oxoacyl-[acyl-carrier protein] reductase fabG4	BCG_0280c	0.0167329	0.0431229	0.00839925	0.108294		Putative enoyl-CoA hydratase echA21	A1KQA8	echA21	BCG_3836	-0.381978	-0.168047	-0.315441	0.603304		BCG_0280c	0.0167329	0.0431229	0.00839925	0.108294	-0.521454	-0.521529	-0.312939	0
Probable exported protease	BCG_2240c	0.104077	0.0185459	0.0218577	0.108427		Putative uncharacterized protein BCG_0543	A1KFX6	BCG_0543	#N/A	-0.168268	0.0655686	-0.342299	0.819385		BCG_2240c	0.104077	0.0185459	0.0218577	0.108427	#N/A	#N/A	#N/A	#N/A
PE-PGRS family protein PE_PGRS3	BCG_0812c	0.10168	-0.0184923	0.0905164	0.108646		Two component response transcriptional regulatory protein prrA	A1KH35	prrA	BCG_0955c	-0.109147	-0.790631	-0.345804	-0.00993952		BCG_0812c	0.10168	-0.0184923	0.0905164	0.108646	-0.0366477	-0.620743	-0.229715	0.224675
Probable antibiotic-transport integral membrane leucine and valine rich protein ABC transporter	BCG_2700c	0.00886721	-0.00851399	0.172611	0.108826		Putative lipoprotein lprC	A1KI62	lprC	BCG_1334	0.0398594	0.00218757	0.253492	0.652007		BCG_2700c	0.00886721	-0.00851399	0.172611	0.108826	#N/A	#N/A	#N/A	#N/A
Putative 3-methyladenine DNA glycosylase	BCG_1726	-0.302464	0.211566	0.097749	0.109903		Alpha-1,4-glucan:maltose-1-phosphate maltosyltransferase	A1KIB7	glgE	BCG_1389c	-0.58957	-0.938653	0.104256	0.630231		BCG_1726	-0.302464	0.211566	0.097749	0.109903	#N/A	#N/A	#N/A	#N/A
Probable acyl-CoA dehydrogenase fadE2	BCG_0190c	0.21769	0.13126	0.203253	0.110663		Conserved hypothetical alanine leucine valine rich protein	A1KLQ7	BCG_2582c	BCG_2582c	0.834334	1.14721	-0.208636	0.187467		BCG_0190c	0.21769	0.13126	0.203253	0.110663	-0.332867	-1.24373	-0.947921	-0.176629
Acetylornithine aminotransferase	BCG_1694	0.206403	0.166606	0.248071	0.110897		Pyruvate carboxylase	A1KMW1	pca	BCG_0510c	-0.181732	0.341593	-0.210892	0.311229		BCG_1694	0.206403	0.166606	0.248071	0.110897	0.293021	0.32214	-0.305172	0.0839714
MCE-family protein mce1A	BCG_0206	-0.0667152	0.0488693	-0.0197071	0.111167		NADH-quinone oxidoreductase subunit I	NUOI	nuoI	BCG_3176	-0.938634	-0.00985133	0.104271	0.104285		BCG_0206	-0.0667152	0.0488693	-0.0197071	0.111167	#N/A	#N/A	#N/A	#N/A
tRNA-2-methylthio-N(6)-dimethylallyladenosine synthase	BCG_0500	0.182437	0.183113	0.245413	0.111834		Probable acyl-CoA dehydrogenase fadE2	A1KEX4	fadE2	BCG_0190c	-0.332867	-1.24373	-0.947921	-0.176629		BCG_0500	0.182437	0.183113	0.245413	0.111834	#N/A	#N/A	#N/A	#N/A
Tryptophan synthase alpha chain	BCG_2504	0.180634	0.0203857	0.248905	0.112314		Putative uncharacterized protein BCG_0506	A1KFT9	BCG_0506	BCG_0506	0.0404748	-0.289989	-0.272897	-0.463245		BCG_2504	0.180634	0.0203857	0.248905	0.112314	#N/A	#N/A	#N/A	#N/A
Extradiol dioxygenase	BCG_3633c	0.207392	0.0753153	0.421455	0.112789		Possible mycolic acid synthase umaA1	A1KFU2	umaA1	BCG_0509	0.132672	-0.354856	-0.65947	0.0310591		BCG_3633c	0.207392	0.0753153	0.421455	0.112789	#N/A	#N/A	#N/A	#N/A
Amidase	BCG_2388c	0.0367048	0.154653	0.0739466	0.112822		Conserved hypothetical alanine and leucine rich protein	A1KM52	BCG_2727	BCG_2727	0.308431	0.521473	-0.521506	0.534919		BCG_2388c	0.0367048	0.154653	0.0739466	0.112822	#N/A	#N/A	#N/A	#N/A
PRobable propionyl-CoA carboxylase beta chain 5 accD5	BCG_3309	0.0952292	0.100921	0.144864	0.11316		Putative uncharacterized protein BCG_3606c	A1KPM7	BCG_3606c	BCG_3606c	0.309396	0.477991	0.416679	0.809986		BCG_3309	0.0952292	0.100921	0.144864	0.11316	-0.160336	-0.786295	-0.317316	0.4301
Transcription elongation factor GreA	BCG_3309	0.0952292	0.100921	0.144864	0.11316		Methoxy mycolic acid synthase 4 mmaA4	A1KGC2	mmaA4	BCG_0691c	-0.0895047	-0.850359	-0.888768	0.170178		BCG_3309	0.0952292	0.100921	0.144864	0.11316	-0.160336	-0.786295	-0.317316	0.4301
Probable conserved polyketide synthase associated protein papA4	BCG_1580c	0.126631	0.0845659	0.141428	0.114237		Possible ribonucleotide-transport ATP-binding protein ABC transporter mkl	A1KGD5	mkl	BCG_0704	-0.584219	0.090348	0.782615	0.515153		BCG_1580c	0.126631	0.0845659	0.141428	0.114237	#N/A	#N/A	#N/A	#N/A
Galactose-1-phosphate uridylyltransferase	BCG_3175	0.248259	0.150533	0.0941241	0.114415		Possible phosphoglycerate mutase gpm2	A1KNL4	gpm2_1	BCG_3334	0.099034	-0.00257352	0.140215	0.243586		BCG_3175	0.248259	0.150533	0.0941241	0.114415	#N/A	#N/A	#N/A	#N/A
Probable dihydrolipoamide S-acetyltransferase E2 component pdhC	BCG_2515c	0.109753	0.116758	0.251322	0.115368		NAD(P) transhydrogenase subunit beta	A1KEX7	pntB	BCG_0193	-0.212568	-0.29788	-0.0797031	0.436449		BCG_2515c	0.109753	0.116758	0.251322	0.115368	-0.0732089	0.107144	-0.0459057	0.393759
Conserved probable secreted protein	BCG_1328c	-0.00195218	0.116078	0.0985434	0.115386		Probable conserved membrane protein	A1KFV3	BCG_0264c	BCG_0264c	-0.376139	-0.667037	0.141052	0.527647		BCG_1328c	-0.00195218	0.116078	0.0985434	0.115386	#N/A	#N/A	#N/A	#N/A
Phenolpthiocerol synthesis type-I polyketide synthase ppsA	BCG_2953	0.0387552	-0.0337243	0.0797885	0.115446		Putative uncharacterized protein BCG_0660c	A1KG91	BCG_0660c	BCG_0660c	0.366192	-0.972342	-0.487731	0.0298058		BCG_2953	0.0387552	-0.0337243	0.0797885	0.115446	-0.0423077	-1.76604	0.127053	0.437533
S-adenosyl-L-methionine-dependent methyltransferase	BCG_3104c	0.085825	0.0849481	0.029435	0.11547		Putative uncharacterized protein BCG_3219c	A1KNJ2	BCG_3219c	#N/A	0.230228	-0.429992	-0.447917	0.0754292		BCG_3104c	0.085825	0.0849481	0.029435	0.11547	#N/A	#N/A	#N/A	#N/A
Possible anthranilate synthase component II trpG	BCG_0043	0.141012	0.0239005	0.198024	0.115596		PRobable propionyl-CoA carboxylase beta chain 5 accD5	A1KNT2	accD5	BCG_3309	-0.160336	-0.786295	-0.317316	0.4301		BCG_0043	0.141012	0.0239005	0.198024	0.115596	#N/A	#N/A	#N/A	#N/A
Probable fatty-acid-CoA ligase fadD2	BCG_0308	-0.0428173	0.0813928	0.111965	0.115892		Putative uncharacterized protein BCG_3794c	A1KQ66	BCG_3794c	BCG_3794c	-0.568936	0.683999	0.504782	0.123933		BCG_0308	-0.0428173	0.0813928	0.111965	0.115892	#N/A	#N/A	#N/A	#N/A
Probable ArsR-type repressor protein	BCG_2053	0.0439684	-0.0888521	-0.0854701	0.116405		Exodeoxyribonuclease 7 small subunit	EX7S	xseB	BCG_1167c	-0.362009	0.261447	0.0441749	0.852328		BCG_2053	0.0439684	-0.0888521	-0.0854701	0.116405	#N/A	#N/A	#N/A	#N/A
Probable fructose-bisphosphate aldolase fba	BCG_0401c	0.0791663	0.196537	0.0737939	0.116888		Tryptophan synthase beta chain	A1KJ28	trpB	BCG_1650	-0.363228	-0.322564	0.181206	-0.402653		BCG_0401c	0.0791663	0.196537	0.0737939	0.116888	0.0324167	-0.220431	-0.379524	0.269379
Uroporphyrinogen decarboxylase	BCG_3804c	0.120687	0.106866	-0.0729544	0.117114		Putative uncharacterized protein TB18.6	A1KKI3	TB18.6	BCG_2157c	0.444229	0.0593186	0.00529202	0.243566		BCG_3804c	0.120687	0.106866	-0.0729544	0.117114	#N/A	#N/A	#N/A	#N/A
Glucose-6-phosphate 1-dehydrogenase	BCG_1508c	0.0287744	0.0469887	0.0802774	0.117205		LexA repressor	LEXA	lexA	BCG_2733	-0.208636	0.484106	0.396954	0.182083		BCG_1508c	0.0287744	0.0469887	0.0802774	0.117205	0.388727	0.482013	0.404518	0.0333333
Probable respiratory nitrate reductase (Delta chain) narJ	BCG_1225	0.0322315	0.0395788	-0.00771433	0.117443		Protein translocase subunit SecA 1	SECA1	secA1	BCG_3269c	0.226511	-0.480222	-0.36671	0.191986		BCG_1225	0.0322315	0.0395788	-0.00771433	0.117443	#N/A	#N/A	#N/A	#N/A
Probable cystathionine gamma-synthase metB	BCG_1137	0.220863	0.357843	0.080016	0.117492		4-hydroxy-tetrahydrodipicolinate reductase	DAPB	dapB	BCG_2790c	-0.986412	-0.857569	-1.04852	0.258926		BCG_1137	0.220863	0.357843	0.080016	0.117492	#N/A	#N/A	#N/A	#N/A
Possible two component sensor kinase	BCG_0897	0.184127	0.098384	0.202658	0.118306		Putative uncharacterized protein BCG_0853	A1KGT4	BCG_0853	BCG_0853	-0.113652	-0.62951	-0.251722	0.359255		BCG_0897	0.184127	0.098384	0.202658	0.118306	#N/A	#N/A	#N/A	#N/A
Probable cytochrome p450 140 CYP140	BCG_1917c	0.0644548	0.0206629	0.127701	0.11847		Arginine biosynthesis bifunctional protein ArgJ	A1KJ70	argJ	BCG_1692	-0.705868	-1.59357	-1.24431	-0.0815154		BCG_1917c	0.0644548	0.0206629	0.127701	0.11847	#N/A	#N/A	#N/A	#N/A
50S ribosomal protein L14	BCG_1152c	0.109102	0.115054	0.255077	0.119277		Peptide chain release factor 2	A1KNA3	prfB	BCG_3130c	-0.0708483	-0.105098	-0.0350441	0.324614		BCG_1152c	0.109102	0.115054	0.255077	0.119277	#N/A	#N/A	#N/A	#N/A
Pantothenate kinase	BCG_1152c	0.109102	0.115054	0.255077	0.119277		Putative uncharacterized protein BCG_3812c	A1KQ84	BCG_3812c	BCG_3812c	-0.0890417	-0.490094	-0.321704	0.550152		BCG_1152c	0.109102	0.115054	0.255077	0.119277	#N/A	#N/A	#N/A	#N/A
DNA topoisomerase 1	BCG_3704c	0.109759	0.00559908	0.097659	0.119609		Putative uncharacterized protein BCG_3880	A1KQF2	BCG_3880	BCG_3880	0.568797	0.0465771	-1.61804	0.448811		BCG_3704c	0.109759	0.00559908	0.097659	0.119609	0.536766	0.299617	0.220974	0.836273
Phenolpthiocerol synthesis type-I polyketide synthase ppsD	BCG_2956	0.14247	-0.0507356	0.0685935	0.119704		Succinate-semialdehyde dehydrogenase [NADP(+)] 1	GABD1	gabD1	BCG_0271c	-0.223802	0.0569854	-0.177437	-0.208571		BCG_2956	0.14247	-0.0507356	0.0685935	0.119704	-2.53239	-0.345037	0.381176	-0.00333333
Galactofuranosyl transferase	BCG_3870c	0.00673298	0.107412	0.0746194	0.120106		Phosphoribosyl isomerase A	HIS4	priA	BCG_1463	-0.383068	-0.429674	-0.48857	-0.00815287		BCG_3870c	0.00673298	0.107412	0.0746194	0.120106	-0.917119	0.534806	0.136581	0.544207
Ferrochelatase	BCG_1547	-0.018852	0.234218	0.0796286	0.120665		Phosphoribosylaminoimidazole-succinocarboxamide synthase	PUR7	purC	BCG_0832	-0.102087	0.166506	0.0657712	0.302968		BCG_1547	-0.018852	0.234218	0.0796286	0.120665	#N/A	#N/A	#N/A	#N/A
Alanine/valine-rich protein	BCG_3115	0.119763	0.156865	0.201097	0.120997		Glutamyl-tRNA(Gln) amidotransferase subunit A	GATA	gatA	BCG_3033c	0.104612	0.149346	0.162522	0.488471		BCG_3115	0.119763	0.156865	0.201097	0.120997	-1.0219	-0.971473	-1.82667	-0.0466881
Alanine--tRNA ligase	BCG_3507c	0.108687	0.12199	0.136531	0.121123		F420-dependent glucose-6-phosphate dehydrogenase	A1KFM9	fgd1	BCG_0446	0.15	1.34716	1.06954	0.273144		BCG_3507c	0.108687	0.12199	0.136531	0.121123	#N/A	#N/A	#N/A	#N/A
Probable zinc-dependent alcohol dehydrogenase AdhE2	BCG_2277	0.190799	0.0802269	0.0476864	0.122098		Putative uncharacterized protein BCG_0095A	A1KEN3	BCG_0095.1	#N/A	0.0972654	0.70962	-0.309566	0.795949		BCG_2277	0.190799	0.0802269	0.0476864	0.122098	#N/A	#N/A	#N/A	#N/A
Probable acetyl-/propionyl-coenzyme A carboxylase alpha chain (Alpha subunit) accA1	BCG_2521c	0.0267875	0.0913882	0.112801	0.122733		Probable 3-oxoacyl-[acyl-carrier protein] reductase fabG1	A1KIS3	fabG1	BCG_1545	-0.368477	-0.604444	-0.84851	0.0129546		BCG_2521c	0.0267875	0.0913882	0.112801	0.122733	#N/A	#N/A	#N/A	#N/A
30S ribosomal protein S5	BCG_2229	-0.0179557	-0.166465	-0.08366	0.123138		Possible glycerolphosphodiesterase	A1KKX0	BCG_2294c	BCG_2294c	-1.39333	-1.27667	-1.41333	-0.0166667		BCG_2229	-0.0179557	-0.166465	-0.08366	0.123138	#N/A	#N/A	#N/A	#N/A
Probable cytosol aminopeptidase	BCG_2229	-0.0179557	-0.166465	-0.08366	0.123138		Fructose-1,6-bisphosphatase class 2	GLPX	glpX	BCG_1159c	0.161008	0.163488	0.140895	0.538767		BCG_2229	-0.0179557	-0.166465	-0.08366	0.123138	#N/A	#N/A	#N/A	#N/A
Probable esterase lipC	BCG_0257	0.0711886	0.167611	-0.0117231	0.12382		Probable response regulator	A1KND9	BCG_3166	BCG_3166	-0.124045	0.227646	-0.203692	0.419819		BCG_0257	0.0711886	0.167611	-0.0117231	0.12382	#N/A	#N/A	#N/A	#N/A
Possible formate dehydrogenase H fdhF	BCG_2921c	0.0757034	0.140051	0.140001	0.124008		Putative S-adenosyl-L-methionine-dependent methyltransferase BCG_0182	Y182	BCG_0182	BCG_0182	0.493623	0.602846	0.273981	0.428159		BCG_2921c	0.0757034	0.140051	0.140001	0.124008	#N/A	#N/A	#N/A	#N/A
tRNA dimethylallyltransferase	BCG_0075c	0.00630532	0.0761085	0.026162	0.124348		Putative uncharacterized protein BCG_2659c	A1KLY4	BCG_2659c	BCG_2659c	0.50827	0.834809	0.752699	0.0425062		BCG_0075c	0.00630532	0.0761085	0.026162	0.124348	#N/A	#N/A	#N/A	#N/A
Probable helicase helZ	BCG_2120	0.112125	-0.124056	-0.0724727	0.12457		Probable enoyl-CoA hydratase echa16	A1KMH4	echA16	BCG_2851	-1.07607	-0.0669727	0.504852	0.092924		BCG_2120	0.112125	-0.124056	-0.0724727	0.12457	#N/A	#N/A	#N/A	#N/A
N5-carboxyaminoimidazole ribonucleotide mutase	BCG_3304c	0.0297648	-0.158452	-0.118445	0.124824		9.5 kDa culture filtrate antigen cfp10A	A1KIC5	BCG_1397	BCG_1397	0.789846	0.448376	0.295333	1.18489		BCG_3304c	0.0297648	-0.158452	-0.118445	0.124824	#N/A	#N/A	#N/A	#N/A
Probable beta-ketoacyl CoA thiolase fadA3	BCG_1132c	0.00516429	0.000594252	0.0632557	0.126543		Probable polyketide synthase pks12	A1KK94	pks12	BCG_2067c	-0.796118	-0.606676	-0.42744	0.105654		BCG_1132c	0.00516429	0.000594252	0.0632557	0.126543	-0.104313	-1.39463e-05	-1.39463e-05	-0.104313
NADH-quinone oxidoreductase	BCG_3174	0.109334	0.110721	0.226312	0.126996		Apolipoprotein N-acyltransferase	A1KK97	ppm1	BCG_2070c	-0.123794	-0.651231	-0.507062	0.039023		BCG_3174	0.109334	0.110721	0.226312	0.126996	-0.171868	0.161102	-0.00256643	0.140351
Triosephosphate isomerase	BCG_3174	0.109334	0.110721	0.226312	0.126996		Protein RecA	A1KM75	recA	BCG_2750c	-0.975914	0.710033	1.457	-0.0565641		BCG_3174	0.109334	0.110721	0.226312	0.126996	-0.171868	0.161102	-0.00256643	0.140351
Possible cytochrome P450 126 cyp126	BCG_0830	0.163896	0.0267535	0.133557	0.127021		Possible 2-hydroxyhepta-2,4-diene-1,7-dioate isomerase	A1KMY7	BCG_3014c	BCG_3014c	0.0910087	-0.529419	-0.29284	0.366762		BCG_0830	0.163896	0.0267535	0.133557	0.127021	#N/A	#N/A	#N/A	#N/A
Pyruvate dehydrogenase E1 component	BCG_2517c	0.247549	0.0683618	0.230707	0.127736		Alkyl hydroperoxide reductase AhpD	AHPD	ahpD	BCG_2448	-0.532673	-1.01973	-0.69449	0.28567		BCG_2517c	0.247549	0.0683618	0.230707	0.127736	0.270329	1.00015	0.29151	0.966701
Probable macrolide-transport ATP-binding protein ABC transporter	BCG_2497c	0.107351	0.0691164	0.0397662	0.129544		Proteasome subunit beta	PSB	prcB	BCG_2127c	-0.16843	-0.443122	0.250306	0.30561		BCG_2497c	0.107351	0.0691164	0.0397662	0.129544	0.0838229	-0.0657859	-0.252796	0.358557
ATP-dependent zinc metalloprotease FtsH	BCG_3674c	0.0108768	0.27151	0.250679	0.129663		UPF0234 protein BCG_0611c	Y611	BCG_0611c	BCG_0611c	-0.369455	-0.154156	-0.0482072	0.42809		BCG_3674c	0.0108768	0.27151	0.250679	0.129663	0.21707	-0.0798371	0.241756	0.464673
Probable acyl-CoA dehydrogenase fadE4	BCG_0268	0.0125858	0.0238512	0.138482	0.129774		Thioredoxin reductase	A1KEF7	trxB2_2	BCG_3971	-0.161104	0.0668136	-0.490327	-0.056082		BCG_0268	0.0125858	0.0238512	0.138482	0.129774	-1.67968	0.730345	0.792218	-0.146492
Probable reductase	BCG_1905c	0.243444	0.348149	0.292937	0.129865		Bifunctional purine biosynthesis protein PurH	PUR9	purH	BCG_1011	0.392595	-1.99763	0.898677	-0.417194		BCG_1905c	0.243444	0.348149	0.292937	0.129865	-0.234722	-0.70847	-0.24554	0.451832
Probable transmembrane alkane 1-monooxygenase alkB	BCG_3281c	0.0385264	0.120741	0.0471516	0.130432		Putative uncharacterized protein BCG_1118	A1KHJ8	BCG_1118	BCG_1118	-0.260215	-0.316234	-0.502097	-0.513893		BCG_3281c	0.0385264	0.120741	0.0471516	0.130432	#N/A	#N/A	#N/A	#N/A
Probable transmembrane serine/threonine-protein kinase I pknI	BCG_2935c	0.0169762	-0.0844907	0.10305	0.130789		Possible 20-beta-hydroxysteroid dehydrogenase fabG3	A1KK46	fabG3	BCG_2019	-0.373009	-0.667177	-0.25231	0.486105		BCG_2935c	0.0169762	-0.0844907	0.10305	0.130789	#N/A	#N/A	#N/A	#N/A
Probable dioxygenase	BCG_0703	0.145814	0.10457	0.0770651	0.130887		Transmembrane serine/threonine-protein kinase B pknB	A1KEI2	pknB	BCG_0044c	-0.182342	0.237589	0.215959	0.80363		BCG_0703	0.145814	0.10457	0.0770651	0.130887	#N/A	#N/A	#N/A	#N/A
Glutamate synthase small subunit	BCG_3921c	-0.0141556	0.0145152	0.0425788	0.130906		Riboflavin biosynthesis protein RibD	A1KIJ8	ribG	BCG_1470	-1.50824	-1.11075	1.16353	0.142483		BCG_3921c	-0.0141556	0.0145152	0.0425788	0.130906	-0.734537	-1.65235	-0.163589	-2.01644
Isoprenyl transferase	BCG_1144	-0.0414311	0.00728447	0.0453383	0.131096		Phosphate-specific transport system accessory protein PhoU	A1KNV3	phoY1_1	BCG_3366c	-0.269189	-0.0149262	-0.00932457	0.456932		BCG_1144	-0.0414311	0.00728447	0.0453383	0.131096	#N/A	#N/A	#N/A	#N/A
Short-chain type dehydrogenase/reductase	BCG_0184	0.12642	0.175106	0.113814	0.131917		Argininosuccinate synthase	ASSY	argG	BCG_1697	0.0185631	-0.261534	-0.0962396	0.0731841		BCG_0184	0.12642	0.175106	0.113814	0.131917	0	-0.208626	-0.312939	0.104299
Glutamate--tRNA ligase	BCG_3887c	0.203575	0.0934313	0.0674754	0.133416		Putative sporulation transcription regulator WhiA	WHIA	whiA	BCG_1484	-0.237546	0.143714	-0.0108603	0.395085		BCG_3887c	0.203575	0.0934313	0.0674754	0.133416	#N/A	#N/A	#N/A	#N/A
Alpha-keto-acid decarboxylase	BCG_0905c	0.133026	0.207152	0.154287	0.13371		Putative uncharacterized protein BCG_0812c	A1KGP3	BCG_0812c	BCG_0812c	-0.0366477	-0.620743	-0.229715	0.224675		BCG_0905c	0.133026	0.207152	0.154287	0.13371	#N/A	#N/A	#N/A	#N/A
Phosphoribosylformylglycinamidine cyclo-ligase	BCG_0861	0.0788617	0.102809	0.156352	0.134007		Divalent cation-transport integral membrane protein mntH	A1KH57	BCG_0977c	BCG_0977c	-0.284027	-0.158274	-0.418587	0.358792		BCG_0861	0.0788617	0.102809	0.156352	0.134007	0.637999	-0.213166	-0.0685121	0.300265
Mycothiol acetyltransferase	BCG_1761	0.225066	0.300487	0.183927	0.134073		Phthiodiolone/phenolphthiodiolone dimycocerosates ketoreductase	PHKR	BCG_2972c	BCG_2972c	-0.209424	-0.348798	-0.191744	-1.55486		BCG_1761	0.225066	0.300487	0.183927	0.134073	#N/A	#N/A	#N/A	#N/A
Possible carboxylase	BCG_1761	0.225066	0.300487	0.183927	0.134073		30S ribosomal protein S8	RS8	rpsH	BCG_0768	0.170921	0.229544	-0.148295	0.844316		BCG_1761	0.225066	0.300487	0.183927	0.134073	#N/A	#N/A	#N/A	#N/A
Epoxide hydrolase	BCG_1185	0.0401707	0.253284	0.382221	0.135034		Probable cholesterol dehydrogenase	A1KHP6	BCG_1166c	BCG_1166c	-0.115458	0.445905	0.0506489	0.788366		BCG_1185	0.0401707	0.253284	0.382221	0.135034	-0.328195	-2.31568	-0.355434	0.268749
Possible enoyl-CoA hydratase	BCG_1198	0.142827	-0.223623	-0.0857896	0.135302		Phthiotriol/phenolphthiotriol dimycocerosates methyltransferase	PHMT	BCG_2973	BCG_2973	-0.20524	-1.20169	-0.144342	0.469045		BCG_1198	0.142827	-0.223623	-0.0857896	0.135302	#N/A	#N/A	#N/A	#N/A
Possible monooxygenase	BCG_1975	0.065187	0.25431	0.127494	0.136202		Probable citrate (Pro-3s)-lyase (Beta subunit)	A1KLJ3	citE	BCG_2518c	-0.412237	-0.518495	-0.0735514	0.415536		BCG_1975	0.065187	0.25431	0.127494	0.136202	#N/A	#N/A	#N/A	#N/A
Ribonuclease Z	BCG_3220	0.0163658	0.00659765	-0.00709239	0.136973		Putative uncharacterized protein BCG_2689c	A1KM14	BCG_2689c	BCG_2689c	-0.35887	-0.836953	-0.00585127	-0.00712064		BCG_3220	0.0163658	0.00659765	-0.00709239	0.136973	#N/A	#N/A	#N/A	#N/A
Sulfate/thiosulfate import ATP-binding protein CysA	BCG_2412c	0.0896262	0.261854	-0.0291349	0.137798		Phosphoserine aminotransferase	A1KH16	serC	BCG_0936c	0.240858	0.118969	-0.163931	-0.336886		BCG_2412c	0.0896262	0.261854	-0.0291349	0.137798	0.800058	-1.1386	-0.941728	-0.36292
Possible two component system response sensor kinase membrane associated phoR	BCG_0810	0.102848	0.125614	0.308734	0.138697		Putative uncharacterized protein BCG_1361	A1KI89	BCG_1361	BCG_1361	-0.072811	-1.67774	-0.422429	-1.62512		BCG_0810	0.102848	0.125614	0.308734	0.138697	#N/A	#N/A	#N/A	#N/A
DNA-directed RNA polymerase subunit beta	BCG_0603	0.0773758	-0.049864	0.0868043	0.139905		3-isopropylmalate dehydrogenase	LEU3	leuB	BCG_3016c	0.467707	0.610801	0.294813	0.456545		BCG_0603	0.0773758	-0.049864	0.0868043	0.139905	#N/A	#N/A	#N/A	#N/A
Probable methyltransferase	BCG_1575	-0.021158	0.000648804	0.169933	0.140007		Probable cytochrome C oxidase polypeptide I ctaD	A1KN40	ctaD	BCG_3067c	-0.232092	-0.168758	0.483689	0.468757		BCG_1575	-0.021158	0.000648804	0.169933	0.140007	#N/A	#N/A	#N/A	#N/A
Probable mannose-1-phosphate guanyltransferase manC	BCG_3293c	-0.00613564	0.0928663	0.064163	0.14011		Putative uncharacterized protein BCG_0788	A1KGL9	BCG_0788	BCG_0788	0.214887	-0.592519	-0.701028	-0.312913		BCG_3293c	-0.00613564	0.0928663	0.064163	0.14011	-0.200054	-0.581118	-0.183296	0.26264
Diacylglycerol O-acyltransferase	BCG_3794c	0.0899693	0.04159	0.0198648	0.140302		UDP-N-acetylmuramoyl-tripeptide--D-alanyl-D-alanine ligase	A1KKK0	murF	BCG_2174c	-0.421904	-0.99718	-1.81078	0.0390202		BCG_3794c	0.0899693	0.04159	0.0198648	0.140302	-0.568936	0.683999	0.504782	0.123933
Probable conserved ATP-binding protein ABC transporter	BCG_1524	0.0616137	0.0602126	0.068297	0.140586		50S ribosomal protein L22	RL22	rplV	BCG_0756	-0.567442	-0.500542	-0.204989	0.27966		BCG_1524	0.0616137	0.0602126	0.068297	0.140586	0.130198	-0.091094	-0.218441	0.252967
UPF0336 protein BCG_0684	BCG_0684	0.0194715	0.284099	0.0780692	0.141489		Probable acyl-CoA ligase fadD31	A1KJZ0	fadD31	BCG_1964	-1.13914	-0.849565	-1.41407	-0.540908		BCG_0684	0.0194715	0.284099	0.0780692	0.141489	-0.00702401	-0.485404	0.0952621	0.234462
Probable transcriptional regulatory protein (Possibly tetR-family)	BCG_0194	0.00542858	0.0411812	0.0898679	0.141775		Probable NADH dehydrogenase I (Chain E) nuoE	A1KNE5	nuoE	BCG_3172	-0.0132083	0.0783667	0.207654	0.273853		BCG_0194	0.00542858	0.0411812	0.0898679	0.141775	#N/A	#N/A	#N/A	#N/A
Proteasome-associated ATPase	BCG_2132c	0.111997	0.152514	0.181715	0.141779		2,3-bisphosphoglycerate-dependent phosphoglycerate mutase	GPMA	gpmA	BCG_0530	0.277246	-0.0125964	-0.362204	0.767932		BCG_2132c	0.111997	0.152514	0.181715	0.141779	#N/A	#N/A	#N/A	#N/A
PE family protein	BCG_0374c	0.10523	0.0978818	0.128905	0.141936		Glutamate-1-semialdehyde 2,1-aminomutase	GSA	hemL	BCG_0567	-1.04088	-0.148747	-0.967192	0.600087		BCG_0374c	0.10523	0.0978818	0.128905	0.141936	#N/A	#N/A	#N/A	#N/A
Mce-family protein mce4B	BCG_3562c	-0.250208	-0.342133	0.131879	0.142352		Probable Acetolactate synthase ilvG (Acetohydroxy-acid synthase)(ALS)	A1KJN2	ilvG	BCG_1855	0.42673	0.317896	0.132966	0.428272		BCG_3562c	-0.250208	-0.342133	0.131879	0.142352	#N/A	#N/A	#N/A	#N/A
CTP synthase	BCG_0069	0.0844957	-0.0606403	-0.0650612	0.142359		Putative uncharacterized protein BCG_1864	A1KJP1	BCG_1864	BCG_1864	0.719457	-0.878966	-0.685793	0.377958		BCG_0069	0.0844957	-0.0606403	-0.0650612	0.142359	#N/A	#N/A	#N/A	#N/A
Probable sugar transferase	BCG_1572	0.0925466	0.036204	0.0681937	0.142468		Probable conserved MCE associated membrane protein	A1KEZ8	BCG_0215	BCG_0215	-0.603444	-0.262001	-0.639012	0.485314		BCG_1572	0.0925466	0.036204	0.0681937	0.142468	#N/A	#N/A	#N/A	#N/A
Probable sugar-transport integral membrane protein ABC transporter	BCG_2058c	0.293498	0.0615968	-0.0103367	0.142809		30S ribosomal protein S17	A1KGJ1	rpsQ	BCG_0760	-0.273186	-0.409238	-0.14138	0.0197658		BCG_2058c	0.293498	0.0615968	-0.0103367	0.142809	#N/A	#N/A	#N/A	#N/A
1-deoxy-D-xylulose-5-phosphate synthase	BCG_3291	0.0200086	-0.0209623	0.0875321	0.142901		Possible conserved transmembrane protein	A1KL44	BCG_2368	BCG_2368	-1.34923	0.212002	-1.03306	-0.638716		BCG_3291	0.0200086	-0.0209623	0.0875321	0.142901	-0.0252424	-0.68831	-0.222192	0.39
Probable peptidase	BCG_0497c	0.1657	0.0282681	0.185082	0.143009		Putative uncharacterized protein BCG_2580	A1KLQ5	BCG_2580	BCG_2580	-0.113017	0.849087	0.857726	1.16736		BCG_0497c	0.1657	0.0282681	0.185082	0.143009	#N/A	#N/A	#N/A	#N/A
Probable NADH dehydrogenase ndh	BCG_1890c	0.0439529	0.150764	0.208822	0.143299		Glutamine--fructose-6-phosphate aminotransferase [isomerizing]	A1KPC3	glmS	BCG_3502c	-1.28078	-0.188206	-0.201309	-0.0254584		BCG_1890c	0.0439529	0.150764	0.208822	0.143299	0.274728	-0.892384	-0.571541	0.464315
Fatty acid synthase	BCG_2545c	0.0812014	-0.0224166	-0.0298861	0.143451		Gamma-glutamyl phosphate reductase	PROA	proA	BCG_2444c	-0.233911	-1.56356	-0.944805	0.219276		BCG_2545c	0.0812014	-0.0224166	-0.0298861	0.143451	0.312897	-0.730118	-0.834321	0.521468
Probable fatty acid synthase fas	BCG_2545c	0.0812014	-0.0224166	-0.0298861	0.143451		Probable fatty-acid-CoA ligase fadD6	A1KHZ4	fadD6	BCG_1266	0.380854	0.168206	-0.131641	0.515648		BCG_2545c	0.0812014	-0.0224166	-0.0298861	0.143451	0.312897	-0.730118	-0.834321	0.521468
Possible oxidoreductase	BCG_0606c	0.139706	0.142521	0.109781	0.143932		Putative uncharacterized protein BCG_1731	A1KJA9	BCG_1731	BCG_1731	-1.12806	-0.338234	-1.28881	-0.974534		BCG_0606c	0.139706	0.142521	0.109781	0.143932	#N/A	#N/A	#N/A	#N/A
Probable fmu protein	BCG_1468	0.142007	0.0663502	0.215603	0.143936		Putative uncharacterized protein BCG_3245	A1KNL8	BCG_3245	BCG_3338	0.54013	-0.918491	0.354377	0.208579		BCG_1468	0.142007	0.0663502	0.215603	0.143936	#N/A	#N/A	#N/A	#N/A
Lipoprotein LprQ	BCG_0524	-0.0450681	0.00183708	0.0188738	0.144628		Probable Proline-rich antigen homolog pra	A1KHL6	pra	BCG_1329c	-0.572886	-0.0924914	0.685349	0.0518413		BCG_0524	-0.0450681	0.00183708	0.0188738	0.144628	#N/A	#N/A	#N/A	#N/A
Probable sensor protein kdpD	BCG_1085c	-0.0205712	0.18746	-0.0132408	0.14498		UDP-N-acetylglucosamine 1-carboxyvinyltransferase	A1KIA4	murA	BCG_1376	0.928745	-0.480721	-1.04293	0.135657		BCG_1085c	-0.0205712	0.18746	-0.0132408	0.14498	#N/A	#N/A	#N/A	#N/A
Aspartate carbamoyltransferase	BCG_1441	0.255751	0.180903	0.206224	0.145085		Probable drugs-transport transmembrane ATP-binding protein ABC transporter	A1KJN1	BCG_1854c	BCG_1854c	0.0909104	0.0233695	0.51564	0.550399		BCG_1441	0.255751	0.180903	0.206224	0.145085	-0.245553	-1.68913	-1.11233	-0.805995
Coenzyme F420:L-glutamate ligase	BCG_1499	0.0118366	0.0373064	0.104011	0.14556		Conserved hypothetical alanine and glycine rich protein	A1KQK8	BCG_3936c	BCG_3936c	-0.366955	-0.151999	-0.835323	-0.00526491		BCG_1499	0.0118366	0.0373064	0.104011	0.14556	#N/A	#N/A	#N/A	#N/A
Probable restriction system protein mrr	BCG_2549c	0.0268648	0.118216	0.0946492	0.146864		Probable polyketide beta-ketoacyl synthase pks3	A1KHX1	pks3	#N/A	-0.219704	-1.8628	-0.254159	-0.672658		BCG_2549c	0.0268648	0.118216	0.0946492	0.146864	#N/A	#N/A	#N/A	#N/A
Phenyloxazoline synthase	BCG_3266c	0.097495	-0.0264178	0.133848	0.147073		Putative lipoprotein lprA	A1KI57	lprA	BCG_1329c	-0.197013	-0.125426	-0.133861	0.450833		BCG_3266c	0.097495	-0.0264178	0.133848	0.147073	#N/A	#N/A	#N/A	#N/A
Possible acyl-CoA thiolase fadA	BCG_0911	0.128965	0.306321	0.20701	0.147498		Probable cholesterol oxidase choD	A1KPA0	choD	BCG_3479c	-0.767799	0.173616	-0.19808	0.51614		BCG_0911	0.128965	0.306321	0.20701	0.147498	-0.312939	-0.312884	-0.312939	0
Probable transmembrane carbonic anhydrase	BCG_3302	0.0748557	0.120467	0.27561	0.147694		Putative lipoprotein lprB	A1KI61	lprB	BCG_1333	0.177365	0.654673	0.206803	0.569214		BCG_3302	0.0748557	0.120467	0.27561	0.147694	-0.572277	-0.950908	-0.730077	-0.648665
Insertion sequence element IS1533 transposase	BCG_2965	0.0788434	0.0874501	0.150647	0.147707		DNA gyrase subunit B	A1KEE6	gyrB_1	#N/A	0.0585781	-0.169162	-0.231989	-0.291762		BCG_2965	0.0788434	0.0874501	0.150647	0.147707	#N/A	#N/A	#N/A	#N/A
Probable methylmalonyl-COA mutase large subunit mutB	BCG_1556	0.188529	0.144051	0.104143	0.148076		Probable acyl-CoA dehydrogenase fadE6	A1KF92	fadE6	BCG_0309c	-0.823558	0.165019	-0.218975	-0.0102116		BCG_1556	0.188529	0.144051	0.104143	0.148076	1.07253	0.427478	0.841741	0.277784
Possible transferase	BCG_3689	0.0882376	0.143897	0.18777	0.148512		Beta-carbonic anhydrase	A1KI71	canA	BCG_1343	0.611343	0.658547	0.440135	0.393729		BCG_3689	0.0882376	0.143897	0.18777	0.148512	#N/A	#N/A	#N/A	#N/A
Probable carboxylesterase lipQ	BCG_2503c	0.175028	0.202788	0.130599	0.148582		Putative succinate-semialdehyde dehydrogenase [NADP(+)] 2	GABD2	gabD2	BCG_1770	-0.543764	-0.636053	0.095533	0.310097		BCG_2503c	0.175028	0.202788	0.130599	0.148582	#N/A	#N/A	#N/A	#N/A
Transaldolase	BCG_2529	0.15225	0.11707	0.114707	0.149105		Probable molybdopterin biosynthesis protein moeA1	A1KHD0	moeA1	BCG_1049	0.938628	1.23449	1.4442	-0.373191		BCG_2529	0.15225	0.11707	0.114707	0.149105	-0.417141	-0.104327	-0.208571	8.80036e-06
Glutamate-ammonia-ligase adenylyltransferase	BCG_2238c	0.271523	0.205665	0.135753	0.149703		30S ribosomal protein S20	RS20	rpsT	BCG_2428	-0.252048	-1.19554	-0.521865	0.213754		BCG_2238c	0.271523	0.205665	0.135753	0.149703	#N/A	#N/A	#N/A	#N/A
UPF0336 protein BCG_0686	BCG_0686	0.281586	0.189474	0.186187	0.149794		DNA polymerase III subunit beta	A1KEE3	dnaN_1	BCG_0032	0.0104483	-0.322136	-0.16374	-0.54566		BCG_0686	0.281586	0.189474	0.186187	0.149794	-0.201305	-0.298702	-0.059349	0.491721
NADH-quinone oxidoreductase subunit C	BCG_0088	0.219444	0.0820713	0.0875521	0.149974		DNA polymerase I polA	A1KJ45	polA	BCG_1667	-1.09415	-0.349723	-0.447759	0.889313		BCG_0088	0.219444	0.0820713	0.0875521	0.149974	#N/A	#N/A	#N/A	#N/A
Trehalose 6-phosphate phosphatase	BCG_3444	0.148739	0.174565	0.0216839	0.150098		Putative cytoplasmic peptidase pepQ	A1KLN2	pepQ	BCG_2557c	-0.598932	-0.199127	-0.372862	-0.404273		BCG_3444	0.148739	0.174565	0.0216839	0.150098	#N/A	#N/A	#N/A	#N/A
Polyketide synthase	BCG_0342	0.111358	0.00130534	0.063754	0.150276		Probable glutamine-transport ATP-binding protein ABC transporter glnQ	A1KLR1	glnQ	BCG_2586	-0.185372	0.114677	0.926753	0.761309		BCG_0342	0.111358	0.00130534	0.063754	0.150276	#N/A	#N/A	#N/A	#N/A
Probable transcriptional regulatory protein (Probably tetR/acrR-family)	BCG_0342	0.111358	0.00130534	0.063754	0.150276		Probable piperideine-6-carboxilic acid dehydrogenase pcd	A1KNU5	pcd_1	BCG_3358	0.0381635	0.0645249	0.0209852	0.306509		BCG_0342	0.111358	0.00130534	0.063754	0.150276	#N/A	#N/A	#N/A	#N/A
Ornithine carbamoyltransferase	BCG_1695	0.128972	0.0857077	0.092757	0.151033		Leucine--tRNA ligase	SYL	leuS	BCG_0072	0.250798	-0.0898681	0.164939	0.0578735		BCG_1695	0.128972	0.0857077	0.092757	0.151033	#N/A	#N/A	#N/A	#N/A
Probable conserved integral membrane protein [second part]	BCG_2410	0.0696341	0.0817681	0.0691357	0.152219		Probable naphthoate synthase menB	A1KG25	menB	BCG_0592c	-0.668665	0.160715	-0.236244	0.52055		BCG_2410	0.0696341	0.0817681	0.0691357	0.152219	#N/A	#N/A	#N/A	#N/A
Probable tetronasin-transport atp-binding protein ABC transporter	BCG_1278c	0.115825	0.0402678	0.245499	0.152522		Probable lipoprotein aminopeptidase lpqL	A1KFP0	lpqL	BCG_0457	-0.431146	0.308137	0.259153	0.612636		BCG_1278c	0.115825	0.0402678	0.245499	0.152522	-0.81301	-1.08265	-0.445004	-0.179505
Two component sensor histidine kinase SenX3	BCG_1432	0.0884472	0.0500622	0.206053	0.152831		2,3,4,5-tetrahydropyridine-2,6-dicarboxylate N-succinyltransferase	A1KHY9	dapD	BCG_1261c	-0.670681	-1.00383	-1.37153	-0.254974		BCG_1432	0.0884472	0.0500622	0.206053	0.152831	#N/A	#N/A	#N/A	#N/A
Probable acetyl-/propionyl-coa carboxylase (Beta subunit) accD2	BCG_1028c	0.241995	0.126368	0.293655	0.152971		Putative uncharacterized protein BCG_1401	A1KIC9	BCG_1401	BCG_1401	0.767858	2.13282	0.0196005	0.0213215		BCG_1028c	0.241995	0.126368	0.293655	0.152971	-0.449066	-0.234468	-0.726246	-0.00808024
Anthranilate synthase component II	BCG_1647	-0.191855	0.247082	0.0460581	0.153077		19 kDa lipoprotein antigen lpqH	A1KQ94	lpqH	BCG_3822	-1.40722	-0.226112	1.08677	1.13302		BCG_1647	-0.191855	0.247082	0.0460581	0.153077	-0.425762	-1.40104	0.459651	0.0964172
Probable anthranilate synthase component I trpE	BCG_1647	-0.191855	0.247082	0.0460581	0.153077		Possible transmembrane phospholipid biosynthesis bifunctionnal enzyme plsC: putative l-3-phosphoserine phosphatase + 1-ACYL-SN-GLYCEROL-3-PHOSPHATE ACYLTRANSFERASE	A1KLH7	plsC	BCG_2501c	-0.797981	0.13369	-0.328609	-0.0948486		BCG_1647	-0.191855	0.247082	0.0460581	0.153077	-0.425762	-1.40104	0.459651	0.0964172
DNA repair protein RadA	BCG_3650	0.133009	0.424925	0.355857	0.153484		Putative uncharacterized protein BCG_3070c	A1KN43	BCG_3070c	BCG_3070c	1.04998	0.399492	-0.205701	0.475419		BCG_3650	0.133009	0.424925	0.355857	0.153484	#N/A	#N/A	#N/A	#N/A
ATPase	BCG_0474c	0.0381117	0.235034	0.145058	0.1535		Transcriptional regulatory protein	A1KGV1	devR	BCG_3156c	-0.17362	0.188719	0.0474969	0.464299		BCG_0474c	0.0381117	0.235034	0.145058	0.1535	0.566667	-0.24	0.51	0.0666667
Possible ribonuclease E rne	BCG_2464c	0.103218	0.160602	0.176335	0.153694		Cysteine synthase	A1KL32	cysK1	BCG_2356	0.525568	0.631812	0.217578	-0.201498		BCG_2464c	0.103218	0.160602	0.176335	0.153694	-1.39463e-05	-0.208584	8.80036e-06	0.521458
Probable alcohol dehydrogenase adh	BCG_1582	0.0568707	0.0188125	0.125865	0.153769		Possible secreted protease	A1KM10	BCG_2685	BCG_2685	-1.70987	-0.853452	-0.122632	-1.36176		BCG_1582	0.0568707	0.0188125	0.125865	0.153769	#N/A	#N/A	#N/A	#N/A
Enolase	BCG_1080	0.117141	0.173047	0.168655	0.15441		Probable NADPH quinone oxidoreductase fadB4	A1KND7	fadB4	BCG_3164	-0.617109	0.123799	-0.126696	-0.629626		BCG_1080	0.117141	0.173047	0.168655	0.15441	0.208598	0.208598	0.208598	0.417159
Probable transposase	BCG_2833c	-0.0756847	-0.114259	-0.0938175	0.156362		30S ribosomal protein S15	RS15	rpsO	BCG_2803c	0.284818	-1.00932	-0.51616	0.449166		BCG_2833c	-0.0756847	-0.114259	-0.0938175	0.156362	#N/A	#N/A	#N/A	#N/A
Possible cell division transmembrane protein ftsK	BCG_2764c	0.243862	0.0992248	0.113032	0.156597		Glutamate--tRNA ligase	SYE	gltX	BCG_3013c	-0.780892	-0.290202	0.353872	0.52516		BCG_2764c	0.243862	0.0992248	0.113032	0.156597	#N/A	#N/A	#N/A	#N/A
Probable sugar-transport integral membrane protein sugI	BCG_3401	0.340494	0.138448	0.0826248	0.15662		Probable conserved membrane protein	A1KJJ3	BCG_0264c	BCG_0264c	-1.00762	-0.585091	-0.293035	-0.124311		BCG_3401	0.340494	0.138448	0.0826248	0.15662	#N/A	#N/A	#N/A	#N/A
Probable conserved integral membrane transport protein	BCG_0901	0.0903919	0.0762213	0.0973168	0.15796		Probable molybdenum cofactor biosynthesis protein moeB1	A1KNK5	moeB1	BCG_3232c	0.190787	0.0499774	-0.0178689	0.518693		BCG_0901	0.0903919	0.0762213	0.0973168	0.15796	#N/A	#N/A	#N/A	#N/A
Probable cold shock-like protein B cspB	BCG_0923	0.487812	0.26283	0.407189	0.158675		Porphobilinogen deaminase	HEM3	hemC	BCG_0553	-1.102	-1.81555	-2.16611	0.154191		BCG_0923	0.487812	0.26283	0.407189	0.158675	#N/A	#N/A	#N/A	#N/A
Probable transcriptional regulatory protein (Probably tetR-family)	BCG_3234	0.145061	0.156473	0.17134	0.15874		Putative conserved atpase	A1KFQ7	BCG_0474c	BCG_0474c	0.566667	-0.24	0.51	0.0666667		BCG_3234	0.145061	0.156473	0.17134	0.15874	#N/A	#N/A	#N/A	#N/A
Polyketide synthetase mbtD	BCG_2395c	0.0816519	0.0685414	0.000301461	0.158884		Probable quinone reductase qor	A1KIP3	qor	BCG_1515c	-1.40564	0.493564	0.460772	0.218528		BCG_2395c	0.0816519	0.0685414	0.000301461	0.158884	#N/A	#N/A	#N/A	#N/A
Possible coenzyme F420-dependent oxidoreductase	BCG_3584c	0.198397	0.338946	0.0968672	0.159089		Putative uncharacterized protein BCG_2922c	A1KMP5	BCG_2922c	BCG_2922c	1.04145	0.645299	0.989308	1.24666		BCG_3584c	0.198397	0.338946	0.0968672	0.159089	0.578328	0.265446	0.592505	-0.400878
Possible acyltransferase plsB1	BCG_1603	0.154745	0.13216	0.0210727	0.159347		Urease accessory protein UreG	UREG	ureG	BCG_1888	-0.0521767	0.0982094	0.101271	0.415484		BCG_1603	0.154745	0.13216	0.0210727	0.159347	#N/A	#N/A	#N/A	#N/A
UPF0353 protein RN06_1838	BCG_3122c	0.112343	0.296734	-0.0926724	0.159775		Possible conserved membrane protein	A1KG15	BCG_0324	BCG_0324	0.240965	0.709993	0.523519	0.344422		BCG_3122c	0.112343	0.296734	-0.0926724	0.159775	#N/A	#N/A	#N/A	#N/A
Phosphoglucosamine mutase	BCG_3745c	0.219538	0.0564808	0.0919136	0.160443		Possible peroxidase bpoC (Non-haem peroxidase)	A1KG31	bpoC	BCG_0599	0.926705	1.20919	0.271083	0.180963		BCG_3745c	0.219538	0.0564808	0.0919136	0.160443	#N/A	#N/A	#N/A	#N/A
Possible methyltransferase (Methylase)	BCG_2649	0.157092	0.109606	0.241619	0.160607		Probable ATP-dependent RNA helicase rhlE	A1KNL1	rhlE	BCG_3238	-0.188548	-0.75774	-0.816083	-0.730455		BCG_2649	0.157092	0.109606	0.241619	0.160607	-0.375246	-0.903498	-0.543166	0.322363
Possible methyltransferase	BCG_3388c	0.157092	0.109606	0.241619	0.160607		Phenolpthiocerol synthesis type-I polyketide synthase ppsA	A1KMS6	ppsA	BCG_2953	-0.0423077	-1.76604	0.127053	0.437533		BCG_3388c	0.157092	0.109606	0.241619	0.160607	#N/A	#N/A	#N/A	#N/A
Possible conserved protein	BCG_0262	0.215201	0.0402111	0.23027	0.160694		Putative uncharacterized protein BCG_3231c	A1KNK4	BCG_3231c	BCG_3231c	0.270285	0.172186	0.454109	0.836282		BCG_0262	0.215201	0.0402111	0.23027	0.160694	#N/A	#N/A	#N/A	#N/A
Transposase fusion protein	BCG_3397	0.0707495	0.168535	0.164106	0.160878		Pup--protein ligase	PAFA	pafA	BCG_2117c	-0.661728	0.0709159	-0.255649	0.74155		BCG_3397	0.0707495	0.168535	0.164106	0.160878	#N/A	#N/A	#N/A	#N/A
NAD(P) transhydrogenase subunit beta	BCG_0193	0.064727	0.0489717	0.0795754	0.161132		CTP synthase	PYRG	pyrG	BCG_1737	-0.140884	-0.251875	-0.209185	0.0051582		BCG_0193	0.064727	0.0489717	0.0795754	0.161132	-0.212568	-0.29788	-0.0797031	0.436449
RNA polymerase sigma factor	BCG_1281	-0.00459724	0.0801948	0.159686	0.161389		Lysine--tRNA ligase	SYK	lysS	BCG_3663c	0.163639	0.261781	-0.0844803	0.113491		BCG_1281	-0.00459724	0.0801948	0.159686	0.161389	#N/A	#N/A	#N/A	#N/A
Flavoprotein	BCG_0290	0.150322	0.079104	0.17535	0.161675		Probable conserved mce associated membrane protein	A1KEZ5	BCG_0215	BCG_0215	-0.673188	0.295496	-0.335525	0.178581		BCG_0290	0.150322	0.079104	0.17535	0.161675	#N/A	#N/A	#N/A	#N/A
Probable two-component system transcriptional regulator	BCG_1664	0.102637	0.0504189	-0.0318473	0.161699		Probable conserved transmembrane protein	A1KPZ8	BCG_3967	BCG_3967	-0.130337	0.233601	0.118947	0.519213		BCG_1664	0.102637	0.0504189	-0.0318473	0.161699	0.208579	-0.625805	-0.417174	-0.312917
Histidine kinase response regulator	BCG_2046c	0.27663	0.118591	-0.0187758	0.161839		2-C-methyl-D-erythritol 4-phosphate cytidylyltransferase	ISPD	ispD	BCG_3647c	0.677813	-1.61196	0.165747	0.860642		BCG_2046c	0.27663	0.118591	-0.0187758	0.161839	#N/A	#N/A	#N/A	#N/A
Probable inosine-5'-monophosphate dehydrogenase guaB1	BCG_1879c	0.083728	0.0730976	0.0202085	0.161862		Arginine--tRNA ligase	SYR	argS	BCG_1352	0.725273	0.586297	0.208565	0.23608		BCG_1879c	0.083728	0.0730976	0.0202085	0.161862	0.040899	-0.411899	-0.254663	0.00476782
GTPase Era	BCG_0764	0.130808	-0.0665616	0.0339956	0.162137		Conserved hypothetical pro-rich protease	A1KJK6	#N/A	#N/A	-0.0960349	-0.288584	-0.138592	0.594161		BCG_0764	0.130808	-0.0665616	0.0339956	0.162137	-0.144069	-0.631992	-0.118402	0.313439
Probable Sn-glycerol-3-phosphate transport integral membrane protein ABC transporter ugpA	BCG_2855c	0.0687564	0.0563035	0.273273	0.162336		Putative iron-sulfur-binding reductase	A1KFG0	BCG_0377c	BCG_0377c	-1.03455	0.0690281	-0.0425377	0.100459		BCG_2855c	0.0687564	0.0563035	0.273273	0.162336	#N/A	#N/A	#N/A	#N/A
DNA polymerase	BCG_3702c	0.0448305	0.0663078	0.338627	0.162691		Probable methylmalonyl-CoA mutase small subunit mutA	A1KIT3	mutA	BCG_1555	0.717155	-0.247884	-1.28566	-0.832162		BCG_3702c	0.0448305	0.0663078	0.338627	0.162691	#N/A	#N/A	#N/A	#N/A
Acetyl/propionyl-CoA carboxylase (Beta subunit) accD6	BCG_2264	0.0658454	-0.075893	0.0745763	0.162715		Putative uncharacterized protein BCG_0049c	A1KEI7	BCG_0049c	BCG_0049c	0.0295667	-0.455218	-0.471034	0.147724		BCG_2264	0.0658454	-0.075893	0.0745763	0.162715	0.260296	-1.21012	-0.707629	0.926485
tRNA pseudouridine synthase B	BCG_0348	-0.0284724	-0.063065	0.162837	0.163371		Putative uncharacterized protein BCG_2026	A1KK53	BCG_2026	BCG_2026	0.216693	-0.0246039	0.144097	1.21361		BCG_0348	-0.0284724	-0.063065	0.162837	0.163371	-0.0637807	-0.239904	0.0501837	0.543586
Two component sensor histidine kinase prrB	BCG_0954c	0.181703	0.13287	0.0795604	0.163867		Putative S-adenosyl-L-methionine-dependent methyltransferase BCG_3469	Y3469	BCG_3469	BCG_3469	-0.250737	-1.25824	-1.25749	-0.234625		BCG_0954c	0.181703	0.13287	0.0795604	0.163867	0.35085	-0.130648	0.333861	0.183482
ESAT-6-like protein	BCG_3510c	0.213011	0.311834	0.124124	0.164715		50S ribosomal protein L30	RL30	BCG_0772	BCG_0772	-0.0530508	-0.856856	-0.54174	-0.0226621		BCG_3510c	0.213011	0.311834	0.124124	0.164715	#N/A	#N/A	#N/A	#N/A
Ribonuclease VapC	BCG_1873c	0.180757	0.170044	0.195004	0.166201		Possible conserved secreted protein	A1KFK4	BCG_0421c	BCG_0421c	0.185746	0.120319	0.23149	0.320774		BCG_1873c	0.180757	0.170044	0.195004	0.166201	#N/A	#N/A	#N/A	#N/A
Probable biotin sulfoxide reductase bisC	BCG_1503	0.0850028	0.0465463	0.0907733	0.166649		Methoxy mycolic acid synthase 2 mmaA2	A1KGC4	mmaA2	BCG_0693c	-0.59784	-2.7028	-0.243571	0.214646		BCG_1503	0.0850028	0.0465463	0.0907733	0.166649	#N/A	#N/A	#N/A	#N/A
Phenolpthiocerol synthesis type-I polyketide synthase ppsE	BCG_2957	0.0778825	-0.0645397	0.100572	0.168267		29 kDa antigen cfp29	A1KGT1	cfp29	BCG_0850c	-1.80754	0.414971	0.636404	-0.174232		BCG_2957	0.0778825	-0.0645397	0.100572	0.168267	0.246156	-0.63542	-0.538521	0.585631
Possible L-rhamnosyltransferase	BCG_3844	0.183282	0.0462704	0.146499	0.168942		Probable pyrroline-5-carboxylate dehydrogenase rocA	A1KHX7	rocA	BCG_1249	-0.971094	0.476433	0.961647	0.200943		BCG_3844	0.183282	0.0462704	0.146499	0.168942	#N/A	#N/A	#N/A	#N/A
Phosphoserine/threonine phosphatase PstP	BCG_0406c	0.175503	0.126867	0.191467	0.169604		Probable esterase LipM	A1KKX5	lipM	BCG_2299	0.232286	0.133807	0.0350883	0.471736		BCG_0406c	0.175503	0.126867	0.191467	0.169604	#N/A	#N/A	#N/A	#N/A
ATP synthase gamma chain	BCG_1369	0.140477	0.140362	0.2427	0.170234		Probable conserved lipoprotein lppY	A1KMZ4	lppY	BCG_3021	0.174037	0.327744	0.217769	1.0432		BCG_1369	0.140477	0.140362	0.2427	0.170234	-0.573385	-0.0547998	0.153966	0.521454
Probable fatty-acid-CoA ligase fadD5	BCG_0203	-0.0443623	0.211144	-0.190722	0.170291		Putative uncharacterized protein BCG_3119c	A1KN92	BCG_3119c	BCG_3119c	0.390708	-0.0733078	0.295618	0.1315		BCG_0203	-0.0443623	0.211144	-0.190722	0.170291	#N/A	#N/A	#N/A	#N/A
Trans-aconitate 2-methyltransferase	BCG_0203	-0.0443623	0.211144	-0.190722	0.170291		Probable transcriptional regulatory protein (Probably tetR-family)	A1KNU7	BCG_3324	BCG_3360	-0.593641	-0.010854	-0.213337	1.19666		BCG_0203	-0.0443623	0.211144	-0.190722	0.170291	#N/A	#N/A	#N/A	#N/A
Probable conserved membrane protein	BCG_2622	0.14416	0.0535612	0.168833	0.170358		Putative cell division ATP-binding protein ftsE	A1KNA0	ftsE	BCG_3127c	-0.138416	0.216829	0.361561	0.391664		BCG_2622	0.14416	0.0535612	0.168833	0.170358	#N/A	#N/A	#N/A	#N/A
Probable polyketide synthase pks8	BCG_1701	0.0994118	0.199818	0.193514	0.171957		Probable dTDP-4-dehydrorhamnose 3,5-epimerase rmlC	A1KPF1	rmlC	BCG_3530	-0.0950461	-1.03409	-0.621727	-0.0555263		BCG_1701	0.0994118	0.199818	0.193514	0.171957	#N/A	#N/A	#N/A	#N/A
Possible lipoprotein peptidase lpqM	BCG_0458	-0.0469378	-0.228389	-0.0946732	0.172028		Secreted antigen 85-c fbpC (85C)	A1KEV0	fbpC	BCG_0163c	0.927291	0.585533	-0.530595	1.28654		BCG_0458	-0.0469378	-0.228389	-0.0946732	0.172028	#N/A	#N/A	#N/A	#N/A
Aspartate--tRNA ligase	BCG_2890c	0.16237	0.0650493	0.0782166	0.172808		UPF0336 protein BCG_0547c	A1KFY0	BCG_0547c	BCG_0547c	-0.517826	-0.517185	-0.429425	-0.283904		BCG_2890c	0.16237	0.0650493	0.0782166	0.172808	0.208598	-0.312939	-0.312842	-0.521454
Probable fatty-acid-CoA ligase fadD4	BCG_0251	0.17713	0.070054	0.0291259	0.172842		PPE family protein	A1KND1	PPE50	#N/A	0.540793	0.834325	0.352249	-0.312875		BCG_0251	0.17713	0.070054	0.0291259	0.172842	#N/A	#N/A	#N/A	#N/A
Possible transcriptional regulatory protein embR2	BCG_1634	0.235007	0.250249	0.0595507	0.17334		Putative uncharacterized protein BCG_3447	A1KP68	BCG_3447	BCG_3447	-0.881015	-2.66116	-1.66599	-0.682086		BCG_1634	0.235007	0.250249	0.0595507	0.17334	0.609496	-0.374715	-1.00975	0.134234
Probable nicotinate-nucleotide pyrophosphatase nadC	BCG_1634	0.235007	0.250249	0.0595507	0.17334		Nucleoside diphosphate kinase	NDK	ndk	BCG_2465c	1.32003	0.899285	1.2336	-0.135023		BCG_1634	0.235007	0.250249	0.0595507	0.17334	0.609496	-0.374715	-1.00975	0.134234
Alpha-mannosidase	BCG_0697	0.0437147	0.166465	0.121712	0.173556		Probable uroporphyrin-III c-methyltransferase hemD	A1KFY7	hemD	BCG_0554	-0.568927	-1.30591	-1.58937	-0.905963		BCG_0697	0.0437147	0.166465	0.121712	0.173556	#N/A	#N/A	#N/A	#N/A
DNA-directed RNA polymerase subunit beta'	BCG_1194c	0.0516323	0.00663031	0.123159	0.175073		Probable membrane protein	A1KKD7	BCG_2111c	BCG_2111c	-0.0369001	0.321705	0.544432	1.10191		BCG_1194c	0.0516323	0.00663031	0.123159	0.175073	-0.417197	-1.04298	-0.625712	0
Pup--protein ligase	BCG_2117c	0.00918509	0.226785	0.142772	0.175108		Probable mannose-1-phosphate guanyltransferase manC	A1KNR6	manC	BCG_3293c	-0.200054	-0.581118	-0.183296	0.26264		BCG_2117c	0.00918509	0.226785	0.142772	0.175108	-0.661728	0.0709159	-0.255649	0.74155
Divalent cation-transport integral membrane protein mntH	BCG_0977c	0.16412	0.296906	0.173453	0.175299		Possible aminotransferase	A1KQB2	BCG_3840c	BCG_3840c	0.99224	0.446891	0.446743	0.129471		BCG_0977c	0.16412	0.296906	0.173453	0.175299	-0.284027	-0.158274	-0.418587	0.358792
DNA polymerase I	BCG_2967c	0.0908181	0.135575	0.182397	0.176105		Possible acyl-CoA dehydrogenase fadE16	A1KJ95	fadE16	BCG_1717	-1.50823	-0.0948627	-0.0450392	-0.229047		BCG_2967c	0.0908181	0.135575	0.182397	0.176105	0.116798	0.264465	-0.312917	0.555486
Lipoprotein LppX	BCG_2967c	0.0908181	0.135575	0.182397	0.176105		Response regulator MprA	MPRA	BCG_1036	BCG_1036	0.507419	1.18162	1.36544	0.518937		BCG_2967c	0.0908181	0.135575	0.182397	0.176105	0.116798	0.264465	-0.312917	0.555486
Probable amino acid decarboxylase	BCG_2553c	0.180013	0.0487891	-0.049006	0.176627		Putative uncharacterized protein BCG_1396	A1KIC4	BCG_1396	BCG_1396	0.633656	0.144131	0.327473	0.132774		BCG_2553c	0.180013	0.0487891	-0.049006	0.176627	0.525654	-2.53801	0.725455	0.152784
Alpha-1,4-glucan:maltose-1-phosphate maltosyltransferase	BCG_1389c	0.246674	0.269002	0.280705	0.176903		Probable catechol-o-methyltransferase	A1KJB9	BCG_1741c	BCG_1741c	-0.368044	-0.387205	0.124885	0.763682		BCG_1389c	0.246674	0.269002	0.280705	0.176903	-0.58957	-0.938653	0.104256	0.630231
Alkyl hydroperoxide reductase AhpD	BCG_2176c	0.155794	0.0117847	0.147807	0.177025		Probable exported protease	A1KKR7	BCG_2241c	BCG_2241c	-0.117712	1.01541	-1.03061	0.334592		BCG_2176c	0.155794	0.0117847	0.147807	0.177025	#N/A	#N/A	#N/A	#N/A
Polyketide synthase pks13	BCG_3862c	0.155163	0.0767148	0.179628	0.177047		Probable pyruvate dehydrogenase E1 component (Alpha subunit) pdhA	A1KLJ2	pdhA	BCG_2517c	0.270329	1.00015	0.29151	0.966701		BCG_3862c	0.155163	0.0767148	0.179628	0.177047	0.104299	-0.521454	2.77617e-05	-0.152663
Possible RNA methyltransferase	BCG_2135c	-0.0138127	0.00202843	-0.0632749	0.177283		Signal recognition particle receptor FtsY	A1KMR5	ftsY	BCG_2942c	-0.699419	0.684253	0.0910275	-0.0497566		BCG_2135c	-0.0138127	0.00202843	-0.0632749	0.177283	#N/A	#N/A	#N/A	#N/A
Polyketide beta-ketoacyl synthase	BCG_1243	0.0823374	-0.0119178	0.174738	0.177936		Possible coenzyme F420-dependent oxidoreductase	A1KPK5	BCG_3584c	BCG_3584c	0.578328	0.265446	0.592505	-0.400878		BCG_1243	0.0823374	-0.0119178	0.174738	0.177936	#N/A	#N/A	#N/A	#N/A
Possible adenylate cyclase	BCG_1379c	0.0823374	-0.0119178	0.174738	0.177936		DNA topoisomerase	A1KPX5	topA	BCG_3704c	0.536766	0.299617	0.220974	0.836273		BCG_1379c	0.0823374	-0.0119178	0.174738	0.177936	#N/A	#N/A	#N/A	#N/A
Probable multifunctional mycocerosic acid synthase membrane-associated mas	BCG_2962c	0.0826199	-0.0896865	0.12326	0.17824		Probable anion transporter atpase	A1KQ09	BCG_3738	BCG_3738	-0.238276	0.167278	0.198762	0.330092		BCG_2962c	0.0826199	-0.0896865	0.12326	0.17824	0.312879	-0.834376	-0.448611	-0.104327
Possible oxidoreductase fadB5	BCG_1951c	0.227338	0.165229	0.204076	0.178665		Aspartokinase	A1KQ41	ask	BCG_3769c	0.0181798	-0.215691	-0.452061	-0.063554		BCG_1951c	0.227338	0.165229	0.204076	0.178665	-0.208626	-0.104271	-0.104313	0.521458
Decaprenylphosphoryl-beta-D-ribose oxidase	BCG_3852	0.0456218	0.153835	0.114111	0.179194		Acetylglutamate kinase	ARGB	argB	BCG_1693	0.755766	-0.299075	0.107587	-0.158625		BCG_3852	0.0456218	0.153835	0.114111	0.179194	-1.27668	-2.51629	-1.88016	-0.0783341
Putative sporulation transcription regulator WhiA	BCG_0541	0.16919	0.328451	0.128562	0.179544		Polyphosphate kinase	PPK	ppk	BCG_2133	-0.5539	-0.0563483	0.17942	0.897709		BCG_0541	0.16919	0.328451	0.128562	0.179544	#N/A	#N/A	#N/A	#N/A
Urease accessory protein UreG	BCG_2528c	0.172695	-0.0469862	0.124091	0.179954		Probable cystathionine beta-synthase cbs	A1KHL5	cbs	BCG_1135	-0.186784	0.676453	0.0486931	-0.03		BCG_2528c	0.172695	-0.0469862	0.124091	0.179954	#N/A	#N/A	#N/A	#N/A
Possible protease IV sppA (Endopeptidase IV)	BCG_0774	0.253048	0.216629	0.26694	0.180457		Alanine--tRNA ligase	SYA	alaS	BCG_2578c	0.511985	-0.410183	0.359002	0.363454		BCG_0774	0.253048	0.216629	0.26694	0.180457	#N/A	#N/A	#N/A	#N/A
Serine/threonine-protein kinase PknK	BCG_3105c	0.145754	0.133698	0.204051	0.180463		Probable conserved transmembrane ATP-binding protein ABC transporter	A1KJG4	BCG_1786	BCG_1786	0.120871	0.267748	0.549831	0.371983		BCG_3105c	0.145754	0.133698	0.204051	0.180463	-0.263199	-0.478546	-0.274614	0.810371
Integral membrane transport protein	BCG_1710c	0.147683	0.114789	0.0951287	0.181047		Possible esterase lipoprotein lpqC	A1KNV0	lpqC_1	BCG_3363c	0.579205	-1.02989	-0.673505	0.0609658		BCG_1710c	0.147683	0.114789	0.0951287	0.181047	#N/A	#N/A	#N/A	#N/A
Possible conserved transmembrane protein	BCG_0485c	0.0940957	0.0729357	0.155893	0.181247		Tryptophan--tRNA ligase	A1KP28	trpS	BCG_3407c	1.2483	-0.887065	0.193001	0.204155		BCG_0485c	0.0940957	0.0729357	0.155893	0.181247	#N/A	#N/A	#N/A	#N/A
UDP-N-acetylmuramoylalanine--D-glutamate ligase	BCG_2172c	0.42876	0.305413	0.371871	0.181869		Maltokinase	MAK	mak	BCG_0161	-0.407107	-0.446562	-0.172812	0.235843		BCG_2172c	0.42876	0.305413	0.371871	0.181869	#N/A	#N/A	#N/A	#N/A
30S ribosomal protein S11	BCG_3524c	0.174783	0.12241	0.318627	0.182765		Putative uncharacterized protein BCG_0091	A1KEM8	BCG_0091	BCG_0091	-0.84869	-0.234377	0.521655	0.535466		BCG_3524c	0.174783	0.12241	0.318627	0.182765	-1.39463e-05	-0.312884	-0.312884	0.112595
CDP-diacylglycerol pyrophosphatase	BCG_3524c	0.174783	0.12241	0.318627	0.182765		Phosphate acetyltransferase	A1KFN0	pta	BCG_0447	-1.67617	0.518004	-1.09335	1.78677		BCG_3524c	0.174783	0.12241	0.318627	0.182765	-1.39463e-05	-0.312884	-0.312884	0.112595
Two component sensory transduction histidine kinase mtrB	BCG_3274c	0.149642	0.210767	0.0640817	0.183181		Phosphoribosylformylglycinamidine synthase 1	A1KGS2	purQ	BCG_0841	-0.410088	0.221112	-0.0936463	0.114948		BCG_3274c	0.149642	0.210767	0.0640817	0.183181	#N/A	#N/A	#N/A	#N/A
50S ribosomal protein L16	BCG_0758	0.21346	0.225802	0.259051	0.183236		Putative initiation inhibitor protein	A1KJC5	BCG_1747	BCG_1747	0.160326	0.121823	0.210385	0.348422		BCG_0758	0.21346	0.225802	0.259051	0.183236	-0.236491	-0.726232	-0.479671	0.49322
Probable 5-methyltetrahydrofolate--homocystein methyltransferase MetH (Methionine synthase, vitamin-B12 dependent isozyme) (MS)	BCG_2141c	0.151021	0.0453192	0.133264	0.183742		Probable NADH dehydrogenase ndh	A1KJR6	ndh	BCG_1890c	0.274728	-0.892384	-0.571541	0.464315		BCG_2141c	0.151021	0.0453192	0.133264	0.183742	-0.877128	-0.180129	0.181682	0.0385202
Probable nad-dependent glutamate dehydrogenase gdh	BCG_2496c	0.148117	0.144173	0.201962	0.183811		Fatty-acid-CoA ligase fadD26	A1KMS5	fadD26	BCG_2952	0.811269	-0.711297	-1.42807	0.0669959		BCG_2496c	0.148117	0.144173	0.201962	0.183811	-0.417197	-0.265803	-0.104271	0.208598
PPE family protein PPE56	BCG_3413c	0.320948	0.0958068	0.277593	0.184602		Probable succinate dehydrogenase (Flavoprotein subunit) sdhA	A1KP05	sdhA	BCG_3384	-0.203981	-0.218473	-0.0141285	0.341542		BCG_3413c	0.320948	0.0958068	0.277593	0.184602	#N/A	#N/A	#N/A	#N/A
Probable tetronasin-transport integral membrane protein ABC transporter	BCG_1277c	-0.0346828	0.0746158	0.0757363	0.185875		Possible secreted protein	A1KFL4	BCG_0431c	BCG_0431c	-0.113189	-0.288198	0.114583	0.363195		BCG_1277c	-0.0346828	0.0746158	0.0757363	0.185875	#N/A	#N/A	#N/A	#N/A
Probable fatty oxidation protein fadB	BCG_0912	0.0763943	0.157184	0.094686	0.186231		Putative uncharacterized protein BCG_3592c	A1KPL3	BCG_3592c	BCG_3592c	-0.853808	-1.1605	-0.71938	0.198518		BCG_0912	0.0763943	0.157184	0.094686	0.186231	#N/A	#N/A	#N/A	#N/A
Catalase-peroxidase	BCG_1947c	-0.0661259	0.106979	0.0828636	0.189374		Probable conserved lipoprotein lpqN	A1KG60	lpqN	BCG_0628c	0.0683763	0.075442	-0.0372263	0.56164		BCG_1947c	-0.0661259	0.106979	0.0828636	0.189374	0.0244833	-0.143471	-0.192883	0.312588
Probable oxidoreductase [first part]	BCG_2099	0.189837	0.148628	-0.207313	0.189622		Putative uncharacterized protein BCG_1013A	A1KH94	BCG_1013.1	#N/A	-2.113	-2.10505	-1.03435	-0.0875196		BCG_2099	0.189837	0.148628	-0.207313	0.189622	#N/A	#N/A	#N/A	#N/A
50S ribosomal protein L6	BCG_0389	0.128358	0.115565	0.226438	0.190667		Probable conserved transmembrane protein	A1KLN3	BCG_3967	BCG_3967	-0.0740468	-0.496649	0.00230078	0.524626		BCG_0389	0.128358	0.115565	0.226438	0.190667	0.521458	0.730034	0.625738	0.222805
Asparagine synthetase	BCG_2217	0.0304807	0.051125	0.126189	0.190941		Probable signal peptidase I lepB	A1KMP7	lepB	BCG_2924c	-0.723895	-0.766415	-0.637158	-0.0274258		BCG_2217	0.0304807	0.051125	0.126189	0.190941	#N/A	#N/A	#N/A	#N/A
Probable asparagine synthetase AsnB	BCG_2217	0.0304807	0.051125	0.126189	0.190941		Putative uncharacterized protein BCG_3124c	A1KN97	BCG_3124c	BCG_3124c	-0.212888	0.0690785	0.00107608	0.476042		BCG_2217	0.0304807	0.051125	0.126189	0.190941	#N/A	#N/A	#N/A	#N/A
6-phosphogluconate dehydrogenase	BCG_1183	0.0620703	0.111176	0.19045	0.191836		Possible acyl-CoA dehydrogenase fadE36	A1KQ92	fadE36	BCG_3820c	0.198624	-1.387	-1.00132	-0.123998		BCG_1183	0.0620703	0.111176	0.19045	0.191836	-0.311656	-0.190858	-0.208626	-0.0498858
Transcriptional regulator WhiB	BCG_0052c	0.00820001	0.0339735	0.013687	0.191982		Threonine--tRNA ligase	SYT	thrS	BCG_2639c	0.0218682	-0.744547	-1.1119	0.0264295		BCG_0052c	0.00820001	0.0339735	0.013687	0.191982	#N/A	#N/A	#N/A	#N/A
Galactokinase	BCG_0666	-0.172846	-0.140972	0.00458467	0.19226		Possible nitrogen fixation related protein	A1KIQ4	BCG_1526	BCG_1526	-0.815097	-2.17381	-0.875498	0.186288		BCG_0666	-0.172846	-0.140972	0.00458467	0.19226	#N/A	#N/A	#N/A	#N/A
Possible metal cation transporting P-type atpase ctpH	BCG_0464c	0.110394	0.112161	0.12493	0.192853		Phosphomethylpyrimidine synthase	THIC	BCG_0462c	BCG_0462c	0.822716	0.721863	0.293533	0.969008		BCG_0464c	0.110394	0.112161	0.12493	0.192853	#N/A	#N/A	#N/A	#N/A
Probable ATP-dependent clp proteasE ATP-binding subunit clpC	BCG_3661c	0.160346	0.119811	0.200378	0.192857		Putative uncharacterized protein BCG_2069	A1KK96	BCG_2069	BCG_2069	0.222109	-0.776713	-0.526906	0.0918436		BCG_3661c	0.160346	0.119811	0.200378	0.192857	-0.104313	-0.362063	-0.297769	-0.158251
Phosphoserine aminotransferase	BCG_0936c	0.2645	0.0854712	0.175729	0.192975		Putative uncharacterized protein BCG_2080c	A1KKA7	BCG_2080c	BCG_2080c	0.424867	0.498168	-0.216705	0.581334		BCG_0936c	0.2645	0.0854712	0.175729	0.192975	0.240858	0.118969	-0.163931	-0.336886
Pyrroline-5-carboxylate reductase	BCG_0542	0.00446091	-0.0494676	0.0933765	0.193564		Holliday junction ATP-dependent DNA helicase RuvA	RUVA	ruvA	BCG_2616c	-1.38053	-0.561126	-0.455529	0.104272		BCG_0542	0.00446091	-0.0494676	0.0933765	0.193564	-0.201217	-0.160566	-0.0638723	0.923439
Probable esterase lipL	BCG_1560	0.148443	-0.0194258	0.176027	0.193986		Putative uncharacterized protein BCG_2336c	A1KL12	BCG_2336c	BCG_2336c	1.29987	0.716933	-1.2879	0.644983		BCG_1560	0.148443	-0.0194258	0.176027	0.193986	#N/A	#N/A	#N/A	#N/A
Diaminopimelate decarboxylase	BCG_1353	0.0251647	0.106687	0.13767	0.194353		Putative pterin-4-alpha-carbinolamine dehydratase	PHS	BCG_1221c	BCG_1221c	0.192486	-0.318299	-0.0925751	0.233207		BCG_1353	0.0251647	0.106687	0.13767	0.194353	#N/A	#N/A	#N/A	#N/A
Tyrosine recombinase XerC	BCG_3868c	0.131516	-0.012026	0.207712	0.194458		Probable conserved lipoprotein lpqI	A1KF58	lpqI	BCG_0275	0.294253	0.168723	-0.840688	0.0377512		BCG_3868c	0.131516	-0.012026	0.207712	0.194458	#N/A	#N/A	#N/A	#N/A
Transketolase	BCG_1510c	0.189402	0.28982	0.186476	0.194893		Possible oxidoreductase	A1KPQ6	fadB5	BCG_1951c	0.130273	-0.43602	0.190654	0.809566		BCG_1510c	0.189402	0.28982	0.186476	0.194893	0.104299	-0.104327	-0.06235	0.521458
3-isopropylmalate dehydratase small subunit	BCG_1367	0.202463	0.251367	0.199051	0.196489		Probable MRP-related protein mrp	A1KI17	mrp	BCG_1289c	0.107095	-1.01698	0.608751	0.406418		BCG_1367	0.202463	0.251367	0.199051	0.196489	-0.625786	-0.208626	0.312879	0.417174
DNA replication and repair protein RecF	BCG_0033	0.0133285	0.0972771	0.112823	0.196615		Malonyl CoA-acyl carrier protein transacylase fabD	A1KKT6	fabD	BCG_0698	1.97	-1.09333	-1.891	0.2		BCG_0033	0.0133285	0.0972771	0.112823	0.196615	#N/A	#N/A	#N/A	#N/A
Probable beta-glucosidase bglS	BCG_0223	0.0724459	0.171048	0.0966821	0.197706		Putative uncharacterized protein BCG_2765	A1KM90	BCG_2765	BCG_2765	-0.0288011	-0.586111	-0.592549	0.48104		BCG_0223	0.0724459	0.171048	0.0966821	0.197706	#N/A	#N/A	#N/A	#N/A
Phosphate-specific transport system accessory protein PhoU	BCG_3366c	0.138675	0.154994	0.256872	0.197769		Transcriptional repressor NrdR	NRDR	nrdR	BCG_2731c	-1.80365	0.852624	-0.297338	0.324381		BCG_3366c	0.138675	0.154994	0.256872	0.197769	-0.269189	-0.0149262	-0.00932457	0.456932
Imidazole glycerol phosphate synthase subunit HisF	BCG_1643	0.221958	0.216255	0.171133	0.198096		Putative uncharacterized protein BCG_3165c	A1KND8	BCG_3165c	BCG_3165c	0.0426635	1.44337	0.67406	0.220166		BCG_1643	0.221958	0.216255	0.171133	0.198096	#N/A	#N/A	#N/A	#N/A
Probable bifunctional riboflavin biosynthesis protein RIBG: Diaminohydroxyphosphoribosylaminopyrimidine deaminase + 5-amino-6-(5-phosphoribosylamino) uracil reductase	BCG_1470	0.23802	0.157327	0.183043	0.198351		Putative uncharacterized protein BCG_0590c	A1KG23	BCG_0590c	BCG_0590c	-0.427305	-0.714134	0.164567	0.190206		BCG_1470	0.23802	0.157327	0.183043	0.198351	-1.50824	-1.11075	1.16353	0.142483
Protein translocase subunit SecY	BCG_0782	0.0156878	0.100318	0.109029	0.198532		Probable citrate synthase II citA	A1KH21	citA	BCG_0941c	-0.469421	-0.805676	-1.49155	-0.102361		BCG_0782	0.0156878	0.100318	0.109029	0.198532	#N/A	#N/A	#N/A	#N/A
Tuberculin-like peptide	BCG_0470	-0.0649077	-0.0105363	0.15023	0.199439		Probable DNA/pantothenate metabolism flavoprotein homolog dfp	A1KII0	dfp	BCG_1452	0.714997	0.867726	0.30803	0.441145		BCG_0470	-0.0649077	-0.0105363	0.15023	0.199439	#N/A	#N/A	#N/A	#N/A
Probable nitrogen regulatory protein P-II glnB	BCG_2940c	0.160368	0.373899	0.212705	0.199807		Proteasome subunit alpha	PSA	prcA	BCG_2126c	-0.0345735	-0.0785748	0.0511499	0.381119		BCG_2940c	0.160368	0.373899	0.212705	0.199807	#N/A	#N/A	#N/A	#N/A
N-acetyl-gamma-glutamyl-phosphate reductase	BCG_0942c	0.397477	0.263451	0.179567	0.200298		Probable polyprenyl-diphosphate synthase grcC1	A1KG39	grcC1	BCG_0607	-0.587872	0.0291192	0.147866	-0.0528012		BCG_0942c	0.397477	0.263451	0.179567	0.200298	#N/A	#N/A	#N/A	#N/A
Probable transcriptional regulatory protein (Probably luxR-family)	BCG_0942c	0.397477	0.263451	0.179567	0.200298		Possible magnesium chelatase	A1KH92	BCG_1012	BCG_1012	-0.568883	-0.254582	0.0205463	0.415133		BCG_0942c	0.397477	0.263451	0.179567	0.200298	#N/A	#N/A	#N/A	#N/A
Probable zinc protease pepR	BCG_2800c	0.172718	0.451729	0.249408	0.20062		dTDP-glucose 4,6-dehydratase	A1KPF0	rmlB1	BCG_3529	-0.308691	-0.415804	-0.431536	-0.346751		BCG_2800c	0.172718	0.451729	0.249408	0.20062	#N/A	#N/A	#N/A	#N/A
Probable acetyl-CoA acyltransferase fadA2	BCG_0281	0.300428	0.356213	0.232467	0.201746		Riboflavin biosynthesis protein RibBA	RIBBA	ribBA	BCG_1476	-0.899268	-0.517216	-0.425316	-0.799882		BCG_0281	0.300428	0.356213	0.232467	0.201746	-0.0986121	-0.201134	-0.151308	0.287958
3-phosphoshikimate 1-carboxyvinyltransferase	BCG_3350	0.285465	0.0333997	0.139939	0.203022		Putative polyketide synthase pks16	A1KHF1	pks16	BCG_1070	0.975647	-1.3608	-1.69138	0.347643		BCG_3350	0.285465	0.0333997	0.139939	0.203022	-0.217676	0.181471	0.243108	-0.189754
ATP synthase subunit b	BCG_1366	0.187702	0.262065	0.129765	0.203379		Glucose-6-phosphate isomerase	G6PI	pgi	BCG_1000c	0.869623	1.59266	0.952074	0.264224		BCG_1366	0.187702	0.262065	0.129765	0.203379	#N/A	#N/A	#N/A	#N/A
Probable isocitrate lyase aceA	BCG_0255	0.123076	0.159575	0.212081	0.203685		Imidazoleglycerol-phosphate dehydratase	HIS7	hisB	BCG_1639	0.0624195	0.72738	0.823642	0.0692886		BCG_0255	0.123076	0.159575	0.212081	0.203685	#N/A	#N/A	#N/A	#N/A
Crossover junction endodeoxyribonuclease RuvC	BCG_2153c	-0.260922	-0.359286	-0.00912171	0.20484		Possible fatty acyl-CoA reductase	A1KIX3	BCG_1595	BCG_1595	-0.850481	-1.16816	-1.67002	0.456626		BCG_2153c	-0.260922	-0.359286	-0.00912171	0.20484	#N/A	#N/A	#N/A	#N/A
Probable NADPH quinone oxidoreductase fadB4	BCG_3164	0.0693994	0.473775	0.25286	0.204898		3-oxoacyl-[acyl-carrier protein] synthase 1 kasA	A1KKT8	kasA	BCG_2262	0.793259	-1.66502	-1.17426	0.05484		BCG_3164	0.0693994	0.473775	0.25286	0.204898	-0.617109	0.123799	-0.126696	-0.629626
Probable phosphoserine phosphatase serB2	BCG_3066c	-0.00459015	0.254212	0.156998	0.205736		Phenolpthiocerol synthesis type-I polyketide synthase ppsC	A1KMS8	ppsC	BCG_2955	-0.223768	-2.12092	-0.758851	0.580787		BCG_3066c	-0.00459015	0.254212	0.156998	0.205736	-0.417462	-0.827971	-0.557723	-0.309865
Long-chain-fatty-acid--CoA ligase FadD19	BCG_1808	-0.0747595	0.0346486	0.0971537	0.206363		Probable FeIII-dicitrate-binding periplasmic lipoprotein fecB	A1KN41	fecB	BCG_3068	-0.875679	0.843014	0.78567	0.0421697		BCG_1808	-0.0747595	0.0346486	0.0971537	0.206363	#N/A	#N/A	#N/A	#N/A
Possible enoyl-CoA hydratase echA9	BCG_1129c	0.184166	0.252588	0.203243	0.206708		UvrABC system protein A	A1KJ54	uvrA	BCG_1676	-0.248794	0.173664	-0.456083	0.0643273		BCG_1129c	0.184166	0.252588	0.203243	0.206708	-0.190502	-0.050452	-0.483412	0.425976
Cell division protein FtsQ	BCG_2168c	0.13137	0.217246	0.227192	0.20725		Probable phosphoribosylaminoimidazole carboxylase atpase subunit purK	A1KNS8	purK	BCG_3305c	0.255268	0.000436634	-0.388325	-0.00734953		BCG_2168c	0.13137	0.217246	0.227192	0.20725	#N/A	#N/A	#N/A	#N/A
Two component transcriptional regulator	BCG_0232	-0.00185763	0.00964426	0.0955381	0.207304		ATP-dependent zinc metalloprotease FtsH	A1KPU5	ftsH	BCG_3674c	0.21707	-0.0798371	0.241756	0.464673		BCG_0232	-0.00185763	0.00964426	0.0955381	0.207304	#N/A	#N/A	#N/A	#N/A
Integral membrane indolylacetylinositol arabinosyltransferase embA	BCG_3856	0.165201	0.207257	0.116943	0.207331		Possible L-lactate dehydrogenase (Cytochrome) lldD1	A1KGH4	lldD1	BCG_0743	0.795412	0.615048	1.37773	0.235147		BCG_3856	0.165201	0.207257	0.116943	0.207331	-0.593051	0.612992	0.615938	0.216667
Probable aminopeptidase N pepN	BCG_2487	0.169667	0.188964	0.156959	0.207668		Probable oligopeptide-transport ATP-binding protein ABC transporter oppD	A1KI68	oppD	BCG_1340c	-2.827	-1.89011	-0.633698	-0.0647512		BCG_2487	0.169667	0.188964	0.156959	0.207668	0.0114963	-0.732916	0.0462001	0.222772
Uridylate kinase	BCG_2551c	0.16571	0.099301	0.122022	0.208104		Possible oxidoreductase	A1KJR7	fadB5	BCG_1951c	0.116611	-0.237869	0.0455331	-0.217129		BCG_2551c	0.16571	0.099301	0.122022	0.208104	#N/A	#N/A	#N/A	#N/A
Probable succinate dehydrogenase [iron-sulfur subunit]	BCG_0285c	0.206784	0.188416	0.127994	0.20871		Valine--tRNA ligase	A1KLE4	valS	BCG_2468c	-0.453363	-0.131638	-0.0999084	0.236477		BCG_0285c	0.206784	0.188416	0.127994	0.20871	#N/A	#N/A	#N/A	#N/A
GMP synthase [glutamine-hydrolyzing]	BCG_2749c	0.0886011	0.13536	0.262673	0.209381		Putative uncharacterized protein BCG_2976c	A1KMU9	BCG_2976c	BCG_2976c	0.0909601	0.582019	0.687645	0.172463		BCG_2749c	0.0886011	0.13536	0.262673	0.209381	#N/A	#N/A	#N/A	#N/A
Probable coenzyme pqq synthesis protein E pqqE	BCG_0742	0.264411	0.133132	0.205138	0.209955		Putative uncharacterized protein BCG_3778c	A1KQ50	BCG_3778c	BCG_3778c	0.367398	-0.0151204	0.201124	0.196722		BCG_0742	0.264411	0.133132	0.205138	0.209955	#N/A	#N/A	#N/A	#N/A
Magnesium transport protein CorA	BCG_1299c	0.0503696	0.0813199	-0.0499394	0.210331		Integral membrane indolylacetylinositol arabinosyltransferase embA	A1KQC8	embA	BCG_3856	-0.593051	0.612992	0.615938	0.216667		BCG_1299c	0.0503696	0.0813199	-0.0499394	0.210331	#N/A	#N/A	#N/A	#N/A
Trigger factor	BCG_1299c	0.0503696	0.0813199	-0.0499394	0.210331		Ribosome-binding factor A	RBFA	rbfA	BCG_2858c	0.215049	-0.658046	-0.43231	0.141699		BCG_1299c	0.0503696	0.0813199	-0.0499394	0.210331	#N/A	#N/A	#N/A	#N/A
Gamma-glutamyl phosphate reductase	BCG_3176	0.151204	0.167183	0.250796	0.212085		Putative short-chain type dehydrogenase/reductase	A1KH59	BCG_2529	BCG_2529	-0.644554	-0.293311	-0.0225394	0.0949846		BCG_3176	0.151204	0.167183	0.250796	0.212085	-0.938634	-0.00985133	0.104271	0.104285
Cysteine synthase	BCG_2356	0.0558206	-0.0222485	0.154365	0.212774		Putative uncharacterized protein BCG_2418	A1KL94	BCG_2418	BCG_2418	-1.79512	2.12413	0.701913	-0.0554799		BCG_2356	0.0558206	-0.0222485	0.154365	0.212774	0.525568	0.631812	0.217578	-0.201498
Possible dehydratase	BCG_0147	0.130677	0.0944581	0.207468	0.212959		Galactofuranosyl transferase	A1KQE2	BCG_3870c	BCG_3870c	-0.917119	0.534806	0.136581	0.544207		BCG_0147	0.130677	0.0944581	0.207468	0.212959	#N/A	#N/A	#N/A	#N/A
Possible hydrolase mutT1	BCG_3006	0.146052	0.257804	0.258304	0.213825		Probable tetronasin-transport atp-binding protein ABC transporter	A1KI06	BCG_1278c	BCG_1278c	-0.81301	-1.08265	-0.445004	-0.179505		BCG_3006	0.146052	0.257804	0.258304	0.213825	#N/A	#N/A	#N/A	#N/A
UDP-N-acetylglucosamine 1-carboxyvinyltransferase	BCG_3107c	0.0189611	0.0601458	0.161581	0.214345		Probable adenylosuccinate lyase purB	A1KGR0	purB	BCG_0829	-0.165122	0.122695	0.61999	0.143672		BCG_3107c	0.0189611	0.0601458	0.161581	0.214345	#N/A	#N/A	#N/A	#N/A
Virulence-regulating transcriptional regulator virS (AraC/xylS family)	BCG_3107c	0.0189611	0.0601458	0.161581	0.214345		Probable bifunctional penicillin-binding protein 1A/1B PONA1	A1KEL8	ponA1	BCG_0081	-0.564239	0.730907	0.816243	0.3506		BCG_3107c	0.0189611	0.0601458	0.161581	0.214345	#N/A	#N/A	#N/A	#N/A
Possible conserved transmembrane alanine and glycine rich protein	BCG_2734c	0.160924	0.402974	0.113968	0.214587		Probable phoH-like protein phoH2	A1KHN5	phoH2	BCG_1155	-0.826625	-0.73156	0.686846	-0.417369		BCG_2734c	0.160924	0.402974	0.113968	0.214587	0.104266	0.625753	0.208565	0.971106
Possible transmembrane acyltransferase	BCG_0144	0.155146	0.245325	0.177779	0.214696		Probable enoyl-CoA hydratase echA18	A1KP66	echA18	BCG_3445	-1.1933	-2.07609	-2.53	0.115775		BCG_0144	0.155146	0.245325	0.177779	0.214696	#N/A	#N/A	#N/A	#N/A
Probable pyruvate dehydrogenase E1 component (Beta subunit) pdhB	BCG_2516c	0.0748975	0.275469	0.192539	0.215655		Putative NADH-dependent glutamate synthase (Small subunit) gltD	A1KQJ3	gltD	BCG_3921c	-0.734537	-1.65235	-0.163589	-2.01644		BCG_2516c	0.0748975	0.275469	0.192539	0.215655	0.500951	0.666918	-0.755953	0.24092
Pyridine nucleotide transhydrogenase	BCG_3205	0.0200323	0.122694	0.0343281	0.21589		Probable conserved transmembrane protein	A1KFB3	BCG_3967	BCG_3967	-0.338985	-0.527421	-0.116637	0.141457		BCG_3205	0.0200323	0.122694	0.0343281	0.21589	#N/A	#N/A	#N/A	#N/A
Probable transmembrane protein	BCG_1287c	0.105294	0.095637	0.126789	0.216797		Putative uncharacterized protein BCG_0353	A1KFD6	BCG_0353	BCG_0353	0.0619152	0.675343	0.325957	0.378649		BCG_1287c	0.105294	0.095637	0.126789	0.216797	#N/A	#N/A	#N/A	#N/A
Probable chromosome partitioning protein parB	BCG_3975c	0.224317	0.154487	0.171267	0.217645		Putative uncharacterized protein BCG_1324	A1KI52	BCG_1324	BCG_1324	-0.162824	0.239553	1.20755	0.321224		BCG_3975c	0.224317	0.154487	0.171267	0.217645	#N/A	#N/A	#N/A	#N/A
Protein RecA	BCG_2750c	0.111693	0.216163	0.208263	0.217964		Enoyl-[acyl-carrier-protein] reductase [NADH]	A1KIS4	inhA	BCG_1546	-0.206412	0.207958	-0.188283	0.0684563		BCG_2750c	0.111693	0.216163	0.208263	0.217964	-0.975914	0.710033	1.457	-0.0565641
Threonine--tRNA ligase	BCG_2750c	0.111693	0.216163	0.208263	0.217964		3-phosphoshikimate 1-carboxyvinyltransferase	A1KNN0	aroA_1	BCG_3350	-0.217676	0.181471	0.243108	-0.189754		BCG_2750c	0.111693	0.216163	0.208263	0.217964	-0.975914	0.710033	1.457	-0.0565641
Iron-sulfur cluster carrier protein	BCG_1289c	0.102555	-0.00570061	0.157284	0.218457		UPF0256 protein BCG_2432c	Y2432	BCG_2432c	BCG_2432c	0.641281	0.42319	0.454483	0.295066		BCG_1289c	0.102555	-0.00570061	0.157284	0.218457	0.107095	-1.01698	0.608751	0.406418
Probable flavin-containing monoamine oxidase aofH	BCG_3194	0.117085	0.0783941	0.183202	0.21871		Probable phosphoserine phosphatase serB2	A1KN39	serB2	BCG_3066c	-0.417462	-0.827971	-0.557723	-0.309865		BCG_3194	0.117085	0.0783941	0.183202	0.21871	#N/A	#N/A	#N/A	#N/A
DNA-directed RNA polymerase subunit alpha	BCG_0231	0.246568	0.126494	0.133511	0.219222		Probable fatty-acid--CoA ligase fadD21	A1KHX5	fadD21	BCG_1247c	-0.492295	-1.88685	-2.05571	-0.607663		BCG_0231	0.246568	0.126494	0.133511	0.219222	#N/A	#N/A	#N/A	#N/A
Multidrug efflux ATP-binding/permease protein BCG_0231	BCG_0231	0.246568	0.126494	0.133511	0.219222		Pyrroline-5-carboxylate reductase	A1KFX5	proC	BCG_0542	-0.201217	-0.160566	-0.0638723	0.923439		BCG_0231	0.246568	0.126494	0.133511	0.219222	#N/A	#N/A	#N/A	#N/A
Probable mycothiol reductase mtr	BCG_2875	0.1294	0.229828	0.0958556	0.21987		Putative uncharacterized protein BCG_1030c	A1KHB1	BCG_1030c	BCG_1030c	0.765017	-0.138908	0.987191	-0.00593353		BCG_2875	0.1294	0.229828	0.0958556	0.21987	#N/A	#N/A	#N/A	#N/A
PRobable arylsulfatase atsB	BCG_3328c	0.219987	0.220863	0.0904348	0.220706		Hypothetical HIT-like protein	A1KI49	BCG_1321c	BCG_1321c	-1.02548	-0.95539	-0.708163	-0.036633		BCG_3328c	0.219987	0.220863	0.0904348	0.220706	#N/A	#N/A	#N/A	#N/A
Probable lignin peroxidase lipJ	BCG_1939c	-0.0163561	0.0549417	0.154538	0.220749		Putative uncharacterized protein BCG_1542	A1KIS0	BCG_1542	BCG_1542	-1.52043	-0.830947	-1.54773	0.409097		BCG_1939c	-0.0163561	0.0549417	0.154538	0.220749	#N/A	#N/A	#N/A	#N/A
ATP synthase subunit beta	BCG_2127c	0.154283	0.183007	0.182875	0.22233		Possible transcriptional regulatory protein	A1KKV2	BCG_2276c	BCG_2276c	-1.6615	-2.99732	-1.29326	0.151289		BCG_2127c	0.154283	0.183007	0.182875	0.22233	-0.16843	-0.443122	0.250306	0.30561
Possible conserved secreted protein	BCG_3187c	0.0469399	0.10819	0.112183	0.22256		50S ribosomal protein L21	A1KLD8	rplU	BCG_2462c	-0.357362	0.0801882	-0.0544838	0.583821		BCG_3187c	0.0469399	0.10819	0.112183	0.22256	#N/A	#N/A	#N/A	#N/A
Succinate dehydrogenase flavoprotein subunit	BCG_3384	0.136798	0.234141	0.143989	0.222991		Aspartate--tRNA ligase	A1KLS0	aspS	BCG_2595c	-2.50033	-2.24752	-1.47333	0.636684		BCG_3384	0.136798	0.234141	0.143989	0.222991	-0.203981	-0.218473	-0.0141285	0.341542
Probable dephospho-CoA kinase coaE	BCG_1669	0.187574	0.1522	0.172489	0.223534		PRobable arylsulfatase atsB	A1KNV1	atsB	BCG_3364c	0.119285	0.525386	0.534571	0.652958		BCG_1669	0.187574	0.1522	0.172489	0.223534	-1.77136	-2.13955	-1.18917	0.210873
Tyrosine--tRNA ligase	BCG_1669	0.187574	0.1522	0.172489	0.223534		Arginine deiminase	ARCA	arcA	BCG_1058	0.37127	-0.732471	-0.512945	0.179401		BCG_1669	0.187574	0.1522	0.172489	0.223534	-1.77136	-2.13955	-1.18917	0.210873
Glutamyl-tRNA reductase	BCG_2973	-0.0958484	0.060271	0.24456	0.223681		Putative O-methyltransferase BCG_1280c	Y1280	BCG_1280c	BCG_1280c	0.392221	0.021132	-0.334807	0.370817		BCG_2973	-0.0958484	0.060271	0.24456	0.223681	-0.20524	-1.20169	-0.144342	0.469045
Ketol-acid reductoisomerase	BCG_3013c	0.125288	0.0755884	0.122247	0.22443		Thioredoxin	A1KIR0	trxC_2	BCG_3972	1.26729	-1.84162	-0.705065	0.0270201		BCG_3013c	0.125288	0.0755884	0.122247	0.22443	-0.780892	-0.290202	0.353872	0.52516
Possible ketoacyl reductase	BCG_1597	0.141997	0.0763208	0.528145	0.225275		Probable lipase/esterase lipN	A1KMW4	lipN	BCG_2991c	-1.75391	-1.07853	-0.555475	-2.14818		BCG_1597	0.141997	0.0763208	0.528145	0.225275	#N/A	#N/A	#N/A	#N/A
Probable monooxygenase	BCG_3108	0.238968	0.145431	0.238673	0.225695		Putative uncharacterized protein BCG_3153c	A1KNC6	BCG_3153c	BCG_3153c	1.32154	1.2849	0.984174	0.105999		BCG_3108	0.238968	0.145431	0.238673	0.225695	#N/A	#N/A	#N/A	#N/A
Possible gdp-mannose 4,6-dehydratase gca	BCG_0145	-0.0588662	0.0633573	0.285467	0.225909		Putative ferredoxin-dependent glutamate synthase [NADPH] (Large subunit) gltB	A1KQJ4	gltB	BCG_3922c	-0.228832	-1.02683	-0.00803438	-0.000207024		BCG_0145	-0.0588662	0.0633573	0.285467	0.225909	#N/A	#N/A	#N/A	#N/A
Possible conserved protein cpsA	BCG_3548	0.310013	0.0242571	0.26307	0.22724		Transmembrane serine/threonine-protein kinase A pknA	A1KEI3	pknA	BCG_0045c	0.00725945	-0.488943	0.146032	0.54836		BCG_3548	0.310013	0.0242571	0.26307	0.22724	#N/A	#N/A	#N/A	#N/A
Protein GrpE	BCG_3548	0.310013	0.0242571	0.26307	0.22724		Probable integral membrane cytochrome D ubiquinol oxidase (Subunit I) cydA	A1KJ39	cydA	BCG_1661c	1.21439	1.3155	0.432384	0.418947		BCG_3548	0.310013	0.0242571	0.26307	0.22724	#N/A	#N/A	#N/A	#N/A
Probable Ubiquinol-cytochrome C reductase QcrC (Cytochrome C subunit)	BCG_2210	0.170037	-0.0423775	0.1454	0.227314		Putative uncharacterized protein BCG_3709	A1KPY0	BCG_3709	BCG_3709	-0.662161	0.262955	-0.0810516	0.664454		BCG_2210	0.170037	-0.0423775	0.1454	0.227314	-0.363095	-2.78578	0.151373	0.26755
ESX-5 type VII secretion system protein EccD	BCG_1827	0.0456335	0.0447336	0.170267	0.227355		Probable ferredoxin-dependant nitrite reductase nirA	A1KL81	nirA	BCG_2405	-0.0156311	-0.298628	-0.0928165	0.343912		BCG_1827	0.0456335	0.0447336	0.170267	0.227355	#N/A	#N/A	#N/A	#N/A
Two component sensor histidine kinase devS	BCG_3155c	0.163738	0.172755	0.0453487	0.227847		Putative uncharacterized protein BCG_0394c	A1KFH7	BCG_0394c	BCG_0394c	0.895933	0.866062	0.874389	0.783426		BCG_3155c	0.163738	0.172755	0.0453487	0.227847	1.02532	1.56438	2.39873	0.176041
Probable 5-oxoprolinase oplA	BCG_0304c	0.130072	0.163187	0.151717	0.228367		Phosphoribosylformylglycinamidine cyclo-ligase	A1KGU2	purM	BCG_0861	0.637999	-0.213166	-0.0685121	0.300265		BCG_0304c	0.130072	0.163187	0.151717	0.228367	#N/A	#N/A	#N/A	#N/A
Probable enoyl-CoA hydratase echA8	BCG_1128c	0.20506	0.184024	0.251467	0.228485		UDP-N-acetylmuramoyl-L-alanyl-D-glutamate--2,6-diaminopimelate ligase	A1KKK1	murE	BCG_2175c	-0.910549	-2.01272	-1.40245	0.147603		BCG_1128c	0.20506	0.184024	0.251467	0.228485	-0.0907686	-0.324834	0.0576344	0.605623
Possible exported conserved protein	BCG_1550	0.117747	0.317356	0.231173	0.228535		Putative uncharacterized protein BCG_2228	A1KKQ4	BCG_2228	BCG_2228	-0.0407067	0.990497	1.76253	0.154652		BCG_1550	0.117747	0.317356	0.231173	0.228535	0.104299	0.834328	0.208598	0.834329
Probable amidase amic	BCG_2909c	0.177328	0.111628	0.0708487	0.229023		Probable pyruvate dehydrogenase E1 component (Beta subunit) pdhB	A1KLJ1	pdhB	BCG_2516c	0.500951	0.666918	-0.755953	0.24092		BCG_2909c	0.177328	0.111628	0.0708487	0.229023	-0.0533418	0.373014	0.259644	-0.237548
OXPP cycle protein OpcA	BCG_1507c	0.164119	0.119276	0.171616	0.229617		Conserved transmembrane transport protein mmpL7	A1KMT7	mmpL7	BCG_2964	-0.546438	-0.492087	0.0653697	0.135852		BCG_1507c	0.164119	0.119276	0.171616	0.229617	#N/A	#N/A	#N/A	#N/A
Probable oxidoreductase (Beta subunit)	BCG_2474c	0.223976	0.191751	0.288634	0.229713		Possible glutaredoxin protein	A1KNJ6	BCG_3223	BCG_3223	-0.389692	-0.995906	-1.46586	0.152075		BCG_2474c	0.223976	0.191751	0.288634	0.229713	-0.471223	-0.392475	-0.770382	-0.596143
Inosine-5'-monophosphate dehydrogenase	BCG_3481c	0.119445	0.0885004	0.141043	0.23022		DNA polymerase III (Subunit gamma/tau) dnaZ/X	A1KQ53	dnaZX	BCG_3781c	0.55	0.572899	0.100615	0.120493		BCG_3481c	0.119445	0.0885004	0.141043	0.23022	#N/A	#N/A	#N/A	#N/A
Possible cytochrome P450 135A1 cyp135A1	BCG_0366c	0.00985505	0.13802	0.0558348	0.230604		Probable conserved transmembrane protein	A1KEG5	BCG_3967	BCG_3967	-0.143947	-0.600219	-1.38017	0.466563		BCG_0366c	0.00985505	0.13802	0.0558348	0.230604	#N/A	#N/A	#N/A	#N/A
Cytochrome c oxidase subunit 1	BCG_3067c	0.517332	0.471499	0.286763	0.230967		UPF0336 protein BCG_0686	A1KGB7	BCG_0686	BCG_0686	-0.201305	-0.298702	-0.059349	0.491721		BCG_3067c	0.517332	0.471499	0.286763	0.230967	-0.232092	-0.168758	0.483689	0.468757
Probable acyl-CoA dehydrogenase fadE24	BCG_3162	0.21562	0.0836817	0.155082	0.231266		UDP-N-acetylglucosamine--N-acetylmuramyl-(pentapeptide) pyrophosphoryl-undecaprenol N-acetylglucosamine transferase	MURG	murG	BCG_2170c	0.119876	-0.820498	-0.504417	0.0512086		BCG_3162	0.21562	0.0836817	0.155082	0.231266	-0.144789	-0.54196	-0.212579	-0.121496
Probable glycosyltransferase	BCG_1576	0.126694	0.258421	0.348453	0.232499		Putative uncharacterized protein BCG_3298	A1KNS1	BCG_3298	BCG_3298	-0.300342	0.328493	0.207235	0.538246		BCG_1576	0.126694	0.258421	0.348453	0.232499	#N/A	#N/A	#N/A	#N/A
Probable metal cation transporter P-type atpase G ctpG	BCG_2009c	0.117565	0.141732	0.192623	0.232861		Possible anti-sigma factor	A1KNM2	#N/A	#N/A	0.186448	-0.401468	0.0240672	0.7739		BCG_2009c	0.117565	0.141732	0.192623	0.232861	#N/A	#N/A	#N/A	#N/A
Probable membrane glycine and proline rich protein	BCG_1157c	0.13899	0.203754	0.257306	0.234123		50S ribosomal protein L31	RL31	BCG_1358	BCG_1358	0.12517	0.572741	0.69801	0.800679		BCG_1157c	0.13899	0.203754	0.257306	0.234123	#N/A	#N/A	#N/A	#N/A
Probable L-lysine-epsilon aminotransferase lat	BCG_3319c	0.233814	0.777395	0.395295	0.235116		Probable acyl-CoA dehydrogenase fadE15	A1KIQ6	fadE15	BCG_1528c	0.0892049	0.576049	0.427575	0.0903188		BCG_3319c	0.233814	0.777395	0.395295	0.235116	0.521468	0.730034	0.758313	-0.815619
Type III pantothenate kinase	BCG_0339	0.172109	0.319179	0.372189	0.235288		Probable peptidyl-prolyl cis-trans isomerase B ppiB	A1KLT0	ppiB	BCG_2605	-1.49617	-0.193694	0.108124	0.33		BCG_0339	0.172109	0.319179	0.372189	0.235288	#N/A	#N/A	#N/A	#N/A
Lipoprotein LprB	BCG_1333	-0.0894834	0.164034	0.143663	0.236443		Phosphoadenosine phosphosulfate reductase	CYSH	cysH	BCG_2406	1.09204	-1.19509	-0.798572	0.108353		BCG_1333	-0.0894834	0.164034	0.143663	0.236443	0.177365	0.654673	0.206803	0.569214
Peptide synthetase	BCG_0594c	0.251852	0.340904	0.154048	0.236714		Putative S-adenosyl-L-methionine-dependent methyltransferase BCG_0781c	Y781	BCG_0781c	BCG_0781c	-0.23965	-0.240806	-0.323038	-1.31302		BCG_0594c	0.251852	0.340904	0.154048	0.236714	#N/A	#N/A	#N/A	#N/A
6-phosphogluconate dehydrogenase, decarboxylating	BCG_2432c	0.17833	0.128904	0.283564	0.236931		Probable inorganic polyphosphate/ATP-NAD kinase	A1KJB1	ppnK	BCG_1733	-0.187426	-1.14514	0.154347	0.258127		BCG_2432c	0.17833	0.128904	0.283564	0.236931	0.641281	0.42319	0.454483	0.295066
Probable bifunctional mta/sah nucleosidase mtn	BCG_0124	0.141521	0.197173	0.329839	0.237353		UDP-glucose 4-epimerase galE1	A1KPW3	galE1	BCG_3692c	0.185806	-2.30896	-2.65288	-0.652391		BCG_0124	0.141521	0.197173	0.329839	0.237353	#N/A	#N/A	#N/A	#N/A
Probable fatty-acid-CoA ligase fadD25	BCG_1573	0.00969056	0.024158	0.0862763	0.23861		Cyclopropane-fatty-acyl-phospholipid synthase 2 cmaA2	A1KFX9	cmaA2	BCG_0546c	0.804147	-2.63821	0.249792	0.350054		BCG_1573	0.00969056	0.024158	0.0862763	0.23861	-0.912691	-0.696024	-1.82474	0.0166667
Ribonucleoside-diphosphate reductase	BCG_0615	0.0640894	0.168051	0.203622	0.238613		Homoserine kinase	A1KI84	thrB	BCG_1356	0.190657	-0.965962	-0.49338	0.0696605		BCG_0615	0.0640894	0.168051	0.203622	0.238613	#N/A	#N/A	#N/A	#N/A
Dihydrolipoyl dehydrogenase	BCG_0502	0.0445775	0.260547	0.268337	0.239134		Putative uncharacterized protein BCG_2335c	A1KL11	BCG_2335c	BCG_2335c	-0.262487	0.129662	0.206608	0.349294		BCG_0502	0.0445775	0.260547	0.268337	0.239134	-0.417141	-0.417197	-0.104313	-1.39463e-05
Lipoprotein LpqZ	BCG_2770c	0.143104	0.217076	0.193959	0.240146		Possible N-acyl-L-amino acid amidohydrolase amiA1	A1KNZ1	amiA1	BCG_3370c	1.49538	1.01919	1.604	0.109341		BCG_2770c	0.143104	0.217076	0.193959	0.240146	#N/A	#N/A	#N/A	#N/A
Possible fatty acid synthase	BCG_3780	0.120812	0.0552461	0.190318	0.241269		ATP-dependent Clp protease ATP-binding subunit ClpX	CLPX	clpX	BCG_2680	-0.0503661	-0.204701	-0.0618478	-0.0825551		BCG_3780	0.120812	0.0552461	0.190318	0.241269	-0.166129	-0.162032	0.32749	0.417159
Probable hydrolase	BCG_3470	0.109003	0.132087	0.208344	0.242307		3-isopropylmalate dehydratase small subunit	LEUD	leuD	BCG_3008c	-0.484019	0.0317062	0.756895	1.3585		BCG_3470	0.109003	0.132087	0.208344	0.242307	-0.625806	-1.35592	-0.417216	-0.394713
Possible d-xylulose kinase xylB	BCG_0779	0.192626	0.339493	0.239054	0.243258		Putative S-adenosyl-L-methionine-dependent methyltransferase BCG_0883	Y883	BCG_0883	BCG_0883	0.4738	-0.698876	-0.881298	0.174233		BCG_0779	0.192626	0.339493	0.239054	0.243258	#N/A	#N/A	#N/A	#N/A
Possible cysteine synthase a cysK2	BCG_0900	0.178182	0.131195	0.216321	0.244644		Putative uncharacterized protein BCG_2752c	A1KM77	BCG_2752c	BCG_2752c	-0.159813	0.00482561	0.130094	0.488045		BCG_0900	0.178182	0.131195	0.216321	0.244644	#N/A	#N/A	#N/A	#N/A
Glutamine--fructose-6-phosphate aminotransferase [isomerizing]	BCG_3502c	0.0460281	0.0758405	0.10712	0.245899		Two component sensory transduction protein regX3 (Probably luxR-family)	A1KFW5	BCG_0532	BCG_0532	0.14057	-1.20658	-0.289372	0.487115		BCG_3502c	0.0460281	0.0758405	0.10712	0.245899	-1.28078	-0.188206	-0.201309	-0.0254584
UDP-N-acetylenolpyruvoylglucosamine reductase	BCG_0047c	0.0578398	0.139254	0.179133	0.246991		Phenylalanine--tRNA ligase beta subunit	A1KJ67	pheT	BCG_1689	-1.17183	-1.34167	0.447923	-0.63643		BCG_0047c	0.0578398	0.139254	0.179133	0.246991	#N/A	#N/A	#N/A	#N/A
Probable transcriptional regulatory protein embR	BCG_1326c	0.139571	0.167649	0.200499	0.247677		Possible mycobactin utilization protein viuB	A1KMN9	viuB	BCG_2916c	0.376513	-0.24642	-0.547104	0.130576		BCG_1326c	0.139571	0.167649	0.200499	0.247677	#N/A	#N/A	#N/A	#N/A
Probable conserved transmembrane alanine and leucine rich protein	BCG_2720	0.00323701	0.0170356	0.0528107	0.247681		N-acetyl-gamma-glutamyl-phosphate reductase	ARGC	argC	BCG_1691	0.00630377	-0.0138052	0.290587	0.119678		BCG_2720	0.00323701	0.0170356	0.0528107	0.247681	#N/A	#N/A	#N/A	#N/A
Rhamnosyl O-methyltransferase	BCG_2720	0.00323701	0.0170356	0.0528107	0.247681		Possible nitrate/nitrite response transcriptional regulatory protein narL	A1KGX6	narL	BCG_0896c	0.00432808	0.0257388	-0.508341	0.477426		BCG_2720	0.00323701	0.0170356	0.0528107	0.247681	#N/A	#N/A	#N/A	#N/A
Probable protease	BCG_0331	-0.0785652	-0.210221	-0.112422	0.249267		Putative uncharacterized protein BCG_1191	A1KHS1	BCG_1191	BCG_1191	-0.0528453	0.00901305	0.0684099	0.588888		BCG_0331	-0.0785652	-0.210221	-0.112422	0.249267	#N/A	#N/A	#N/A	#N/A
Putative transcriptional regulator	BCG_0331	-0.0785652	-0.210221	-0.112422	0.249267		Probable polyketide synthase pks5	A1KIV7	pks5	BCG_1579c	1.11138	1.41037	1.01961	1.53264		BCG_0331	-0.0785652	-0.210221	-0.112422	0.249267	#N/A	#N/A	#N/A	#N/A
Alanine/leucine/valine-rich protein	BCG_2582c	0.210704	-0.0637106	0.0579922	0.24938		Chaperone protein DnaJ	A1KL63	dnaJ	BCG_2387c	0.146019	0.0710165	0.0302396	0.488737		BCG_2582c	0.210704	-0.0637106	0.0579922	0.24938	0.834334	1.14721	-0.208636	0.187467
Probable glutamine synthetase glnA2	BCG_2239c	0.192308	0.18369	0.137997	0.249677		Putative membrane-associated serine protease	A1KQ00	BCG_3729c	BCG_3729c	0.637238	0.944694	0.38397	0.199161		BCG_2239c	0.192308	0.18369	0.137997	0.249677	-0.143438	-0.192877	0.0209107	-0.0908714
Probable transmembrane cytochrome C oxidase (Subunit ii) ctaC	BCG_2216c	0.122319	0.0487678	0.133691	0.249994		Probable endonuclease 4	END4	nfo	BCG_0719	0.679727	0.0806565	-0.114407	-0.270211		BCG_2216c	0.122319	0.0487678	0.133691	0.249994	0.246943	0.0436875	0.437044	0.521458
Probable sulphate-transport transmembrane protein ABC transporter	BCG_1778c	0.293936	0.276897	0.199058	0.250534		Probable peptide synthetase nrp	A1KES2	nrp	BCG_0134	0.706444	0.70683	-0.723824	0.220667		BCG_1778c	0.293936	0.276897	0.199058	0.250534	#N/A	#N/A	#N/A	#N/A
Alpha-mannosyltransferase pimA	BCG_2635c	0.276287	0.282925	0.301052	0.251346		Putative uncharacterized protein BCG_0878c	A1KGV8	BCG_0878c	BCG_0878c	-0.661046	0.419345	-0.758336	0.201909		BCG_2635c	0.276287	0.282925	0.301052	0.251346	#N/A	#N/A	#N/A	#N/A
3-isopropylmalate dehydrogenase	BCG_3016c	0.181891	0.0857102	0.244584	0.251443		Putative oxidoreductase	A1KQC4	BCG_3852	BCG_3852	-1.27668	-2.51629	-1.88016	-0.0783341		BCG_3016c	0.181891	0.0857102	0.244584	0.251443	0.467707	0.610801	0.294813	0.456545
Probable sugar-binding lipoprotein	BCG_2060c	0.0538434	0.126505	0.202842	0.253419		Putative uncharacterized protein BCG_2047c	A1KK74	BCG_2047c	BCG_2047c	-0.503211	0.36718	0.604987	-0.282896		BCG_2060c	0.0538434	0.126505	0.202842	0.253419	#N/A	#N/A	#N/A	#N/A
30S ribosomal protein S6	BCG_0951	0.0294678	0.021112	0.198321	0.25423		Deoxyuridine 5'-triphosphate nucleotidohydrolase	DUT	dut	BCG_2710c	-0.173904	-0.708896	-0.202634	0.488559		BCG_0951	0.0294678	0.021112	0.198321	0.25423	-0.0591262	0.146837	0.262644	0.759219
Probable metal cation transporter P-type atpase A ctpF	BCG_2014	0.34876	0.204893	0.153962	0.254735		Putative uncharacterized protein BCG_1307c	A1KI35	BCG_1307c	BCG_1307c	-0.358557	0.415097	0.233723	0.723398		BCG_2014	0.34876	0.204893	0.153962	0.254735	#N/A	#N/A	#N/A	#N/A
Lipoprotein LprC	BCG_1334	0.331649	0.320411	0.19495	0.255988		Probable conserved membrane protein	A1KJJ4	BCG_0264c	BCG_0264c	-0.705237	0.434539	-2.70976	0.37		BCG_1334	0.331649	0.320411	0.19495	0.255988	0.0398594	0.00218757	0.253492	0.652007
Probable conserved lipoprotein lpqF	BCG_3658	0.414505	0.29669	0.367231	0.25701		Putative uncharacterized protein cysQ	A1KKH4	cysQ	BCG_2148c	1.23337	-0.146949	0.718579	0.564553		BCG_3658	0.414505	0.29669	0.367231	0.25701	#N/A	#N/A	#N/A	#N/A
Probable conserved lipoprotein lprR	BCG_3218	0.267288	0.182857	0.242236	0.257431		Probable hydratase	A1KPM1	BCG_3600c	BCG_3600c	0.658441	1.15023	0.726766	0.221028		BCG_3218	0.267288	0.182857	0.242236	0.257431	#N/A	#N/A	#N/A	#N/A
Phenyloxazoline synthase mbtB	BCG_2397c	0.180312	0.190769	0.383837	0.258569		Putative uncharacterized protein BCG_3685c	A1KPV6	BCG_3685c	BCG_3685c	1.79005	-0.892868	0.42926	0.310346		BCG_2397c	0.180312	0.190769	0.383837	0.258569	0.610595	1.5187	1.62988	0.572243
Maltooligosyltrehalose synthase TreY	BCG_1616c	0.0251437	0.0423602	0.130427	0.258681		Prolipoprotein diacylglyceryl transferase	LGT	lgt	BCG_1652	1.21925	0.482821	-0.237646	0.0701061		BCG_1616c	0.0251437	0.0423602	0.130427	0.258681	#N/A	#N/A	#N/A	#N/A
Phenolpthiocerol synthesis type-I polyketide synthase ppsB	BCG_2954	0.234565	-0.0905195	0.139904	0.258741		Serine--tRNA ligase	SYS	serS	BCG_3897c	0.087428	0.0450637	-0.805888	-0.226098		BCG_2954	0.234565	-0.0905195	0.139904	0.258741	-0.219589	-1.49037	-1.04807	0.0166667
Probable ATP-dependent DNA helicase	BCG_3226c	0.301534	0.282691	0.265572	0.258817		Bifunctional protein FolD	FOLD	folD	BCG_3428c	-0.65462	0.124569	0.63968	-0.211527		BCG_3226c	0.301534	0.282691	0.265572	0.258817	#N/A	#N/A	#N/A	#N/A
Iron-sulfur-binding reductase	BCG_0377c	0.172247	0.219611	0.353567	0.262705		Probable phosphoglucomutase pgmA	A1KN66	pgmA	BCG_3093c	-0.392311	-0.24259	0.0899148	-0.397605		BCG_0377c	0.172247	0.219611	0.353567	0.262705	-1.03455	0.0690281	-0.0425377	0.100459
Possible hydrolase	BCG_0076c	0.217769	0.125003	0.24192	0.262836		Alanine racemase	A1KPB4	alr	BCG_3493c	1.31588	-0.664955	0.573709	0.454819		BCG_0076c	0.217769	0.125003	0.24192	0.262836	#N/A	#N/A	#N/A	#N/A
Probable conserved transmembrane transport protein mmpL5	BCG_0725c	0.376552	0.446823	0.317032	0.263101		Acetyl-coenzyme A synthetase	A1KPZ6	acs	BCG_3725	-0.958697	-0.136389	-0.447821	0.39616		BCG_0725c	0.376552	0.446823	0.317032	0.263101	#N/A	#N/A	#N/A	#N/A
Pantothenate synthetase	BCG_2435c	-0.203085	0.0164156	-0.289208	0.264605		Putative uncharacterized protein BCG_2021c	A1KK48	BCG_2021c	BCG_2021c	-0.0205041	0.851051	0.611249	0.416042		BCG_2435c	-0.203085	0.0164156	-0.289208	0.264605	#N/A	#N/A	#N/A	#N/A
Probable long-chain-fatty-acid-CoA ligase fadD15	BCG_2203	0.0972739	0.188991	0.231194	0.26493		Possible dehydrogenase/reductase	A1KFF3	BCG_0370	BCG_0370	-0.112692	0.29352	-0.689746	0.247557		BCG_2203	0.0972739	0.188991	0.231194	0.26493	#N/A	#N/A	#N/A	#N/A
Probable acetyl-CoA acetyltransferase fadA5	BCG_3610	0.233461	0.186903	0.353814	0.264982		1,4-alpha-glucan branching enzyme GlgB	GLGB	glgB	BCG_1388c	-0.658369	-0.230964	0.216995	-0.826102		BCG_3610	0.233461	0.186903	0.353814	0.264982	#N/A	#N/A	#N/A	#N/A
Probable conserved transmembrane ATP-binding protein ABC transporter	BCG_1786	0.197797	0.16256	0.344109	0.265011		Possible oxidoreductase	A1KER8	fadB5	BCG_1951c	0.0211109	0.420418	1.56048	0.636432		BCG_1786	0.197797	0.16256	0.344109	0.265011	0.120871	0.267748	0.549831	0.371983
Probable bifunctional protein acetyl-/propionyl-coenzyme A carboxylase (Alpha chain) accA3: biotin carboxylase + biotin carboxyl carrier protein	BCG_3314	0.176804	0.16345	0.221001	0.265163		Probable preprotein translocase secE1	A1KGB8	secE1	BCG_0687	-0.491751	-1.33282	-0.956799	0.198206		BCG_3314	0.176804	0.16345	0.221001	0.265163	-0.208626	-0.417197	-0.312939	0.104299
Phenolpthiocerol synthesis type-I polyketide synthase ppsC	BCG_2955	0.0972155	-0.100258	0.181471	0.265357		Probable 6-phosphogluconolactonase devB	A1KIN4	devB	BCG_1506c	0.244616	0.645548	-1.64817	0.518413		BCG_2955	0.0972155	-0.100258	0.181471	0.265357	-0.223768	-2.12092	-0.758851	0.580787
Probable nad(P) transhydrogenase (Subunit alpha) pntAa [first part]	BCG_0191	0.183503	0.168541	0.17536	0.265673		Putative uncharacterized protein BCG_1551	A1KIS9	BCG_1551	BCG_1551	0.786458	-0.30598	0.476211	1.19796		BCG_0191	0.183503	0.168541	0.17536	0.265673	-0.396857	-0.312884	-0.15445	-0.0170716
Beta-lactamase	BCG_2087c	0.160258	0.280762	0.239359	0.265823		TRK system potassium uptake protein ceoB	A1KM29	ceoB	BCG_2704	-0.58171	0.246866	0.580234	0.135207		BCG_2087c	0.160258	0.280762	0.239359	0.265823	#N/A	#N/A	#N/A	#N/A
Possible fatty-acid-CoA ligase fadD1	BCG_1789c	0.225233	0.152285	0.452083	0.266289		Probable short-chain type dehydrogenase/reductase	A1KPH0	BCG_0184	BCG_0184	-2.32802	-0.704642	-1.25731	0.0332419		BCG_1789c	0.225233	0.152285	0.452083	0.266289	#N/A	#N/A	#N/A	#N/A
Probable polyketide synthase pks5	BCG_1579c	0.205161	0.0157177	0.197085	0.26717		Possible conserved membrane protein	A1KQ23	BCG_0324	BCG_0324	0.375204	0.187679	0.712878	0.477553		BCG_1579c	0.205161	0.0157177	0.197085	0.26717	1.11138	1.41037	1.01961	1.53264
Possible lysophospholipase	BCG_0220	0.132621	0.190784	0.230612	0.267361		Nicotinate-nucleotide--dimethylbenzimidazole phosphoribosyltransferase	COBT	cobT	BCG_2223	-0.198799	-0.351055	0.76273	-0.00292082		BCG_0220	0.132621	0.190784	0.230612	0.267361	-0.730025	-0.417226	-0.208584	0.27278
Glucanase	BCG_0093	-0.0835025	-0.0234634	0.00663633	0.26753		UPF0353 protein BCG_1543	Y1543	BCG_1543	BCG_1543	-0.801344	-0.900394	-0.304072	0.186667		BCG_0093	-0.0835025	-0.0234634	0.00663633	0.26753	#N/A	#N/A	#N/A	#N/A
tRNA pseudouridine synthase A	BCG_3520c	0.182965	0.178667	0.335747	0.268831		Probable sulfate-binding lipoprotein subI	A1KL91	subI	BCG_2415c	1.23144	0.840249	-2.31525	-0.0715294		BCG_3520c	0.182965	0.178667	0.335747	0.268831	#N/A	#N/A	#N/A	#N/A
Probable acetolactate synthase (Small subunit) ilvN	BCG_3024c	0.236882	0.0275276	0.214332	0.269622		Possible conserved membrane protein	A1KLL6	BCG_0324	BCG_0324	-1.00029	-0.37909	-0.180191	0.251087		BCG_3024c	0.236882	0.0275276	0.214332	0.269622	#N/A	#N/A	#N/A	#N/A
Resuscitation-promoting factor RpfA	BCG_0919c	0.302489	0.200193	0.0237333	0.270665		Phosphoribosylamine--glycine ligase	A1KGQ5	purD	BCG_0824	-0.372145	-0.663162	-0.817178	0.0633333		BCG_0919c	0.302489	0.200193	0.0237333	0.270665	#N/A	#N/A	#N/A	#N/A
Possible conserved membrane or secreted protein	BCG_2990c	0.21302	0.470379	0.222266	0.271443		Aspartate carbamoyltransferase	PYRB	pyrB	BCG_1441	-0.245553	-1.68913	-1.11233	-0.805995		BCG_2990c	0.21302	0.470379	0.222266	0.271443	-0.0283312	0.480864	0.199286	0.584022
Possible enoyl-CoA hydratase echA19	BCG_3579	0.292651	0.324518	0.353953	0.272104		Probable zinc metalloprotease	A1KF18	BCG_0235c	BCG_0235c	-1.79122	-0.724924	0.840905	0.043047		BCG_3579	0.292651	0.324518	0.353953	0.272104	#N/A	#N/A	#N/A	#N/A
Cytochrome C-type biogenesis protein CcdA	BCG_0570	0.281925	0.0790116	0.254037	0.272233		Probable transcriptional regulatory protein	A1KIJ3	BCG_2628c	BCG_2628c	-1.40303	-0.162703	-0.323919	0.349134		BCG_0570	0.281925	0.0790116	0.254037	0.272233	#N/A	#N/A	#N/A	#N/A
Monooxygenase ethA	BCG_3917c	0.028858	0.00495394	0.220097	0.272476		Carbamoyl-phosphate synthase large chain	A1KIH3	carB	BCG_1445	0.228814	0.00248722	-0.131144	0.0333333		BCG_3917c	0.028858	0.00495394	0.220097	0.272476	0.618626	1.21996	0.568693	0.705478
30S ribosomal protein S18	BCG_0086	0.125302	-0.0474104	-0.235434	0.273291		Putative uncharacterized protein BCG_0568	A1KG01	BCG_0568	BCG_0568	0.664764	0.908869	-0.204204	0.711385		BCG_0086	0.125302	-0.0474104	-0.235434	0.273291	-0.196639	-0.818538	-0.608944	-0.141885
Peptidoglycan hydrolase	BCG_3973	0.319592	0.298088	0.239743	0.273566		Probable dihydrolipoamide dehydrogenase lpdA	A1KNY9	lpdA	BCG_3368c	-0.250281	-0.512684	-0.331992	0.0646262		BCG_3973	0.319592	0.298088	0.239743	0.273566	#N/A	#N/A	#N/A	#N/A
Probable membrane protein	BCG_2111c	0.209334	0.253434	0.257959	0.273576		Probable ribonuclease VapC	A1KEN4	vapC	BCG_1014	-0.316736	-0.353935	0.214674	-0.0535384		BCG_2111c	0.209334	0.253434	0.257959	0.273576	-0.0369001	0.321705	0.544432	1.10191
Adenylosuccinate synthetase	BCG_3034c	0.132767	0.489938	0.304372	0.274333		Probable dehydrogenase/reductase	A1KGQ3	BCG_0822	BCG_0822	-1.0421	-1.13937	-1.73138	0.400711		BCG_3034c	0.132767	0.489938	0.304372	0.274333	-0.319511	0.197361	0.062528	0.208111
Aspartokinase	BCG_3769c	0.0892584	0.0333102	0.129741	0.275856		Putative uncharacterized protein BCG_0958	A1KH38	BCG_0958	BCG_0958	0.146644	0.332964	0.373405	0.080808		BCG_3769c	0.0892584	0.0333102	0.129741	0.275856	0.0181798	-0.215691	-0.452061	-0.063554
S-adenosylmethionine synthase	BCG_2463	0.210813	0.161265	0.223639	0.27675		Probable fatty-acid-CoA ligase fadD36	A1KHY1	fadD36	BCG_1253	-1.08161	-1.06333	-0.98654	-0.19		BCG_2463	0.210813	0.161265	0.223639	0.27675	#N/A	#N/A	#N/A	#N/A
Enoyl-CoA hydratase EchA5	BCG_0998	0.165759	0.274147	0.112397	0.276782		Probable methylmalonyl-COA mutase large subunit mutB	A1KIT4	mutB	BCG_1556	1.07253	0.427478	0.841741	0.277784		BCG_0998	0.165759	0.274147	0.112397	0.276782	#N/A	#N/A	#N/A	#N/A
Acyl-CoA dehydrogenase FadE34	BCG_3638c	0.158247	0.117882	0.0995857	0.277397		Histidinol dehydrogenase	A1KJ15	hisD	BCG_1637	-0.599772	0.600125	-0.267233	0.320999		BCG_3638c	0.158247	0.117882	0.0995857	0.277397	#N/A	#N/A	#N/A	#N/A
Probable acyl-CoA dehydrogenase fadE34	BCG_3638c	0.158247	0.117882	0.0995857	0.277397		Probable short-chain type dehydrogenase/reductase	A1KMA8	BCG_0184	BCG_0184	-0.353908	0.917059	-0.138866	0.321495		BCG_3638c	0.158247	0.117882	0.0995857	0.277397	#N/A	#N/A	#N/A	#N/A
Replicative DNA helicase	BCG_0089	0.214231	0.204747	0.178112	0.278175		Probable short-chain type dehydrogenase/reductase	A1KPI7	BCG_0184	BCG_0184	0.369902	0.367896	-0.521904	1.00518		BCG_0089	0.214231	0.204747	0.178112	0.278175	#N/A	#N/A	#N/A	#N/A
Probable acyl-CoA dehydrogenase fadE27	BCG_3569	0.106055	0.199361	0.324628	0.278441		Diacylglycerol acyltransferase/mycolyltransferase Ag85B	A85B	fbpB	BCG_1923c	-0.772969	-2.06425	-0.362639	-1.06289		BCG_3569	0.106055	0.199361	0.324628	0.278441	#N/A	#N/A	#N/A	#N/A
Possible dna ligase ligC	BCG_3791	0.293636	0.146413	0.166313	0.278954		3-isopropylmalate dehydratase large subunit	LEUC	leuC	BCG_3009c	0.801974	-0.566259	-0.0265063	0.0450827		BCG_3791	0.293636	0.146413	0.166313	0.278954	#N/A	#N/A	#N/A	#N/A
Error-prone DNA polymerase	BCG_3442c	0.0657045	0.101917	0.0263719	0.279041		Probable exonuclease V (Alpha chain) recD	A1KGA7	recD	BCG_0675c	0.02713	1.31283	0.781548	0.0328738		BCG_3442c	0.0657045	0.101917	0.0263719	0.279041	#N/A	#N/A	#N/A	#N/A
Glycerol-3-phosphate dehydrogenase	BCG_0609c	0.187623	0.216606	0.167173	0.280038		TRK system potassium uptake protein ceoC	A1KM30	ceoC	BCG_2705	0.0504965	0.0753115	-0.641747	0.369349		BCG_0609c	0.187623	0.216606	0.167173	0.280038	#N/A	#N/A	#N/A	#N/A
Cell division ATP-binding protein FtsE	BCG_3127c	0.132128	0.358304	0.343536	0.280076		Probable glutamate decarboxylase gadB	A1KPB9	gadB	BCG_3498c	-0.308232	-0.635176	-0.538435	-0.0389038		BCG_3127c	0.132128	0.358304	0.343536	0.280076	-0.138416	0.216829	0.361561	0.391664
Probable respiratory nitrate reductase (Alpha chain) narG	BCG_1223	0.190045	0.153211	0.249487	0.28013		Tyrosine--tRNA ligase	A1KJA5	tyrS	BCG_1727	0.540885	0.625277	0.243354	0.458609		BCG_1223	0.190045	0.153211	0.249487	0.28013	#N/A	#N/A	#N/A	#N/A
3'-5' exoribonuclease	BCG_2194c	-0.244697	0.0457537	0.0261612	0.281037		Putative uncharacterized protein BCG_1729	A1KJA7	BCG_1729	BCG_1729	0.271339	-0.545236	0.272638	0.499327		BCG_2194c	-0.244697	0.0457537	0.0261612	0.281037	#N/A	#N/A	#N/A	#N/A
Probable cation-transporter atpase I ctpI	BCG_0140c	0.730843	0.170929	0.367922	0.28251		Probable sulfate-transport ATP-binding protein ABC transporter cysA1	A1KL88	cysA1	BCG_2412c	0.800058	-1.1386	-0.941728	-0.36292		BCG_0140c	0.730843	0.170929	0.367922	0.28251	0.533486	0.187733	0.507201	0.118205
Macrolide-transport ATP-binding protein ABC transporter	BCG_1706c	0.237263	0.256622	0.147699	0.283225		Probable oxidoreductase	A1KKH2	BCG_1807	BCG_1807	-0.302681	-0.871706	-0.0058761	0.375005		BCG_1706c	0.237263	0.256622	0.147699	0.283225	#N/A	#N/A	#N/A	#N/A
Probable udp-glucose 6-dehydrogenase udgA	BCG_0362	0.480633	0.299867	0.384858	0.283571		Probable glutamine synthetase glnA4	A1KMK5	glnA4	BCG_2882c	-0.14699	0.468863	0.132824	-0.42724		BCG_0362	0.480633	0.299867	0.384858	0.283571	#N/A	#N/A	#N/A	#N/A
Probable amidase amiB1	BCG_3371c	0.199988	0.302776	0.255506	0.283711		Possible electron transfer protein fdxB	A1KPN9	fdxB	BCG_3618	-0.554464	-0.386887	0.465659	0.15		BCG_3371c	0.199988	0.302776	0.255506	0.283711	#N/A	#N/A	#N/A	#N/A
Possible transcriptional regulatory protein nadR (Probably asnC-family)	BCG_0249c	0.286779	0.237585	0.242804	0.286673		Argininosuccinate lyase	ARLY	argH	BCG_1698	0.958328	0.394647	0.425452	0.345449		BCG_0249c	0.286779	0.237585	0.242804	0.286673	#N/A	#N/A	#N/A	#N/A
Phthiotriol/phenolphthiotriol dimycocerosates methyltransferase	BCG_0314	0.274361	-0.0178211	0.34591	0.288709		Probable O-antigen/lipopolysaccharide transport ATP-binding protein ABC transporter rfbE	A1KQB5	rbfE	BCG_3843	-0.0786731	-0.0874427	-0.0550153	0.577077		BCG_0314	0.274361	-0.0178211	0.34591	0.288709	#N/A	#N/A	#N/A	#N/A
Probable polyketide synthase pks1	BCG_2968c	0.0839516	-0.104535	0.141408	0.288914		Cyclopropane-fatty-acyl-phospholipid synthase 1 cmaA1	A1KP82	cmaA1	BCG_3461c	0.389706	1.34716	1.33288	0.625102		BCG_2968c	0.0839516	-0.104535	0.141408	0.288914	#N/A	#N/A	#N/A	#N/A
Antitoxin	BCG_3429	0.129386	0.235974	0.115893	0.289257		Possible transcriptional regulatory protein (Possibly tetr-family)	A1KF96	BCG_0313c	BCG_0313c	-3.44668	-3.29504	-1.05495	-0.0243424		BCG_3429	0.129386	0.235974	0.115893	0.289257	0.170354	0.0688013	0.458049	0.1886
Phthiocerol synthesis polyketide synthase type I PpsD	BCG_2108	0.334842	-0.157682	0.154933	0.29076		Putative uncharacterized protein BCG_0338	A1KFC1	BCG_0338	BCG_0338	0.661304	-0.880055	-0.508953	0.238865		BCG_2108	0.334842	-0.157682	0.154933	0.29076	#N/A	#N/A	#N/A	#N/A
Probable fatty-acid-CoA ligase fadD8	BCG_0596c	0.358995	0.419064	0.334597	0.290828		Glutamine-dependent NAD(+) synthetase nadE	A1KLD3	nadE	BCG_2457c	-0.559784	0.763899	-0.0342516	0.132934		BCG_0596c	0.358995	0.419064	0.334597	0.290828	#N/A	#N/A	#N/A	#N/A
Aspartyl/glutamyl-tRNA(Asn/Gln) amidotransferase subunit B	BCG_2437c	0.209256	0.310499	0.157568	0.291388		Probable daunorubicin-DIM-transport ATP-binding protein ABC transporter drrA	A1KMT1	drrA	BCG_2958	-0.627542	-0.731132	-0.622503	0.660257		BCG_2437c	0.209256	0.310499	0.157568	0.291388	#N/A	#N/A	#N/A	#N/A
Glycerophosphoryl diester phosphodiesterase GlpQ	BCG_0357c	0.228344	0.129402	0.125769	0.292924		Probable conserved lipoprotein lpqD	A1KP80	lpqD	BCG_3459	1.02863	0.840098	0.845699	0.774286		BCG_0357c	0.228344	0.129402	0.125769	0.292924	#N/A	#N/A	#N/A	#N/A
Possible fatty-acid-CoA ligase fadD10	BCG_0132	0.149353	0.188191	0.338417	0.293107		Probable conserved membrane protein	A1KPS3	BCG_0264c	BCG_0264c	-0.018223	-0.560466	-1.21694	0.0494157		BCG_0132	0.149353	0.188191	0.338417	0.293107	#N/A	#N/A	#N/A	#N/A
Diacylglycerol acyltransferase/mycolyltransferase Ag85A	BCG_3866c	0.272737	0.0207006	0.188815	0.294191		Putative uncharacterized protein BCG_3827	A1KQ99	BCG_3827	BCG_3827	-0.483263	-0.74811	-0.0213999	0.653635		BCG_3866c	0.272737	0.0207006	0.188815	0.294191	0.208588	-2.60747	-1.98183	0
Signal recognition particle receptor FtsY	BCG_2942c	0.110841	0.272889	0.214462	0.295463		Phosphoribosyl-ATP pyrophosphatase	HIS2	hisE	BCG_2139c	-0.60374	-0.517667	-0.0303606	0.119425		BCG_2942c	0.110841	0.272889	0.214462	0.295463	-0.699419	0.684253	0.0910275	-0.0497566
FtsW-like protein FtsW	BCG_2171c	0.27354	0.372247	0.321378	0.295665		Protein MraZ	MRAZ	mraZ	BCG_2183c	0.450691	0.286966	0.132102	0.28578		BCG_2171c	0.27354	0.372247	0.321378	0.295665	#N/A	#N/A	#N/A	#N/A
Probable aconitate hydratase acn	BCG_1537c	0.139856	0.201391	0.163212	0.296719		Adenylosuccinate synthetase	PURA	purA	BCG_0395c	0.28059	0.523316	0.595704	0.46738		BCG_1537c	0.139856	0.201391	0.163212	0.296719	0.312897	0.104299	-0.208626	-1.39463e-05
Tryptophan synthase beta chain	BCG_1650	0.0698514	-0.0144419	0.270286	0.296928		Macrolide-transport ATP-binding protein ABC transporter	A1KJ84	BCG_2497c	BCG_2497c	0.62219	0.769157	0.453369	0.1749		BCG_1650	0.0698514	-0.0144419	0.270286	0.296928	-0.363228	-0.322564	0.181206	-0.402653
Probable unidentified antibiotic-transport ATP-binding protein ABC transporter	BCG_1519c	0.220541	0.189956	0.124158	0.297207		Peptidoglycan-binding protein ArfA	ARFA	arfA	BCG_0951	-0.27717	0.860496	0.266727	0.890218		BCG_1519c	0.220541	0.189956	0.124158	0.297207	#N/A	#N/A	#N/A	#N/A
Lipase LipE	BCG_3837	0.152199	0.301251	0.138457	0.297698		Probable cation-transporter atpase I ctpI	A1KES8	ctpI	BCG_0140c	0.533486	0.187733	0.507201	0.118205		BCG_3837	0.152199	0.301251	0.138457	0.297698	0.297742	1.04661	0.111586	-0.0492294
Possible fatty-acid-CoA ligase fadD11	BCG_1602	0.167038	0.0755168	0.226386	0.297857		Phenolpthiocerol synthesis type-I polyketide synthase ppsB	A1KMS7	ppsB	BCG_2954	-0.219589	-1.49037	-1.04807	0.0166667		BCG_1602	0.167038	0.0755168	0.226386	0.297857	#N/A	#N/A	#N/A	#N/A
Possible mce-family lipoprotein lprK (MCE-family lipoprotein mce1E)	BCG_0210	-0.00590578	0.186876	0.100502	0.299733		Probable DNA polymerase III (Alpha chain) dnaE1	A1KIX8	dnaE1	BCG_1600	-1.05216	-1.39498	-0.877618	-0.713655		BCG_0210	-0.00590578	0.186876	0.100502	0.299733	#N/A	#N/A	#N/A	#N/A
50S ribosomal protein L19	BCG_3960c	0.0242775	-0.126141	0.0364345	0.299759		Possible membrane protein	A1KEL6	BCG_0079c	BCG_0079c	1.19994	1.34957	0.627828	0.41125		BCG_3960c	0.0242775	-0.126141	0.0364345	0.299759	#N/A	#N/A	#N/A	#N/A
Beta lactamase	BCG_3735c	0.190917	0.204418	0.276837	0.302618		Putative uncharacterized protein BCG_1811c	A1KJI9	BCG_1811c	BCG_1811c	0.313152	0.554526	-0.381316	0.17054		BCG_3735c	0.190917	0.204418	0.276837	0.302618	#N/A	#N/A	#N/A	#N/A
Probable ATP-dependent helicase lhr	BCG_3361	0.215814	0.172653	0.197882	0.303557		Probable fatty-acid-CoA ligase fadD7	A1KEU0	fadD7	BCG_0153	0.865906	0.919542	1.17989	0.0711543		BCG_3361	0.215814	0.172653	0.197882	0.303557	#N/A	#N/A	#N/A	#N/A
Probable acyl-CoA dehydrogenase fadE35	BCG_3859	0.291149	0.310995	0.0962938	0.306704		Probable conserved mce associated protein	A1KEZ7	BCG_0214	BCG_0214	-0.509973	0.345921	-0.233761	1.44335		BCG_3859	0.291149	0.310995	0.0962938	0.306704	#N/A	#N/A	#N/A	#N/A
Probable transmembrane serine/threonine-protein kinase H pknH	BCG_1325c	0.272169	0.129542	0.182833	0.306878		Putative uncharacterized protein BCG_1523	A1KIQ1	BCG_1523	BCG_1523	-0.51823	0.756727	-0.905695	0.64788		BCG_1325c	0.272169	0.129542	0.182833	0.306878	#N/A	#N/A	#N/A	#N/A
Resolvase	BCG_2810c	0.155662	0.133696	0.270886	0.306959		Possible membrane protein	A1KIR6	BCG_0079c	BCG_0079c	-1.33315	-0.692978	-1.05432	0.0906517		BCG_2810c	0.155662	0.133696	0.270886	0.306959	#N/A	#N/A	#N/A	#N/A
Possible dioxygenase	BCG_3185c	0.191884	0.446557	0.420938	0.308921		Putative uncharacterized protein BCG_2129c	A1KKF5	BCG_2129c	BCG_2129c	-0.77239	0.18867	-0.110748	0.355614		BCG_3185c	0.191884	0.446557	0.420938	0.308921	#N/A	#N/A	#N/A	#N/A
Membrane-anchored mycosin	BCG_1250	0.0652393	0.174892	0.188781	0.309507		Probable folylpolyglutamate synthase protein folC	A1KLE3	folC	BCG_2467c	0.312276	-2.10847	-1.26596	0.123937		BCG_1250	0.0652393	0.174892	0.188781	0.309507	-1.35599	-1.97386	-1.15167	0.189876
Sugar kinase	BCG_0149	0.274975	0.109425	0.191937	0.312137		Probable NADPH:adrenodoxin oxidoreductase fprA	A1KNA4	fprA	BCG_3131	0.179149	-0.0449001	0.347299	0.691484		BCG_0149	0.274975	0.109425	0.191937	0.312137	#N/A	#N/A	#N/A	#N/A
Amidophosphoribosyltransferase	BCG_0860	0.273195	0.156245	0.102435	0.313402		Probable metal cation-transporting P-type atpase C ctpC	A1KNS2	ctpC	BCG_3299	0.0756788	0.641722	0.938725	0.425117		BCG_0860	0.273195	0.156245	0.102435	0.313402	#N/A	#N/A	#N/A	#N/A
Possible pterin-4-alpha-carbinolamine dehydratase moaB2	BCG_1039	0.283188	0.345862	0.251749	0.314112		Probable acetyl-CoA acetyltransferase fadA6	A1KPP1	fadA6	BCG_3620c	-1.30273	-1.19985	-2.28463	-0.898209		BCG_1039	0.283188	0.345862	0.251749	0.314112	-0.104313	0.104299	0.417178	0.417159
Polyphosphate kinase	BCG_3262c	0.333197	0.188476	0.233433	0.314145		Diaminopimelate epimerase	DAPF	dapF	BCG_2739c	0.322411	0.187098	-0.0693398	0.51846		BCG_3262c	0.333197	0.188476	0.233433	0.314145	#N/A	#N/A	#N/A	#N/A
Secreted l-alanine dehydrogenase ald_a [first part]	BCG_1102	0.193048	0.208677	0.27194	0.314436		Bifunctional protein GlmU	GLMU	glmU	BCG_1075c	-1.25269	-1.79788	-0.829516	0.0725068		BCG_1102	0.193048	0.208677	0.27194	0.314436	#N/A	#N/A	#N/A	#N/A
Probable esterase LipM	BCG_2299	0.266239	0.145438	0.36978	0.315268		Ribonuclease PH	RNPH	rph	BCG_1402	0.261462	0.079929	0.621156	0.558668		BCG_2299	0.266239	0.145438	0.36978	0.315268	0.232286	0.133807	0.0350883	0.471736
UPF0234 protein RN06_0699	BCG_2299	0.266239	0.145438	0.36978	0.315268		Putative uncharacterized protein BCG_1636c	A1KJ14	BCG_1636c	BCG_1636c	0.188143	0.327744	-0.428588	1.0432		BCG_2299	0.266239	0.145438	0.36978	0.315268	0.232286	0.133807	0.0350883	0.471736
2-C-methyl-D-erythritol 4-phosphate cytidylyltransferase	BCG_3647c	0.0866756	0.14085	0.277034	0.316124		Probable conserved membrane protein	A1KFI2	BCG_0264c	BCG_0264c	-1.1917	-0.617709	-0.484573	0.0507495		BCG_3647c	0.0866756	0.14085	0.277034	0.316124	0.677813	-1.61196	0.165747	0.860642
Diaminopimelate epimerase	BCG_3647c	0.0866756	0.14085	0.277034	0.316124		Mycothiol acetyltransferase	MSHD	mshD	BCG_0871	-1.43464	1.10323	1.92379	0.825884		BCG_3647c	0.0866756	0.14085	0.277034	0.316124	0.677813	-1.61196	0.165747	0.860642
Oxidoreductase	BCG_0736	0.115818	0.341537	0.289795	0.316455		Probable enoyl-CoA hydratase echA5	A1KGF5	echA5	BCG_0724	0.102851	0.927116	0.366647	0.281588		BCG_0736	0.115818	0.341537	0.289795	0.316455	#N/A	#N/A	#N/A	#N/A
Probable transcriptional regulatory protein (Probably asnC-family)	BCG_3074c	0.188602	0.166246	0.303913	0.316641		Conserved hypothetical alanine and arginine rich protein	A1KM69	BCG_2744	BCG_2744	0.837796	-0.267765	0.368326	0.133333		BCG_3074c	0.188602	0.166246	0.303913	0.316641	#N/A	#N/A	#N/A	#N/A
Methionine--tRNA ligase	BCG_1064c	0.173571	-0.0652381	0.224191	0.316768		Putative uncharacterized protein BCG_2948c	A1KMS1	BCG_2948c	BCG_2948c	0.841329	0.557006	0.969733	0.722904		BCG_1064c	0.173571	-0.0652381	0.224191	0.316768	-0.208626	-0.312894	-0.208581	-0.413224
S-adenosylmethionine-dependent methyltransferase	BCG_3438	0.166878	0.159684	0.0827665	0.31831		PGL/p-HBAD biosynthesis rhamnosyltransferase	RNTF	BCG_2983c	BCG_2983c	-0.181333	0.0996877	0.555756	0.0666553		BCG_3438	0.166878	0.159684	0.0827665	0.31831	#N/A	#N/A	#N/A	#N/A
Acetylglutamate kinase	BCG_0733	0.222558	0.0989473	0.23426	0.318324		Putative uncharacterized protein BCG_1903	A1KJS9	BCG_1903	BCG_1903	-0.422545	-0.353545	-0.0297397	0.329488		BCG_0733	0.222558	0.0989473	0.23426	0.318324	#N/A	#N/A	#N/A	#N/A
Mce-family protein mce4A	BCG_3563c	-0.0563847	0.672506	0.164713	0.319015		Acetylornithine aminotransferase	A1KJ72	argD	BCG_1694	0.293021	0.32214	-0.305172	0.0839714		BCG_3563c	-0.0563847	0.672506	0.164713	0.319015	#N/A	#N/A	#N/A	#N/A
Polyribonucleotide nucleotidyltransferase	BCG_1703	0.261921	0.244078	0.330914	0.319417		Possible hydrolase	A1KEL3	BCG_2818	BCG_2818	-0.804455	-2.43413	-0.591786	0.152045		BCG_1703	0.261921	0.244078	0.330914	0.319417	#N/A	#N/A	#N/A	#N/A
Transcription termination/antitermination protein NusA	BCG_2861c	0.313132	0.357188	0.397358	0.320501		Putative lipoprotein lprF	A1KIF8	lprF	BCG_1430	-2.18147	0.378279	0.331815	0.437364		BCG_2861c	0.313132	0.357188	0.397358	0.320501	0.308911	1.15322	0.902347	0.882934
Possible magnesium chelatase	BCG_2870c	0.165137	0.25493	0.294958	0.320748		Putative uncharacterized protein BCG_1480	A1KIK8	BCG_1480	BCG_1480	-0.260726	0.32255	-0.206667	-0.0192681		BCG_2870c	0.165137	0.25493	0.294958	0.320748	#N/A	#N/A	#N/A	#N/A
Probable fatty-acid-CoA ligase fadD9	BCG_2613	0.180157	0.0871342	0.119064	0.320875		Putative uncharacterized protein BCG_1760c	A1KJD8	BCG_1760c	BCG_1760c	-0.969371	-1.42696	-1.01357	0.115098		BCG_2613	0.180157	0.0871342	0.119064	0.320875	#N/A	#N/A	#N/A	#N/A
Transcriptional regulator MoaR	BCG_1212c	0.334532	0.198337	0.23388	0.32102		Probable succinyl-CoA:3-ketoacid-coenzyme A transferase (Alpha subunit) scoA	A1KLJ9	scoA	BCG_2524c	1.14489	1.15463	-0.0266265	0.421973		BCG_1212c	0.334532	0.198337	0.23388	0.32102	#N/A	#N/A	#N/A	#N/A
Possible CoA-transferase (Beta subunit)	BCG_3616	-0.00981647	0.034839	0.0841105	0.322642		Probable alanine rich hydrolase	A1KMA7	BCG_2782	BCG_2782	0.0527313	-0.710177	-0.116318	0.57747		BCG_3616	-0.00981647	0.034839	0.0841105	0.322642	#N/A	#N/A	#N/A	#N/A
Serine protease	BCG_3515	0.546464	0.358676	0.109002	0.323078		Conserved hypothetical alanine and glycine rich protein	A1KPV1	BCG_3936c	BCG_3936c	-0.290503	-1.67556	-1.69176	0.238955		BCG_3515	0.546464	0.358676	0.109002	0.323078	#N/A	#N/A	#N/A	#N/A
Carboxylic ester hydrolase	BCG_2064c	0.0245904	0.226769	0.333996	0.323239		Putative uncharacterized protein BCG_3899	A1KQH1	BCG_3899	BCG_3899	-0.179228	-0.0632725	0.396863	1.07755		BCG_2064c	0.0245904	0.226769	0.333996	0.323239	#N/A	#N/A	#N/A	#N/A
Conserved 35 kDa alanine rich protein	BCG_2760c	0.16193	0.303688	0.296427	0.323737		Coenzyme F420:L-glutamate ligase	FBIB	fbiB	BCG_3291	-0.0252424	-0.68831	-0.222192	0.39		BCG_2760c	0.16193	0.303688	0.296427	0.323737	0.104299	0.208579	0.312897	0.730034
Tyrosine recombinase XerD	BCG_1739	0.224846	0.113186	0.133072	0.325417		Possible osmoprotectant (Glycine Betaine/carnitine/choline/l-proline) transport ATP-binding protein ABC transporter proV	A1KQ89	proV	BCG_3817c	0.980696	0.149976	-0.281653	-0.454674		BCG_1739	0.224846	0.113186	0.133072	0.325417	#N/A	#N/A	#N/A	#N/A
Homoserine dehydrogenase	BCG_1354	0.069675	0.134536	0.0731327	0.325709		Acetyl/propionyl-CoA carboxylase (Beta subunit) accD6	A1KKU0	accD6	BCG_2264	0.260296	-1.21012	-0.707629	0.926485		BCG_1354	0.069675	0.134536	0.0731327	0.325709	-0.0698429	-0.0184819	0.143519	0.286157
Malate synthase G	BCG_0870	0.280185	0.270974	0.354511	0.327758		Putative uncharacterized protein BCG_1264c	A1KHZ2	BCG_1264c	BCG_1264c	0.212957	0.279286	0.774892	0.200216		BCG_0870	0.280185	0.270974	0.354511	0.327758	#N/A	#N/A	#N/A	#N/A
Two component system response sensor kinase PhoR	BCG_3475c	-0.116097	0.0649049	0.0136787	0.327766		Putative oxidoreductase	A1KEY1	BCG_3852	BCG_3852	-0.590444	-0.81234	-0.936429	0.165769		BCG_3475c	-0.116097	0.0649049	0.0136787	0.327766	#N/A	#N/A	#N/A	#N/A
Probable cytochrome P450 132 cyp132	BCG_1455c	0.105514	0.237993	0.185342	0.329409		Chromosome partition protein Smc	A1KMR6	smc	BCG_2943c	-0.419182	-1.70794	0.124332	0.776347		BCG_1455c	0.105514	0.237993	0.185342	0.329409	#N/A	#N/A	#N/A	#N/A
Thiamine-phosphate synthase	BCG_3705c	0.252109	0.232947	0.306978	0.331259		Probable 5-methyltetrahydrofolate--homocystein methyltransferase MetH (Methionine synthase, vitamin-B12 dependent isozyme) (MS)	A1KKG7	metH	BCG_2141c	-0.877128	-0.180129	0.181682	0.0385202		BCG_3705c	0.252109	0.232947	0.306978	0.331259	#N/A	#N/A	#N/A	#N/A
Heat shock protein hsp	BCG_0289c	0.473285	0.266596	0.256433	0.331547		Putative uncharacterized protein BCG_2970c	A1KMU3	BCG_2970c	BCG_2970c	0.577876	-0.401394	-0.223077	0.0411161		BCG_0289c	0.473285	0.266596	0.256433	0.331547	#N/A	#N/A	#N/A	#N/A
Alanine racemase	BCG_3493c	0.187158	0.21162	0.310109	0.333287		Peptide synthetase mbtE	A1KL70	mbtE	BCG_2394c	0.653301	2.30404	1.06213	0.0949454		BCG_3493c	0.187158	0.21162	0.310109	0.333287	1.31588	-0.664955	0.573709	0.454819
6,7-dimethyl-8-ribityllumazine synthase	BCG_1477	0.274451	0.619586	0.015004	0.33355		Possible oxidoreductase	A1KH74	fadB5	BCG_1951c	-0.436241	-0.761509	-1.05045	-0.0337067		BCG_1477	0.274451	0.619586	0.015004	0.33355	-1.14725	-0.86009	0.239343	0.104299
Nicotinate-nucleotide--dimethylbenzimidazole phosphoribosyltransferase	BCG_2471	0.060573	0.361286	0.39504	0.334416		Putative uncharacterized protein BCG_0851c	A1KGT2	BCG_0851c	BCG_0851c	0.000280795	-1.18277	-0.186093	-0.00265672		BCG_2471	0.060573	0.361286	0.39504	0.334416	#N/A	#N/A	#N/A	#N/A
Acyl-CoA dehydrogenase FadE26	BCG_3568	-0.129424	-0.034358	0.0997161	0.335102		Putative uncharacterized protein BCG_0950c	A1KH30	BCG_0950c	BCG_0950c	0.11071	-0.0111023	-0.121204	0.115379		BCG_3568	-0.129424	-0.034358	0.0997161	0.335102	#N/A	#N/A	#N/A	#N/A
Probable dipeptide-transport integral membrane protein ABC transporter dppC	BCG_3722c	0.313158	0.234689	0.293111	0.336682		Probable short-chain type dehydrogenase/reductase	A1KHT6	BCG_0184	BCG_0184	-0.531074	-1.90156	-2.56388	-0.969109		BCG_3722c	0.313158	0.234689	0.293111	0.336682	#N/A	#N/A	#N/A	#N/A
Probable F420 biosynthesis protein fbiC	BCG_1236	0.0654986	0.18471	0.212204	0.338226		Putative uncharacterized protein BCG_2015c	A1KK42	BCG_2015c	BCG_2015c	0.629087	0.566667	0	0.00914697		BCG_1236	0.0654986	0.18471	0.212204	0.338226	#N/A	#N/A	#N/A	#N/A
Pyruvate carboxylase	BCG_0248	0.234387	0.16249	0.309388	0.338331		Probable Ubiquinol-cytochrome C reductase QcrC (Cytochrome C subunit)	A1KKN6	qcrC	BCG_2210	-0.363095	-2.78578	0.151373	0.26755		BCG_0248	0.234387	0.16249	0.309388	0.338331	-0.312939	-0.312939	-0.104313	0
Probable aldehyde dehydrogenase NAD dependant aldA	BCG_0820	0.143757	0.196164	0.166009	0.33878		Probable fatty-acid-CoA ligase fadD22	A1KMU2	fadD22	BCG_2969c	0.825402	-0.3063	-0.988477	0.0577755		BCG_0820	0.143757	0.196164	0.166009	0.33878	#N/A	#N/A	#N/A	#N/A
Conserved exported protein	BCG_1133c	0.271536	0.115606	0.30964	0.339213		Probable conserved lipoprotein lppZ	A1KN01	lppZ	BCG_3028	-0.0438398	0.580429	-0.505407	-0.0757174		BCG_1133c	0.271536	0.115606	0.30964	0.339213	#N/A	#N/A	#N/A	#N/A
Possible conserved exported protein	BCG_0360	0.251501	0.0702685	0.335705	0.339329		Putative uncharacterized protein BCG_3742	A1KQ13	BCG_3742	BCG_3742	-1.19683	0.95709	-0.0352927	0.235017		BCG_0360	0.251501	0.0702685	0.335705	0.339329	#N/A	#N/A	#N/A	#N/A
Single-stranded DNA-binding protein	BCG_0085	0.330712	0.256705	0.210865	0.339503		Putative phenylalanine aminotransferase	PATR	pat	BCG_3833	-0.475363	-0.0908327	-0.677274	0.642706		BCG_0085	0.330712	0.256705	0.210865	0.339503	-0.104313	-0.104327	0.0809466	0.312879
Probable acyltransferase	BCG_2636c	0.0543029	0.305137	0.355823	0.340132		Probable aminotransferase	A1KKY6	BCG_1241	BCG_1241	1.3053	1.20845	0.746944	0.234437		BCG_2636c	0.0543029	0.305137	0.355823	0.340132	#N/A	#N/A	#N/A	#N/A
Endonuclease III	BCG_3732c	0.315691	0.424166	0.373778	0.343873		Probable acyl-CoA dehydrogenase fadE4	A1KF51	fadE4	BCG_0268	-1.67968	0.730345	0.792218	-0.146492		BCG_3732c	0.315691	0.424166	0.373778	0.343873	#N/A	#N/A	#N/A	#N/A
Putative gluconeogenesis factor	BCG_1483	0.187339	0.150717	0.219877	0.343967		Conserved hypothetical alanine and glycine and valine rich protein	A1KM34	BCG_2709c	BCG_2709c	-1.08708	-0.562644	-0.347869	0.343333		BCG_1483	0.187339	0.150717	0.219877	0.343967	#N/A	#N/A	#N/A	#N/A
1-acylglycerol-3-phosphate O-acyltransferase	BCG_2197c	0.348632	0.230088	-0.160222	0.344359		Putative uncharacterized protein BCG_3285c	A1KNQ8	BCG_3285c	BCG_3285c	0.64957	0.881262	0.373623	0.313418		BCG_2197c	0.348632	0.230088	-0.160222	0.344359	-0.469778	1.65899	1.37495	0.18
Phosphoribosylglycinamide formyltransferase	BCG_0426	0.387691	0.390009	0.272144	0.346254		Probable N utilization substance protein A nusA	A1KMI4	nusA	BCG_2861c	0.308911	1.15322	0.902347	0.882934		BCG_0426	0.387691	0.390009	0.272144	0.346254	#N/A	#N/A	#N/A	#N/A
Phosphoribosylglycinamide formyltransferase 2	BCG_0426	0.387691	0.390009	0.272144	0.346254		Probable proline dehydrogenase	A1KHX8	BCG_1250	BCG_1250	-1.35599	-1.97386	-1.15167	0.189876		BCG_0426	0.387691	0.390009	0.272144	0.346254	#N/A	#N/A	#N/A	#N/A
Ferroxidase	BCG_1912	0.32066	0.315376	0.232528	0.346991		Possible oxidoreductase	A1KEL2	fadB5	BCG_1951c	0.19451	0.0485951	0.10705	0.360923		BCG_1912	0.32066	0.315376	0.232528	0.346991	#N/A	#N/A	#N/A	#N/A
Probable acetyl-CoA acetyltransferase fadA4	BCG_1385	0.176574	0.0585789	0.118418	0.348292		1-acylglycerol-3-phosphate O-acyltransferase	A1KKM3	BCG_2197c	BCG_2197c	-0.469778	1.65899	1.37495	0.18		BCG_1385	0.176574	0.0585789	0.118418	0.348292	-0.208626	-0.417216	-0.529054	-0.398264
Probable cytochrome P450 124 CYP124	BCG_2283	0.276299	0.18586	0.399445	0.349491		Monooxygenase ethA	A1KQI9	ethA	BCG_3917c	0.618626	1.21996	0.568693	0.705478		BCG_2283	0.276299	0.18586	0.399445	0.349491	#N/A	#N/A	#N/A	#N/A
Possible penicillin-binding protein	BCG_1769c	0.277097	0.348239	0.422273	0.350424		Anthranilate phosphoribosyltransferase	TRPD	BCG_2208c	BCG_2208c	1.7235	2.17952	0.860471	0.102087		BCG_1769c	0.277097	0.348239	0.422273	0.350424	#N/A	#N/A	#N/A	#N/A
Probable acyl-CoA dehydrogenase fadE7	BCG_0437c	0.17367	0.453105	0.438719	0.350454		Possible acyl-CoA dehydrogenase fadE14	A1KID6	BCG_1408	BCG_1408	-0.0776305	0.7007	-1.42118	0.129247		BCG_0437c	0.17367	0.453105	0.438719	0.350454	#N/A	#N/A	#N/A	#N/A
ATP synthase subunit a	BCG_1364	0.375739	0.591037	0.310184	0.350934		Probable atp-dependent helicase dinG homolog	A1KIB9	BCG_1391c	BCG_1391c	0.975091	-1.05562	-0.528225	0.513643		BCG_1364	0.375739	0.591037	0.310184	0.350934	#N/A	#N/A	#N/A	#N/A
L-gulono-1,4-lactone dehydrogenase	BCG_1284	0.263226	0.12834	-0.0301845	0.35161		Acetolactate synthase	A1KMZ8	ilvG	BCG_1855	0.127074	-0.709384	0.152079	0.148809		BCG_1284	0.263226	0.12834	-0.0301845	0.35161	#N/A	#N/A	#N/A	#N/A
Ribosomal RNA small subunit methyltransferase I	BCG_1060	0.252236	0.185315	0.275644	0.351797		Putative uncharacterized protein BCG_2187c	A1KKL3	BCG_2187c	BCG_2187c	0.507149	0.562905	-0.438835	0.523333		BCG_1060	0.252236	0.185315	0.275644	0.351797	#N/A	#N/A	#N/A	#N/A
PGL/p-HBAD biosynthesis glycosyltransferase	BCG_0625c	-0.0665616	0.135101	0.117947	0.351951		NADH-quinone oxidoreductase subunit D	NUOD	nuoD	BCG_3171	0.694431	0.66906	0.594217	0.109661		BCG_0625c	-0.0665616	0.135101	0.117947	0.351951	-0.417141	-0.104271	0.312875	0.211379
Probable acyl-CoA dehydrogenase fadE23	BCG_3163	0.279686	0.249158	0.0549227	0.35233		Probable glutamine-binding lipoprotein glnH	A1KFN3	glnH	BCG_0450c	-1.1958	-1.178	-1.11	-0.03		BCG_3163	0.279686	0.249158	0.0549227	0.35233	0.208579	-0.312939	-0.208603	-0.277147
Possible L-lactate dehydrogenase (Cytochrome) lldD2	BCG_1908c	0.307717	0.411185	0.337369	0.352708		Mycothiol conjugate amidase Mca	A1KHM0	mca	BCG_1140	1.2722	0.719753	0.530995	0.177055		BCG_1908c	0.307717	0.411185	0.337369	0.352708	0	-0.21973	-1.39463e-05	0.625738
Probable GTP pyrophosphokinase relA	BCG_2606c	0.277782	0.210477	0.177458	0.353818		Putative uncharacterized protein BCG_2795c	A1KMC0	BCG_2795c	BCG_2795c	-0.213138	-0.562318	0.204853	0.396764		BCG_2606c	0.277782	0.210477	0.177458	0.353818	#N/A	#N/A	#N/A	#N/A
Possible formate hydrogenlyase hycD (FHL)	BCG_0117	-0.0382283	0.0912514	0.067572	0.353983		Integral membrane indolylacetylinositol arabinosyltransferase embB	A1KQC9	embB	BCG_3857	0.53	-2.74719	-0.14	0.126667		BCG_0117	-0.0382283	0.0912514	0.067572	0.353983	#N/A	#N/A	#N/A	#N/A
Possible acyl-CoA dehydrogenase fadE36	BCG_3820c	0.119592	0.159556	0.231994	0.354898		Chorismate synthase	AROC	aroC	BCG_2562c	0.821219	-1.06725	-2.08575	0.131385		BCG_3820c	0.119592	0.159556	0.231994	0.354898	0.198624	-1.387	-1.00132	-0.123998
Transcription termination factor Rho	BCG_1357	0.270817	0.135093	0.176793	0.355083		Holliday junction ATP-dependent DNA helicase RuvB	RUVB	ruvB	BCG_2615c	0.0476357	0.0921977	0.0927682	0.174138		BCG_1357	0.270817	0.135093	0.176793	0.355083	-0.312903	-1.25156	-0.417197	-1.39463e-05
Protein-export membrane protein SecF	BCG_2609c	0.234857	0.320331	0.283632	0.355953		Cysteine--tRNA ligase	SYC	cysS	BCG_3645c	0.444697	0.893338	1.1036	-0.0637608		BCG_2609c	0.234857	0.320331	0.283632	0.355953	#N/A	#N/A	#N/A	#N/A
Probable hydratase	BCG_3600c	0.121799	0.254276	0.350818	0.359487		Probable integral membrane protein	A1KHT2	BCG_1202	BCG_1202	0.0426503	0.197517	0.478095	0.419509		BCG_3600c	0.121799	0.254276	0.350818	0.359487	0.658441	1.15023	0.726766	0.221028
Possible dehydrogenase	BCG_2007c	0.178166	0.114029	0.269798	0.361568		Probable enoyl-CoA hydratase echA15	A1KM17	BCG_2692	BCG_2692	0.0969096	-0.0721813	0.0539212	0.119249		BCG_2007c	0.178166	0.114029	0.269798	0.361568	#N/A	#N/A	#N/A	#N/A
Peptide synthetase mbtF	BCG_3396c	0.245848	0.149368	0.148658	0.362203		Probable conserved membrane protein	A1KLQ1	BCG_0264c	BCG_0264c	-0.19797	0.553421	0.0423794	0.312559		BCG_3396c	0.245848	0.149368	0.148658	0.362203	#N/A	#N/A	#N/A	#N/A
Probable conserved integral membrane protein	BCG_2195c	0.246706	0.121763	0.484517	0.362232		Possible conserved membrane protein	A1KFN4	BCG_0324	BCG_0324	0.222667	0.442646	-0.187954	1.75793		BCG_2195c	0.246706	0.121763	0.484517	0.362232	#N/A	#N/A	#N/A	#N/A
Dipeptidase PepE	BCG_1893	0.370469	0.337243	0.313865	0.363017		Probable o-methyltransferase	A1KF07	BCG_0224	BCG_0224	0.0537771	-0.00223568	0.180767	0.771138		BCG_1893	0.370469	0.337243	0.313865	0.363017	#N/A	#N/A	#N/A	#N/A
Possible N-acyl-L-amino acid amidohydrolase amiA1	BCG_3370c	0.200959	0.208448	0.192637	0.364028		MCE-family protein mce1F	A1KEZ4	BCG_0211	BCG_0211	-0.00236751	0.689103	0.531176	0.11		BCG_3370c	0.200959	0.208448	0.192637	0.364028	1.49538	1.01919	1.604	0.109341
4-alpha-glucanotransferase	BCG_1814c	-0.0294538	0.118264	0.135986	0.364184		Probable transcriptional regulatory protein	A1KJD6	BCG_2628c	BCG_2628c	-0.478228	0.202262	0.603287	0.832475		BCG_1814c	-0.0294538	0.118264	0.135986	0.364184	#N/A	#N/A	#N/A	#N/A
Probable elongation factor g fusA2b [second part]	BCG_0154c	0.541626	0.280782	0.504084	0.364428		Possible conserved lipoprotein	A1KLT3	lpqE	BCG_3649	0.452974	0.468952	0.345041	0.276143		BCG_0154c	0.541626	0.280782	0.504084	0.364428	0.104299	0	-0.208626	0.312897
Probable dihydrolipoamide dehydrogenase lpdA	BCG_3368c	0.0954528	0.145322	0.0201145	0.367343		Probable acyl-coa dehydrogenase fadE13	A1KHB0	fadE13	BCG_1029c	-1.28868	0.28399	-0.246667	-0.0951471		BCG_3368c	0.0954528	0.145322	0.0201145	0.367343	-0.250281	-0.512684	-0.331992	0.0646262
Alpha-1,4 glucan phosphorylase	BCG_1390	0.401237	0.289319	0.315015	0.367889		Probable lipid-transfer protein ltp1	A1KMD3	ltp1	BCG_2808c	-1.68586	-0.250694	-0.122283	0.133722		BCG_1390	0.401237	0.289319	0.315015	0.367889	-0.382026	-0.882036	-0.418878	0.273481
SsrA-binding protein	BCG_2131	0.12537	0.151166	0.0837065	0.368655		Delta-aminolevulinic acid dehydratase	A1KFY8	hemB	BCG_0555	2.60851	-0.554257	-2.27	0.0137341		BCG_2131	0.12537	0.151166	0.0837065	0.368655	#N/A	#N/A	#N/A	#N/A
Possible integral membrane protein	BCG_1788c	0.153806	0.138744	0.223219	0.368814		Putative uncharacterized protein BCG_1063	A1KHE4	BCG_1063	BCG_1063	0.984781	0.870132	0.189585	1.00562		BCG_1788c	0.153806	0.138744	0.223219	0.368814	#N/A	#N/A	#N/A	#N/A
MFS drug transporter	BCG_1654	0.531608	0.226326	0.423147	0.369685		Probable periplasmic oligopeptide-binding lipoprotein oppA	A1KI67	oppA	BCG_1339c	-0.471525	-0.135565	-0.459498	0.560988		BCG_1654	0.531608	0.226326	0.423147	0.369685	#N/A	#N/A	#N/A	#N/A
Conserved membrane protein	BCG_0007	0.264875	0.39415	0.336378	0.376847		Probable bacterioferritin comigratory protein bcp	A1KLL7	bcp	BCG_1646c	-0.43982	0.54811	-0.0584924	0.0199098		BCG_0007	0.264875	0.39415	0.336378	0.376847	#N/A	#N/A	#N/A	#N/A
Possible dehydrogenase/reductase	BCG_0370	0.389392	0.288228	0.334158	0.37754		Putative uncharacterized protein BCG_2587	A1KLR2	BCG_2587	BCG_2587	0.801389	0.429162	0.720353	0.0666667		BCG_0370	0.389392	0.288228	0.334158	0.37754	-0.112692	0.29352	-0.689746	0.247557
Probable conserved transmembrane protein	BCG_0011c	0.273195	0.175737	0.442558	0.378933		Possible extragenic suppressor protein suhB	A1KM39	suhB	BCG_2714c	-0.871082	-2.32547	0.607547	0.7196		BCG_0011c	0.273195	0.175737	0.442558	0.378933	#N/A	#N/A	#N/A	#N/A
Probable quinone reductase qor	BCG_1515c	0.142204	0.326334	0.249655	0.379058		Possible dTDP-rhamnose modification protein rmlD	A1KNR8	rmld	BCG_3295c	-0.534144	-0.959546	-1.98026	-1.1046		BCG_1515c	0.142204	0.326334	0.249655	0.379058	-1.40564	0.493564	0.460772	0.218528
1,4-dihydroxy-2-naphthoyl-CoA synthase	BCG_2070c	0.270349	0.296251	0.385066	0.381721		Probable fatty-acid-CoA ligase fadD23	A1KQG1	fadD23	BCG_3889	-0.756188	-0.875261	-0.205734	-0.168863		BCG_2070c	0.270349	0.296251	0.385066	0.381721	-0.123794	-0.651231	-0.507062	0.039023
Bifunctional apolipoprotein N-acyltransferase/polyprenol monophosphomannose synthase	BCG_2070c	0.270349	0.296251	0.385066	0.381721		Phenolpthiocerol synthesis type-I polyketide synthase ppsD	A1KMS9	ppsD	BCG_2956	-2.53239	-0.345037	0.381176	-0.00333333		BCG_2070c	0.270349	0.296251	0.385066	0.381721	-0.123794	-0.651231	-0.507062	0.039023
Polyprenol-monophosphomannose synthase	BCG_2070c	0.270349	0.296251	0.385066	0.381721		Putative uncharacterized protein BCG_2429c	A1KLA5	BCG_2429c	BCG_2429c	0.573333	-0.581071	-1.09001	0.294855		BCG_2070c	0.270349	0.296251	0.385066	0.381721	-0.123794	-0.651231	-0.507062	0.039023
Phosphate-binding protein PstS1	BCG_0988	-0.0169925	0.249304	0.275838	0.382224		Putative uncharacterized protein BCG_3807	A1KQ79	BCG_3807	BCG_3807	-0.25	-0.409159	-1.73086	0.0733333		BCG_0988	-0.0169925	0.249304	0.275838	0.382224	#N/A	#N/A	#N/A	#N/A
Possible 8-amino-7-oxononanoate synthase bioF2	BCG_0063	0.384155	0.505543	0.181343	0.384447		Putative uncharacterized protein BCG_2066c	A1KK93	BCG_2066c	BCG_2066c	0.193626	-0.831918	-0.576964	0.484524		BCG_0063	0.384155	0.505543	0.181343	0.384447	#N/A	#N/A	#N/A	#N/A
DNA gyrase subunit A	BCG_0036	0.28121	0.120607	0.316701	0.388003		4-hydroxy-tetrahydrodipicolinate synthase	DAPA	dapA	BCG_2769c	0.436806	0.767345	-0.516809	0.00351285		BCG_0036	0.28121	0.120607	0.316701	0.388003	#N/A	#N/A	#N/A	#N/A
DNA polymerase III subunit beta	BCG_0032	0.442569	0.0502743	0.439611	0.388429		NADH-quinone oxidoreductase subunit C	NUOC	nuoC	BCG_3170	-0.411889	-0.489588	-0.140729	0.0296262		BCG_0032	0.442569	0.0502743	0.439611	0.388429	0.0104483	-0.322136	-0.16374	-0.54566
D-3-phosphoglycerate dehydrogenase	BCG_0778c	0.247793	0.224744	0.238365	0.388451		Bifunctional protein PyrR	PYRR	pyrR	BCG_1440	0.043164	0.237644	0.0493143	0.403325		BCG_0778c	0.247793	0.224744	0.238365	0.388451	#N/A	#N/A	#N/A	#N/A
PPE family protein	BCG_1822	0.194726	0.147852	0.277901	0.390372		Putative uncharacterized protein BCG_3263c	A1KNN6	BCG_3263c	#N/A	0.504827	0.581898	0.202216	0.477548		BCG_1822	0.194726	0.147852	0.277901	0.390372	#N/A	#N/A	#N/A	#N/A
Elongation factor 4	BCG_0600	0.331695	0.326592	0.38932	0.391212		Adenine phosphoribosyltransferase	APT	apt	BCG_2607c	-0.0836386	-1.28799	-0.193458	0.353666		BCG_0600	0.331695	0.326592	0.38932	0.391212	#N/A	#N/A	#N/A	#N/A
Possible 4-carboxymuconolactone decarboxylase	BCG_0823	0.104009	0.353435	0.308504	0.393441		Phenyloxazoline synthase mbtB	A1KL73	mbtB	BCG_2397c	0.610595	1.5187	1.62988	0.572243		BCG_0823	0.104009	0.353435	0.308504	0.393441	#N/A	#N/A	#N/A	#N/A
Probable acyl-CoA dehydrogenase fadE5	BCG_0282c	0.199768	0.150894	0.198088	0.394495		Putative transposase	A1KMM9	BCG_3694	BCG_3694	1.01143	0.968437	0.87841	-0.04		BCG_0282c	0.199768	0.150894	0.198088	0.394495	1.05818	1.46009	0.625738	-0.104313
Probable thioesterase tesA	BCG_2950	0.168654	0.285735	0.230154	0.396676		Haloalkane dehalogenase	A1KJP5	dhaA	BCG_2602	-0.0641213	-0.288709	0.519694	0.00793287		BCG_2950	0.168654	0.285735	0.230154	0.396676	-0.108515	-0.625764	-0.767401	0.175143
Gamma-glutamyltranspeptidase GgtB	BCG_2408	0.128489	0.344786	0.160493	0.397682		Probable nicotinate-nucleotide pyrophosphatase nadC	A1KJ12	nadC	BCG_1634	0.609496	-0.374715	-1.00975	0.134234		BCG_2408	0.128489	0.344786	0.160493	0.397682	#N/A	#N/A	#N/A	#N/A
Transcriptional regulatory protein (Probably lacI-family)	BCG_3640c	0.266572	0.26613	0.0229039	0.399591		Probable membrane sugar transferase	A1KGH6	BCG_0745	BCG_0745	-0.082276	-0.226953	-0.729219	0.26575		BCG_3640c	0.266572	0.26613	0.0229039	0.399591	#N/A	#N/A	#N/A	#N/A
Probable transcriptional regulator protein	BCG_1190c	0.245608	0.16975	0.163279	0.399804		Probable conserved membrane protein	A1KFG9	BCG_0264c	BCG_0264c	0.694761	1.1331	0.77176	0.163333		BCG_1190c	0.245608	0.16975	0.163279	0.399804	#N/A	#N/A	#N/A	#N/A
Alpha-methylacyl-CoA racemase	BCG_0553	0.00885776	0.182877	0.629061	0.401856		Putative uncharacterized protein BCG_0227	A1KF10	BCG_0227	BCG_0227	-0.19841	-0.900233	-0.415668	-0.225409		BCG_0553	0.00885776	0.182877	0.629061	0.401856	-1.102	-1.81555	-2.16611	0.154191
Possible transcriptional regulatory protein (Probably gntR-family)	BCG_0201c	0.142952	0.382874	0.278323	0.402229		Possible conserved membrane protein	A1KFA6	BCG_0324	BCG_0324	-0.673384	-0.0466203	-0.694321	-0.0233333		BCG_0201c	0.142952	0.382874	0.278323	0.402229	#N/A	#N/A	#N/A	#N/A
ATP-dependent Clp protease proteolytic subunit	BCG_2481c	0.519796	0.165634	0.210783	0.403415		Possible phosphoserine phosphatase serB1	A1KFY1	serB1	BCG_0548c	0.0660658	0.861505	1.11968	1.3001		BCG_2481c	0.519796	0.165634	0.210783	0.403415	#N/A	#N/A	#N/A	#N/A
Transcriptional regulator MraZ	BCG_1942	0.320696	0.417456	0.357089	0.40568		Probable acetyl-/propionyl-coa carboxylase (Beta subunit) accD2	A1KHA9	accD2	BCG_1028c	-0.449066	-0.234468	-0.726246	-0.00808024		BCG_1942	0.320696	0.417456	0.357089	0.40568	#N/A	#N/A	#N/A	#N/A
Possible CoA-transferase (Alpha subunit)	BCG_3615	-0.0404192	0.0345259	0.400249	0.407692		Putative uncharacterized protein BCG_1829	A1KJK7	BCG_1829	BCG_1829	0.532647	-0.572182	0.0966097	0.255948		BCG_3615	-0.0404192	0.0345259	0.400249	0.407692	#N/A	#N/A	#N/A	#N/A
Acetyl-coenzyme A synthetase	BCG_3725	0.356054	0.330592	0.291231	0.407876		Protease HtpX homolog	HTPX	htpX	BCG_0608	-0.410018	0.493832	-0.189187	-0.02		BCG_3725	0.356054	0.330592	0.291231	0.407876	-0.958697	-0.136389	-0.447821	0.39616
Carbonic anhydrase	BCG_1343	0.287598	0.394374	0.270228	0.410441		Probable molybdenum cofactor guanylyltransferase	MOBA	mobA	BCG_2473c	0.67405	0.531797	0.225657	0.16486		BCG_1343	0.287598	0.394374	0.270228	0.410441	0.611343	0.658547	0.440135	0.393729
DNA-directed DNA polymerase	BCG_1600	0.383986	0.196915	0.281575	0.416099		Putative uncharacterized protein BCG_0056	A1KEJ3	BCG_0056	BCG_0056	-0.109328	-0.894007	-0.705043	-0.0110117		BCG_1600	0.383986	0.196915	0.281575	0.416099	-1.05216	-1.39498	-0.877618	-0.713655
Probable enoyl-CoA hydratase echa16	BCG_2851	0.336004	0.182004	0.124611	0.416173		Dephospho-CoA kinase	A1KJ47	coaE	BCG_1669	-1.77136	-2.13955	-1.18917	0.210873		BCG_2851	0.336004	0.182004	0.124611	0.416173	-1.07607	-0.0669727	0.504852	0.092924
Elongation factor Tu	BCG_1471c	0.278065	0.250695	0.240417	0.416726		Probable amino acid decarboxylase	A1KLM8	BCG_2553c	BCG_2553c	0.525654	-2.53801	0.725455	0.152784		BCG_1471c	0.278065	0.250695	0.240417	0.416726	#N/A	#N/A	#N/A	#N/A
Integral membrane protein	BCG_1471c	0.278065	0.250695	0.240417	0.416726		Probable epoxide hydrolase ephC	A1KHR5	ephC	BCG_1185	-0.328195	-2.31568	-0.355434	0.268749		BCG_1471c	0.278065	0.250695	0.240417	0.416726	#N/A	#N/A	#N/A	#N/A
MFS-type transporter	BCG_1471c	0.278065	0.250695	0.240417	0.416726		Putative uncharacterized protein BCG_0839	A1KGS0	BCG_0839	BCG_0839	0.635509	0.630984	0.2948	0.59		BCG_1471c	0.278065	0.250695	0.240417	0.416726	#N/A	#N/A	#N/A	#N/A
Thymidylate synthase ThyX	BCG_1830	0.31708	0.40645	0.281256	0.417116		Putative uncharacterized protein BCG_3116	A1KN89	BCG_3116	BCG_3116	-0.234524	0.62	0.218832	0.08		BCG_1830	0.31708	0.40645	0.281256	0.417116	-0.0407234	-0.220412	-0.313932	0.0801742
NADH-quinone oxidoreductase subunit B	BCG_1745c	0.206364	0.296239	0.466695	0.417386		Putative uncharacterized protein BCG_1830	A1KJK8	BCG_1830	BCG_1830	-0.0407234	-0.220412	-0.313932	0.0801742		BCG_1745c	0.206364	0.296239	0.466695	0.417386	#N/A	#N/A	#N/A	#N/A
Probable polyketide synthase pks17	BCG_1702	0.171657	-0.0423444	0.122743	0.421618		Putative uncharacterized protein BCG_3064c	A1KN37	BCG_3064c	BCG_3064c	-2.5884	-0.794887	-1.62	0.149283		BCG_1702	0.171657	-0.0423444	0.122743	0.421618	#N/A	#N/A	#N/A	#N/A
Probable acyl-CoA dehydrogenase fadE21	BCG_2807c	0.296029	0.218171	0.373332	0.422457		Putative uncharacterized protein BCG_3528	A1KPE9	BCG_3528	BCG_3528	0.601438	0.452794	0.0777762	0.345819		BCG_2807c	0.296029	0.218171	0.373332	0.422457	#N/A	#N/A	#N/A	#N/A
Peptide chain release factor 1	BCG_0809	0.58193	0.373666	0.0910129	0.422686		Carboxylate-amine ligase BCG_0472	CAAL	BCG_0472	BCG_0472	1.0557	-2.07874	1.10154	0.0341874		BCG_0809	0.58193	0.373666	0.0910129	0.422686	-1.39463e-05	0.208565	0.208603	0.417174
Possible two component system response transcriptional positive regulator phoP	BCG_0809	0.58193	0.373666	0.0910129	0.422686		Putative transposase	A1KPW5	BCG_3694	BCG_3694	-0.206708	0.208774	-0.582301	0.216667		BCG_0809	0.58193	0.373666	0.0910129	0.422686	-1.39463e-05	0.208565	0.208603	0.417174
Probable NADP-dependent alcohol dehydrogenase adhC	BCG_3069	0.339575	0.413222	0.293125	0.423791		Ribonucleoside-diphosphate reductase subunit beta	A1KN45	BCG_3072c	BCG_3072c	-0.645357	-0.0176235	0.0900293	-0.0233333		BCG_3069	0.339575	0.413222	0.293125	0.423791	-0.360294	-0.525211	-0.685381	0.207358
PE-PGRS family protein PE_PGRS16	BCG_3297	0.437819	0.276392	0.0228144	0.424217		Possible multi-functional enzyme with acyl-CoA-reductase activity acrA1	A1KP81	acrA1	BCG_3460	-0.518758	-0.383333	-0.283869	0.0323171		BCG_3297	0.437819	0.276392	0.0228144	0.424217	#N/A	#N/A	#N/A	#N/A
Heparin binding hemagglutinin HbhA	BCG_3509c	0.227111	0.442877	0.284248	0.424338		Possible ATP-dependent DNA helicase	A1KNK0	BCG_3072c	BCG_3072c	-1.24294	0.843434	0.65441	0.0233333		BCG_3509c	0.227111	0.442877	0.284248	0.424338	-0.421894	-0.963981	-0.338754	0.322808
8-amino-7-oxononanoate synthase	BCG_2910c	0.277209	0.200276	0.324245	0.426943		Probable acyl-CoA dehydrogenase fadE8	A1KGF2	fadE8	BCG_0721	1.18333	2.18312	2.11476	0.106667		BCG_2910c	0.277209	0.200276	0.324245	0.426943	-0.212763	-0.372068	-0.429847	0.016079
Probable mutator protein mutT2	BCG_1222	0.0757089	0.076914	0.345679	0.428017		Putative uncharacterized protein BCG_0835	A1KGR6	BCG_0835	BCG_0835	0.8993	-0.51379	-2.08667	0.523333		BCG_1222	0.0757089	0.076914	0.345679	0.428017	#N/A	#N/A	#N/A	#N/A
Probable nonspecific lipid-transfer protein	BCG_1665c	0.270136	0.0682651	0.157707	0.428615		Glucose-6-phosphate 1-dehydrogenase	A1KIN6	zwf2	BCG_1508c	0.388727	0.482013	0.404518	0.0333333		BCG_1665c	0.270136	0.0682651	0.157707	0.428615	#N/A	#N/A	#N/A	#N/A
Probable cytochrome P450 123 cyp123	BCG_0818c	-0.0420645	-0.027883	0.197468	0.430127		Putative uncharacterized protein BCG_2248c	A1KKS4	BCG_2248c	BCG_2248c	-1.37905	-2.74063	-3.38	-1.25068		BCG_0818c	-0.0420645	-0.027883	0.197468	0.430127	#N/A	#N/A	#N/A	#N/A
Formamidopyrimidine-DNA glycosylase	BCG_3833	0.420771	0.275918	0.395822	0.433049		Putative uncharacterized protein BCG_2259	A1KKT5	BCG_2259	BCG_2259	0.517912	-0.749041	-0.496529	0.107106		BCG_3833	0.420771	0.275918	0.395822	0.433049	-0.475363	-0.0908327	-0.677274	0.642706
Glutamine synthetase	BCG_2237	0.233014	0.243518	0.33276	0.435879		Probable enoyl-CoA hydratase echA7	A1KHA6	echA7	BCG_1025c	-0.871353	-2.0443	-1.57628	-0.0333333		BCG_2237	0.233014	0.243518	0.33276	0.435879	-0.417197	0	-1.39463e-05	2.77617e-05
PE-PGRS family protein PE_PGRS57	BCG_3055	0.248118	0.169953	0.291895	0.437848		Probable propionyl-CoA carboxylase beta chain 4 accD4	A1KQD3	accD4	BCG_3861c	1.10456	2.24863	0.555852	0.096155		BCG_3055	0.248118	0.169953	0.291895	0.437848	#N/A	#N/A	#N/A	#N/A
Adenosylhomocysteinase	BCG_1467	0.223545	0.485158	0.424981	0.441957		Two component sensor histidine kinase prrB	A1KH34	prrB	BCG_0954c	0.35085	-0.130648	0.333861	0.183482		BCG_1467	0.223545	0.485158	0.424981	0.441957	#N/A	#N/A	#N/A	#N/A
Signal recognition particle protein	BCG_2937c	0.0729715	0.088201	0.232786	0.443232		Putative uncharacterized protein BCG_1117	A1KHJ7	BCG_1117	BCG_1117	-0.522816	0.174869	0.21614	0.101784		BCG_2937c	0.0729715	0.088201	0.232786	0.443232	0.0968217	-0.276044	0.0518509	0.0755222
Thymidylate kinase	BCG_3276c	0.125506	0.599664	0.361379	0.445072		Probable lipase lipH	A1KII9	lipI	BCG_1461c	-0.106905	-0.733984	-0.168571	0.0878487		BCG_3276c	0.125506	0.599664	0.361379	0.445072	#N/A	#N/A	#N/A	#N/A
Cysteine--tRNA ligase	BCG_1935c	0.145132	0.0610398	0.263483	0.447762		UPF0042 nucleotide-binding protein BCG_1482	Y1482	BCG_1482	BCG_1482	-2.55017	0.694358	-0.432495	-0.142437		BCG_1935c	0.145132	0.0610398	0.263483	0.447762	-0.732081	1.85211	-0.23	0.00666667
Acyl-CoA dehydrogenase FadE16	BCG_1717	0.556994	0.227671	0.624606	0.450067		Probable serine/threonine-protein kinase transcriptional regulatory protein pknK	A1KN78	pknK	BCG_3105c	-0.263199	-0.478546	-0.274614	0.810371		BCG_1717	0.556994	0.227671	0.624606	0.450067	-1.50823	-0.0948627	-0.0450392	-0.229047
Probable nitrite reductase [NAD(P)H] large subunit [fad flavoprotein] nirB	BCG_0290	0.0866266	0.1444	0.00779757	0.455556		Conserved hypothetical secreted protein	A1KIA0	BCG_1372	BCG_1372	0.412785	0.0888259	-0.855727	0.0109221		BCG_0290	0.0866266	0.1444	0.00779757	0.455556	#N/A	#N/A	#N/A	#N/A
Bifunctional protein GlmU	BCG_1451	0.0624679	0.135931	0.0429442	0.45598		Lysylphosphatidylglycerol biosynthesis bifunctional protein LysX	LYSX	BCG_1679c	BCG_1679c	-0.655216	0.458026	-0.385489	0.40288		BCG_1451	0.0624679	0.135931	0.0429442	0.45598	-0.0105609	-0.0529795	-0.377173	0.0580345
Probable fatty-acid-CoA ligase fadD29	BCG_2971c	0.347607	0.284842	0.366342	0.458655		Putative uncharacterized protein BCG_1013	A1KH93	BCG_1013	BCG_1013	0.732901	0.29811	-0.217533	1.28127		BCG_2971c	0.347607	0.284842	0.366342	0.458655	#N/A	#N/A	#N/A	#N/A
Riboflavin biosynthesis protein	BCG_2684	0.268581	0.280396	0.382475	0.458748		Putative 3-oxoacyl-[acyl-carrier protein] reductase fabG2	A1KIE0	fabG2	BCG_1412	1.99257	0.71944	0.41	0.0246252		BCG_2684	0.268581	0.280396	0.382475	0.458748	#N/A	#N/A	#N/A	#N/A
Probable 'component linked with the assembly of cytochrome' transport transmembrane ATP-binding protein ABC transporter cydC	BCG_1658c	0.60196	0.204947	0.498991	0.460887		Possible oxidoreductase	A1KPN8	fadB5	BCG_1951c	0.287802	-0.668095	-0.393042	0.284157		BCG_1658c	0.60196	0.204947	0.498991	0.460887	#N/A	#N/A	#N/A	#N/A
Chromosomal replication initiator protein DnaA	BCG_0031	0.390307	0.134616	0.35344	0.461372		Probable M18 family aminopeptidase 2	APEB	apeB	BCG_0852	-0.237987	-0.861028	-0.126796	0.0403587		BCG_0031	0.390307	0.134616	0.35344	0.461372	#N/A	#N/A	#N/A	#N/A
Imidazoleglycerol-phosphate dehydratase	BCG_2461c	0.604348	0.332087	0.525552	0.465802		Putative uncharacterized protein BCG_2115c	A1KKE1	BCG_2115c	BCG_2115c	0.643718	0.191998	0.561789	0.0662188		BCG_2461c	0.604348	0.332087	0.525552	0.465802	-0.0954175	-0.480597	-0.424552	0.325075
Apolipoprotein N-acyltransferase	BCG_2279c	0.350731	0.233472	0.311035	0.46655		Tyrosine recombinase XerC	XERC	BCG_2915c	BCG_2915c	-0.414005	0.558912	-0.483309	0.0833333		BCG_2279c	0.350731	0.233472	0.311035	0.46655	#N/A	#N/A	#N/A	#N/A
PE-PGRS family protein PE_PGRS13	BCG_1839	0.303092	0.448465	0.606034	0.467228		Putative uncharacterized protein BCG_1311c	A1KI39	BCG_1311c	BCG_1311c	-0.933937	-0.276448	-0.681783	-0.171189		BCG_1839	0.303092	0.448465	0.606034	0.467228	#N/A	#N/A	#N/A	#N/A
Alanine/arginine-rich protein	BCG_2938	0.514753	0.254036	0.149929	0.467737		Putative uncharacterized protein BCG_2116c	A1KKE2	BCG_2116c	BCG_2116c	0.322496	-0.504667	-0.743196	-0.0550344		BCG_2938	0.514753	0.254036	0.149929	0.467737	#N/A	#N/A	#N/A	#N/A
50S ribosomal protein L7/L12	BCG_0701	0.243996	0.35644	0.383582	0.471182		Putative lipase lipE	A1KQA9	lipE	BCG_3837	0.297742	1.04661	0.111586	-0.0492294		BCG_0701	0.243996	0.35644	0.383582	0.471182	-0.447967	-0.683514	0.298276	0.0583858
Probable transcriptional regulator	BCG_1586	0.0587449	0.368893	0.282919	0.471727		Putative uncharacterized protein BCG_1292c	A1KI20	BCG_1292c	BCG_1292c	0.86	0.9	0.973333	-0.0166667		BCG_1586	0.0587449	0.368893	0.282919	0.471727	#N/A	#N/A	#N/A	#N/A
Probable peptidyl-prolyl cis-trans isomerase B ppiB	BCG_2605	0.189795	0.286238	0.406465	0.473354		Probable conserved membrane protein	A1KF19	BCG_0264c	BCG_0264c	-0.450776	0.491197	0.56	0.059365		BCG_2605	0.189795	0.286238	0.406465	0.473354	-1.49617	-0.193694	0.108124	0.33
Probable transcriptional repressor sirR	BCG_2806	0.106741	0.124132	0.0193581	0.476716		Probable transcriptional regulatory protein	A1KFU8	BCG_2628c	BCG_2628c	0.587971	0.650978	0.400859	0.574816		BCG_2806	0.106741	0.124132	0.0193581	0.476716	#N/A	#N/A	#N/A	#N/A
Possible conserved membrane protein [second part]	BCG_0096	0.39198	0.369054	0.327756	0.477293		Possible conserved membrane glycine rich protein	A1KLS3	BCG_2598	BCG_2598	0.870249	1.77928	0.941427	0.154654		BCG_0096	0.39198	0.369054	0.327756	0.477293	#N/A	#N/A	#N/A	#N/A
D-3-phosphoglycerate dehydrogenase SerA	BCG_0778c	0.232551	0.291019	0.427335	0.479089		Putative uncharacterized protein BCG_0696c	A1KGC7	BCG_0696c	BCG_0696c	-0.086117	1.08983	0.969706	0.0191954		BCG_0778c	0.232551	0.291019	0.427335	0.479089	#N/A	#N/A	#N/A	#N/A
Thioredoxin reductase	BCG_3971	0.624757	0.118696	0.55234	0.497421		Possible enoyl-CoA hydratase echA12	A1KIR1	echA12	BCG_1533	1.23047	0.973383	-0.369805	-0.082465		BCG_3971	0.624757	0.118696	0.55234	0.497421	-0.161104	0.0668136	-0.490327	-0.056082
Two component transcriptional regulator TcrX	BCG_3824c	0.359983	0.453997	0.36684	0.500278		Phenylalanine--tRNA ligase alpha subunit	SYFA	BCG_1688	BCG_1688	0.79009	-0.79846	-0.562524	0.544965		BCG_3824c	0.359983	0.453997	0.36684	0.500278	#N/A	#N/A	#N/A	#N/A
7,8-dihydroneopterin aldolase	BCG_3671c	0.260802	0.424951	0.525559	0.50107		Putative isochorismate synthase mbtI	A1KL76	mbtI	BCG_2400c	-0.201647	-0.162454	0.157645	0.000558047		BCG_3671c	0.260802	0.424951	0.525559	0.50107	#N/A	#N/A	#N/A	#N/A
Phosphoribosylformylglycinamidine synthase subunit PurQ	BCG_0841	0.177577	0.432298	0.448484	0.501385		Putative uncharacterized protein BCG_1624	A1KJ02	BCG_1624	BCG_1624	0.706284	-0.538978	-2.05741	0.00583418		BCG_0841	0.177577	0.432298	0.448484	0.501385	-0.410088	0.221112	-0.0936463	0.114948
Probable transcriptional regulatory protein (Probably gntR-family)	BCG_0845c	0.0696512	0.0808836	0.161406	0.503033		Conserved hypothetical integral membrane protein yrbE4A	A1KPI6	yrbE4A	BCG_3565c	-0.45399	0.129359	-0.16	0.0395418		BCG_0845c	0.0696512	0.0808836	0.161406	0.503033	#N/A	#N/A	#N/A	#N/A
Probable fatty-acid-coa ligase fadD34 (FATTY-ACID-COA SYNTHETASE) (FATTY-ACID-COA SYNTHASE)	BCG_0066	0.0127429	0.193782	0.0451433	0.517942		Probable transcriptional regulatory protein	A1KIE8	BCG_2628c	BCG_2628c	-0.920099	-2.59929	-2.42949	0.0566667		BCG_0066	0.0127429	0.193782	0.0451433	0.517942	#N/A	#N/A	#N/A	#N/A
RNA-splicing ligase RtcB	BCG_2658	0.375809	0.392083	0.442248	0.520471		Probable conserved transmembrane protein	A1KF56	BCG_3967	BCG_3967	0.152089	-0.273349	-0.350144	0.0530375		BCG_2658	0.375809	0.392083	0.442248	0.520471	#N/A	#N/A	#N/A	#N/A
Probable conserved lipoprotein lppY	BCG_3021	0.509718	0.233547	0.283434	0.524308		UvrABC system protein B	A1KJ49	BCG_1671	BCG_1671	-0.489694	-0.461795	-0.723154	0.0242432		BCG_3021	0.509718	0.233547	0.283434	0.524308	0.174037	0.327744	0.217769	1.0432
Probable chromosome partitioning protein parA	BCG_3976c	0.447399	0.0564698	0.468239	0.524401		Peptidyl-tRNA hydrolase	PTH	BCG_1071c	BCG_1071c	0.50587	-0.488282	-0.515475	-0.0411459		BCG_3976c	0.447399	0.0564698	0.468239	0.524401	#N/A	#N/A	#N/A	#N/A
Probable transcriptional regulatory protein (Probably luxR/uhpA-family)	BCG_0424	0.198545	0.465415	0.528924	0.526841		Probable drugs-transport transmembrane ATP-binding protein ABC transporter	A1KID8	BCG_1854c	BCG_1854c	-0.387385	-0.363188	-0.151176	-0.15485		BCG_0424	0.198545	0.465415	0.528924	0.526841	#N/A	#N/A	#N/A	#N/A
Holliday junction ATP-dependent DNA helicase RuvB	BCG_0756	0.162674	0.183192	0.218818	0.531205		Putative uncharacterized protein BCG_2101	A1KKC8	BCG_2101	BCG_2101	-0.575112	0.114107	0.285905	0.508614		BCG_0756	0.162674	0.183192	0.218818	0.531205	-0.567442	-0.500542	-0.204989	0.27966
Molybdopterin biosynthesis protein MoeW	BCG_1164	0.377032	0.266679	0.704561	0.531935		Probable ATP-dependent dna helicase helY	A1KKD8	helY	BCG_2112c	0.0458513	0.150482	0.407039	0.327165		BCG_1164	0.377032	0.266679	0.704561	0.531935	#N/A	#N/A	#N/A	#N/A
Possible para-nitrobenzyl esterase	BCG_1164	0.377032	0.266679	0.704561	0.531935		Probable esterase lipO	A1KIL5	lipO	BCG_1487c	0.396282	2.05217	1.18333	0.0633333		BCG_1164	0.377032	0.266679	0.704561	0.531935	#N/A	#N/A	#N/A	#N/A
PPE family protein PPE13	BCG_2112c	0.228312	0.243148	0.40962	0.538994		Putative S-adenosyl-L-methionine-dependent methyltransferase BCG_1935c	Y1935	BCG_1935c	BCG_1935c	-0.732081	1.85211	-0.23	0.00666667		BCG_2112c	0.228312	0.243148	0.40962	0.538994	0.0458513	0.150482	0.407039	0.327165
Probable ATP-dependent dna helicase helY	BCG_2112c	0.228312	0.243148	0.40962	0.538994		4-hydroxy-3-methylbut-2-enyl diphosphate reductase	A1KHQ0	BCG_3451c	BCG_3451c	0.0381228	-0.288854	-0.196167	0.00718681		BCG_2112c	0.228312	0.243148	0.40962	0.538994	0.0458513	0.150482	0.407039	0.327165
Possible nitrate/nitrite response transcriptional regulatory protein narL	BCG_0896c	0.505515	0.227809	0.387885	0.550355											BCG_0896c	0.505515	0.227809	0.387885	0.550355	0.00432808	0.0257388	-0.508341	0.477426
UPF0256 protein RN06_2957	BCG_1110	0.375557	0.246218	0.417164	0.555771											BCG_1110	0.375557	0.246218	0.417164	0.555771	#N/A	#N/A	#N/A	#N/A
Probable ribosomal-protein-alanine acetyltransferase rimI	BCG_3490c	0.18456	0.364326	0.792161	0.556404											BCG_3490c	0.18456	0.364326	0.792161	0.556404	#N/A	#N/A	#N/A	#N/A
Cell wall synthesis protein CwsA	BCG_0038c	0.323604	0.198089	0.18984	0.561849											BCG_0038c	0.323604	0.198089	0.18984	0.561849	#N/A	#N/A	#N/A	#N/A
Probable trehalose-6-phosphate phosphatase otsB1	BCG_2023	0.407273	0.34421	0.239388	0.568094											BCG_2023	0.407273	0.34421	0.239388	0.568094	#N/A	#N/A	#N/A	#N/A
Possible D-amino acid aminohydrolase	BCG_2934c	0.417914	0.745786	0.302509	0.586873											BCG_2934c	0.417914	0.745786	0.302509	0.586873	#N/A	#N/A	#N/A	#N/A
Riboflavin biosynthesis protein RibBA	BCG_3165c	0.460606	0.183577	0.368431	0.603844											BCG_3165c	0.460606	0.183577	0.368431	0.603844	0.0426635	1.44337	0.67406	0.220166
dTDP-glucose 4,6-dehydratase	BCG_3529	0.352301	0.171565	0.398838	0.63667											BCG_3529	0.352301	0.171565	0.398838	0.63667	-0.308691	-0.415804	-0.431536	-0.346751
Glutamate decarboxylase	BCG_3498c	0.385486	0.436148	0.595341	0.642491											BCG_3498c	0.385486	0.436148	0.595341	0.642491	-0.308232	-0.635176	-0.538435	-0.0389038
Isoniazid inductible gene protein iniA	BCG_0381	0.479732	0.326366	0.450793	0.652803											BCG_0381	0.479732	0.326366	0.450793	0.652803	#N/A	#N/A	#N/A	#N/A
ATP-dependent 6-phosphofructokinase	BCG_3032c	0.299157	0.255619	0.304868	0.659559											BCG_3032c	0.299157	0.255619	0.304868	0.659559	#N/A	#N/A	#N/A	#N/A
Possible transcriptional regulatory protein (Possibly tetr-family)	BCG_0098c	0.633534	0.563299	0.634484	0.673653											BCG_0098c	0.633534	0.563299	0.634484	0.673653	#N/A	#N/A	#N/A	#N/A
Probable conserved transmembrane transport protein mmpL6	BCG_1997c	0.447644	0.57588	0.413032	0.745513											BCG_1997c	0.447644	0.57588	0.413032	0.745513	#N/A	#N/A	#N/A	#N/A
Probable polyketide synthase pks12	BCG_2067c	0.323644	0.36048	0.550644	0.760865											BCG_2067c	0.323644	0.36048	0.550644	0.760865	-0.796118	-0.606676	-0.42744	0.105654
Cyclic pyranopterin monophosphate synthase accessory protein	BCG_3136	0.113481	0.0579319	-0.400968	0.789616											BCG_3136	0.113481	0.0579319	-0.400968	0.789616	#N/A	#N/A	#N/A	#N/A
Lipase LipV	BCG_2974	1.19258	0.999994	0.96902	0.791136											BCG_2974	1.19258	0.999994	0.96902	0.791136	-0.219038	-1.10664	-1.46527	-0.0500549
Trans-acting enoyl reductase	BCG_2974	1.19258	0.999994	0.96902	0.791136											BCG_2974	1.19258	0.999994	0.96902	0.791136	-0.219038	-1.10664	-1.46527	-0.0500549
Probable antibiotic-transport ATP-binding protein ABC transporter	BCG_2701c	0.645183	0.480035	0.586982	0.852083											BCG_2701c	0.645183	0.480035	0.586982	0.852083	#N/A	#N/A	#N/A	#N/A
Delta-aminolevulinic acid dehydratase	BCG_0555	0.980236	0.78825	0.659235	0.897021											BCG_0555	0.980236	0.78825	0.659235	0.897021	2.60851	-0.554257	-2.27	0.0137341
Probable oligopeptide-transport integral membrane protein ABC transporter oppC	BCG_1341c	0.421004	0.30008	0.232349	0.903486											BCG_1341c	0.421004	0.30008	0.232349	0.903486	#N/A	#N/A	#N/A	#N/A
Mannosyltransferase pimB	BCG_0602	1.50875	0.682876	0.395175	1.05833											BCG_0602	1.50875	0.682876	0.395175	1.05833	#N/A	#N/A	#N/A	#N/A
Adenylyl cyclase	BCG_1323	0.874859	1.13344	0.73923	1.18208											BCG_1323	0.874859	1.13344	0.73923	1.18208	#N/A	#N/A	#N/A	#N/A
Molybdopterin biosynthesis protein	BCG_0917	0.705168	0.828916	1.08784	1.45304											BCG_0917	0.705168	0.828916	1.08784	1.45304	#N/A	#N/A	#N/A	#N/A
Shikimate kinase	BCG_3602	1.01601	1.47553	1.08457	1.56956											BCG_3602	1.01601	1.47553	1.08457	1.56956	#N/A	#N/A	#N/A	#N/A
PE-PGRS family protein	BCG_1513c	0.498791	1.08301	1.36267	1.61934											BCG_1513c	0.498791	1.08301	1.36267	1.61934	#N/A	#N/A	#N/A	#N/A
Phosphate-binding protein PstS3	BCG_0980	0.479604	0.614633	0.316844	1.85649											BCG_0980	0.479604	0.614633	0.316844	1.85649	0	0.208598	-0.625786	0.834329
Probable fatty-acid-CoA ligase fadD35	BCG_2525c	0.340134	0.561787	0.420588	2.14032											BCG_2525c	0.340134	0.561787	0.420588	2.14032	#N/A	#N/A	#N/A	#N/A
Monooxygenase	BCG_0423	#N/A	#N/A	#N/A	#N/A

## Sheet: Figure 3
Supplementary Data 4c: Source data for Figure 3
Fig3A
Time (days)	Starvation			Time (days)	Resuscitation
0	0.38353	0.261527	0.253453	0	0	0	0.004308
0.04	0.365176	0.265778	0.248371	2	0.342461	0.82331	0.46447
0.5	0.089397	0.100796	0.104751	6	0.193096	0.061753	0.156744
1	0	0.007482	0.000397	10	0.079099	0.093376	0.16934
4	0	0.002916	0
10	0	0	0
20	0	0	0
30	0	0	0.00948
Dunnett's multiple comparisons test	Summary	Adjusted P Value		Dunnett's multiple comparisons test	Summary	Adjusted P Value
0 vs. .04	ns	>0.9999		0 vs. .04	ns	>0.9999
0 vs. .5	****	<0.0001		0 vs. .5	****	<0.0001
0 vs. 1	****	<0.0001		0 vs. 1	****	<0.0001
0 vs. 4	****	<0.0001		0 vs. 4	****	<0.0001
0 vs. 10	****	<0.0001		0 vs. 10	****	<0.0001
0 vs. 20	****	<0.0001		0 vs. 20	****	<0.0001
0 vs. 30	****	<0.0001		0 vs. 30	****	<0.0001
Fig3B
Time (days)	Log						Day 4			Day 20
0	14.5	10.7	22.6	15.8	15.9	19.6	75.4	78.4	72.4	80.9	85.1	82.3
2	20.4	26	19	3.86	4.27		39.5	53.5	48.5	47.8	61	63.7
6	9.11	14.5	28.5	16.9	23		4.44	4.94	3.49	37.8	54.8	18.5
Bonferroni's multiple comparisons test	Below threshold?	Summary
0
Day 4 vs. Log	Yes	****
Day 20 vs. Log	Yes	****
2
Day 4 vs. Log	Yes	****
Day 20 vs. Log	Yes	****
6
Day 4 vs. Log	No	ns
Day 20 vs. Log	Yes	*
Fig3C and 3D
	Log-1	Log-2	Log-3	Log-4	S4-1	S4-2	S4-3	S10-1	S10-2	S10-3	S20-1	S20-2	S20-3	S20R6-1	S20R6-2	S20R6-3
Dextrin	0.004	0.006	0.007	0.006	0.0245	0.016	0.0125	0.0715	0.05	0.057	0.0755	0.068	0.039	0	0.0105	0.008
D-trehalose	0.115	0.095	0.154	0.166	0.108	0.0955	0.0945	0.0825	0.035	0.035	0.0265	0.0135	0.0185	0.0955	0.1015	0.1325
Gentiobiose	0.0075	0.0015	0.0015	0.0095	0	0	0	0.0225	0.005	0.015	0.026	0.0165	0.02	0.0085	0.0045	0.0095
D-melibiose	0	0	0	0.0035	0.004	0.0085	0.005	0.022	0.017	0.0205	0.0217	0.03	0.0205	0.0025	0.0015	0.002
a-D-glucose	0	0	0	0	0	0	0	0.05	0.065	0.045	0.09	0.055	0.065	0	0	0
D-mannose	0	0	0	0	0	0	0	0.017	0.0095	0.01	0.0095	0.014	0.01	0	0	0
D-fructose	0.032	0.036	0.0145	0.0095	0.0305	0.023	0.0315	0.0605	0.065	0.048	0.0485	0.047	0.0405	0.0215	0.021	0.02
D-fucose	0.0075	0.0125	0.011	0.0175	0.009	0.007	0.011	0.0385	0.029	0.029	0.031	0.0305	0.0265	0.02	0.021	0.0115
D-arabitol	0	0	0	0	0.02	0.0105	0.012	0.005	0.002	0.0055	0.002	0.0025	0.0065	0	0	0
glycerol	0.241	0.2145	0.242	0.2745	0.3445	0.3165	0.3295	0.142	0.109	0.1065	0.0295	0.013	0.0105	0.2165	0.21	0.2945
D-fructose-6-phosphate	0.0635	0.068	0.0675	0.064	0.0845	0.088	0.088	0.1035	0.1025	0.102	0.0975	0.1115	0.0975	0.076	0.0625	0.066
L-aspartic acid	0	0	0.0015	0.003	0.023	0.0255	0.044	0.0295	0.018	0.0115	0	0	0	0	0	0
L-glutamic acid	0.0115	0.0155	0.022	0.023	0.075	0.0725	0.0975	0.0665	0.027	0.055	0	0	0	0.0165	0.0165	0.028
L-histidine	0	0	0	0	0	0	0	0.0035	0.0055	0.0045	0.01	0.01	0.01	0	0	0
L-pyroglutamic acid	0	0	0	0	0.0035	0.004	0.014	0.024	0.015	0.019	0	0	0	0	0	0
D-galacturonic acid	0.046	0.0465	0.014	0.0135	0.053	0.0515	0.058	0.0955	0.06	0.079	0.095	0.0915	0.0545	0.0245	0.0205	0.029
D-glucuronic acid	0.0525	0.0535	0.056	0.0395	0.1155	0.1045	0.119	0.15	0.115	0.1395	0.156	0.1495	0.155	0.0625	0.059	0.047
Glucuronamide	0.15	0.155	0.149	0.1365	0.159	0.144	0.157	0.1865	0.165	0.179	0.1765	0.1785	0.1705	0.142	0.138	0.1405
Methyl pyruvate	0	0	0	0	0.069	0.054	0.0515	0.0385	0.034	0.038	0.0065	0.0061	0.0065	0	0	0
D-lactic acid methyl ester	0	0	0.0015	0	0.0225	0.0195	0.0195	0.043	0.0185	0.0245	0.0065	0.0065	0.0005	0	0	0
L-lactic acid	0.0014	0.0015	0.0013	0.0025	0.0245	0.0335	0.0315	0.036	0.0095	0.009	0.0275	0.024	0.0265	0.0021	0.0011	0.002
Citric acid	0.0155	0.0025	0.0395	0.033	0.055	0.0485	0.034	0.0705	0.024	0.052	0.011	0.005	0.004	0.024	0.0315	0.023
a-Ketoglutaric acid	0.0585	0.062	0.067	0.054	0.1225	0.118	0.11	0.176	0.1515	0.158	0.0975	0.092	0.1105	0.075	0.0575	0.089
L-malic acid	0	0	0	0	0.0205	0.0185	0.015	0.044	0.041	0.04	0.044	0.043	0.039	0.0005	0	0.0025
Tween 40	0.09	0.097	0.0955	0.0945	0.2845	0.288	0.3025	0.032	0.02	0.0155	0.0195	0.009	0.0105	0.103	0.103	0.1055
ﬂ-hydroxy-D,L-butyric acid	0	0	0	0	0.0375	0.0395	0.0325	0.057	0.0305	0.0325	0.009	0.0095	0.0099	0	0	0
a-keto-butyric acid	0.0085	0.0095	0.029	0.0305	0.0225	0.013	0.0195	0.067	0.0495	0.0525	0.0585	0.0505	0.0685	0.022	0.0115	0.0205
Acetoacetic acid	0.1115	0.1195	0.1075	0.109	0.141	0.158	0.147	0.1785	0.1505	0.207	0.177	0.1745	0.1795	0.132	0.0895	0.1005
Propionic acid	0.0225	0.0115	0.024	0.0275	0.072	0.0905	0.0845	0.048	0.0385	0.0355	0.024	0.0155	0.0115	0.0405	0.0255	0.035
Acetic acid	0.138	0.127	0.154	0.124	0.262	0.243	0.248	0.151	0.14	0.141	0.0585	0.03	0.0365	0.12	0.113	0.151
Fig3E
Log	S20	R6
121.32	358.46	44.75		Dunnett's multiple comparisons test	Below threshold?	Summary
64.3	291.96	37.19		Log vs. S20	Yes	**
135.22	206.75	29.79		Log vs. R6	No	ns
82.06	320.43	95.79
157.07	173.3	96.13
Fig3F
	Log					R6			S17			S20			S23
Nutrients	7.64	7.41	7.39	7.08	7.54	7.03	7.61	8.01
Starve									6.81	6.78	6.76	6.85	6.8	6.84	7.08	7.02	7
Unpaired t test with Welch's correction
P value	0.0012
P value summary	**
Are means signif. different? (P < 0.05)	Yes
One- or two-tailed P value?	Two-tailed
Welch-corrected t, df	t=4.904 df=8

## Sheet: Figure 4
Supplementary Data 4d: Source data for Figure 4
Figure 4A and 4B
		mRNA				Protein
BCG_GeneID	Locus	S4 (log2RNA)	S10 (log2RNA)	S20 (log2RNA)	R6 (log2RNA)	S4 (log2Prot)	S10 (log2Prot)	S20 (log2Prot)	R6 (log2Prot)
lipY	BCG_3122c	1.17572	1.04244	1.30221	-0.605861	0.112343	1.04244	1.30221	0.194333
lipQ	BCG_2503c	0.55089	1.52933	1.76685	-0.472148	0.175028	0.202788	0.148582	0.130599
lipT	BCG_2064c	0.977333	0.359872	0.566474	-0.424839	0.323239	0.226769	0.333996	0.0245904
lipV	BCG_3229	1.00198	0.383662	0.354283	0.0611314	1.19258	0.999994	0.96902	0.791136
fadD8	BCG_0596c	-0.213726	0.53187	0.753331	-0.12638	0.358995	0.419064	0.334597	0.0290828
fadD12	BCG_1488c	0.0347344	0.299516	0.483926	-0.131937	0.223914	0.310395	0.374147	0.0218186
fadD35	BCG_2525c	0.40069	1.39893	1.45466	-0.260025	0.340134	0.561787	0.420588	2.14032
fadE7	BCG_0437c	0.960211	0.0894704	0.183986	0.0858747	0.17367	0.453105	0.438719	0.350454
fadE9	BCG_0803c	0.275896	0.566623	-0.407368	-0.354778	0.727455	0.591379	0.271739	0.512784
fadE27	BCG_3569	1.67722	1.05724	0.975292	-0.0888263	0.106055	0.199361	0.324628	0.278441
fadE35	BCG_3859	-0.435515	0.459075	0.827789	-0.815262	0.291149	0.310995	0.0962938	0.306704
echA5	BCG_0173c	-0.446383	0.608519	0.848013	0.173456	0.276782	0.274147	0.306042	0.112397
echA7	BCG_2851	0.492597	0.766788	0.0166302	-0.169403	0.371037	0.622039	0.428599	0.169479
echA19	BCG_1198	0.503342	1.33358	1.42473	-0.0294957	0.292651	0.324518	0.353953	0.272104
BCG_3587	BCG_3587	-0.0993234	0.327327	0.763946	-0.0418658
fadA	BCG_0911	0.534316	0.69056	-0.669842	-0.176489	0.128965	0.306321	0.20701	0.147498
fadA4	BCG_1385	0.572212	-0.939693	-1.91595	-0.127408	0.176574	0.348292	0.118418	0.0585789
fadA5	BCG_3610	1.77865	0.960067	1.21852	-0.0459282	0.233461	0.264982	0.353814	0.186903
scoA	BCG_2524c	0.462594	0.743039	-0.0127197	-0.062256
scoB	BCG_2523c	0.459604	0.723299	0.208419	-0.241642
BCG_1967c	BCG_1967c	1.16516	1.27913	0.95391	-0.172646	0.22642	0.375106	0.231917	0.113814

## Sheet: Figure 5
Supplementary Data 4e: Source data for Figure 5
Fig 5A
Log	S4	S10	S20	R6	Log HP0.5	S4 HP0.5	S10 HP0.5	S20 HP0.5	S20R6 HP0.5
6.4	5.4	7.1	26.9	2	3.04	1.2	2.66	4.92	1.95
3.7	9	8.3	26.7	1.5	1.83	1.29	4.25	4.38	1.09
2.3	7.4	8	30.2	3.8	0.71	1.54	3.6	4.2	3.06
0.2
0.1
0.1
Dunnett's multiple comparisons test	Summary
Log HP0.5 vs. S4 HP0.5	ns
Log HP0.5 vs. S10 HP0.5	ns
Log HP0.5 vs. S20 HP0.5	**
Log HP0.5 vs. S20R6 HP0.5	ns
Fig 5B
	mRNA						Protein
BCG_GeneID	Locus	S4 (log2RNA)	S10 (log2RNA)	S20 (log2RNA)	R6 (log2RNA)		S4 (log2Prot)	S10 (log2Prot)	S20 (log2Prot)	R6 (log2Prot)
trxB2	BCG_0019	1.18101	0.494265	0.554129	0.22908		0.624757	0.118696	0.55234	0.497421
bpoA	BCG_3538c	0.265813	0.719821	0.900012	-0.322947		0.0652143	0.336359	0.124196	0.298852
bpoC	BCG_0599	-0.916676	0.23513	0.472717	0.633184		0.093233	-0.233644	-0.310248	0.00335203
katG	BCG_1947c	1.206	0.113968	-0.272939	-0.0701841		-0.0661259	0.106979	0.0828636	0.189374
mshD	BCG_0871	0.163871	-0.268485	-0.611367	0.0547948		0.225066	0.300487	0.183927	0.134073
glbO	BCG_2490	0.435846	-0.399004	-0.263229	-0.47233		0.105553	0.0571389	0.0374866	0.0996646
lpd	BCG_0502	-0.129557	-0.689807	-1.02476	0.584142		0.0445775	0.260547	0.268337	0.239134
sodA	BCG_3909	-0.19206	-0.128142	-0.035662	1.03642		0.107697	0.179456	-0.0886664	0.104505
sodC	BCG_0471	-1.30503	-1.31609	-1.48182	0.529939		0.107697	0.179456	-0.0886664	0.104505
ahpC	BCG_2447	-0.760515	-0.273183	-0.712095	0.257054		-0.062865	-0.415641	-0.128949	-0.0336632
ahpE	BCG_2255c	-0.362089	-0.459272	-0.412481	0.435099		0.0851881	0.141861	-0.349365	-0.554276
Fig5C
Log	S4	S10	S20	R6
0.22	0.17	0.311	0.096	0.136
0.122	0.228	0.107	0.074	0.144
0.11	0.138	0.526	0.238	0.143
0.247	0.031	0.108	0.118	0.179
0.185	0.15	0.057	0.342	0.204
0.156	0.056	0.104		0.189
0.551	0.22
0.414	0.219
0.576	0.261
Bonferroni's Multiple Comparison Test	Mean Diff.	t	Significant? P < 0.05?	Summary	95% CI of diff
Log vs S4	0.1231	1.96	No	ns	-0.06716 to 0.3134
Log vs S10	0.08461	1.205	No	ns	-0.1281 to 0.2973
Log vs S20	0.1132	1.523	No	ns	-0.1120 to 0.3383
Log vs R6	0.1209	1.723	No	ns	-0.09179 to 0.3337
S4 vs S10	-0.0385	0.5483	No	ns	-0.2512 to 0.1742
S4 vs S20	-0.009933	0.1337	No	ns	-0.2351 to 0.2152
S4 vs R6	-0.002167	0.03086	No	ns	-0.2149 to 0.2106
S10 vs S20	0.02857	0.3541	No	ns	-0.2158 to 0.2730
S10 vs R6	0.03633	0.4724	No	ns	-0.1967 to 0.2694
S20 vs R6	0.007767	0.09628	No	ns	-0.2366 to 0.2522
Fig 5D
Log	S4	S10	S20	R6
274.29	16.15	40	0	1042.42
230.26	20.74	33.08	0	1292.31
341.82	7.64	12	0	630.3
Dunnett's multiple comparisons test	Summary	Adjusted P Value
Log vs. S4	*	0.0306
Log vs. S10	*	0.0355
Log vs. R6	ns	0.1413
Fig 5E
	4h			48h
Killing %	Mean	SEM	N	Mean	SEM	N
0	0	7.13	3	0	1.3	3
0.25	35.9684	6.33	3	82.3988	12.1	3
0.5	36.8775	5.85	3	84.7664	16.2	3
1	45.7707	2.38	3	84.2679	14.3	3
Unpaired t test			Unpaired t test			Unpaired t test
P value	>0.9999		P value	0.0273		P value	0.0498
P value summary	ns		P value summary	*		P value summary	*
Significantly different (P < 0.05)?	No		Significantly different (P < 0.05)?	Yes		Significantly different (P < 0.05)?	Yes
One- or two-tailed P value?	Two-tailed		One- or two-tailed P value?	Two-tailed		One- or two-tailed P value?	Two-tailed
t, df	t=0.000, df=4		t, df	t=3.400, df=4		t, df	t=2.780, df=4
Fig 5G
4hrs H202 exposure
B-Hydroxybutyrate (% Initial)	Log			S20			R6
0	100	100	100	100	100	100	100	100	100
0.25	136.04	127.57	169.7	394.66	230.71	166.22	138.24	185.27	133.5
0.5	54.06	227.11	78.2	303.52	344.51	197.58	131.9	143.77	156.97
1	108.96	223.25	135.98	403.48	232.29	309.51	165.45	205.38	170.02
48hrs H2O2 exposure
B-Hydroxybutyrate (% Initial)	Log			S20			R6
0	100	100	100	100	100	100	100	100	100
0.25	81.15	17.57	20.56	556.85	279.34	192.89	153.91	98.84	77.33
0.5	35.24	32.72	24.77	439.37	527.63	342.44	220.12	167.23	65.82
1	11.58	37.87	43.85	681.46	711.32	471.51	120.39	188.17	67.76
4hrs			48hrs
Bonferroni's multiple comparisons test	Summary		Bonferroni's multiple comparisons test	Summary
Row 1			Row 1
Log vs. S20	ns		Log vs. S20	ns
Log vs. R6	ns		Log vs. R6	ns
S20 vs. R6	ns		S20 vs. R6	ns
0.25			0.25
Log vs. S20	ns		Log vs. S20	***
Log vs. R6	ns		Log vs. R6	ns
S20 vs. R6	ns		S20 vs. R6	**
0.5			0.5
Log vs. S20	**		Log vs. S20	****
Log vs. R6	ns		Log vs. R6	ns
S20 vs. R6	*		S20 vs. R6	***
1.0			1.0
Log vs. S20	**		Log vs. S20	****
Log vs. R6	ns		Log vs. R6	ns
S20 vs. R6	*		S20 vs. R6	****

## Sheet: Supp Fig 1
Supplementary Data 4f: Source data for Supplementary Figure 1
	Supp Fig 1b
	Time (days)	dPBS Tyloxapol			PBS Tyloxapol
	0	1300000000	1550000000	1300000000	640000000	655000000	575000000	660000000	650000000	717000000	403000000	345000000	248000000
	2	480000000	440000000	450000000	175000000	130000000	103333300
	4	805000000	325000000	365000000	47000000	75000000	62500000	70800000	64000000	62300000
	10	700000000	610000000	110000000	39500000	37500000	33000000	20500000	13800000	34300000
	20	431000000	410000000	196000000	24500000	28500000	28500000	23000000	7500000	10300000	47500000	20300000	21000000
	Supp Fig 1c
		PBS-TY						DPBS-TY
	0	20000000	26500000	35500000	25500000	43000000	39000000	21000000	7000000	13500000	10500000	25500000	22500000
	0.17	20000000	14000000	17000000	35500000	29500000	31500000	19000000	10500000	15000000	23500000	30500000	19500000
	1	18250000	11750000	17000000	11500000	17000000	13000000	54750000	39500000	20500000	10000000	35500000	23000000
	2	28000000	18000000	12000000	15000000	12000000	4000000	45000000	28000000	24000000	24000000	28500000	32500000
	5	8000000	15000000	10000000	2000000	8000000	9500000	111000000	40000000	38500000	25500000	22000000	26000000
	6	9000000	13000000	11000000	11500000	3000000	8000000	91500000	42500000	46000000	16500000	47000000	29500000
	Supp Fig 1d
	Time (days)	% PBS vs Native Supernatant
	0	100	100	100
	1	100	112.56	113.68
	2	126.69	101.67	94.78
	3	136.83	115.19	82.1
	4	100	130.751	85.5263
	10	157.868	90.1409	110.175
	20	116.463	87.2727	98.9583
	Supp Fig 1e
		23S rRNA			16S rRNA			5S rRNA			tRNA
		Mean	Std Dev	N	Mean	Std Dev	N	Mean	Std Dev	N	Mean	Std Dev	N
	Log	1	0.0397	3	1	0.03819	3	1	0.0153	3	1	0.0812	3
	S4	0.475476	0.03665	3	0.513294	0.01121	3	0.52068	0.02379	3	1.00018	0.05372	3
	S10	0.375247	0.02139	3	0.467643	0.018213	3	0.378728	0.052734	3	0.287237	0.01867	3
	S20	0.318615	0.023168	3	0.423158	0.017628	3	0.34673	0.0142891	3	0.278254	0.01451	3
	S20R6	1.01999	0.088138	3	0.921005	0.043219	3	0.936982	0.102887	3	0.923926	0.06386	3

## Sheet: Supp Fig 2
Supplementary Data 4g: Source data for Supplementary Figure 2
	Please refer to Supplementary Table 3 for source data for Supplementary Figure 2

## Sheet: Supp Fig 3
Supplementary Data 4h: Source data for Supplementary Figure 3
	Please refer to Supplementary Table 2 for data used in Supplementary Figure 3. Graphs were prepared using the UnscramblerX software (Supp Fig 2B) and gplots software on R.

## Sheet: Supp Fig 4
Supplementary Data 4i: Source data for Supplementary Figure 4
	Please refer to Supplementary Table 2 for data used in Supplmenetary Figure 4. Graphs were prepared using the Graphpad Prism software.

## Sheet: Supp Fig 5
Supplementary Data 4j: Source data for Supplementary Figure 5
	Supp Fig 5i
	% Initial CFU	Log				S4				S10				S20				R6
	pH 6	87.7	101.5	77.6	84	76.2	70.4	82.5	88	84.6	87.5	73.8	89.2	76.5	76.3	80.1	89.1	71.1	73.4	85.7	88.1
	pH 5	7.6	7.5	1.7	4	11.6	14.8	20.5	12.4	57.7	61	72	62	67.3	54.8	58.6	72.2	1.8	10.1	11.3	3.2
	Supp Fig 5j
	OD660 (Day 5 - Day 0)	Log				S4			S10			S20			R6
	pH 6	0.0035	0.0175	-0.005	-0.016	0.006	-0.0025	0.009	0.024	0.0095	0.0105	0.0365	0.021	0.0265	-0.0095	0.001	-0.002
	pH 5	-0.049	-0.045	-0.049	-0.05	-0.0415	-0.04	-0.0425	0.0005	-0.0085	0.0025	0.026	0.001	0.006	-0.049	-0.043	-0.05
	Supp Fig 5k
	Tetrazolium reduction (% Postive Control)	Log				S4			S10			S20			R6
	pH 6	0.946903	1.19469	0.79646	0.60177	0.790588	0.670588	0.691765	0.934737	0.751579	0.764211	0.661692	0.606965	0.562189	1.32329	1.16712	0.953425
	pH 5	0.0176991	0.0884956	0.0176991	0	0.0635294	0.141176	0.0917647	0.637895	0.524211	0.663158	0.756219	0.507463	0.557214	0.0164384	0.115068	0

[truncated: 5 more sheets: Supp Fig 6, Supp Fig 7, Supp Fig 8, Supp Fig 9, Supp Fig 10]
